# Supplementary material for: Transcriptome-and Metabolome-Based Mechanisms of High-Temperature Adaptation in Triploid Rainbow Trout (Oncorhynchus mykiss)
Source: Biology (Basel). 2026 Jul 20;15(14):1194. doi: 10.3390/biology15141194 (PMC13405881; doi:10.3390/biology15141194)
Supplement: Supplementary file 1 [file biology-15-01194-s001.zip]

Archive with 13 entries (13 files):
- Table S1 Gene IDs and annotations of expressed genes..xlsx
- Table S10 The detailed lists of integrated KEGG enrichment of DEGs and DAMs.xlsx
- Table S11 List of genes and metabolites involved in each KEGG pathway in the MLA vs. LLA.xlsx
- Table S12 List of genes and metabolites involved in each KEGG pathway in the SLA vs. LLA.xlsx
- Table S13 List of genes and metabolites involved in each KEGG pathway in the SLA vs. MLA.xlsx
- Table S2 The detailed lists of differentially expressed genes.xlsx
- Table S3 The detailed lists of GO enrichment of differentially expressed genes(DEGs).xlsx
- Table S4 The detailed lists of KEGG pathway annotation for differentially expressed genes in the MLA vs. LLA.xlsx
- Table S5 The detailed lists of KEGG pathway annotation for differentially expressed genes in the LA vs. LLA .xlsx
- Table S6 The detailed lists of KEGG enrichment of differentially expressed genes(DEGs).xlsx
- Table S7 Summary of all 1,123 identified metabolites in liver samples.xlsx
- Table S8 List of differentially accumulated metabolites (DAMs)..xlsx
- Table S9 The detailed lists of KEGG enrichment of differentially accumulated metabolites (DAMs).xlsx
