# Supplementary material for: Transcriptome-and Metabolome-Based Mechanisms of High-Temperature Adaptation in Triploid Rainbow Trout (Oncorhynchus mykiss)
Source: Biology (Basel). 2026 Jul 20;15(14):1194. doi: 10.3390/biology15141194 (PMC13405881; doi:10.3390/biology15141194)
Supplement: Supplementary file 1 [file biology-15-01194-s001.zip › Table S1 Gene IDs and annotations of expressed genes..xlsx]

## Sheet: SLA
gene_id	gene_name	gene_chr	gene_start	gene_end	gene_strand	gene_length	gene_biotype	gene_description	Family
gene_GSONMT00077684001	GSONMT00077684001	HG973521.1	2061757	2082277	-	20521	protein_coding	- && sp|Q1RMV0|PEX5_BOVIN Peroxisomal targeting signal 1 receptor OS=Bos taurus OX=9913 GN=PEX5 PE=2 SV=1 && PF13358:DDE superfamily endonuclease	-
gene_GSONMT00077649001	GSONMT00077649001	HG973521.1	3210441	3212400	+	1960	protein_coding	- && - && -	-
gene_GSONMT00080549001	GSONMT00080549001	HG973523.1	2512196	2515827	+	3632	protein_coding	- && sp|P41320|GLNA_SQUAC Glutamine synthetase, mitochondrial OS=Squalus acanthias OX=7797 PE=2 SV=1 && -	-
gene_GSONMT00073610001	GSONMT00073610001	HG973525.1	348669	355576	-	6908	protein_coding	- && sp|Q96C57|CSTOS_HUMAN Protein CUSTOS OS=Homo sapiens OX=9606 GN=CUSTOS PE=1 SV=2 && -	-
gene_GSONMT00044926001	GSONMT00044926001	HG973526.1	1808645	1811075	+	2431	protein_coding	- && sp|Q9GKN8|PRELP_BOVIN Prolargin OS=Bos taurus OX=9913 GN=PRELP PE=2 SV=1 && PF13855:Leucine rich repeat	-
gene_GSONMT00060650001	GSONMT00060650001	HG973526.1	2583486	2585827	-	2342	protein_coding	- && sp|Q7SYB5|DEFI6_DANRE Differentially expressed in FDCP 6 homolog OS=Danio rerio OX=7955 GN=def6 PE=2 SV=1 && -	-
gene_GSONMT00077836001	GSONMT00077836001	HG973527.1	2075331	2082077	-	6747	protein_coding	- && sp|B3Y064|OBRG_TAKRU Leptin receptor gene-related protein OS=Takifugu rubripes OX=31033 GN=leprot PE=2 SV=1 && -	-
gene_GSONMT00077835001	GSONMT00077835001	HG973527.1	2082808	2094889	+	12082	protein_coding	- && sp|O12990|JAK1_DANRE Tyrosine-protein kinase JAK1 OS=Danio rerio OX=7955 GN=jak1 PE=1 SV=1 && PF18377:FERM F2 acyl-CoA binding protein-like domain	-
gene_GSONMT00019421001	GSONMT00019421001	HG973527.1	5124142	5129779	-	5638	protein_coding	- && sp|O73682|VGFAA_DANRE Vascular endothelial growth factor A-A OS=Danio rerio OX=7955 GN=vegfaa PE=1 SV=1 && -	-
gene_GSONMT00030615001	GSONMT00030615001	HG973530.1	602582	606196	+	3615	protein_coding	- && sp|Q5TF58|IFFO2_HUMAN Intermediate filament family orphan 2 OS=Homo sapiens OX=9606 GN=IFFO2 PE=2 SV=3 && -	-
gene_GSONMT00075281001	GSONMT00075281001	HG973530.1	1556143	1558360	-	2218	protein_coding	- && sp|F1NXU8|NCLX_CHICK Mitochondrial sodium/calcium exchanger protein OS=Gallus gallus OX=9031 GN=SLC8B1 PE=3 SV=4 && -	-
gene_GSONMT00053924001	GSONMT00053924001	HG973531.1	1210961	1222718	+	11758	protein_coding	- && sp|B5DGM7|ALDOA_SALSA Fructose-bisphosphate aldolase A OS=Salmo salar OX=8030 PE=1 SV=1 && PF13358:DDE superfamily endonuclease	-
gene_GSONMT00073269001	GSONMT00073269001	HG973536.1	1292380	1298775	+	6396	protein_coding	- && sp|Q91YJ5|IF2M_MOUSE Translation initiation factor IF-2, mitochondrial OS=Mus musculus OX=10090 GN=Mtif2 PE=1 SV=2 && -	-
gene_GSONMT00001345001	GSONMT00001345001	HG973537.1	440745	440984	-	240	protein_coding	- && - && -	-
gene_GSONMT00076575001	GSONMT00076575001	HG973538.1	3258260	3261678	+	3419	protein_coding	- && sp|Q86YH6|DLP1_HUMAN All trans-polyprenyl-diphosphate synthase PDSS2 OS=Homo sapiens OX=9606 GN=PDSS2 PE=1 SV=2 && PF01498:Transposase	-
gene_GSONMT00076557001	GSONMT00076557001	HG973538.1	3781719	3799738	+	18020	protein_coding	- && sp|F1Q8X5|FERM2_DANRE Fermitin family homolog 2 OS=Danio rerio OX=7955 GN=fermt2 PE=2 SV=1 && -	-
gene_GSONMT00076551001	GSONMT00076551001	HG973538.1	4067742	4086263	-	18522	protein_coding	- && sp|O60306|AQR_HUMAN RNA helicase aquarius OS=Homo sapiens OX=9606 GN=AQR PE=1 SV=4 && -	-
gene_GSONMT00052667001	GSONMT00052667001	HG973539.1	236130	239336	+	3207	protein_coding	- && sp|P60763|RAC3_HUMAN Ras-related C3 botulinum toxin substrate 3 OS=Homo sapiens OX=9606 GN=RAC3 PE=1 SV=1 && -	-
gene_GSONMT00075098001	GSONMT00075098001	HG973540.1	1227170	1229246	-	2077	protein_coding	- && sp|Q7YS92|CXCR4_TUPCH C-X-C chemokine receptor type 4 OS=Tupaia chinensis OX=246437 GN=CXCR4 PE=2 SV=1 && PF00001:7 transmembrane receptor (rhodopsin family)	-
gene_GSONMT00075106001	GSONMT00075106001	HG973540.1	1427933	1448415	+	20483	protein_coding	- && sp|Q7ZVR1|WDR75_DANRE WD repeat-containing protein 75 OS=Danio rerio OX=7955 GN=wdr75 PE=2 SV=2 && PF01498:Transposase	-
gene_GSONMT00060070001	GSONMT00060070001	HG973540.1	2898017	2918895	+	20879	protein_coding	- && sp|O00370|LORF2_HUMAN LINE-1 retrotransposable element ORF2 protein OS=Homo sapiens OX=9606 PE=1 SV=1 && -	-
gene_GSONMT00060203001	GSONMT00060203001	HG973541.1	137196	159031	+	21836	protein_coding	- && sp|Q8NHH9|ATLA2_HUMAN Atlastin-2 OS=Homo sapiens OX=9606 GN=ATL2 PE=1 SV=2 && -	-
gene_GSONMT00070134001	GSONMT00070134001	HG973541.1	1658266	1666772	+	8507	protein_coding	- && sp|Q96PX1|RN157_HUMAN E3 ubiquitin ligase RNF157 OS=Homo sapiens OX=9606 GN=RNF157 PE=1 SV=3 && -	-
gene_GSONMT00070140001	GSONMT00070140001	HG973541.1	1781163	1787698	+	6536	protein_coding	- && sp|Q9JKM7|RAB37_MOUSE Ras-related protein Rab-37 OS=Mus musculus OX=10090 GN=Rab37 PE=1 SV=2 && -	-
gene_GSONMT00042195001	GSONMT00042195001	HG973546.1	838366	877461	+	39096	protein_coding	- && sp|P35072|TCB1_CAEBR Transposable element Tcb1 transposase OS=Caenorhabditis briggsae OX=6238 PE=3 SV=1 && -	-
gene_GSONMT00042196001	GSONMT00042196001	HG973546.1	877815	886458	-	8644	protein_coding	- && sp|Q3SZ72|KCP3_BOVIN Keratinocyte-associated protein 3 OS=Bos taurus OX=9913 GN=KRTCAP3 PE=2 SV=1 && PF12304:Beta-casein like protein	-
gene_GSONMT00062476001	GSONMT00062476001	HG973546.1	975438	982907	-	7470	protein_coding	- && sp|Q32LU7|PTCD3_DANRE Pentatricopeptide repeat domain-containing protein 3, mitochondrial OS=Danio rerio OX=7955 GN=ptcd3 PE=2 SV=1 && -	-
gene_GSONMT00056831001	GSONMT00056831001	FR927191.1	6120	6620	+	501	protein_coding	- && - && PF00078:Reverse transcriptase (RNA-dependent DNA polymerase)	-
gene_GSONMT00048456001	GSONMT00048456001	FR927380.1	10	3877	+	3868	protein_coding	- && sp|P81122|IRS2_MOUSE Insulin receptor substrate 2 OS=Mus musculus OX=10090 GN=Irs2 PE=1 SV=2 && PF00169:PH domain|PF02174:PTB domain (IRS-1 type)	-
gene_GSONMT00013422001	GSONMT00013422001	FR933431.1	516	2031	+	1516	protein_coding	- && - && -	-
gene_GSONMT00028538001	GSONMT00028538001	FR928100.1	3951	6019	-	2069	protein_coding	- && sp|P14317|HCLS1_HUMAN Hematopoietic lineage cell-specific protein OS=Homo sapiens OX=9606 GN=HCLS1 PE=1 SV=3 && -	-
gene_GSONMT00058861001	GSONMT00058861001	FR931796.1	2333	3738	+	1406	protein_coding	- && sp|Q9TTK4|LYST_BOVIN Lysosomal-trafficking regulator OS=Bos taurus OX=9913 GN=LYST PE=2 SV=1 && -	-
gene_GSONMT00051608001	GSONMT00051608001	FR933884.1	642	899	-	258	protein_coding	- && sp|Q8N531|FBXL6_HUMAN F-box/LRR-repeat protein 6 OS=Homo sapiens OX=9606 GN=FBXL6 PE=2 SV=1 && -	-
gene_GSONMT00029152001	GSONMT00029152001	FR928302.1	3	880	-	878	protein_coding	- && sp|D3YUG0|SAM13_MOUSE Sterile alpha motif domain-containing protein 13 OS=Mus musculus OX=10090 GN=Samd13 PE=4 SV=1 && -	-
gene_GSONMT00055182001	GSONMT00055182001	FR933942.1	3455	4083	+	629	protein_coding	- && - && -	-
gene_GSONMT00020279001	GSONMT00020279001	FR934155.1	945	3707	-	2763	protein_coding	- && sp|Q6E804|NOD2_BOVIN Nucleotide-binding oligomerization domain-containing protein 2 OS=Bos taurus OX=9913 GN=NOD2 PE=2 SV=1 && PF02758:PAAD/DAPIN/Pyrin domain	-
gene_GSONMT00059452001	GSONMT00059452001	FR930429.1	2	4918	-	4917	protein_coding	- && - && -	-
gene_GSONMT00002727001	GSONMT00002727001	FR932328.1	2	1359	+	1358	protein_coding	- && sp|B9EQ30|SOSSC_SALSA SOSS complex subunit C OS=Salmo salar OX=8030 GN=inip PE=3 SV=1 && -	-
gene_GSONMT00031548001	GSONMT00031548001	FR928721.1	11	1890	+	1880	protein_coding	- && sp|P03934|TC1A_CAEEL Transposable element Tc1 transposase OS=Caenorhabditis elegans OX=6239 GN=tc1a PE=3 SV=1 && -	-
gene_GSONMT00028581001	GSONMT00028581001	FR932476.1	2206	2870	+	665	protein_coding	- && - && -	-
gene_GSONMT00039467001	GSONMT00039467001	FR932578.1	703	3689	-	2987	protein_coding	- && sp|Q7ZVZ6|PREP_DANRE Presequence protease, mitochondrial OS=Danio rerio OX=7955 GN=pitrm1 PE=2 SV=1 && -	-
gene_GSONMT00035287001	GSONMT00035287001	FR934953.1	1808	2946	-	1139	protein_coding	- && sp|Q02156|KPCE_HUMAN Protein kinase C epsilon type OS=Homo sapiens OX=9606 GN=PRKCE PE=1 SV=1 && -	-
gene_GSONMT00011873001	GSONMT00011873001	FR929279.1	330	2449	-	2120	protein_coding	- && sp|P01839|KACB_RABIT Ig kappa-b4 chain C region OS=Oryctolagus cuniculus OX=9986 GN=K-BAS PE=4 SV=1 && -	-
gene_GSONMT00044785001	GSONMT00044785001	FR936119.1	90	278	+	189	protein_coding	- && - && -	-
gene_GSONMT00030148001	GSONMT00030148001	FR940749.1	306	2912	+	2607	protein_coding	- && sp|Q8NDI1|EHBP1_HUMAN EH domain-binding protein 1 OS=Homo sapiens OX=9606 GN=EHBP1 PE=1 SV=3 && -	-
gene_GSONMT00003993001	GSONMT00003993001	FR936586.1	91	3963	+	3873	protein_coding	- && sp|P03934|TC1A_CAEEL Transposable element Tc1 transposase OS=Caenorhabditis elegans OX=6239 GN=tc1a PE=3 SV=1 && PF13358:DDE superfamily endonuclease	-
gene_GSONMT00004733001	GSONMT00004733001	FR940948.1	10	1704	+	1695	protein_coding	- && sp|A7Z061|CDC27_BOVIN Cell division cycle protein 27 homolog OS=Bos taurus OX=9913 GN=CDC27 PE=2 SV=1 && -	-
gene_GSONMT00000638001	GSONMT00000638001	FR939291.1	1300	3084	+	1785	protein_coding	- && - && -	-
gene_GSONMT00036350001	GSONMT00036350001	FR935598.1	8	3851	-	3844	protein_coding	- && sp|Q7SXN5|DNM1L_DANRE Dynamin-1-like protein OS=Danio rerio OX=7955 GN=dnm1l PE=2 SV=1 && -	-
gene_GSONMT00042226001	GSONMT00042226001	FR937223.1	1605	3916	+	2312	protein_coding	- && sp|Q9NZ20|PA2G3_HUMAN Group 3 secretory phospholipase A2 OS=Homo sapiens OX=9606 GN=PLA2G3 PE=1 SV=2 && -	-
gene_GSONMT00013164001	GSONMT00013164001	FR937353.1	891	3795	-	2905	protein_coding	- && sp|O15228|GNPAT_HUMAN Dihydroxyacetone phosphate acyltransferase OS=Homo sapiens OX=9606 GN=GNPAT PE=1 SV=1 && -	-
gene_GSONMT00018608001	GSONMT00018608001	FR939422.1	10	948	-	939	protein_coding	- && - && -	-
gene_GSONMT00053118001	GSONMT00053118001	FR935879.1	860	3600	+	2741	protein_coding	- && sp|Q96F07|CYFP2_HUMAN Cytoplasmic FMR1-interacting protein 2 OS=Homo sapiens OX=9606 GN=CYFIP2 PE=1 SV=2 && PF01498:Transposase|PF13551:Winged helix-turn helix	-
gene_GSONMT00023197001	GSONMT00023197001	FR935884.1	275	4073	-	3799	protein_coding	- && sp|Q5T8P6|RBM26_HUMAN RNA-binding protein 26 OS=Homo sapiens OX=9606 GN=RBM26 PE=1 SV=3 && -	-
gene_GSONMT00048000001	GSONMT00048000001	FR940034.1	1617	2890	-	1274	protein_coding	- && - && -	-
gene_GSONMT00033219001	GSONMT00033219001	FR937868.1	11	1566	-	1556	protein_coding	- && sp|P98198|AT8B2_HUMAN Phospholipid-transporting ATPase ID OS=Homo sapiens OX=9606 GN=ATP8B2 PE=1 SV=2 && -	-
gene_GSONMT00033221001	GSONMT00033221001	FR937868.1	2753	3640	-	888	protein_coding	- && sp|P98199|AT8B2_MOUSE Phospholipid-transporting ATPase ID OS=Mus musculus OX=10090 GN=Atp8b2 PE=1 SV=2 && -	-
gene_GSONMT00003865001	GSONMT00003865001	FR940200.1	759	3304	-	2546	protein_coding	- && sp|Q9UJV9|DDX41_HUMAN Probable ATP-dependent RNA helicase DDX41 OS=Homo sapiens OX=9606 GN=DDX41 PE=1 SV=2 && PF01498:Transposase	-
gene_GSONMT00062005001	GSONMT00062005001	FR944201.1	1	221	-	221	protein_coding	- && sp|Q7T019|DZIP1_DANRE Zinc finger protein Dzip1 OS=Danio rerio OX=7955 GN=dzip1 PE=2 SV=2 && -	-
gene_GSONMT00064105001	GSONMT00064105001	FR904258.1	2717511	2735721	+	18211	protein_coding	- && sp|Q6ZPK0|PF21A_MOUSE PHD finger protein 21A OS=Mus musculus OX=10090 GN=Phf21a PE=1 SV=3 && -	-
gene_GSONMT00079782001	GSONMT00079782001	FR904263.1	1299001	1301263	-	2263	protein_coding	- && - && -	-
gene_GSONMT00081473001	GSONMT00081473001	FR904265.1	2705553	2706111	+	559	protein_coding	- && - && -	-
gene_GSONMT00064201001	GSONMT00064201001	FR904267.1	141737	172055	-	30319	protein_coding	- && sp|Q07116|SUOX_RAT Sulfite oxidase, mitochondrial OS=Rattus norvegicus OX=10116 GN=Suox PE=1 SV=2 && PF00173:Cytochrome b5-like Heme/Steroid binding domain	-
gene_GSONMT00065765001	GSONMT00065765001	FR904269.1	2943057	2945852	+	2796	protein_coding	- && sp|P21262|SRP09_CANLF Signal recognition particle 9 kDa protein OS=Canis lupus familiaris OX=9615 GN=SRP9 PE=1 SV=2 && -	-
gene_GSONMT00066505001	GSONMT00066505001	FR904272.1	1201669	1206761	-	5093	protein_coding	- && sp|Q7L5Y1|ENOF1_HUMAN Mitochondrial enolase superfamily member 1 OS=Homo sapiens OX=9606 GN=ENOSF1 PE=1 SV=1 && -	-
gene_GSONMT00067054001	GSONMT00067054001	FR904273.1	239508	245588	+	6081	protein_coding	- && sp|Q01201|RELB_HUMAN Transcription factor RelB OS=Homo sapiens OX=9606 GN=RELB PE=1 SV=2 && PF00554:Rel homology DNA-binding domain	RHD
gene_GSONMT00067782001	GSONMT00067782001	FR904278.1	2391890	2398065	-	6176	protein_coding	- && sp|P35072|TCB1_CAEBR Transposable element Tcb1 transposase OS=Caenorhabditis briggsae OX=6238 PE=3 SV=1 && -	-
gene_GSONMT00068345001	GSONMT00068345001	FR904279.1	1033839	1036511	+	2673	protein_coding	- && sp|Q9HCM7|FBSL_HUMAN Fibrosin-1-like protein OS=Homo sapiens OX=9606 GN=FBRSL1 PE=1 SV=4 && -	-
gene_GSONMT00068870001	GSONMT00068870001	FR904280.1	412793	416010	-	3218	protein_coding	- && sp|Q9PU85|PIM3_COTJA Serine/threonine-protein kinase pim-3 OS=Coturnix japonica OX=93934 GN=PIM3 PE=2 SV=1 && PF00069:Protein kinase domain	-
gene_GSONMT00069652001	GSONMT00069652001	FR904281.1	1860425	1863958	-	3534	protein_coding	- && - && -	-
gene_GSONMT00071015001	GSONMT00071015001	FR904285.1	1864762	1873570	+	8809	protein_coding	- && sp|Q6GMK8|GMPAA_DANRE Mannose-1-phosphate guanyltransferase alpha-A OS=Danio rerio OX=7955 GN=gmppaa PE=2 SV=1 && -	-
gene_GSONMT00071473001	GSONMT00071473001	FR904286.1	108417	115811	-	7395	protein_coding	- && sp|Q03413|MEF2D_XENLA Myocyte-specific enhancer factor 2D homolog OS=Xenopus laevis OX=8355 GN=mef2d PE=1 SV=1 && -	-
gene_GSONMT00071565001	GSONMT00071565001	FR904286.1	1993926	1996924	-	2999	protein_coding	- && - && PF00096:Zinc finger, C2H2 type	zf-C2H2
gene_GSONMT00071584001	GSONMT00071584001	FR904286.1	2177579	2185547	-	7969	protein_coding	- && sp|Q5TJF0|VPS52_CANLF Vacuolar protein sorting-associated protein 52 homolog OS=Canis lupus familiaris OX=9615 GN=VPS52 PE=3 SV=1 && -	-
gene_GSONMT00072208001	GSONMT00072208001	FR904287.1	1825702	1875989	+	50288	protein_coding	- && sp|O43491|E41L2_HUMAN Band 4.1-like protein 2 OS=Homo sapiens OX=9606 GN=EPB41L2 PE=1 SV=1 && -	-
gene_GSONMT00075688001	GSONMT00075688001	FR904293.1	1038171	1049475	-	11305	protein_coding	- && sp|Q8IWX8|CHERP_HUMAN Calcium homeostasis endoplasmic reticulum protein OS=Homo sapiens OX=9606 GN=CHERP PE=1 SV=3 && PF13358:DDE superfamily endonuclease	-
gene_GSONMT00077050001	GSONMT00077050001	FR904296.1	1206711	1218033	+	11323	protein_coding	- && - && -	-
gene_GSONMT00077447001	GSONMT00077447001	FR904301.1	109968	120088	-	10121	protein_coding	- && sp|E1B7L7|UBN2_BOVIN Ubinuclein-2 OS=Bos taurus OX=9913 GN=UBN2 PE=3 SV=1 && -	-
gene_GSONMT00077495001	GSONMT00077495001	FR904301.1	957571	964822	+	7252	protein_coding	- && sp|A1L253|F149B_DANRE Protein FAM149B1 OS=Danio rerio OX=7955 GN=fam149b1 PE=2 SV=1 && -	-
gene_GSONMT00078158001	GSONMT00078158001	FR904308.1	95062	98386	-	3325	protein_coding	- && sp|Q5RFH0|ATP5L_PONAB ATP synthase subunit g, mitochondrial OS=Pongo abelii OX=9601 GN=ATP5MG PE=3 SV=1 && -	-
gene_GSONMT00078240001	GSONMT00078240001	FR904309.1	355079	382822	-	27744	protein_coding	- && sp|Q8R4Z9|MFN1_RAT Mitofusin-1 OS=Rattus norvegicus OX=10116 GN=Mfn1 PE=1 SV=1 && -	-
gene_GSONMT00078352001	GSONMT00078352001	FR904310.1	570365	570667	-	303	protein_coding	- && - && PF00029:Connexin	-
gene_GSONMT00078379001	GSONMT00078379001	FR904310.1	763607	766338	+	2732	protein_coding	- && sp|Q5BJC4|CH033_DANRE UPF0488 protein C8orf33 homolog OS=Danio rerio OX=7955 GN=zgc:112185 PE=2 SV=1 && -	-
gene_GSONMT00078440001	GSONMT00078440001	FR904310.1	2171857	2175407	-	3551	protein_coding	- && sp|Q56A04|EME2_MOUSE Probable crossover junction endonuclease EME2 OS=Mus musculus OX=10090 GN=Eme2 PE=2 SV=2 && -	-
gene_GSONMT00078654001	GSONMT00078654001	FR904313.1	1787727	1790282	+	2556	protein_coding	- && sp|Q32LM4|FBX39_BOVIN F-box only protein 39 OS=Bos taurus OX=9913 GN=FBXO39 PE=2 SV=1 && -	-
gene_GSONMT00078655001	GSONMT00078655001	FR904313.1	1792934	1794621	-	1688	protein_coding	- && sp|Q32KZ9|TEKT1_BOVIN Tektin-1 OS=Bos taurus OX=9913 GN=TEKT1 PE=2 SV=1 && -	-
gene_GSONMT00078827001	GSONMT00078827001	FR904314.1	1922800	1923640	-	841	protein_coding	- && - && -	zf-C2H2
gene_GSONMT00079036001	GSONMT00079036001	FR904315.1	217499	229696	-	12198	protein_coding	- && sp|Q8CHV6|TAD2A_MOUSE Transcriptional adapter 2-alpha OS=Mus musculus OX=10090 GN=Tada2a PE=1 SV=1 && -	-
gene_GSONMT00079186001	GSONMT00079186001	FR904316.1	1904912	1913624	+	8713	protein_coding	- && sp|P12965|MOS_XENLA Serine/threonine-protein kinase mos OS=Xenopus laevis OX=8355 GN=mos PE=2 SV=1 && PF00069:Protein kinase domain	-
gene_GSONMT00079310001	GSONMT00079310001	FR904318.1	562610	568869	+	6260	protein_coding	- && sp|P31153|METK2_HUMAN S-adenosylmethionine synthase isoform type-2 OS=Homo sapiens OX=9606 GN=MAT2A PE=1 SV=1 && -	-
gene_GSONMT00079441001	GSONMT00079441001	FR904319.1	2071012	2076998	+	5987	protein_coding	- && sp|P63154|CRNL1_MOUSE Crooked neck-like protein 1 OS=Mus musculus OX=10090 GN=Crnkl1 PE=1 SV=1 && -	-
gene_GSONMT00079636001	GSONMT00079636001	FR904323.1	1079032	1094993	-	15962	protein_coding	- && sp|P17936|IBP3_HUMAN Insulin-like growth factor-binding protein 3 OS=Homo sapiens OX=9606 GN=IGFBP3 PE=1 SV=2 && -	-
gene_GSONMT00079927001	GSONMT00079927001	FR904326.1	738055	739777	-	1723	protein_coding	- && sp|Q2TBS4|PIFO_BOVIN Protein pitchfork OS=Bos taurus OX=9913 GN=PIFO PE=2 SV=1 && -	-
gene_GSONMT00079957001	GSONMT00079957001	FR904326.1	1099046	1109811	+	10766	protein_coding	- && sp|Q9QWV9|CCNT1_MOUSE Cyclin-T1 OS=Mus musculus OX=10090 GN=Ccnt1 PE=1 SV=3 && -	-
gene_GSONMT00080147001	GSONMT00080147001	FR904328.1	1489480	1490636	+	1157	protein_coding	- && sp|Q28309|AA3R_CANLF Adenosine receptor A3 OS=Canis lupus familiaris OX=9615 GN=ADORA3 PE=2 SV=1 && PF00001:7 transmembrane receptor (rhodopsin family)	-
gene_GSONMT00080231001	GSONMT00080231001	FR904329.1	995111	1010680	-	15570	protein_coding	- && - && -	-
gene_GSONMT00080236001	GSONMT00080236001	FR904329.1	1035821	1040283	-	4463	protein_coding	- && sp|Q3V384|AFG1L_MOUSE AFG1-like ATPase OS=Mus musculus OX=10090 GN=Afg1l PE=1 SV=1 && -	-
gene_GSONMT00080383001	GSONMT00080383001	FR904332.1	138355	140386	-	2032	protein_coding	- && sp|Q9GZR5|ELOV4_HUMAN Elongation of very long chain fatty acids protein 4 OS=Homo sapiens OX=9606 GN=ELOVL4 PE=1 SV=1 && -	-
gene_GSONMT00080411001	GSONMT00080411001	FR904332.1	616638	628629	-	11992	protein_coding	- && - && PF01498:Transposase	-
gene_GSONMT00080435001	GSONMT00080435001	FR904332.1	865684	960541	-	94858	protein_coding	- && sp|Q2LD37|K1109_HUMAN Transmembrane protein KIAA1109 OS=Homo sapiens OX=9606 GN=KIAA1109 PE=1 SV=2 && PF01498:Transposase	-
gene_GSONMT00080452001	GSONMT00080452001	FR904332.1	1461449	1462735	+	1287	protein_coding	- && sp|Q9P241|AT10D_HUMAN Phospholipid-transporting ATPase VD OS=Homo sapiens OX=9606 GN=ATP10D PE=1 SV=3 && -	-
gene_GSONMT00080466001	GSONMT00080466001	FR904332.1	1643874	1647341	+	3468	protein_coding	- && sp|Q8N755|S66A3_HUMAN Solute carrier family 66 member 3 OS=Homo sapiens OX=9606 GN=SLC66A3 PE=2 SV=1 && -	-
gene_GSONMT00080911001	GSONMT00080911001	FR904339.1	420898	425304	-	4407	protein_coding	- && sp|Q28542|OVGP1_SHEEP Oviduct-specific glycoprotein OS=Ovis aries OX=9940 GN=OVGP1 PE=1 SV=1 && -	-
gene_GSONMT00080939001	GSONMT00080939001	FR904339.1	740203	740343	-	141	protein_coding	- && - && -	-
gene_GSONMT00081492001	GSONMT00081492001	FR904345.1	673	1574	-	902	protein_coding	- && - && -	-
gene_GSONMT00081536001	GSONMT00081536001	FR904345.1	970444	976140	-	5697	protein_coding	- && sp|P35070|BTC_HUMAN Probetacellulin OS=Homo sapiens OX=9606 GN=BTC PE=1 SV=1 && -	-
gene_GSONMT00081611001	GSONMT00081611001	FR904346.1	862721	872021	+	9301	protein_coding	- && sp|O43795|MYO1B_HUMAN Unconventional myosin-Ib OS=Homo sapiens OX=9606 GN=MYO1B PE=1 SV=3 && PF01498:Transposase	-
gene_GSONMT00082009001	GSONMT00082009001	FR904353.1	425820	451204	+	25385	protein_coding	- && sp|Q96L93|KI16B_HUMAN Kinesin-like protein KIF16B OS=Homo sapiens OX=9606 GN=KIF16B PE=1 SV=2 && PF13358:DDE superfamily endonuclease	-
gene_GSONMT00082379001	GSONMT00082379001	FR904357.1	1314787	1315788	-	1002	protein_coding	- && sp|Q9DFD6|HEPC_ONCMY Hepcidin (Fragment) OS=Oncorhynchus mykiss OX=8022 GN=hamp PE=2 SV=1 && -	-
gene_GSONMT00082493001	GSONMT00082493001	FR904359.1	1445005	1445706	+	702	protein_coding	- && sp|A0A0R4IKJ1|CAPAM_DANRE mRNA (2'-O-methyladenosine-N(6)-)-methyltransferase OS=Danio rerio OX=7955 GN=pcif1 PE=1 SV=1 && -	-
gene_GSONMT00064358001	GSONMT00064358001	FR904365.1	905757	907052	+	1296	protein_coding	- && sp|Q91178|GPRX_ORYLA Probable G-protein coupled receptor (Fragment) OS=Oryzias latipes OX=8090 PE=3 SV=1 && PF00001:7 transmembrane receptor (rhodopsin family)	-
gene_GSONMT00064812001	GSONMT00064812001	FR904375.1	455986	463498	+	7513	protein_coding	- && sp|P26368|U2AF2_HUMAN Splicing factor U2AF 65 kDa subunit OS=Homo sapiens OX=9606 GN=U2AF2 PE=1 SV=4 && -	-
gene_GSONMT00065099001	GSONMT00065099001	FR904378.1	830491	848008	+	17518	protein_coding	- && sp|Q9P2K3|RCOR3_HUMAN REST corepressor 3 OS=Homo sapiens OX=9606 GN=RCOR3 PE=1 SV=2 && PF01498:Transposase	-
gene_GSONMT00065207001	GSONMT00065207001	FR904380.1	1102439	1132551	-	30113	protein_coding	- && sp|Q9P212|PLCE1_HUMAN 1-phosphatidylinositol 4,5-bisphosphate phosphodiesterase epsilon-1 OS=Homo sapiens OX=9606 GN=PLCE1 PE=1 SV=3 && -	-
gene_GSONMT00065372001	GSONMT00065372001	FR904383.1	268929	270327	+	1399	protein_coding	- && - && -	-
gene_GSONMT00065374001	GSONMT00065374001	FR904383.1	271551	274388	+	2838	protein_coding	- && sp|Q9UKX2|MYH2_HUMAN Myosin-2 OS=Homo sapiens OX=9606 GN=MYH2 PE=1 SV=1 && -	-
gene_GSONMT00065375001	GSONMT00065375001	FR904383.1	274406	275090	+	685	protein_coding	- && - && -	-
gene_GSONMT00065394001	GSONMT00065394001	FR904383.1	623888	627656	+	3769	protein_coding	- && sp|Q9ULU4|PKCB1_HUMAN Protein kinase C-binding protein 1 OS=Homo sapiens OX=9606 GN=ZMYND8 PE=1 SV=2 && PF00628:PHD-finger	-
gene_GSONMT00065397001	GSONMT00065397001	FR904383.1	691782	718630	-	26849	protein_coding	- && sp|Q8C9B9|DIDO1_MOUSE Death-inducer obliterator 1 OS=Mus musculus OX=10090 GN=Dido1 PE=1 SV=4 && -	-
gene_GSONMT00065590001	GSONMT00065590001	FR904386.1	236509	250248	-	13740	protein_coding	- && sp|Q6NZW8|AR8BA_DANRE ADP-ribosylation factor-like protein 8B-A OS=Danio rerio OX=7955 GN=arl8ba PE=2 SV=1 && -	-
gene_GSONMT00065805001	GSONMT00065805001	FR904387.1	623015	625926	+	2912	protein_coding	- && sp|P06646|MYC_ONCMY Transcriptional regulator Myc (Fragment) OS=Oncorhynchus mykiss OX=8022 GN=myc PE=3 SV=1 && PF01056:Myc amino-terminal region	-
gene_GSONMT00065860001	GSONMT00065860001	FR904388.1	947228	950188	+	2961	protein_coding	- && sp|Q32PP1|MRNIP_DANRE MRN complex-interacting protein OS=Danio rerio OX=7955 GN=mrnip PE=2 SV=1 && -	-
gene_GSONMT00066039001	GSONMT00066039001	FR904390.1	1462392	1472949	-	10558	protein_coding	- && sp|Q6DEJ5|AASD1_DANRE Alanyl-tRNA editing protein Aarsd1 OS=Danio rerio OX=7955 GN=aarsd1 PE=2 SV=1 && PF13358:DDE superfamily endonuclease	-
gene_GSONMT00066133001	GSONMT00066133001	FR904391.1	1304616	1310510	+	5895	protein_coding	- && sp|Q6DEL1|S38A7_DANRE Putative sodium-coupled neutral amino acid transporter 7 OS=Danio rerio OX=7955 GN=slc38a7 PE=2 SV=1 && -	-
gene_GSONMT00066137001	GSONMT00066137001	FR904391.1	1316529	1317740	-	1212	protein_coding	- && - && -	-
gene_GSONMT00066347001	GSONMT00066347001	FR904395.1	1454366	1462253	+	7888	protein_coding	- && sp|Q91857|TAF6_XENLA Transcription initiation factor TFIID subunit 6 OS=Xenopus laevis OX=8355 GN=taf6 PE=2 SV=3 && -	-
gene_GSONMT00066731001	GSONMT00066731001	FR904401.1	204935	211131	+	6197	protein_coding	- && sp|Q03933|HSF2_HUMAN Heat shock factor protein 2 OS=Homo sapiens OX=9606 GN=HSF2 PE=1 SV=1 && -	-
gene_GSONMT00066750001	GSONMT00066750001	FR904401.1	591440	618043	+	26604	protein_coding	- && sp|P34257|TC3A_CAEEL Transposable element Tc3 transposase OS=Caenorhabditis elegans OX=6239 GN=tc3a PE=1 SV=1 && -	-
gene_GSONMT00066788001	GSONMT00066788001	FR904402.1	47377	69056	-	21680	protein_coding	- && sp|Q00341|VIGLN_HUMAN Vigilin OS=Homo sapiens OX=9606 GN=HDLBP PE=1 SV=2 && PF00013:KH domain	-
gene_GSONMT00066798001	GSONMT00066798001	FR904402.1	204738	228207	-	23470	protein_coding	- && sp|Q12873|CHD3_HUMAN Chromodomain-helicase-DNA-binding protein 3 OS=Homo sapiens OX=9606 GN=CHD3 PE=1 SV=3 && -	-
gene_GSONMT00066976001	GSONMT00066976001	FR904405.1	1473908	1497770	+	23863	protein_coding	- && sp|Q13277|STX3_HUMAN Syntaxin-3 OS=Homo sapiens OX=9606 GN=STX3 PE=1 SV=3 && PF00804:Syntaxin	-
gene_GSONMT00067392001	GSONMT00067392001	FR904411.1	103727	109877	-	6151	protein_coding	- && sp|Q7ZW78|RN181_DANRE E3 ubiquitin-protein ligase RNF181 OS=Danio rerio OX=7955 GN=rnf181 PE=2 SV=2 && -	-
gene_GSONMT00067507001	GSONMT00067507001	FR904413.1	598531	603555	+	5025	protein_coding	- && sp|O08584|KLF6_MOUSE Krueppel-like factor 6 OS=Mus musculus OX=10090 GN=Klf6 PE=2 SV=3 && -	-
gene_GSONMT00067881001	GSONMT00067881001	FR904418.1	198753	206906	+	8154	protein_coding	- && sp|Q9DEX3|CATD_CLUHA Cathepsin D OS=Clupea harengus OX=7950 GN=ctsd PE=1 SV=1 && -	-
gene_GSONMT00068023001	GSONMT00068023001	FR904420.1	804384	812889	+	8506	protein_coding	- && sp|Q9Y257|KCNK6_HUMAN Potassium channel subfamily K member 6 OS=Homo sapiens OX=9606 GN=KCNK6 PE=1 SV=1 && PF07885:Ion channel	-
gene_GSONMT00068076001	GSONMT00068076001	FR904421.1	1444586	1456897	+	12312	protein_coding	- && - && -	zf-C2H2
gene_GSONMT00068469001	GSONMT00068469001	FR904427.1	1380190	1383083	+	2894	protein_coding	- && sp|P06646|MYC_ONCMY Transcriptional regulator Myc (Fragment) OS=Oncorhynchus mykiss OX=8022 GN=myc PE=3 SV=1 && PF01056:Myc amino-terminal region	bHLH
gene_GSONMT00068521001	GSONMT00068521001	FR904428.1	1261008	1271870	-	10863	protein_coding	- && sp|Q61235|SNTB2_MOUSE Beta-2-syntrophin OS=Mus musculus OX=10090 GN=Sntb2 PE=1 SV=2 && PF00595:PDZ domain	-
gene_GSONMT00068710001	GSONMT00068710001	FR904433.1	529540	534831	+	5292	protein_coding	- && sp|Q641J8|RF12A_XENLA E3 ubiquitin-protein ligase RNF12-A OS=Xenopus laevis OX=8355 GN=rnf12-a PE=1 SV=1 && PF01498:Transposase	-
gene_GSONMT00069009001	GSONMT00069009001	FR904438.1	62886	71021	-	8136	protein_coding	- && sp|Q61712|DNJC1_MOUSE DnaJ homolog subfamily C member 1 OS=Mus musculus OX=10090 GN=Dnajc1 PE=1 SV=1 && -	-
gene_GSONMT00069243001	GSONMT00069243001	FR904442.1	443932	455698	+	11767	protein_coding	- && sp|P35072|TCB1_CAEBR Transposable element Tcb1 transposase OS=Caenorhabditis briggsae OX=6238 PE=3 SV=1 && -	-
gene_GSONMT00069365001	GSONMT00069365001	FR904444.1	155763	157988	-	2226	protein_coding	- && sp|Q2TBW5|ZNHI2_BOVIN Zinc finger HIT domain-containing protein 2 OS=Bos taurus OX=9913 GN=ZNHIT2 PE=2 SV=1 && -	-
gene_GSONMT00069425001	GSONMT00069425001	FR904444.1	1068553	1076273	+	7721	protein_coding	- && sp|Q9H0F5|RNF38_HUMAN E3 ubiquitin-protein ligase RNF38 OS=Homo sapiens OX=9606 GN=RNF38 PE=1 SV=4 && -	-
gene_GSONMT00070156001	GSONMT00070156001	FR904456.1	277126	281632	-	4507	protein_coding	- && - && -	-
gene_GSONMT00070388001	GSONMT00070388001	FR904459.1	303764	305058	-	1295	protein_coding	- && sp|P36639|8ODP_HUMAN 7,8-dihydro-8-oxoguanine triphosphatase OS=Homo sapiens OX=9606 GN=NUDT1 PE=1 SV=3 && -	-
gene_GSONMT00070592001	GSONMT00070592001	FR904463.1	107027	110209	+	3183	protein_coding	- && - && -	-
gene_GSONMT00070610001	GSONMT00070610001	FR904463.1	509899	522538	+	12640	protein_coding	- && sp|O43143|DHX15_HUMAN Pre-mRNA-splicing factor ATP-dependent RNA helicase DHX15 OS=Homo sapiens OX=9606 GN=DHX15 PE=1 SV=2 && -	-
gene_GSONMT00070765001	GSONMT00070765001	FR904466.1	520008	520762	-	755	protein_coding	- && sp|Q9D706|RPAP3_MOUSE RNA polymerase II-associated protein 3 OS=Mus musculus OX=10090 GN=Rpap3 PE=1 SV=1 && -	-
gene_GSONMT00070773001	GSONMT00070773001	FR904466.1	752580	769804	-	17225	protein_coding	- && sp|P41212|ETV6_HUMAN Transcription factor ETV6 OS=Homo sapiens OX=9606 GN=ETV6 PE=1 SV=1 && PF13358:DDE superfamily endonuclease	ETS
gene_GSONMT00071338001	GSONMT00071338001	FR904474.1	561157	587871	-	26715	protein_coding	- && sp|Q6GYQ0|RGPA1_HUMAN Ral GTPase-activating protein subunit alpha-1 OS=Homo sapiens OX=9606 GN=RALGAPA1 PE=1 SV=1 && -	-
gene_GSONMT00071860001	GSONMT00071860001	FR904481.1	638649	646248	+	7600	protein_coding	- && sp|Q9BSF8|BTBDA_HUMAN BTB/POZ domain-containing protein 10 OS=Homo sapiens OX=9606 GN=BTBD10 PE=1 SV=2 && -	-
gene_GSONMT00072041001	GSONMT00072041001	FR904484.1	744684	772828	+	28145	protein_coding	- && sp|E7FE13|LGR4_DANRE Leucine-rich repeat-containing G-protein coupled receptor 4 OS=Danio rerio OX=7955 GN=lgr4 PE=2 SV=1 && -	-
gene_GSONMT00072867001	GSONMT00072867001	FR904499.1	697790	703996	+	6207	protein_coding	- && sp|P23800|RCC1_MESAU Regulator of chromosome condensation OS=Mesocricetus auratus OX=10036 GN=RCC1 PE=1 SV=1 && -	-
gene_GSONMT00072906001	GSONMT00072906001	FR904500.1	377498	382144	+	4647	protein_coding	- && sp|P52292|IMA1_HUMAN Importin subunit alpha-1 OS=Homo sapiens OX=9606 GN=KPNA2 PE=1 SV=1 && PF00514:Armadillo/beta-catenin-like repeat	-
gene_GSONMT00073139001	GSONMT00073139001	FR904505.1	614365	617882	-	3518	protein_coding	- && sp|A7YWG4|GGH_BOVIN Gamma-glutamyl hydrolase OS=Bos taurus OX=9913 GN=GGH PE=2 SV=1 && -	-
gene_GSONMT00012107001	GSONMT00012107001	FR908443.1	14322	25732	+	11411	protein_coding	- && sp|Q7ZVR6|MYNN_DANRE Myoneurin OS=Danio rerio OX=7955 GN=mynn PE=2 SV=1 && PF00651:BTB/POZ domain	ZBTB
gene_GSONMT00043048001	GSONMT00043048001	FR908590.1	23463	33188	+	9726	protein_coding	- && sp|Q498F0|WDR44_XENLA WD repeat-containing protein 44 OS=Xenopus laevis OX=8355 GN=wdr44 PE=2 SV=1 && -	-
gene_GSONMT00073375001	GSONMT00073375001	FR904508.1	925479	939909	+	14431	protein_coding	- && sp|Q6DFC0|S41A2_XENLA Solute carrier family 41 member 2 OS=Xenopus laevis OX=8355 GN=slc41a2 PE=2 SV=1 && -	-
gene_GSONMT00073409001	GSONMT00073409001	FR904509.1	792834	802391	+	9558	protein_coding	- && sp|Q5HZE0|MCATL_RAT Mitochondrial basic amino acids transporter OS=Rattus norvegicus OX=10116 GN=Slc25a29 PE=2 SV=1 && PF13358:DDE superfamily endonuclease	-
gene_GSONMT00073463001	GSONMT00073463001	FR904511.1	532037	569103	-	37067	protein_coding	- && sp|P54731|FAF1_MOUSE FAS-associated factor 1 OS=Mus musculus OX=10090 GN=Faf1 PE=1 SV=2 && -	-
gene_GSONMT00073665001	GSONMT00073665001	FR904514.1	95520	104735	-	9216	protein_coding	- && sp|Q96EP0|RNF31_HUMAN E3 ubiquitin-protein ligase RNF31 OS=Homo sapiens OX=9606 GN=RNF31 PE=1 SV=1 && -	-
gene_GSONMT00073819001	GSONMT00073819001	FR904517.1	103396	141995	+	38600	protein_coding	- && sp|P03934|TC1A_CAEEL Transposable element Tc1 transposase OS=Caenorhabditis elegans OX=6239 GN=tc1a PE=3 SV=1 && -	-
gene_GSONMT00074249001	GSONMT00074249001	FR904521.1	642943	646738	-	3796	protein_coding	- && sp|Q0V967|FBX5_DANRE F-box only protein 5 OS=Danio rerio OX=7955 GN=fbxo5 PE=1 SV=2 && -	-
gene_GSONMT00074263001	GSONMT00074263001	FR904521.1	1101035	1103071	+	2037	protein_coding	- && - && -	-
gene_GSONMT00074271001	GSONMT00074271001	FR904522.1	54225	77883	+	23659	protein_coding	- && sp|Q6NWC9|GKAP1_DANRE G kinase-anchoring protein 1 OS=Danio rerio OX=7955 GN=gkap1 PE=2 SV=1 && PF01498:Transposase	-
gene_GSONMT00074445001	GSONMT00074445001	FR904525.1	830327	832404	-	2078	protein_coding	- && sp|Q99JY3|GIMA4_MOUSE GTPase IMAP family member 4 OS=Mus musculus OX=10090 GN=Gimap4 PE=1 SV=2 && PF04548:AIG1 family	-
gene_GSONMT00074744001	GSONMT00074744001	FR904530.1	503884	508282	+	4399	protein_coding	- && sp|Q99675|CGRF1_HUMAN Cell growth regulator with RING finger domain protein 1 OS=Homo sapiens OX=9606 GN=CGRRF1 PE=1 SV=1 && PF13920:Zinc finger, C3HC4 type (RING finger)	-
gene_GSONMT00074840001	GSONMT00074840001	FR904533.1	436375	470288	-	33914	protein_coding	- && sp|Q9BXM0|PRAX_HUMAN Periaxin OS=Homo sapiens OX=9606 GN=PRX PE=1 SV=2 && -	-
gene_GSONMT00074897001	GSONMT00074897001	FR904534.1	396981	407860	+	10880	protein_coding	- && sp|Q96AX1|VP33A_HUMAN Vacuolar protein sorting-associated protein 33A OS=Homo sapiens OX=9606 GN=VPS33A PE=1 SV=1 && -	-
gene_GSONMT00074929001	GSONMT00074929001	FR904534.1	990002	1000518	+	10517	protein_coding	- && sp|P31153|METK2_HUMAN S-adenosylmethionine synthase isoform type-2 OS=Homo sapiens OX=9606 GN=MAT2A PE=1 SV=1 && -	-
gene_GSONMT00075245001	GSONMT00075245001	FR904539.1	977643	979636	+	1994	protein_coding	- && sp|Q5SXM2|SNPC4_HUMAN snRNA-activating protein complex subunit 4 OS=Homo sapiens OX=9606 GN=SNAPC4 PE=1 SV=1 && -	-
gene_GSONMT00075290001	GSONMT00075290001	FR904542.1	7180	9887	-	2708	protein_coding	- && sp|Q3ZBA3|PKHA2_BOVIN Pleckstrin homology domain-containing family A member 2 OS=Bos taurus OX=9913 GN=PLEKHA2 PE=2 SV=1 && -	-
gene_GSONMT00075805001	GSONMT00075805001	FR904551.1	41860	58713	-	16854	protein_coding	- && sp|Q9UPP5|K1107_HUMAN AP2-interacting clathrin-endocytosis protein OS=Homo sapiens OX=9606 GN=KIAA1107 PE=1 SV=3 && -	-
gene_GSONMT00076084001	GSONMT00076084001	FR904557.1	118077	120576	+	2500	protein_coding	- && - && PF00078:Reverse transcriptase (RNA-dependent DNA polymerase)	-
gene_GSONMT00076207001	GSONMT00076207001	FR904559.1	758770	788916	+	30147	protein_coding	- && sp|Q5SP90|PP4R3_DANRE Serine/threonine-protein phosphatase 4 regulatory subunit 3 OS=Danio rerio OX=7955 GN=smek1 PE=1 SV=1 && -	-
gene_GSONMT00008681001	GSONMT00008681001	FR904575.1	237912	246757	+	8846	protein_coding	- && sp|Q6DFC2|CCD77_XENLA Coiled-coil domain-containing protein 77 OS=Xenopus laevis OX=8355 GN=ccdc77 PE=2 SV=1 && -	-
gene_GSONMT00046344001	GSONMT00046344001	FR904576.1	795487	801245	-	5759	protein_coding	- && sp|Q91UZ5|IMPA2_MOUSE Inositol monophosphatase 2 OS=Mus musculus OX=10090 GN=Impa2 PE=1 SV=1 && -	-
gene_GSONMT00002165001	GSONMT00002165001	FR904584.1	216929	220287	+	3359	protein_coding	- && sp|Q9D9V7|DEN6B_MOUSE Protein DENND6B OS=Mus musculus OX=10090 GN=Dennd6b PE=2 SV=3 && -	-
gene_GSONMT00005346001	GSONMT00005346001	FR904585.1	835829	837123	+	1295	protein_coding	- && - && PF01498:Transposase	-
gene_GSONMT00034336001	GSONMT00034336001	FR904589.1	458617	476130	-	17514	protein_coding	- && sp|Q8TDR2|STK35_HUMAN Serine/threonine-protein kinase 35 OS=Homo sapiens OX=9606 GN=STK35 PE=1 SV=2 && PF00069:Protein kinase domain	-
gene_GSONMT00028457001	GSONMT00028457001	FR904592.1	510661	569769	-	59109	protein_coding	- && sp|O00291|HIP1_HUMAN Huntingtin-interacting protein 1 OS=Homo sapiens OX=9606 GN=HIP1 PE=1 SV=5 && -	-
gene_GSONMT00048280001	GSONMT00048280001	FR904595.1	127177	150580	+	23404	protein_coding	- && sp|P34257|TC3A_CAEEL Transposable element Tc3 transposase OS=Caenorhabditis elegans OX=6239 GN=tc3a PE=1 SV=1 && -	-
gene_GSONMT00037956001	GSONMT00037956001	FR904607.1	219401	236126	-	16726	protein_coding	- && sp|Q9Y5Y0|FLVC1_HUMAN Feline leukemia virus subgroup C receptor-related protein 1 OS=Homo sapiens OX=9606 GN=FLVCR1 PE=1 SV=1 && -	-
gene_GSONMT00037976001	GSONMT00037976001	FR904607.1	474056	484742	-	10687	protein_coding	- && sp|F1RAX8|COQ6_DANRE Ubiquinone biosynthesis monooxygenase COQ6, mitochondrial OS=Danio rerio OX=7955 GN=coq6 PE=2 SV=1 && -	-
gene_GSONMT00039771001	GSONMT00039771001	FR904613.1	113405	129522	-	16118	protein_coding	- && sp|E2R9X2|ARI5B_CANLF AT-rich interactive domain-containing protein 5B OS=Canis lupus familiaris OX=9615 GN=ARID5B PE=3 SV=1 && -	-
gene_GSONMT00039774001	GSONMT00039774001	FR904613.1	138300	142954	-	4655	protein_coding	- && sp|P34257|TC3A_CAEEL Transposable element Tc3 transposase OS=Caenorhabditis elegans OX=6239 GN=tc3a PE=1 SV=1 && PF13358:DDE superfamily endonuclease	-
gene_GSONMT00045894001	GSONMT00045894001	FR904614.1	871967	877905	-	5939	protein_coding	- && sp|A3KPL7|T170A_DANRE Transmembrane protein 170A OS=Danio rerio OX=7955 GN=tmem170a PE=2 SV=1 && -	-
gene_GSONMT00015728001	GSONMT00015728001	FR904617.1	356531	374983	-	18453	protein_coding	- && sp|A7MB28|NDRG3_BOVIN Protein NDRG3 OS=Bos taurus OX=9913 GN=NDRG3 PE=2 SV=1 && -	-
gene_GSONMT00043201001	GSONMT00043201001	FR904620.1	684043	686956	-	2914	protein_coding	- && sp|Q6DG99|KCTD6_DANRE BTB/POZ domain-containing protein KCTD6 OS=Danio rerio OX=7955 GN=kctd6 PE=2 SV=1 && PF02214:BTB/POZ domain	-
gene_GSONMT00047226001	GSONMT00047226001	FR904625.1	75146	97759	-	22614	protein_coding	- && sp|Q6R2W3|SCND3_HUMAN SCAN domain-containing protein 3 OS=Homo sapiens OX=9606 GN=ZBED9 PE=1 SV=1 && PF13358:DDE superfamily endonuclease	-
gene_GSONMT00029978001	GSONMT00029978001	FR904637.1	800069	801776	-	1708	protein_coding	- && sp|P08985|H2AV_DROME Histone H2A.v OS=Drosophila melanogaster OX=7227 GN=His2Av PE=1 SV=2 && -	-
gene_GSONMT00012751001	GSONMT00012751001	FR904639.1	399768	401290	-	1523	protein_coding	- && sp|Q9WUI0|MIXL1_MOUSE Homeobox protein MIXL1 OS=Mus musculus OX=10090 GN=Mixl1 PE=1 SV=1 && -	-
gene_GSONMT00031660001	GSONMT00031660001	FR904641.1	301992	307596	-	5605	protein_coding	- && sp|Q92673|SORL_HUMAN Sortilin-related receptor OS=Homo sapiens OX=9606 GN=SORL1 PE=1 SV=2 && -	-
gene_GSONMT00031679001	GSONMT00031679001	FR904641.1	661602	662941	+	1340	protein_coding	- && sp|Q8IXP5|CK053_HUMAN Uncharacterized protein C11orf53 OS=Homo sapiens OX=9606 GN=C11orf53 PE=2 SV=1 && PF17721:Family of unknown function (DUF5566)	-
gene_GSONMT00027156001	GSONMT00027156001	FR904642.1	307673	357811	-	50139	protein_coding	- && sp|Q6GPD0|RHG32_XENLA Rho GTPase-activating protein 32 OS=Xenopus laevis OX=8355 GN=arhgap32 PE=2 SV=1 && -	-
gene_GSONMT00042081001	GSONMT00042081001	FR904644.1	612020	620732	+	8713	protein_coding	- && - && PF13358:DDE superfamily endonuclease	-
gene_GSONMT00058364001	GSONMT00058364001	FR904645.1	560605	590332	+	29728	protein_coding	- && sp|Q5XF89|AT133_MOUSE Polyamine-transporting ATPase 13A3 OS=Mus musculus OX=10090 GN=Atp13a3 PE=1 SV=1 && -	-
gene_GSONMT00006525001	GSONMT00006525001	FR904648.1	797207	799229	-	2023	protein_coding	- && - && PF00240:Ubiquitin family	-
gene_GSONMT00006527001	GSONMT00006527001	FR904648.1	808998	811129	-	2132	protein_coding	- && - && -	-
gene_GSONMT00051393001	GSONMT00051393001	FR904653.1	708078	717722	-	9645	protein_coding	- && sp|Q9Y3B9|RRP15_HUMAN RRP15-like protein OS=Homo sapiens OX=9606 GN=RRP15 PE=1 SV=2 && PF07890:Rrp15p	-
gene_GSONMT00046600001	GSONMT00046600001	FR904658.1	719762	734092	+	14331	protein_coding	- && sp|Q9YH38|RASK_CYPCA GTPase KRas OS=Cyprinus carpio OX=7962 GN=kras PE=2 SV=1 && -	-
gene_GSONMT00015629001	GSONMT00015629001	FR904659.1	439902	453494	+	13593	protein_coding	- && sp|Q9CRY7|GDPD1_MOUSE Lysophospholipase D GDPD1 OS=Mus musculus OX=10090 GN=Gdpd1 PE=1 SV=1 && -	-
gene_GSONMT00024690001	GSONMT00024690001	FR904667.1	605860	641570	+	35711	protein_coding	- && sp|Q0VD48|VPS4B_BOVIN Vacuolar protein sorting-associated protein 4B OS=Bos taurus OX=9913 GN=VPS4B PE=2 SV=1 && PF13966:zinc-binding in reverse transcriptase	-
gene_GSONMT00007982001	GSONMT00007982001	FR904671.1	99014	104186	-	5173	protein_coding	- && sp|Q9H8W5|TRI45_HUMAN Tripartite motif-containing protein 45 OS=Homo sapiens OX=9606 GN=TRIM45 PE=1 SV=2 && PF13445:RING-type zinc-finger	-
gene_GSONMT00056292001	GSONMT00056292001	FR904672.1	574467	593668	+	19202	protein_coding	- && sp|Q8R314|S35F5_MOUSE Solute carrier family 35 member F5 OS=Mus musculus OX=10090 GN=Slc35f5 PE=2 SV=1 && -	-
gene_GSONMT00036712001	GSONMT00036712001	FR904680.1	145840	146842	+	1003	protein_coding	- && - && PF07686:Immunoglobulin V-set domain	-
gene_GSONMT00049395001	GSONMT00049395001	FR904687.1	159941	167155	-	7215	protein_coding	- && sp|P17453|BPI_BOVIN Bactericidal permeability-increasing protein OS=Bos taurus OX=9913 GN=BPI PE=2 SV=2 && -	-
gene_GSONMT00004100001	GSONMT00004100001	FR904694.1	745483	750446	-	4964	protein_coding	- && sp|A7MB35|ODPA_BOVIN Pyruvate dehydrogenase E1 component subunit alpha, somatic form, mitochondrial OS=Bos taurus OX=9913 GN=PDHA1 PE=2 SV=1 && -	-
gene_GSONMT00004101001	GSONMT00004101001	FR904694.1	750484	753083	-	2600	protein_coding	- && - && -	-
gene_GSONMT00008163001	GSONMT00008163001	FR904709.1	535532	543854	+	8323	protein_coding	- && sp|Q8TCS8|PNPT1_HUMAN Polyribonucleotide nucleotidyltransferase 1, mitochondrial OS=Homo sapiens OX=9606 GN=PNPT1 PE=1 SV=2 && -	-
gene_GSONMT00017963001	GSONMT00017963001	FR904714.1	167683	169884	-	2202	protein_coding	- && sp|Q8JZL3|THTPA_MOUSE Thiamine-triphosphatase OS=Mus musculus OX=10090 GN=Thtpa PE=1 SV=3 && PF01928:CYTH domain	-
gene_GSONMT00017968001	GSONMT00017968001	FR904714.1	213156	218139	-	4984	protein_coding	- && sp|Q6PFJ1|NGDN_DANRE Neuroguidin OS=Danio rerio OX=7955 GN=ngdn PE=2 SV=1 && -	-
gene_GSONMT00018132001	GSONMT00018132001	FR904720.1	8496	42884	+	34389	protein_coding	- && sp|Q96MC6|MF14A_HUMAN Hippocampus abundant transcript 1 protein OS=Homo sapiens OX=9606 GN=MFSD14A PE=1 SV=2 && PF01498:Transposase	-
gene_GSONMT00059307001	GSONMT00059307001	FR904725.1	645965	661492	+	15528	protein_coding	- && sp|Q99PG2|OGFR_MOUSE Opioid growth factor receptor OS=Mus musculus OX=10090 GN=Ogfr PE=1 SV=1 && -	-
gene_GSONMT00010691001	GSONMT00010691001	FR904729.1	306301	309755	+	3455	protein_coding	- && sp|Q5BIN4|TIM22_BOVIN Mitochondrial import inner membrane translocase subunit Tim22 OS=Bos taurus OX=9913 GN=TIMM22 PE=2 SV=1 && -	-
gene_GSONMT00053953001	GSONMT00053953001	FR904731.1	253635	263279	+	9645	protein_coding	- && sp|Q9DBY8|NVL_MOUSE Nuclear valosin-containing protein-like OS=Mus musculus OX=10090 GN=Nvl PE=1 SV=1 && -	-
gene_GSONMT00021210001	GSONMT00021210001	FR904732.1	564016	578783	-	14768	protein_coding	- && sp|Q8C863|ITCH_MOUSE E3 ubiquitin-protein ligase Itchy OS=Mus musculus OX=10090 GN=Itch PE=1 SV=2 && PF00397:WW domain	-
gene_GSONMT00030540001	GSONMT00030540001	FR904735.1	135161	136968	+	1808	protein_coding	- && sp|P35033|TRY3_SALSA Trypsin-3 (Fragment) OS=Salmo salar OX=8030 PE=1 SV=1 && -	-
gene_GSONMT00026318001	GSONMT00026318001	FR904737.1	19207	25149	+	5943	protein_coding	- && sp|Q99LL5|PWP1_MOUSE Periodic tryptophan protein 1 homolog OS=Mus musculus OX=10090 GN=Pwp1 PE=1 SV=1 && -	-
gene_GSONMT00026326001	GSONMT00026326001	FR904737.1	288572	292375	-	3804	protein_coding	- && - && -	-
gene_GSONMT00016846001	GSONMT00016846001	FR904742.1	722986	725934	+	2949	protein_coding	- && sp|Q8NEB9|PK3C3_HUMAN Phosphatidylinositol 3-kinase catalytic subunit type 3 OS=Homo sapiens OX=9606 GN=PIK3C3 PE=1 SV=1 && PF01498:Transposase	-
gene_GSONMT00037629001	GSONMT00037629001	FR904744.1	179839	186161	+	6323	protein_coding	- && sp|Q58DM3|CD53_BOVIN Leukocyte surface antigen CD53 OS=Bos taurus OX=9913 GN=CD53 PE=2 SV=1 && -	-
gene_GSONMT00037632001	GSONMT00037632001	FR904744.1	219440	223655	-	4216	protein_coding	- && sp|Q0VD01|IMP4_BOVIN U3 small nucleolar ribonucleoprotein protein IMP4 OS=Bos taurus OX=9913 GN=IMP4 PE=2 SV=1 && -	-
gene_GSONMT00039122001	GSONMT00039122001	FR904746.1	604671	609371	-	4701	protein_coding	- && sp|O43272|PROD_HUMAN Proline dehydrogenase 1, mitochondrial OS=Homo sapiens OX=9606 GN=PRODH PE=1 SV=3 && -	-
gene_GSONMT00035449001	GSONMT00035449001	FR904750.1	19897	37969	-	18073	protein_coding	- && sp|A1L2G3|BAP1_DANRE Ubiquitin carboxyl-terminal hydrolase BAP1 OS=Danio rerio OX=7955 GN=bap1 PE=2 SV=2 && -	-
gene_GSONMT00017460001	GSONMT00017460001	FR904752.1	396318	403159	-	6842	protein_coding	- && sp|Q7SXP2|ULA1_DANRE NEDD8-activating enzyme E1 regulatory subunit OS=Danio rerio OX=7955 GN=nae1 PE=2 SV=2 && -	-
gene_GSONMT00017470001	GSONMT00017470001	FR904752.1	608677	615168	+	6492	protein_coding	- && sp|Q6DC53|CTU2_DANRE Cytoplasmic tRNA 2-thiolation protein 2 OS=Danio rerio OX=7955 GN=ctu2 PE=2 SV=2 && -	-
gene_GSONMT00045119001	GSONMT00045119001	FR904755.1	127492	138382	+	10891	protein_coding	- && - && -	-
gene_GSONMT00045139001	GSONMT00045139001	FR904755.1	558403	565501	+	7099	protein_coding	- && sp|Q5U3N5|PPTC7_DANRE Protein phosphatase PTC7 homolog OS=Danio rerio OX=7955 GN=pptc7 PE=2 SV=1 && -	-
gene_GSONMT00038670001	GSONMT00038670001	FR904757.1	298867	300839	+	1973	protein_coding	- && sp|A2VDM0|TIFA_BOVIN TRAF-interacting protein with FHA domain-containing protein A OS=Bos taurus OX=9913 GN=TIFA PE=2 SV=1 && PF00498:FHA domain	-
gene_GSONMT00042723001	GSONMT00042723001	FR904766.1	50041	55223	+	5183	protein_coding	- && sp|Q5F3S2|PKHB2_CHICK Pleckstrin homology domain-containing family B member 2 OS=Gallus gallus OX=9031 GN=PLEKHB2 PE=2 SV=1 && -	-
gene_GSONMT00044811001	GSONMT00044811001	FR904767.1	89233	98920	+	9688	protein_coding	- && - && -	-
gene_GSONMT00012890001	GSONMT00012890001	FR908716.1	9255	10101	-	847	protein_coding	- && sp|Q6DEJ6|NLS1B_DANRE Sodium-dependent lysophosphatidylcholine symporter 1-B OS=Danio rerio OX=7955 GN=mfsd2ab PE=2 SV=1 && -	-
gene_GSONMT00033288001	GSONMT00033288001	FR908769.1	25302	40961	-	15660	protein_coding	- && sp|P03934|TC1A_CAEEL Transposable element Tc1 transposase OS=Caenorhabditis elegans OX=6239 GN=tc1a PE=3 SV=1 && PF01498:Transposase	-
gene_GSONMT00049875001	GSONMT00049875001	FR908814.1	33869	38999	-	5131	protein_coding	- && sp|Q14790|CASP8_HUMAN Caspase-8 OS=Homo sapiens OX=9606 GN=CASP8 PE=1 SV=1 && PF13358:DDE superfamily endonuclease	-
gene_GSONMT00031888001	GSONMT00031888001	FR912421.1	13968	15980	+	2013	protein_coding	- && sp|P20768|IGHM_SUNMU Ig mu chain C region OS=Suncus murinus OX=9378 PE=4 SV=1 && -	-
gene_GSONMT00063089001	GSONMT00063089001	FR904789.1	151445	154385	+	2941	protein_coding	- && sp|Q8BZ20|PAR12_MOUSE Protein mono-ADP-ribosyltransferase PARP12 OS=Mus musculus OX=10090 GN=Parp12 PE=1 SV=3 && -	-
gene_GSONMT00050798001	GSONMT00050798001	FR904801.1	586733	590540	-	3808	protein_coding	- && sp|Q96MH6|TMM68_HUMAN Transmembrane protein 68 OS=Homo sapiens OX=9606 GN=TMEM68 PE=2 SV=2 && -	-
gene_GSONMT00028284001	GSONMT00028284001	FR904802.1	248017	249977	-	1961	protein_coding	- && - && -	-
gene_GSONMT00062407001	GSONMT00062407001	FR904808.1	595622	596963	+	1342	protein_coding	- && sp|Q6DGA7|CYBC1_DANRE Cytochrome b-245 chaperone 1 homolog OS=Danio rerio OX=7955 GN=cybc1 PE=2 SV=1 && PF15169:Domain of unknown function (DUF4564)	-
gene_GSONMT00045537001	GSONMT00045537001	FR904810.1	218404	233442	-	15039	protein_coding	- && sp|O95433|AHSA1_HUMAN Activator of 90 kDa heat shock protein ATPase homolog 1 OS=Homo sapiens OX=9606 GN=AHSA1 PE=1 SV=1 && -	-
gene_GSONMT00034033001	GSONMT00034033001	FR904812.1	497729	501880	+	4152	protein_coding	- && - && -	zf-C2H2
gene_GSONMT00014086001	GSONMT00014086001	FR904820.1	461466	464864	-	3399	protein_coding	- && sp|Q8BGI1|RNF24_MOUSE RING finger protein 24 OS=Mus musculus OX=10090 GN=Rnf24 PE=2 SV=1 && -	-
gene_GSONMT00053702001	GSONMT00053702001	FR904824.1	675634	679912	+	4279	protein_coding	- && sp|Q1LUK1|MIC13_DANRE MICOS complex subunit MIC13 OS=Danio rerio OX=7955 GN=micos13 PE=3 SV=1 && -	-
gene_GSONMT00032566001	GSONMT00032566001	FR904825.1	151608	166443	-	14836	protein_coding	- && sp|Q3UV31|RN223_MOUSE RING finger protein 223 OS=Mus musculus OX=10090 GN=Rnf223 PE=2 SV=2 && -	-
gene_GSONMT00057806001	GSONMT00057806001	FR904836.1	396708	407394	-	10687	protein_coding	- && - && -	-
gene_GSONMT00063567001	GSONMT00063567001	FR904841.1	274008	290774	-	16767	protein_coding	- && sp|E1B9W9|UBP42_BOVIN Ubiquitin carboxyl-terminal hydrolase 42 OS=Bos taurus OX=9913 GN=USP42 PE=3 SV=1 && -	-
gene_GSONMT00053002001	GSONMT00053002001	FR904848.1	285769	293232	+	7464	protein_coding	- && sp|P01839|KACB_RABIT Ig kappa-b4 chain C region OS=Oryctolagus cuniculus OX=9986 GN=K-BAS PE=4 SV=1 && -	-
gene_GSONMT00053004001	GSONMT00053004001	FR904848.1	303179	304783	+	1605	protein_coding	- && - && PF00735:Septin	-
gene_GSONMT00036125001	GSONMT00036125001	FR904851.1	370048	390100	+	20053	protein_coding	- && sp|Q99MY8|ASH1L_MOUSE Histone-lysine N-methyltransferase ASH1L OS=Mus musculus OX=10090 GN=Ash1l PE=1 SV=3 && -	-
gene_GSONMT00036133001	GSONMT00036133001	FR904851.1	544159	547481	-	3323	protein_coding	- && sp|P08207|S10AA_MOUSE Protein S100-A10 OS=Mus musculus OX=10090 GN=S100a10 PE=1 SV=2 && -	-
gene_GSONMT00059162001	GSONMT00059162001	FR904859.1	529985	532919	-	2935	protein_coding	- && - && -	zf-C2H2
gene_GSONMT00006407001	GSONMT00006407001	FR904861.1	271600	277198	-	5599	protein_coding	- && sp|Q9H2P0|ADNP_HUMAN Activity-dependent neuroprotector homeobox protein OS=Homo sapiens OX=9606 GN=ADNP PE=1 SV=1 && -	-
gene_GSONMT00043700001	GSONMT00043700001	FR904862.1	306213	306803	-	591	protein_coding	- && - && -	-
gene_GSONMT00046293001	GSONMT00046293001	FR904888.1	357318	373448	+	16131	protein_coding	- && sp|Q8VC31|CCDC9_MOUSE Coiled-coil domain-containing protein 9 OS=Mus musculus OX=10090 GN=Ccdc9 PE=1 SV=1 && -	-
gene_GSONMT00018110001	GSONMT00018110001	FR904890.1	344905	346885	+	1981	protein_coding	- && sp|P41220|RGS2_HUMAN Regulator of G-protein signaling 2 OS=Homo sapiens OX=9606 GN=RGS2 PE=1 SV=1 && -	-
gene_GSONMT00055319001	GSONMT00055319001	FR904899.1	184916	186911	+	1996	protein_coding	- && sp|Q66JN8|CPLN2_DANRE Ciliogenesis and planar polarity effector 2 OS=Danio rerio OX=7955 GN=cplane2 PE=2 SV=1 && -	-
gene_GSONMT00062773001	GSONMT00062773001	FR904901.1	101711	121222	-	19512	protein_coding	- && sp|P03934|TC1A_CAEEL Transposable element Tc1 transposase OS=Caenorhabditis elegans OX=6239 GN=tc1a PE=3 SV=1 && PF00078:Reverse transcriptase (RNA-dependent DNA polymerase)	-
gene_GSONMT00062777001	GSONMT00062777001	FR904901.1	172070	190839	+	18770	protein_coding	- && sp|Q04202|TCB2_CAEBR Transposable element Tcb2 transposase OS=Caenorhabditis briggsae OX=6238 PE=3 SV=1 && -	-
gene_GSONMT00011651001	GSONMT00011651001	FR904908.1	454242	477875	-	23634	protein_coding	- && sp|P49326|FMO5_HUMAN Flavin-containing monooxygenase 5 OS=Homo sapiens OX=9606 GN=FMO5 PE=1 SV=2 && -	-
gene_GSONMT00027026001	GSONMT00027026001	FR904910.1	351083	353123	+	2041	protein_coding	- && sp|Q8TE69|EOLA1_HUMAN Protein EOLA1 OS=Homo sapiens OX=9606 GN=EOLA1 PE=1 SV=3 && -	-
gene_GSONMT00063995001	GSONMT00063995001	FR904913.1	460169	470055	-	9887	protein_coding	- && sp|Q9ERR8|ZN319_MOUSE Zinc finger protein 319 OS=Mus musculus OX=10090 GN=Znf319 PE=2 SV=1 && PF00096:Zinc finger, C2H2 type	zf-C2H2
gene_GSONMT00029370001	GSONMT00029370001	FR904916.1	241389	245609	+	4221	protein_coding	- && sp|Q9UKU9|ANGL2_HUMAN Angiopoietin-related protein 2 OS=Homo sapiens OX=9606 GN=ANGPTL2 PE=1 SV=1 && -	-
gene_GSONMT00043516001	GSONMT00043516001	FR904926.1	585321	586678	-	1358	protein_coding	- && sp|Q5F4B2|SWP70_CHICK Switch-associated protein 70 OS=Gallus gallus OX=9031 GN=SWAP70 PE=2 SV=1 && -	-
gene_GSONMT00017147001	GSONMT00017147001	FR904949.1	41688	47714	-	6027	protein_coding	- && sp|Q3MHN7|NEIL3_BOVIN Endonuclease 8-like 3 OS=Bos taurus OX=9913 GN=NEIL3 PE=2 SV=2 && -	-
gene_GSONMT00058262001	GSONMT00058262001	FR904956.1	11779	18801	+	7023	protein_coding	- && sp|Q96JP5|ZFP91_HUMAN E3 ubiquitin-protein ligase ZFP91 OS=Homo sapiens OX=9606 GN=ZFP91 PE=1 SV=1 && -	-
gene_GSONMT00026619001	GSONMT00026619001	FR904958.1	395721	404914	+	9194	protein_coding	- && sp|Q6NYR8|NPL_DANRE N-acetylneuraminate lyase OS=Danio rerio OX=7955 GN=npl PE=2 SV=1 && -	-
gene_GSONMT00001609001	GSONMT00001609001	FR904966.1	133930	146164	+	12235	protein_coding	- && sp|A0A087WPF7|AUTS2_MOUSE Autism susceptibility gene 2 protein homolog OS=Mus musculus OX=10090 GN=Auts2 PE=1 SV=2 && -	-
gene_GSONMT00039865001	GSONMT00039865001	FR904971.1	230316	237306	+	6991	protein_coding	- && sp|Q07249|FCERG_CAVPO High affinity immunoglobulin epsilon receptor subunit gamma OS=Cavia porcellus OX=10141 GN=FCER1G PE=3 SV=1 && -	-
gene_GSONMT00018962001	GSONMT00018962001	FR904972.1	211186	224263	+	13078	protein_coding	- && sp|Q5RB40|HMHA1_PONAB Rho GTPase-activating protein 45 OS=Pongo abelii OX=9601 GN=ARHGAP45 PE=2 SV=1 && -	-
gene_GSONMT00031957001	GSONMT00031957001	FR904998.1	314919	315982	+	1064	protein_coding	- && sp|O43670|ZN207_HUMAN BUB3-interacting and GLEBS motif-containing protein ZNF207 OS=Homo sapiens OX=9606 GN=ZNF207 PE=1 SV=1 && -	-
gene_GSONMT00019794001	GSONMT00019794001	FR905003.1	11388	27665	-	16278	protein_coding	- && sp|Q14494|NF2L1_HUMAN Endoplasmic reticulum membrane sensor NFE2L1 OS=Homo sapiens OX=9606 GN=NFE2L1 PE=1 SV=1 && -	TF_bZIP
gene_GSONMT00059694001	GSONMT00059694001	FR905019.1	65086	92771	-	27686	protein_coding	- && sp|Q2TA40|NP1L4_BOVIN Nucleosome assembly protein 1-like 4 OS=Bos taurus OX=9913 GN=NAP1L4 PE=2 SV=1 && -	-
gene_GSONMT00056804001	GSONMT00056804001	FR905026.1	325840	345925	-	20086	protein_coding	- && sp|Q7Z2Y8|GVIN1_HUMAN Interferon-induced very large GTPase 1 OS=Homo sapiens OX=9606 GN=GVINP1 PE=2 SV=2 && PF04548:AIG1 family	-
gene_GSONMT00000377001	GSONMT00000377001	FR905031.1	175539	178385	-	2847	protein_coding	- && sp|P45429|SNRPA_XENLA U1 small nuclear ribonucleoprotein A OS=Xenopus laevis OX=8355 GN=snrpa PE=2 SV=1 && -	-
gene_GSONMT00035184001	GSONMT00035184001	FR905038.1	96328	103239	+	6912	protein_coding	- && sp|O14508|SOCS2_HUMAN Suppressor of cytokine signaling 2 OS=Homo sapiens OX=9606 GN=SOCS2 PE=1 SV=1 && PF07525:SOCS box	-
gene_GSONMT00038879001	GSONMT00038879001	FR905043.1	104771	106411	+	1641	protein_coding	- && sp|Q9CQ71|RFA3_MOUSE Replication protein A 14 kDa subunit OS=Mus musculus OX=10090 GN=Rpa3 PE=1 SV=1 && -	-
gene_GSONMT00057321001	GSONMT00057321001	FR905045.1	123452	146459	+	23008	protein_coding	- && sp|A3QK16|ERLN2_DANRE Erlin-2 OS=Danio rerio OX=7955 GN=erlin2 PE=2 SV=1 && PF13358:DDE superfamily endonuclease	-
gene_GSONMT00040122001	GSONMT00040122001	FR905047.1	187945	199974	+	12030	protein_coding	- && sp|Q99959|PKP2_HUMAN Plakophilin-2 OS=Homo sapiens OX=9606 GN=PKP2 PE=1 SV=2 && -	-
gene_GSONMT00022919001	GSONMT00022919001	FR905050.1	59707	81185	+	21479	protein_coding	- && sp|P30793|GCH1_HUMAN GTP cyclohydrolase 1 OS=Homo sapiens OX=9606 GN=GCH1 PE=1 SV=1 && -	-
gene_GSONMT00063392001	GSONMT00063392001	FR905055.1	410383	413302	+	2920	protein_coding	- && sp|Q6TCG8|PAQR3_MOUSE Progestin and adipoQ receptor family member 3 OS=Mus musculus OX=10090 GN=Paqr3 PE=2 SV=1 && -	-
gene_GSONMT00038305001	GSONMT00038305001	FR908964.1	3	18391	+	18389	protein_coding	- && sp|Q7ZUF2|BRD9_DANRE Bromodomain-containing protein 9 OS=Danio rerio OX=7955 GN=brd9 PE=2 SV=1 && -	-
gene_GSONMT00045567001	GSONMT00045567001	FR909020.1	39769	45563	+	5795	protein_coding	- && sp|O75936|BODG_HUMAN Gamma-butyrobetaine dioxygenase OS=Homo sapiens OX=9606 GN=BBOX1 PE=1 SV=1 && -	-
gene_GSONMT00063417001	GSONMT00063417001	FR909087.1	1	1744	-	1744	protein_coding	- && sp|Q9YHT1|SDHA_CHICK Succinate dehydrogenase [ubiquinone] flavoprotein subunit, mitochondrial OS=Gallus gallus OX=9031 GN=SDHA PE=1 SV=2 && -	-
gene_GSONMT00046378001	GSONMT00046378001	FR912500.1	17921	26866	-	8946	protein_coding	- && sp|A0PJT0|RIPL1_DANRE RILP-like protein 1 OS=Danio rerio OX=7955 GN=rilpl1 PE=2 SV=2 && PF01498:Transposase	PAX
gene_GSONMT00061859001	GSONMT00061859001	FR912658.1	8334	12606	-	4273	protein_coding	- && sp|Q00765|REEP5_HUMAN Receptor expression-enhancing protein 5 OS=Homo sapiens OX=9606 GN=REEP5 PE=1 SV=3 && -	-
gene_GSONMT00013341001	GSONMT00013341001	FR912677.1	8259	11261	-	3003	protein_coding	- && sp|Q28HM1|TFB1M_XENTR Dimethyladenosine transferase 1, mitochondrial OS=Xenopus tropicalis OX=8364 GN=tfb1m PE=2 SV=1 && -	-
gene_GSONMT00056060001	GSONMT00056060001	FR905057.1	218962	253784	-	34823	protein_coding	- && sp|Q29076|PO2F1_PIG POU domain, class 2, transcription factor 1 OS=Sus scrofa OX=9823 GN=POU2F1 PE=2 SV=1 && -	Homeobox
gene_GSONMT00056062001	GSONMT00056062001	FR905057.1	280469	293155	+	12687	protein_coding	- && sp|A5PKJ4|MK07_BOVIN Mitogen-activated protein kinase 7 OS=Bos taurus OX=9913 GN=MAPK7 PE=2 SV=1 && -	-
gene_GSONMT00056064001	GSONMT00056064001	FR905057.1	299394	314997	-	15604	protein_coding	- && sp|Q8BJR6|PRS27_MOUSE Serine protease 27 OS=Mus musculus OX=10090 GN=Prss27 PE=2 SV=1 && -	-
gene_GSONMT00054666001	GSONMT00054666001	FR905058.1	328073	344390	-	16318	protein_coding	- && sp|Q9I8T7|BMAL1_CHICK Aryl hydrocarbon receptor nuclear translocator-like protein 1 OS=Gallus gallus OX=9031 GN=ARNTL PE=1 SV=1 && -	-
gene_GSONMT00052128001	GSONMT00052128001	FR905064.1	385246	391012	+	5767	protein_coding	- && sp|Q5E9Z7|RPC4_BOVIN DNA-directed RNA polymerase III subunit RPC4 OS=Bos taurus OX=9913 GN=POLR3D PE=2 SV=1 && -	-
gene_GSONMT00052131001	GSONMT00052131001	FR905064.1	422392	468671	+	46280	protein_coding	- && sp|P03934|TC1A_CAEEL Transposable element Tc1 transposase OS=Caenorhabditis elegans OX=6239 GN=tc1a PE=3 SV=1 && PF13358:DDE superfamily endonuclease|PF01498:Transposase	-
gene_GSONMT00052134001	GSONMT00052134001	FR905064.1	482532	485173	-	2642	protein_coding	- && sp|Q3UHX8|NKX63_MOUSE Homeobox protein Nkx-6.3 OS=Mus musculus OX=10090 GN=Nkx6-3 PE=2 SV=1 && -	-
gene_GSONMT00022211001	GSONMT00022211001	FR905086.1	12281	37969	-	25689	protein_coding	- && sp|O42414|NFASC_CHICK Neurofascin OS=Gallus gallus OX=9031 GN=NFASC PE=1 SV=1 && -	-
gene_GSONMT00037434001	GSONMT00037434001	FR905092.1	150764	161456	+	10693	protein_coding	- && sp|Q8R0W1|CIPC_MOUSE CLOCK-interacting pacemaker OS=Mus musculus OX=10090 GN=Cipc PE=1 SV=4 && -	-
gene_GSONMT00008059001	GSONMT00008059001	FR905100.1	358427	368876	+	10450	protein_coding	- && sp|O00268|TAF4_HUMAN Transcription initiation factor TFIID subunit 4 OS=Homo sapiens OX=9606 GN=TAF4 PE=1 SV=2 && PF07531:NHR1 homology to TAF	-
gene_GSONMT00055527001	GSONMT00055527001	FR905105.1	174861	175903	-	1043	protein_coding	- && - && -	-
gene_GSONMT00055539001	GSONMT00055539001	FR905105.1	353090	357912	-	4823	protein_coding	- && - && PF14973:TERF1-interacting nuclear factor 2 N-terminus	-
gene_GSONMT00049723001	GSONMT00049723001	FR905107.1	88004	99685	+	11682	protein_coding	- && sp|Q86YT5|S13A5_HUMAN Solute carrier family 13 member 5 OS=Homo sapiens OX=9606 GN=SLC13A5 PE=1 SV=1 && -	-
gene_GSONMT00063783001	GSONMT00063783001	FR905125.1	340573	357774	+	17202	protein_coding	- && sp|P08548|LIN1_NYCCO LINE-1 reverse transcriptase homolog OS=Nycticebus coucang OX=9470 PE=4 SV=1 && -	-
gene_GSONMT00013215001	GSONMT00013215001	FR905128.1	4037	5343	+	1307	protein_coding	- && sp|Q8WXE0|CSKI2_HUMAN Caskin-2 OS=Homo sapiens OX=9606 GN=CASKIN2 PE=1 SV=2 && -	-
gene_GSONMT00008841001	GSONMT00008841001	FR905129.1	220038	221997	+	1960	protein_coding	- && sp|Q9JJJ7|PORCN_MOUSE Protein-serine O-palmitoleoyltransferase porcupine OS=Mus musculus OX=10090 GN=Porcn PE=1 SV=1 && -	-
gene_GSONMT00008842001	GSONMT00008842001	FR905129.1	222120	229441	+	7322	protein_coding	- && sp|Q9H237|PORCN_HUMAN Protein-serine O-palmitoleoyltransferase porcupine OS=Homo sapiens OX=9606 GN=PORCN PE=1 SV=2 && PF03619:Organic solute transporter Ostalpha	-
gene_GSONMT00061871001	GSONMT00061871001	FR905145.1	65168	74305	+	9138	protein_coding	- && sp|Q9CR13|FMC1_MOUSE Protein FMC1 homolog OS=Mus musculus OX=10090 GN=Fmc1 PE=1 SV=1 && -	-
gene_GSONMT00032773001	GSONMT00032773001	FR905152.1	4128	5139	-	1012	protein_coding	- && - && -	-
gene_GSONMT00031847001	GSONMT00031847001	FR905155.1	50233	83201	+	32969	protein_coding	- && sp|O93590|ZAX_XENLA Homeobox protein zampogna OS=Xenopus laevis OX=8355 GN=zax PE=2 SV=1 && -	-
gene_GSONMT00053842001	GSONMT00053842001	FR905170.1	232583	234797	-	2215	protein_coding	- && sp|Q80Z39|HCAR2_RAT Hydroxycarboxylic acid receptor 2 OS=Rattus norvegicus OX=10116 GN=Hcar2 PE=1 SV=1 && PF00001:7 transmembrane receptor (rhodopsin family)	-
gene_GSONMT00025020001	GSONMT00025020001	FR905184.1	348647	350196	-	1550	protein_coding	- && - && PF00078:Reverse transcriptase (RNA-dependent DNA polymerase)	-
gene_GSONMT00025023001	GSONMT00025023001	FR905184.1	356314	361541	+	5228	protein_coding	- && sp|Q9CR00|PSMD9_MOUSE 26S proteasome non-ATPase regulatory subunit 9 OS=Mus musculus OX=10090 GN=Psmd9 PE=1 SV=1 && -	-
gene_GSONMT00014587001	GSONMT00014587001	FR905208.1	167046	189287	+	22242	protein_coding	- && sp|A4IHD2|ARIP4_XENTR Helicase ARIP4 OS=Xenopus tropicalis OX=8364 GN=rad54l2 PE=2 SV=1 && -	-
gene_GSONMT00020195001	GSONMT00020195001	FR905225.1	125869	128686	-	2818	protein_coding	- && sp|Q8VC03|EMAL3_MOUSE Echinoderm microtubule-associated protein-like 3 OS=Mus musculus OX=10090 GN=Eml3 PE=1 SV=1 && -	-
gene_GSONMT00012416001	GSONMT00012416001	FR905237.1	230164	243322	+	13159	protein_coding	- && sp|Q6P4P2|LMD2B_DANRE G-protein coupled receptor-associated protein LMBRD2B OS=Danio rerio OX=7955 GN=lmbrd2b PE=2 SV=1 && -	-
gene_GSONMT00004924001	GSONMT00004924001	FR905252.1	151896	156429	-	4534	protein_coding	- && sp|O55173|PDPK1_RAT 3-phosphoinositide-dependent protein kinase 1 OS=Rattus norvegicus OX=10116 GN=Pdpk1 PE=1 SV=2 && -	-
gene_GSONMT00037476001	GSONMT00037476001	FR905254.1	44876	49286	-	4411	protein_coding	- && sp|Q6Q0N3|NT5D2_RAT 5'-nucleotidase domain-containing protein 2 OS=Rattus norvegicus OX=10116 GN=Nt5dc2 PE=2 SV=2 && -	-
gene_GSONMT00016323001	GSONMT00016323001	FR905258.1	164768	172396	+	7629	protein_coding	- && sp|Q96LW2|KS6R_HUMAN Ribosomal protein S6 kinase-related protein OS=Homo sapiens OX=9606 GN=RSKR PE=1 SV=2 && -	-
gene_GSONMT00016329001	GSONMT00016329001	FR905258.1	262149	298409	+	36261	protein_coding	- && sp|Q9UMZ2|SYNRG_HUMAN Synergin gamma OS=Homo sapiens OX=9606 GN=SYNRG PE=1 SV=2 && PF13358:DDE superfamily endonuclease	-
gene_GSONMT00012220001	GSONMT00012220001	FR905269.1	374147	376272	-	2126	protein_coding	- && sp|Q07497|EPHB5_CHICK Ephrin type-B receptor 5 OS=Gallus gallus OX=9031 GN=EPHB5 PE=2 SV=1 && -	-
gene_GSONMT00025403001	GSONMT00025403001	FR905281.1	14216	23202	+	8987	protein_coding	- && sp|Q5ZMA6|NADE_CHICK Glutamine-dependent NAD(+) synthetase OS=Gallus gallus OX=9031 GN=NADSYN1 PE=2 SV=1 && -	-
gene_GSONMT00034810001	GSONMT00034810001	FR905301.1	304332	304971	-	640	protein_coding	- && - && PF15138:Syncollin	-
gene_GSONMT00017111001	GSONMT00017111001	FR905303.1	140874	144599	+	3726	protein_coding	- && sp|Q8TBZ3|WDR20_HUMAN WD repeat-containing protein 20 OS=Homo sapiens OX=9606 GN=WDR20 PE=1 SV=2 && -	-
gene_GSONMT00061401001	GSONMT00061401001	FR905310.1	155704	159038	-	3335	protein_coding	- && sp|B5XF11|KDM8_SALSA Lysine-specific demethylase 8 OS=Salmo salar OX=8030 GN=kdm8 PE=2 SV=1 && -	-
gene_GSONMT00016077001	GSONMT00016077001	FR905317.1	33062	34058	+	997	protein_coding	- && sp|A2RU54|HMX2_HUMAN Homeobox protein HMX2 OS=Homo sapiens OX=9606 GN=HMX2 PE=2 SV=1 && PF00046:Homeodomain	Homeobox
gene_GSONMT00016101001	GSONMT00016101001	FR905317.1	349915	359889	+	9975	protein_coding	- && - && -	-
gene_GSONMT00031588001	GSONMT00031588001	FR905322.1	264796	269670	+	4875	protein_coding	- && sp|Q8R3C1|CB042_MOUSE Uncharacterized protein C2orf42 homolog OS=Mus musculus OX=10090 PE=2 SV=1 && -	-
gene_GSONMT00039179001	GSONMT00039179001	FR909268.1	7567	15457	-	7891	protein_coding	- && sp|Q8N5I2|ARRD1_HUMAN Arrestin domain-containing protein 1 OS=Homo sapiens OX=9606 GN=ARRDC1 PE=1 SV=1 && -	-
gene_GSONMT00010891001	GSONMT00010891001	FR909319.1	31648	34076	+	2429	protein_coding	- && sp|Q9R0M1|XCR1_MOUSE Chemokine XC receptor 1 OS=Mus musculus OX=10090 GN=Xcr1 PE=2 SV=1 && -	-
gene_GSONMT00007217001	GSONMT00007217001	FR909339.1	25024	37666	+	12643	protein_coding	- && - && PF01498:Transposase	-
gene_GSONMT00042340001	GSONMT00042340001	FR909378.1	25855	38929	-	13075	protein_coding	- && sp|Q00546|TENR_CHICK Tenascin-R OS=Gallus gallus OX=9031 GN=TNR PE=1 SV=1 && -	-
gene_GSONMT00021367001	GSONMT00021367001	FR912931.1	17828	24494	-	6667	protein_coding	- && - && -	-
gene_GSONMT00042103001	GSONMT00042103001	FR912942.1	20380	24583	+	4204	protein_coding	- && sp|Q5RAG3|ZER1_PONAB Protein zer-1 homolog OS=Pongo abelii OX=9601 GN=ZER1 PE=2 SV=1 && -	-
gene_GSONMT00047913001	GSONMT00047913001	FR905340.1	70958	79185	+	8228	protein_coding	- && sp|Q02127|PYRD_HUMAN Dihydroorotate dehydrogenase (quinone), mitochondrial OS=Homo sapiens OX=9606 GN=DHODH PE=1 SV=3 && -	-
gene_GSONMT00002656001	GSONMT00002656001	FR905355.1	238819	251414	-	12596	protein_coding	- && sp|Q6TJY3|KS6B1_BOVIN Ribosomal protein S6 kinase beta-1 OS=Bos taurus OX=9913 GN=RPS6KB1 PE=2 SV=1 && -	-
gene_GSONMT00010065001	GSONMT00010065001	FR905361.1	25574	41195	-	15622	protein_coding	- && sp|Q8BWR4|UBP40_MOUSE Ubiquitin carboxyl-terminal hydrolase 40 OS=Mus musculus OX=10090 GN=Usp40 PE=1 SV=2 && -	-
gene_GSONMT00055467001	GSONMT00055467001	FR905389.1	229590	229832	+	243	protein_coding	- && sp|Q1RLT2|SPTSB_DANRE Serine palmitoyltransferase small subunit B OS=Danio rerio OX=7955 GN=sptssb PE=3 SV=1 && -	-
gene_GSONMT00039706001	GSONMT00039706001	FR905391.1	307762	313082	+	5321	protein_coding	- && sp|Q9P2H3|IFT80_HUMAN Intraflagellar transport protein 80 homolog OS=Homo sapiens OX=9606 GN=IFT80 PE=1 SV=3 && -	-
gene_GSONMT00047159001	GSONMT00047159001	FR905394.1	115359	122558	+	7200	protein_coding	- && sp|Q2YDN8|VRK3_BOVIN Inactive serine/threonine-protein kinase VRK3 OS=Bos taurus OX=9913 GN=VRK3 PE=2 SV=1 && PF13240:zinc-ribbon domain	-
gene_GSONMT00047160001	GSONMT00047160001	FR905394.1	124111	135717	+	11607	protein_coding	- && sp|Q7TP54|RIPR2_RAT Rho family-interacting cell polarization regulator 2 OS=Rattus norvegicus OX=10116 GN=Ripor2 PE=1 SV=1 && -	-
gene_GSONMT00009595001	GSONMT00009595001	FR905398.1	92540	98794	+	6255	protein_coding	- && sp|Q04724|TLE1_HUMAN Transducin-like enhancer protein 1 OS=Homo sapiens OX=9606 GN=TLE1 PE=1 SV=2 && -	-
gene_GSONMT00053247001	GSONMT00053247001	FR905402.1	228339	235000	-	6662	protein_coding	- && sp|Q6GQ82|SNF5_XENLA SWI/SNF-related matrix-associated actin-dependent regulator of chromatin subfamily B member 1 OS=Xenopus laevis OX=8355 GN=smarcb1 PE=2 SV=1 && PF04855:SNF5 / SMARCB1 / INI1	-
gene_GSONMT00005677001	GSONMT00005677001	FR905419.1	97041	99088	+	2048	protein_coding	- && sp|Q2KJ93|CDC42_BOVIN Cell division control protein 42 homolog OS=Bos taurus OX=9913 GN=CDC42 PE=1 SV=1 && -	-
gene_GSONMT00022937001	GSONMT00022937001	FR905421.1	33983	35167	+	1185	protein_coding	- && - && -	-
gene_GSONMT00039288001	GSONMT00039288001	FR905429.1	26308	37536	+	11229	protein_coding	- && sp|A4Z943|ZBED5_BOVIN Zinc finger BED domain-containing protein 5 OS=Bos taurus OX=9913 GN=ZBED5 PE=4 SV=1 && PF17921:Integrase zinc binding domain	zf-C2H2
gene_GSONMT00019470001	GSONMT00019470001	FR905435.1	76955	94159	-	17205	protein_coding	- && sp|P37980|IPYR_BOVIN Inorganic pyrophosphatase OS=Bos taurus OX=9913 GN=PPA1 PE=1 SV=2 && -	-
gene_GSONMT00059232001	GSONMT00059232001	FR905448.1	151873	163427	+	11555	protein_coding	- && sp|Q01432|AMPD3_HUMAN AMP deaminase 3 OS=Homo sapiens OX=9606 GN=AMPD3 PE=1 SV=1 && -	-
gene_GSONMT00063411001	GSONMT00063411001	FR905457.1	139553	146910	-	7358	protein_coding	- && sp|Q04202|TCB2_CAEBR Transposable element Tcb2 transposase OS=Caenorhabditis briggsae OX=6238 PE=3 SV=1 && -	-
gene_GSONMT00010296001	GSONMT00010296001	FR905463.1	283490	297526	-	14037	protein_coding	- && - && -	-
gene_GSONMT00048623001	GSONMT00048623001	FR905474.1	40171	48068	-	7898	protein_coding	- && sp|Q3SYU1|NOC2L_BOVIN Nucleolar complex protein 2 homolog OS=Bos taurus OX=9913 GN=NOC2L PE=2 SV=1 && -	-
gene_GSONMT00014143001	GSONMT00014143001	FR905478.1	86465	87594	-	1130	protein_coding	- && - && -	-
gene_GSONMT00045443001	GSONMT00045443001	FR905481.1	73254	76404	-	3151	protein_coding	- && sp|Q96BR1|SGK3_HUMAN Serine/threonine-protein kinase Sgk3 OS=Homo sapiens OX=9606 GN=SGK3 PE=1 SV=1 && -	-
gene_GSONMT00016241001	GSONMT00016241001	FR905492.1	232540	249934	+	17395	protein_coding	- && sp|Q8R1K4|AT2L2_MOUSE 5-phosphohydroxy-L-lysine phospho-lyase OS=Mus musculus OX=10090 GN=Phykpl PE=1 SV=1 && -	-
gene_GSONMT00036675001	GSONMT00036675001	FR905501.1	105399	117806	-	12408	protein_coding	- && sp|O00268|TAF4_HUMAN Transcription initiation factor TFIID subunit 4 OS=Homo sapiens OX=9606 GN=TAF4 PE=1 SV=2 && -	-
gene_GSONMT00011621001	GSONMT00011621001	FR905509.1	271857	274448	-	2592	protein_coding	- && sp|Q96QT4|TRPM7_HUMAN Transient receptor potential cation channel subfamily M member 7 OS=Homo sapiens OX=9606 GN=TRPM7 PE=1 SV=1 && -	-
gene_GSONMT00061281001	GSONMT00061281001	FR905524.1	63170	65074	-	1905	protein_coding	- && sp|P35249|RFC4_HUMAN Replication factor C subunit 4 OS=Homo sapiens OX=9606 GN=RFC4 PE=1 SV=2 && -	-
gene_GSONMT00006898001	GSONMT00006898001	FR905533.1	55660	74779	-	19120	protein_coding	- && sp|Q5RHX6|DCNL4_DANRE DCN1-like protein 4 OS=Danio rerio OX=7955 GN=dcun1d4 PE=3 SV=2 && -	-
gene_GSONMT00003792001	GSONMT00003792001	FR905542.1	244989	247162	-	2174	protein_coding	- && sp|P57102|HAND2_DANRE Heart- and neural crest derivatives-expressed protein 2 OS=Danio rerio OX=7955 GN=hand2 PE=2 SV=1 && PF00010:Helix-loop-helix DNA-binding domain	bHLH
gene_GSONMT00020345001	GSONMT00020345001	FR905553.1	712	6881	+	6170	protein_coding	- && sp|P0DOY1|DNM3C_MOUSE DNA (cytosine-5)-methyltransferase 3C OS=Mus musculus OX=10090 GN=Dnmt3c PE=1 SV=2 && PF17980:Cysteine rich ADD domain in DNMT3	-
gene_GSONMT00010835001	GSONMT00010835001	FR905555.1	116	2109	-	1994	protein_coding	- && sp|P01839|KACB_RABIT Ig kappa-b4 chain C region OS=Oryctolagus cuniculus OX=9986 GN=K-BAS PE=4 SV=1 && -	-
gene_GSONMT00022547001	GSONMT00022547001	FR905565.1	37527	39022	+	1496	protein_coding	- && - && -	-
gene_GSONMT00002744001	GSONMT00002744001	FR905582.1	81519	118619	+	37101	protein_coding	- && sp|Q6P7Y3|PR38B_DANRE Pre-mRNA-splicing factor 38B OS=Danio rerio OX=7955 GN=prpf38b PE=2 SV=1 && -	-
gene_GSONMT00057884001	GSONMT00057884001	FR909530.1	32034	33404	-	1371	protein_coding	- && sp|Q5ZK28|DPOD3_CHICK DNA polymerase delta subunit 3 OS=Gallus gallus OX=9031 GN=POLD3 PE=1 SV=2 && -	-
gene_GSONMT00024160001	GSONMT00024160001	FR909566.1	33789	43792	+	10004	protein_coding	- && sp|P34913|HYES_HUMAN Bifunctional epoxide hydrolase 2 OS=Homo sapiens OX=9606 GN=EPHX2 PE=1 SV=2 && -	-
gene_GSONMT00048749001	GSONMT00048749001	FR909633.1	38547	40039	+	1493	protein_coding	- && sp|Q5U378|TBCE_DANRE Tubulin-specific chaperone E OS=Danio rerio OX=7955 GN=tbce PE=2 SV=2 && -	-
gene_GSONMT00005220001	GSONMT00005220001	FR909660.1	5102	16662	+	11561	protein_coding	- && sp|Q9ESN2|TRI39_MOUSE E3 ubiquitin-protein ligase TRIM39 OS=Mus musculus OX=10090 GN=Trim39 PE=2 SV=1 && -	-
gene_GSONMT00022538001	GSONMT00022538001	FR913042.1	15419	20653	-	5235	protein_coding	- && - && -	-
gene_GSONMT00052741001	GSONMT00052741001	FR913054.1	9	6201	+	6193	protein_coding	- && sp|Q28DR7|DCTN6_XENTR Dynactin subunit 6 OS=Xenopus tropicalis OX=8364 GN=dctn6 PE=2 SV=1 && -	-
gene_GSONMT00052431001	GSONMT00052431001	FR913213.1	17028	17282	+	255	protein_coding	- && sp|J3S6Y1|TSEAR_MOUSE Thrombospondin-type laminin G domain and EAR repeat-containing protein OS=Mus musculus OX=10090 GN=Tspear PE=1 SV=1 && -	-
gene_GSONMT00050938001	GSONMT00050938001	FR905619.1	175649	223160	+	47512	protein_coding	- && sp|Q3UEB3|PUF60_MOUSE Poly(U)-binding-splicing factor PUF60 OS=Mus musculus OX=10090 GN=Puf60 PE=1 SV=2 && -	-
gene_GSONMT00036566001	GSONMT00036566001	FR905635.1	76883	96597	-	19715	protein_coding	- && sp|Q09472|EP300_HUMAN Histone acetyltransferase p300 OS=Homo sapiens OX=9606 GN=EP300 PE=1 SV=2 && PF09030:Creb binding|PF02135:TAZ zinc finger	-
gene_GSONMT00015810001	GSONMT00015810001	FR905655.1	79978	85710	+	5733	protein_coding	- && sp|Q9NXR1|NDE1_HUMAN Nuclear distribution protein nudE homolog 1 OS=Homo sapiens OX=9606 GN=NDE1 PE=1 SV=3 && -	-
gene_GSONMT00014991001	GSONMT00014991001	FR905657.1	79127	128207	-	49081	protein_coding	- && sp|Q6PEI3|PHR4B_DANRE Phosphatase and actin regulator 4B OS=Danio rerio OX=7955 GN=phactr4b PE=1 SV=2 && PF01498:Transposase	-
gene_GSONMT00051663001	GSONMT00051663001	FR905672.1	178646	194582	+	15937	protein_coding	- && sp|H2MTR9|ADIP_ORYLA Afadin- and alpha-actinin-binding protein OS=Oryzias latipes OX=8090 GN=ssx2ip PE=3 SV=1 && PF13551:Winged helix-turn helix	-
gene_GSONMT00021651001	GSONMT00021651001	FR905705.1	145994	150362	-	4369	protein_coding	- && sp|Q9NQ55|SSF1_HUMAN Suppressor of SWI4 1 homolog OS=Homo sapiens OX=9606 GN=PPAN PE=2 SV=1 && -	-
gene_GSONMT00015077001	GSONMT00015077001	FR905719.1	20361	29988	-	9628	protein_coding	- && sp|P35072|TCB1_CAEBR Transposable element Tcb1 transposase OS=Caenorhabditis briggsae OX=6238 PE=3 SV=1 && -	-
gene_GSONMT00047265001	GSONMT00047265001	FR905720.1	58397	61566	+	3170	protein_coding	- && - && -	-
gene_GSONMT00039650001	GSONMT00039650001	FR905780.1	43358	45088	+	1731	protein_coding	- && - && -	-
gene_GSONMT00046681001	GSONMT00046681001	FR905782.1	114143	154637	-	40495	protein_coding	- && sp|Q92794|KAT6A_HUMAN Histone acetyltransferase KAT6A OS=Homo sapiens OX=9606 GN=KAT6A PE=1 SV=2 && -	-
gene_GSONMT00036046001	GSONMT00036046001	FR905784.1	215983	220981	-	4999	protein_coding	- && - && -	-
gene_GSONMT00009663001	GSONMT00009663001	FR905837.1	135770	148440	-	12671	protein_coding	- && sp|Q29RP1|UBP1_BOVIN Ubiquitin carboxyl-terminal hydrolase 1 OS=Bos taurus OX=9913 GN=USP1 PE=2 SV=1 && -	-
gene_GSONMT00010571001	GSONMT00010571001	FR905840.1	31605	36464	-	4860	protein_coding	- && - && PF10545:Alcohol dehydrogenase transcription factor Myb/SANT-like	zf-C2H2
gene_GSONMT00033695001	GSONMT00033695001	FR909768.1	35482	40658	-	5177	protein_coding	- && sp|A0A386CAB9|NLRP1_DANRE NACHT, LRR and PYD domains-containing protein 1 homolog OS=Danio rerio OX=7955 GN=nlrp1 PE=1 SV=1 && -	-
gene_GSONMT00027586001	GSONMT00027586001	FR909784.1	16962	20308	-	3347	protein_coding	- && sp|Q9H6R0|DHX33_HUMAN ATP-dependent RNA helicase DHX33 OS=Homo sapiens OX=9606 GN=DHX33 PE=1 SV=2 && PF07717:Oligonucleotide/oligosaccharide-binding (OB)-fold	-
gene_GSONMT00003467001	GSONMT00003467001	FR909796.1	3004	5517	-	2514	protein_coding	- && sp|A5GFX0|PLD3B_PIG PRELI domain containing protein 3B OS=Sus scrofa OX=9823 GN=PRELID3B PE=3 SV=1 && -	-
gene_GSONMT00051862001	GSONMT00051862001	FR913509.1	1232	2874	+	1643	protein_coding	- && sp|Q9PTN2|VDRA_DANRE Vitamin D3 receptor A OS=Danio rerio OX=7955 GN=vdra PE=1 SV=2 && -	-
gene_GSONMT00009344001	GSONMT00009344001	FR905882.1	70730	72649	-	1920	protein_coding	- && - && -	-
gene_GSONMT00056855001	GSONMT00056855001	FR905920.1	41218	47147	-	5930	protein_coding	- && sp|P26011|ITB7_MOUSE Integrin beta-7 OS=Mus musculus OX=10090 GN=Itgb7 PE=1 SV=2 && -	-
gene_GSONMT00046106001	GSONMT00046106001	FR905932.1	158999	161938	+	2940	protein_coding	- && sp|Q04202|TCB2_CAEBR Transposable element Tcb2 transposase OS=Caenorhabditis briggsae OX=6238 PE=3 SV=1 && -	-
gene_GSONMT00023514001	GSONMT00023514001	FR905995.1	46808	63088	-	16281	protein_coding	- && sp|O15466|SIA8E_HUMAN Alpha-2,8-sialyltransferase 8E OS=Homo sapiens OX=9606 GN=ST8SIA5 PE=1 SV=2 && PF00777:Glycosyltransferase family 29 (sialyltransferase)	-
gene_GSONMT00054450001	GSONMT00054450001	FR905999.1	95354	109011	-	13658	protein_coding	- && sp|Q7SXL7|FL2D_DANRE Pre-mRNA-splicing regulator WTAP OS=Danio rerio OX=7955 GN=wtap PE=2 SV=1 && -	-
gene_GSONMT00023347001	GSONMT00023347001	FR906006.1	5875	17428	+	11554	protein_coding	- && sp|P79750|CSF11_TAKRU Macrophage colony-stimulating factor 1 receptor 1 OS=Takifugu rubripes OX=31033 GN=csf1r1 PE=3 SV=1 && -	-
gene_GSONMT00027525001	GSONMT00027525001	FR906007.1	118917	175654	-	56738	protein_coding	- && sp|Q5S007|LRRK2_HUMAN Leucine-rich repeat serine/threonine-protein kinase 2 OS=Homo sapiens OX=9606 GN=LRRK2 PE=1 SV=2 && PF01498:Transposase	-
gene_GSONMT00008549001	GSONMT00008549001	FR906017.1	40660	41995	+	1336	protein_coding	- && sp|P36888|FLT3_HUMAN Receptor-type tyrosine-protein kinase FLT3 OS=Homo sapiens OX=9606 GN=FLT3 PE=1 SV=2 && -	-
gene_GSONMT00025114001	GSONMT00025114001	FR906034.1	162560	163583	+	1024	protein_coding	- && - && -	-
gene_GSONMT00034291001	GSONMT00034291001	FR906037.1	70492	72673	-	2182	protein_coding	- && sp|P62318|SMD3_HUMAN Small nuclear ribonucleoprotein Sm D3 OS=Homo sapiens OX=9606 GN=SNRPD3 PE=1 SV=1 && -	-
gene_GSONMT00021477001	GSONMT00021477001	FR906042.1	141500	142774	-	1275	protein_coding	- && - && -	-
gene_GSONMT00030899001	GSONMT00030899001	FR906084.1	80785	88090	-	7306	protein_coding	- && sp|P27044|GNAI1_XENLA Guanine nucleotide-binding protein G(i) subunit alpha-1 OS=Xenopus laevis OX=8355 GN=gnai1 PE=2 SV=3 && -	-
gene_GSONMT00005127001	GSONMT00005127001	FR906103.1	9168	16160	-	6993	protein_coding	- && sp|Q2T9X8|SPICE_BOVIN Spindle and centriole-associated protein 1 OS=Bos taurus OX=9913 GN=SPICE1 PE=2 SV=1 && PF15678:Centriole duplication and mitotic chromosome congression	-
gene_GSONMT00052522001	GSONMT00052522001	FR906113.1	41325	50073	-	8749	protein_coding	- && - && PF13358:DDE superfamily endonuclease	-
gene_GSONMT00037385001	GSONMT00037385001	FR906121.1	137418	138621	+	1204	protein_coding	- && sp|Q9ERZ8|TRPV4_RAT Transient receptor potential cation channel subfamily V member 4 OS=Rattus norvegicus OX=10116 GN=Trpv4 PE=1 SV=1 && -	-
gene_GSONMT00012238001	GSONMT00012238001	FR909975.1	8370	10773	+	2404	protein_coding	- && sp|Q3T0L3|RM17_BOVIN 39S ribosomal protein L17, mitochondrial OS=Bos taurus OX=9913 GN=MRPL17 PE=1 SV=1 && -	-
gene_GSONMT00037364001	GSONMT00037364001	FR910070.1	20383	26564	-	6182	protein_coding	- && sp|O60704|TPST2_HUMAN Protein-tyrosine sulfotransferase 2 OS=Homo sapiens OX=9606 GN=TPST2 PE=1 SV=1 && PF13469:Sulfotransferase family	-
gene_GSONMT00054079001	GSONMT00054079001	FR910187.1	28553	32664	+	4112	protein_coding	- && sp|Q3SZ84|BOLA3_BOVIN BolA-like protein 3 OS=Bos taurus OX=9913 GN=BOLA3 PE=3 SV=1 && -	-
gene_GSONMT00023505001	GSONMT00023505001	FR914048.1	20125	23041	+	2917	protein_coding	- && sp|Q08DT6|RM47_BOVIN 39S ribosomal protein L47, mitochondrial OS=Bos taurus OX=9913 GN=MRPL47 PE=2 SV=1 && PF06984:Mitochondrial 39-S ribosomal protein L47 (MRP-L47)	-
gene_GSONMT00019290001	GSONMT00019290001	FR914112.1	2	20947	+	20946	protein_coding	- && sp|Q7Z407|CSMD3_HUMAN CUB and sushi domain-containing protein 3 OS=Homo sapiens OX=9606 GN=CSMD3 PE=2 SV=3 && PF01498:Transposase	-
gene_GSONMT00063740001	GSONMT00063740001	FR914167.1	3652	4342	-	691	protein_coding	- && - && -	-
gene_GSONMT00044988001	GSONMT00044988001	FR906122.1	69310	84496	-	15187	protein_coding	- && sp|Q4TVV3|DDX46_DANRE Probable ATP-dependent RNA helicase DDX46 OS=Danio rerio OX=7955 GN=ddx46 PE=2 SV=1 && -	-
gene_GSONMT00007060001	GSONMT00007060001	FR906134.1	72746	78922	+	6177	protein_coding	- && sp|Q2KI79|ANRA2_BOVIN Ankyrin repeat family A protein 2 OS=Bos taurus OX=9913 GN=ANKRA2 PE=2 SV=1 && -	-
gene_GSONMT00059511001	GSONMT00059511001	FR906149.1	53492	63224	-	9733	protein_coding	- && sp|Q96T23|RSF1_HUMAN Remodeling and spacing factor 1 OS=Homo sapiens OX=9606 GN=RSF1 PE=1 SV=2 && -	-
gene_GSONMT00025518001	GSONMT00025518001	FR906152.1	87600	89899	+	2300	protein_coding	- && - && -	-
gene_GSONMT00003346001	GSONMT00003346001	FR906168.1	105460	111942	+	6483	protein_coding	- && sp|A6H8T2|DNAI7_DANRE Dynein axonemal intermediate chain 7 OS=Danio rerio OX=7955 GN=dnai7 PE=2 SV=2 && PF13358:DDE superfamily endonuclease	-
gene_GSONMT00054698001	GSONMT00054698001	FR906182.1	33747	48306	+	14560	protein_coding	- && sp|Q0VA82|MFSD8_DANRE Major facilitator superfamily domain-containing protein 8 OS=Danio rerio OX=7955 GN=mfsd8 PE=2 SV=1 && -	-
gene_GSONMT00002925001	GSONMT00002925001	FR906187.1	128536	138845	+	10310	protein_coding	- && sp|Q8TEL6|TP4AP_HUMAN Short transient receptor potential channel 4-associated protein OS=Homo sapiens OX=9606 GN=TRPC4AP PE=1 SV=2 && PF12463:Protein of unknown function (DUF3689)	-
gene_GSONMT00011101001	GSONMT00011101001	FR906191.1	31497	40990	+	9494	protein_coding	- && sp|Q9UIH9|KLF15_HUMAN Krueppel-like factor 15 OS=Homo sapiens OX=9606 GN=KLF15 PE=1 SV=1 && -	-
gene_GSONMT00011104001	GSONMT00011104001	FR906191.1	152645	153073	-	429	protein_coding	- && - && PF01498:Transposase	-
gene_GSONMT00019902001	GSONMT00019902001	FR906203.1	116179	127421	-	11243	protein_coding	- && sp|E1BKA3|AJUBA_BOVIN LIM domain-containing protein ajuba OS=Bos taurus OX=9913 GN=AJUBA PE=3 SV=1 && -	-
gene_GSONMT00056866001	GSONMT00056866001	FR906244.1	17735	32063	-	14329	protein_coding	- && sp|Q99K67|AASS_MOUSE Alpha-aminoadipic semialdehyde synthase, mitochondrial OS=Mus musculus OX=10090 GN=Aass PE=1 SV=1 && -	-
gene_GSONMT00022777001	GSONMT00022777001	FR906249.1	78604	80709	-	2106	protein_coding	- && sp|P14317|HCLS1_HUMAN Hematopoietic lineage cell-specific protein OS=Homo sapiens OX=9606 GN=HCLS1 PE=1 SV=3 && -	-
gene_GSONMT00061791001	GSONMT00061791001	FR906294.1	45847	51525	+	5679	protein_coding	- && sp|Q5RHB5|IRAG2_DANRE Inositol 1,4,5-triphosphate receptor associated 2 OS=Danio rerio OX=7955 GN=irag2 PE=1 SV=2 && -	-
gene_GSONMT00061798001	GSONMT00061798001	FR906294.1	97888	102737	-	4850	protein_coding	- && sp|Q2YDM1|ARL1_BOVIN ADP-ribosylation factor-like protein 1 OS=Bos taurus OX=9913 GN=ARL1 PE=2 SV=1 && -	-
gene_GSONMT00050232001	GSONMT00050232001	FR906295.1	80982	102259	+	21278	protein_coding	- && sp|Q32MW3|ACO10_MOUSE Acyl-coenzyme A thioesterase 10, mitochondrial OS=Mus musculus OX=10090 GN=Acot10 PE=2 SV=1 && PF13358:DDE superfamily endonuclease	-
gene_GSONMT00046738001	GSONMT00046738001	FR906296.1	109586	118116	+	8531	protein_coding	- && sp|Q32LC7|G3BP1_BOVIN Ras GTPase-activating protein-binding protein 1 OS=Bos taurus OX=9913 GN=G3BP1 PE=2 SV=1 && PF02136:Nuclear transport factor 2 (NTF2) domain	-
gene_GSONMT00013611001	GSONMT00013611001	FR906333.1	333	32827	+	32495	protein_coding	- && sp|P23348|B3A3_RAT Anion exchange protein 3 OS=Rattus norvegicus OX=10116 GN=Slc4a3 PE=1 SV=1 && PF00955:HCO3- transporter family	-
gene_GSONMT00049879001	GSONMT00049879001	FR906357.1	19349	22218	-	2870	protein_coding	- && - && -	zf-C2H2
gene_GSONMT00046976001	GSONMT00046976001	FR906373.1	57772	74981	+	17210	protein_coding	- && sp|Q99KQ4|NAMPT_MOUSE Nicotinamide phosphoribosyltransferase OS=Mus musculus OX=10090 GN=Nampt PE=1 SV=1 && -	-
gene_GSONMT00046692001	GSONMT00046692001	FR910264.1	12925	14541	-	1617	protein_coding	- && sp|C1BW56|DNPH1_ESOLU 2'-deoxynucleoside 5'-phosphate N-hydrolase 1 OS=Esox lucius OX=8010 GN=dnph1 PE=2 SV=1 && -	-
gene_GSONMT00009030001	GSONMT00009030001	FR913397.1	1132	7594	+	6463	protein_coding	- && sp|Q14542|S29A2_HUMAN Equilibrative nucleoside transporter 2 OS=Homo sapiens OX=9606 GN=SLC29A2 PE=1 SV=3 && -	-
gene_GSONMT00030133001	GSONMT00030133001	FR913484.1	1300	1542	+	243	protein_coding	- && sp|Q09143|SL7A1_MOUSE High affinity cationic amino acid transporter 1 OS=Mus musculus OX=10090 GN=Slc7a1 PE=1 SV=1 && -	-
gene_GSONMT00004131001	GSONMT00004131001	FR906416.1	9567	17739	+	8173	protein_coding	- && - && -	-
gene_GSONMT00059684001	GSONMT00059684001	FR906419.1	40936	46474	+	5539	protein_coding	- && sp|Q5R796|FBX36_PONAB F-box only protein 36 OS=Pongo abelii OX=9601 GN=FBXO36 PE=2 SV=1 && -	-
gene_GSONMT00047312001	GSONMT00047312001	FR906455.1	8977	15741	+	6765	protein_coding	- && sp|Q6PA35|SAM5B_XENLA Sorting and assembly machinery component 50 homolog B OS=Xenopus laevis OX=8355 GN=samm50-b PE=2 SV=1 && -	-
gene_GSONMT00001726001	GSONMT00001726001	FR906476.1	77251	84956	+	7706	protein_coding	- && sp|Q8R1X6|SPART_MOUSE Spartin OS=Mus musculus OX=10090 GN=Spart PE=1 SV=1 && -	-
gene_GSONMT00001727001	GSONMT00001727001	FR906476.1	85293	90479	+	5187	protein_coding	- && sp|Q9JLM8|DCLK1_MOUSE Serine/threonine-protein kinase DCLK1 OS=Mus musculus OX=10090 GN=Dclk1 PE=1 SV=1 && -	-
gene_GSONMT00026077001	GSONMT00026077001	FR906493.1	6900	21748	+	14849	protein_coding	- && sp|Q6IP18|RFA2A_XENLA Replication protein A 32 kDa subunit-A OS=Xenopus laevis OX=8355 GN=rpa2-a PE=1 SV=1 && -	-
gene_GSONMT00047999001	GSONMT00047999001	FR906518.1	107484	111314	-	3831	protein_coding	- && sp|Q60HF3|HPS1_MACFA Hermansky-Pudlak syndrome 1 protein homolog OS=Macaca fascicularis OX=9541 GN=HPS1 PE=2 SV=1 && -	-
gene_GSONMT00017311001	GSONMT00017311001	FR906586.1	1823	4239	+	2417	protein_coding	- && sp|Q6TEN6|WDR91_DANRE WD repeat-containing protein 91 OS=Danio rerio OX=7955 GN=wdr91 PE=1 SV=2 && -	-
gene_GSONMT00017313001	GSONMT00017313001	FR906586.1	13425	16968	-	3544	protein_coding	- && sp|Q8CB14|LAS2_MOUSE Lung adenoma susceptibility protein 2 OS=Mus musculus OX=10090 GN=Las2 PE=2 SV=1 && -	-
gene_GSONMT00035653001	GSONMT00035653001	FR906610.1	61461	83784	-	22324	protein_coding	- && sp|Q1LZA7|LIMD2_BOVIN LIM domain-containing protein 2 OS=Bos taurus OX=9913 GN=LIMD2 PE=2 SV=1 && -	-
gene_GSONMT00037335001	GSONMT00037335001	FR910531.1	4615	13994	-	9380	protein_coding	- && sp|Q7T293|SDE2_DANRE Replication stress response regulator SDE2 OS=Danio rerio OX=7955 GN=sde2 PE=2 SV=2 && -	-
gene_GSONMT00025493001	GSONMT00025493001	FR910589.1	4980	21263	-	16284	protein_coding	- && sp|Q5ZK03|SC23A_CHICK Protein transport protein Sec23A OS=Gallus gallus OX=9031 GN=SEC23A PE=2 SV=1 && PF04811:Sec23/Sec24 trunk domain	-
gene_GSONMT00040532001	GSONMT00040532001	FR910688.1	8906	25777	+	16872	protein_coding	- && sp|Q2EMV9|PAR14_MOUSE Protein mono-ADP-ribosyltransferase PARP14 OS=Mus musculus OX=10090 GN=Parp14 PE=1 SV=3 && -	-
gene_GSONMT00062078001	GSONMT00062078001	FR906646.1	32833	37086	-	4254	protein_coding	- && sp|A8Y5U1|CE051_DANRE UPF0600 protein C5orf51 homolog OS=Danio rerio OX=7955 GN=si:dkey-46a10.3 PE=2 SV=1 && -	-
gene_GSONMT00055277001	GSONMT00055277001	FR906684.1	36039	39322	+	3284	protein_coding	- && - && PF17218:CBX family C-terminal motif	-
gene_GSONMT00046970001	GSONMT00046970001	FR906703.1	43792	45985	+	2194	protein_coding	- && sp|Q9DB75|CDIP1_MOUSE Cell death-inducing p53-target protein 1 OS=Mus musculus OX=10090 GN=Cdip1 PE=2 SV=1 && -	-
gene_GSONMT00021120001	GSONMT00021120001	FR906809.1	50524	52798	+	2275	protein_coding	- && sp|Q75NR7|RECQ4_MOUSE ATP-dependent DNA helicase Q4 OS=Mus musculus OX=10090 GN=Recql4 PE=2 SV=2 && -	-
gene_GSONMT00015457001	GSONMT00015457001	FR906818.1	75581	86760	-	11180	protein_coding	- && sp|Q14162|SREC_HUMAN Scavenger receptor class F member 1 OS=Homo sapiens OX=9606 GN=SCARF1 PE=1 SV=3 && -	-
gene_GSONMT00026736001	GSONMT00026736001	FR906829.1	61631	68081	+	6451	protein_coding	- && sp|P51953|CDK7_CARAU Cyclin-dependent kinase 7 OS=Carassius auratus OX=7957 GN=cdk7 PE=2 SV=1 && PF00078:Reverse transcriptase (RNA-dependent DNA polymerase)	-
gene_GSONMT00062859001	GSONMT00062859001	FR906840.1	37482	52445	-	14964	protein_coding	- && sp|Q8VI75|IPO4_MOUSE Importin-4 OS=Mus musculus OX=10090 GN=Ipo4 PE=1 SV=1 && -	-
gene_GSONMT00017359001	GSONMT00017359001	FR910754.1	27656	29055	-	1400	protein_coding	- && sp|P51915|CX32_MICUN Gap junction Cx32.2 protein OS=Micropogonias undulatus OX=29154 PE=2 SV=2 && PF00029:Connexin	-
gene_GSONMT00003669001	GSONMT00003669001	FR910792.1	895	3538	+	2644	protein_coding	- && sp|Q9JIS4|KCNKA_RAT Potassium channel subfamily K member 10 OS=Rattus norvegicus OX=10116 GN=Kcnk10 PE=2 SV=1 && -	-
gene_GSONMT00062693001	GSONMT00062693001	FR910925.1	31511	34857	-	3347	protein_coding	- && - && PF02188:GoLoco motif	-
gene_GSONMT00041298001	GSONMT00041298001	FR910946.1	8555	18259	-	9705	protein_coding	- && sp|Q5PPX5|RN170_XENLA E3 ubiquitin-protein ligase RNF170 OS=Xenopus laevis OX=8355 GN=rnf170 PE=2 SV=1 && PF01498:Transposase	-
gene_GSONMT00013086001	GSONMT00013086001	FR910992.1	19240	22244	+	3005	protein_coding	- && - && PF01498:Transposase|PF13358:DDE superfamily endonuclease|PF13551:Winged helix-turn helix	-
gene_GSONMT00015858001	GSONMT00015858001	FR906918.1	50494	50841	-	348	protein_coding	- && - && -	-
gene_GSONMT00000616001	GSONMT00000616001	FR906928.1	32615	35502	+	2888	protein_coding	- && sp|A1L209|AT7L3_DANRE Ataxin-7-like protein 3 OS=Danio rerio OX=7955 GN=atxn7l3 PE=2 SV=1 && -	-
gene_GSONMT00053375001	GSONMT00053375001	FR906942.1	69359	73572	-	4214	protein_coding	- && - && -	-
gene_GSONMT00035227001	GSONMT00035227001	FR906985.1	21841	26437	-	4597	protein_coding	- && sp|Q6ZN66|GBP6_HUMAN Guanylate-binding protein 6 OS=Homo sapiens OX=9606 GN=GBP6 PE=2 SV=1 && -	-
gene_GSONMT00006437001	GSONMT00006437001	FR907075.1	11687	12292	-	606	protein_coding	- && - && -	-
gene_GSONMT00021544001	GSONMT00021544001	FR907111.1	44520	48941	+	4422	protein_coding	- && sp|Q98TT6|4EB3L_DANRE Eukaryotic translation initiation factor 4E-binding protein 3-like OS=Danio rerio OX=7955 GN=eif4ebp3l PE=1 SV=1 && -	-
gene_GSONMT00007785001	GSONMT00007785001	FR907134.1	52194	55475	-	3282	protein_coding	- && sp|P15289|ARSA_HUMAN Arylsulfatase A OS=Homo sapiens OX=9606 GN=ARSA PE=1 SV=3 && -	-
gene_GSONMT00062934001	GSONMT00062934001	FR907138.1	24823	25647	+	825	protein_coding	- && - && PF17921:Integrase zinc binding domain	-
gene_GSONMT00059519001	GSONMT00059519001	FR907144.1	34923	43385	+	8463	protein_coding	- && - && -	-
gene_GSONMT00026461001	GSONMT00026461001	FR911155.1	28324	29079	-	756	protein_coding	- && sp|Q9NQC1|JADE2_HUMAN E3 ubiquitin-protein ligase Jade-2 OS=Homo sapiens OX=9606 GN=JADE2 PE=1 SV=2 && -	-
gene_GSONMT00001366001	GSONMT00001366001	FR911191.1	15750	26273	+	10524	protein_coding	- && sp|B2ZFP3|SMAL1_DANRE SWI/SNF-related matrix-associated actin-dependent regulator of chromatin subfamily A-like protein 1 OS=Danio rerio OX=7955 GN=smarcal1 PE=2 SV=1 && -	-
gene_GSONMT00062454001	GSONMT00062454001	FR911222.1	2789	13161	+	10373	protein_coding	- && sp|Q9GLD3|TFR1_CANLF Transferrin receptor protein 1 OS=Canis lupus familiaris OX=9615 GN=TFRC PE=1 SV=1 && -	-
gene_GSONMT00053786001	GSONMT00053786001	FR911232.1	6564	29457	-	22894	protein_coding	- && sp|P59837|RDH12_BOVIN Retinol dehydrogenase 12 OS=Bos taurus OX=9913 GN=RDH12 PE=2 SV=1 && -	-
gene_GSONMT00012994001	GSONMT00012994001	FR907170.1	50586	57141	+	6556	protein_coding	- && sp|Q7Z4S6|KI21A_HUMAN Kinesin-like protein KIF21A OS=Homo sapiens OX=9606 GN=KIF21A PE=1 SV=2 && -	-
gene_GSONMT00029652001	GSONMT00029652001	FR907196.1	12456	18092	-	5637	protein_coding	- && sp|Q3SZ68|LTOR5_BOVIN Ragulator complex protein LAMTOR5 OS=Bos taurus OX=9913 GN=LAMTOR5 PE=3 SV=1 && -	-
gene_GSONMT00029656001	GSONMT00029656001	FR907196.1	75634	77589	-	1956	protein_coding	- && sp|P52176|MMP9_BOVIN Matrix metalloproteinase-9 OS=Bos taurus OX=9913 GN=MMP9 PE=2 SV=1 && -	-
gene_GSONMT00000919001	GSONMT00000919001	FR907222.1	18470	21544	+	3075	protein_coding	- && - && -	-
gene_GSONMT00025300001	GSONMT00025300001	FR907272.1	7145	15035	-	7891	protein_coding	- && sp|Q7SXU0|EI3JA_DANRE Eukaryotic translation initiation factor 3 subunit J-A OS=Danio rerio OX=7955 GN=eif3ja PE=1 SV=1 && -	-
gene_GSONMT00024001001	GSONMT00024001001	FR907296.1	33765	38387	-	4623	protein_coding	- && - && -	-
gene_GSONMT00022933001	GSONMT00022933001	FR911262.1	7870	19039	-	11170	protein_coding	- && sp|P43091|HEM1_OPSTA 5-aminolevulinate synthase, nonspecific, mitochondrial OS=Opsanus tau OX=8068 GN=alas1 PE=2 SV=1 && -	-
gene_GSONMT00054873001	GSONMT00054873001	FR911287.1	22391	23098	-	708	protein_coding	- && - && -	-
gene_GSONMT00035516001	GSONMT00035516001	FR907441.1	52648	58128	-	5481	protein_coding	- && - && -	-
gene_GSONMT00023382001	GSONMT00023382001	FR907450.1	9430	14772	-	5343	protein_coding	- && sp|P23735|MUCM_ICTPU Ig mu chain C region membrane-bound form OS=Ictalurus punctatus OX=7998 PE=2 SV=2 && PF07654:Immunoglobulin C1-set domain	-
gene_GSONMT00021355001	GSONMT00021355001	FR907479.1	28234	33345	+	5112	protein_coding	- && - && -	-
gene_GSONMT00060099001	GSONMT00060099001	FR907496.1	5476	29161	+	23686	protein_coding	- && sp|Q8R431|MGLL_RAT Monoglyceride lipase OS=Rattus norvegicus OX=10116 GN=Mgll PE=1 SV=1 && PF01498:Transposase	-
gene_GSONMT00024817001	GSONMT00024817001	FR907516.1	59988	66124	-	6137	protein_coding	- && sp|Q9BPX1|DHB14_HUMAN 17-beta-hydroxysteroid dehydrogenase 14 OS=Homo sapiens OX=9606 GN=HSD17B14 PE=1 SV=1 && -	-
gene_GSONMT00053297001	GSONMT00053297001	FR907545.1	25568	28328	-	2761	protein_coding	- && sp|Q96BZ8|LENG1_HUMAN Leukocyte receptor cluster member 1 OS=Homo sapiens OX=9606 GN=LENG1 PE=1 SV=1 && PF10197:N-terminal domain of CBF1 interacting co-repressor CIR	-
gene_GSONMT00027762001	GSONMT00027762001	FR907644.1	7372	29499	+	22128	protein_coding	- && sp|Q8VHY0|CSPG4_MOUSE Chondroitin sulfate proteoglycan 4 OS=Mus musculus OX=10090 GN=Cspg4 PE=1 SV=3 && PF16184:Cadherin-like	-
gene_GSONMT00032099001	GSONMT00032099001	FR907647.1	9331	10815	-	1485	protein_coding	- && sp|Q64638|UD15_RAT UDP-glucuronosyltransferase 1A5 OS=Rattus norvegicus OX=10116 GN=Ugt1a5 PE=2 SV=1 && PF00201:UDP-glucoronosyl and UDP-glucosyl transferase	-
gene_GSONMT00007392001	GSONMT00007392001	FR911527.1	27464	32135	-	4672	protein_coding	- && sp|Q3KR16|PKHG6_HUMAN Pleckstrin homology domain-containing family G member 6 OS=Homo sapiens OX=9606 GN=PLEKHG6 PE=1 SV=3 && -	-
gene_GSONMT00048343001	GSONMT00048343001	FR911598.1	28745	31827	+	3083	protein_coding	- && sp|Q5PRA2|DHTK1_DANRE Probable 2-oxoglutarate dehydrogenase E1 component DHKTD1, mitochondrial OS=Danio rerio OX=7955 GN=dhtkd1 PE=2 SV=2 && -	-
gene_GSONMT00046607001	GSONMT00046607001	FR911660.1	12492	13310	+	819	protein_coding	- && sp|P38621|ZN12_MICSA Zinc finger protein ZFMSA12A OS=Micropterus salmoides OX=27706 PE=2 SV=1 && -	zf-C2H2
gene_GSONMT00039637001	GSONMT00039637001	FR911681.1	12555	14311	+	1757	protein_coding	- && - && -	-
gene_GSONMT00017756001	GSONMT00017756001	FR907751.1	50716	53893	+	3178	protein_coding	- && sp|Q16513|PKN2_HUMAN Serine/threonine-protein kinase N2 OS=Homo sapiens OX=9606 GN=PKN2 PE=1 SV=1 && -	-
gene_GSONMT00046924001	GSONMT00046924001	FR907921.1	48337	58850	+	10514	protein_coding	- && sp|O00194|RB27B_HUMAN Ras-related protein Rab-27B OS=Homo sapiens OX=9606 GN=RAB27B PE=1 SV=4 && -	-
gene_GSONMT00023639001	GSONMT00023639001	FR911824.1	7890	22039	-	14150	protein_coding	- && sp|Q9P0U3|SENP1_HUMAN Sentrin-specific protease 1 OS=Homo sapiens OX=9606 GN=SENP1 PE=1 SV=2 && -	-
gene_GSONMT00051812001	GSONMT00051812001	FR911994.1	23333	27164	-	3832	protein_coding	- && sp|P15105|GLNA_MOUSE Glutamine synthetase OS=Mus musculus OX=10090 GN=Glul PE=1 SV=6 && -	-
gene_GSONMT00043827001	GSONMT00043827001	FR912004.1	16955	18759	+	1805	protein_coding	- && sp|P35031|TRY1_SALSA Trypsin-1 OS=Salmo salar OX=8030 PE=1 SV=1 && PF00089:Trypsin	-
gene_GSONMT00037660001	GSONMT00037660001	FR912014.1	19229	22691	+	3463	protein_coding	- && - && -	-
gene_GSONMT00004744001	GSONMT00004744001	FR908142.1	50093	57961	-	7869	protein_coding	- && sp|O08876|KLF10_RAT Krueppel-like factor 10 OS=Rattus norvegicus OX=10116 GN=Klf10 PE=2 SV=1 && -	-
gene_GSONMT00053073001	GSONMT00053073001	FR908157.1	2514	3348	+	835	protein_coding	- && sp|Q5ZKV8|KIF2A_CHICK Kinesin-like protein KIF2A OS=Gallus gallus OX=9031 GN=KIF2A PE=2 SV=2 && -	-
gene_GSONMT00015534001	GSONMT00015534001	FR908158.1	35738	53713	+	17976	protein_coding	- && sp|Q8TEW0|PARD3_HUMAN Partitioning defective 3 homolog OS=Homo sapiens OX=9606 GN=PARD3 PE=1 SV=2 && -	-
gene_GSONMT00015150001	GSONMT00015150001	FR908159.1	25065	28831	+	3767	protein_coding	- && - && -	zf-C2H2
gene_GSONMT00055410001	GSONMT00055410001	FR908176.1	32317	46961	-	14645	protein_coding	- && sp|P55096|ABCD3_MOUSE ATP-binding cassette sub-family D member 3 OS=Mus musculus OX=10090 GN=Abcd3 PE=1 SV=2 && -	-
gene_GSONMT00023118001	GSONMT00023118001	FR908194.1	32274	39323	+	7050	protein_coding	- && sp|Q8N5H7|SH2D3_HUMAN SH2 domain-containing protein 3C OS=Homo sapiens OX=9606 GN=SH2D3C PE=1 SV=1 && -	-
gene_GSONMT00004186001	GSONMT00004186001	FR908338.1	5983	37113	-	31131	protein_coding	- && sp|Q92609|TBCD5_HUMAN TBC1 domain family member 5 OS=Homo sapiens OX=9606 GN=TBC1D5 PE=1 SV=1 && -	-
gene_GSONMT00032243001	GSONMT00032243001	FR908433.1	20048	34723	-	14676	protein_coding	- && sp|P53801|PTTG_HUMAN Pituitary tumor-transforming gene 1 protein-interacting protein OS=Homo sapiens OX=9606 GN=PTTG1IP PE=1 SV=1 && -	-
gene_GSONMT00053486001	GSONMT00053486001	FR946269.1	6	895	-	890	protein_coding	- && - && -	-
gene_GSONMT00006923001	GSONMT00006923001	FR946281.1	9	3064	-	3056	protein_coding	- && sp|Q80VA5|S3TC2_MOUSE SH3 domain and tetratricopeptide repeat-containing protein 2 OS=Mus musculus OX=10090 GN=Sh3tc2 PE=1 SV=2 && -	-
gene_GSONMT00027617001	GSONMT00027617001	FR921943.1	3040	4824	-	1785	protein_coding	- && sp|P42669|PURA_MOUSE Transcriptional activator protein Pur-alpha OS=Mus musculus OX=10090 GN=Pura PE=1 SV=1 && PF04845:PurA ssDNA and RNA-binding protein	-
gene_GSONMT00009131001	GSONMT00009131001	FR915838.1	8289	16926	+	8638	protein_coding	- && sp|Q7ZUX1|RPC3_DANRE DNA-directed RNA polymerase III subunit RPC3 OS=Danio rerio OX=7955 GN=polr3c PE=2 SV=1 && PF01498:Transposase	-
gene_GSONMT00004269001	GSONMT00004269001	FR916017.1	16705	17680	-	976	protein_coding	- && sp|A4D2B0|MBLC1_HUMAN Metallo-beta-lactamase domain-containing protein 1 OS=Homo sapiens OX=9606 GN=MBLAC1 PE=1 SV=1 && PF00753:Metallo-beta-lactamase superfamily	-
gene_GSONMT00017581001	GSONMT00017581001	FR925172.1	5313	7654	-	2342	protein_coding	- && sp|P01839|KACB_RABIT Ig kappa-b4 chain C region OS=Oryctolagus cuniculus OX=9986 GN=K-BAS PE=4 SV=1 && -	-
gene_GSONMT00017628001	GSONMT00017628001	FR916117.1	7030	12650	+	5621	protein_coding	- && sp|Q86YN6|PRGC2_HUMAN Peroxisome proliferator-activated receptor gamma coactivator 1-beta OS=Homo sapiens OX=9606 GN=PPARGC1B PE=1 SV=2 && -	-
gene_GSONMT00001430001	GSONMT00001430001	FR916131.1	3650	9586	+	5937	protein_coding	- && sp|A0A0R4IBK5|R213A_DANRE E3 ubiquitin-protein ligase rnf213-alpha OS=Danio rerio OX=7955 GN=rnf213a PE=3 SV=1 && -	-
gene_GSONMT00035603001	GSONMT00035603001	FR925838.1	1109	1694	-	586	protein_coding	- && sp|P25025|CXCR2_HUMAN C-X-C chemokine receptor type 2 OS=Homo sapiens OX=9606 GN=CXCR2 PE=1 SV=2 && PF00001:7 transmembrane receptor (rhodopsin family)	-
gene_GSONMT00019767001	GSONMT00019767001	FR919871.1	2747	3362	+	616	protein_coding	- && - && -	-
gene_GSONMT00035724001	GSONMT00035724001	FR923036.1	742	2158	-	1417	protein_coding	- && sp|P01839|KACB_RABIT Ig kappa-b4 chain C region OS=Oryctolagus cuniculus OX=9986 GN=K-BAS PE=4 SV=1 && -	-
gene_GSONMT00041566001	GSONMT00041566001	FR926052.1	6173	7108	+	936	protein_coding	- && sp|Q6PFK1|ZN598_DANRE E3 ubiquitin-protein ligase ZNF598 OS=Danio rerio OX=7955 GN=znf598 PE=1 SV=2 && -	-
gene_GSONMT00004939001	GSONMT00004939001	FR923244.1	3	7271	+	7269	protein_coding	- && sp|Q7ZTS4|K1C18_DANRE Keratin, type I cytoskeletal 18 OS=Danio rerio OX=7955 GN=krt18 PE=1 SV=2 && PF01498:Transposase	-
gene_GSONMT00059578001	GSONMT00059578001	FR920110.1	2528	3205	+	678	protein_coding	- && - && PF01498:Transposase	-
gene_GSONMT00047957001	GSONMT00047957001	FR926468.1	1228	5667	+	4440	protein_coding	- && sp|O77746|PDE5A_CANLF cGMP-specific 3',5'-cyclic phosphodiesterase OS=Canis lupus familiaris OX=9615 GN=PDE5A PE=2 SV=1 && -	-
gene_GSONMT00040332001	GSONMT00040332001	FR926557.1	2209	5562	+	3354	protein_coding	- && - && -	-
gene_GSONMT00011596001	GSONMT00011596001	FR926567.1	10	4795	+	4786	protein_coding	- && sp|A4IFG2|BTBD9_BOVIN BTB/POZ domain-containing protein 9 OS=Bos taurus OX=9913 GN=BTBD9 PE=2 SV=2 && PF00651:BTB/POZ domain	ZBTB
gene_GSONMT00031050001	GSONMT00031050001	FR914411.1	2	574	-	573	protein_coding	- && - && -	-
gene_GSONMT00061563001	GSONMT00061563001	FR923693.1	791	4303	+	3513	protein_coding	- && sp|Q1LXC9|INT3_DANRE Integrator complex subunit 3 OS=Danio rerio OX=7955 GN=ints3 PE=2 SV=1 && -	-
gene_GSONMT00008631001	GSONMT00008631001	FR917782.1	8981	15270	-	6290	protein_coding	- && sp|Q1LUV9|M1I1B_DANRE Mid1-interacting protein 1-B OS=Danio rerio OX=7955 GN=mid1ip1b PE=2 SV=1 && -	-
gene_GSONMT00037424001	GSONMT00037424001	FR920868.1	367	5319	+	4953	protein_coding	- && sp|Q9TTK4|LYST_BOVIN Lysosomal-trafficking regulator OS=Bos taurus OX=9913 GN=LYST PE=2 SV=1 && -	-
gene_GSONMT00017324001	GSONMT00017324001	FR923980.1	1185	7550	-	6366	protein_coding	- && - && -	-
gene_GSONMT00011584001	GSONMT00011584001	FR915008.1	1055	3352	+	2298	protein_coding	- && sp|O43815|STRN_HUMAN Striatin OS=Homo sapiens OX=9606 GN=STRN PE=1 SV=4 && -	-
gene_GSONMT00011587001	GSONMT00011587001	FR915008.1	17370	18352	-	983	protein_coding	- && sp|Q6UXI7|VITRN_HUMAN Vitrin OS=Homo sapiens OX=9606 GN=VIT PE=2 SV=1 && -	-
gene_GSONMT00002766001	GSONMT00002766001	FR915028.1	14560	17675	-	3116	protein_coding	- && sp|Q6T4R5|NHS_HUMAN Nance-Horan syndrome protein OS=Homo sapiens OX=9606 GN=NHS PE=1 SV=2 && PF15273:NHS-like	-
gene_GSONMT00038812001	GSONMT00038812001	FR918072.1	13980	14582	-	603	protein_coding	- && sp|P98175|RBM10_HUMAN RNA-binding protein 10 OS=Homo sapiens OX=9606 GN=RBM10 PE=1 SV=3 && -	-
gene_GSONMT00022931001	GSONMT00022931001	FR918165.1	4239	8823	-	4585	protein_coding	- && - && -	-
gene_GSONMT00043532001	GSONMT00043532001	FR918232.1	4672	10234	-	5563	protein_coding	- && sp|F1QYJ6|ST6B1_DANRE Sulfotransferase 6B1 OS=Danio rerio OX=7955 GN=sult6b1 PE=1 SV=1 && -	-
gene_GSONMT00043518001	GSONMT00043518001	FR921226.1	1360	4099	+	2740	protein_coding	- && sp|P01839|KACB_RABIT Ig kappa-b4 chain C region OS=Oryctolagus cuniculus OX=9986 GN=K-BAS PE=4 SV=1 && -	-
gene_GSONMT00008250001	GSONMT00008250001	FR921237.1	6	2730	+	2725	protein_coding	- && sp|Q14693|LPIN1_HUMAN Phosphatidate phosphatase LPIN1 OS=Homo sapiens OX=9606 GN=LPIN1 PE=1 SV=2 && -	-
gene_GSONMT00030468001	GSONMT00030468001	FR924293.1	7096	8115	+	1020	protein_coding	- && sp|Q4KMK0|NSUN3_DANRE tRNA (cytosine(34)-C(5))-methyltransferase, mitochondrial OS=Danio rerio OX=7955 GN=nsun3 PE=2 SV=2 && -	-
gene_GSONMT00062997001	GSONMT00062997001	FR915106.1	11572	20338	-	8767	protein_coding	- && sp|Q7T019|DZIP1_DANRE Zinc finger protein Dzip1 OS=Danio rerio OX=7955 GN=dzip1 PE=2 SV=2 && -	-
gene_GSONMT00061188001	GSONMT00061188001	FR918405.1	13072	13958	-	887	protein_coding	- && - && -	-
gene_GSONMT00040153001	GSONMT00040153001	FR924507.1	6645	7813	-	1169	protein_coding	- && sp|A0A386CAB9|NLRP1_DANRE NACHT, LRR and PYD domains-containing protein 1 homolog OS=Danio rerio OX=7955 GN=nlrp1 PE=1 SV=1 && PF13553:Function to find	-
gene_GSONMT00009814001	GSONMT00009814001	FR915480.1	6129	14772	-	8644	protein_coding	- && sp|Q69ZA1|CDK13_MOUSE Cyclin-dependent kinase 13 OS=Mus musculus OX=10090 GN=Cdk13 PE=1 SV=3 && -	-
gene_GSONMT00047365001	GSONMT00047365001	FR918550.1	1675	8322	+	6648	protein_coding	- && sp|Q8VBX1|LIPE_RAT Endothelial lipase OS=Rattus norvegicus OX=10116 GN=Lipg PE=2 SV=2 && -	-
gene_GSONMT00012599001	GSONMT00012599001	FR918762.1	4610	12439	+	7830	protein_coding	- && sp|Q9NQR7|CC177_HUMAN Coiled-coil domain-containing protein 177 OS=Homo sapiens OX=9606 GN=CCDC177 PE=2 SV=3 && PF15558:Domain of unknown function (DUF4659)	-
gene_GSONMT00019215001	GSONMT00019215001	FR921805.1	711	788	-	78	protein_coding	- && sp|Q91579|CEL3A_XENLA CUGBP Elav-like family member 3-A OS=Xenopus laevis OX=8355 GN=tnrc4-a PE=2 SV=2 && -	-
gene_GSONMT00058198001	GSONMT00058198001	FR915547.1	2	2584	+	2583	protein_coding	- && - && -	-
gene_GSONMT00021167001	GSONMT00021167001	FR915644.1	971	2324	-	1354	protein_coding	- && sp|A2BEA6|ARI3A_DANRE AT-rich interactive domain-containing protein 3A OS=Danio rerio OX=7955 GN=arid3a PE=1 SV=1 && -	-
gene_GSONMT00016632001	GSONMT00016632001	FR915771.1	8596	13598	+	5003	protein_coding	- && sp|P54755|EPHA5_CHICK Ephrin type-A receptor 5 OS=Gallus gallus OX=9031 GN=EPHA5 PE=2 SV=1 && -	-
gene_GSONMT00034104001	GSONMT00034104001	FR980736.1	172	2039	+	1868	protein_coding	- && sp|Q6PFJ7|NSMA3_DANRE Sphingomyelin phosphodiesterase 4 OS=Danio rerio OX=7955 GN=smpd4 PE=2 SV=1 && -	-
gene_GSONMT00042473001	GSONMT00042473001	FR964864.1	11	771	-	761	protein_coding	- && sp|D3YZI9|PGBD5_MOUSE PiggyBac transposable element-derived protein 5 OS=Mus musculus OX=10090 GN=Pgbd5 PE=1 SV=1 && -	-
gene_GSONMT00028122001	GSONMT00028122001	FR965063.1	11	241	+	231	protein_coding	- && sp|Q5M827|PIR_RAT Pirin OS=Rattus norvegicus OX=10116 GN=Pir PE=1 SV=1 && -	-
gene_GSONMT00019713001	GSONMT00019713001	FR981116.1	916	1854	-	939	protein_coding	- && sp|Q9JJZ6|KLF13_MOUSE Krueppel-like factor 13 OS=Mus musculus OX=10090 GN=Klf13 PE=1 SV=2 && -	-
gene_GSONMT00063343001	GSONMT00063343001	FR981198.1	373	1956	+	1584	protein_coding	- && sp|Q12965|MYO1E_HUMAN Unconventional myosin-Ie OS=Homo sapiens OX=9606 GN=MYO1E PE=1 SV=2 && -	-
gene_GSONMT00040704001	GSONMT00040704001	FR969420.1	233	1013	+	781	protein_coding	- && sp|Q9EQX4|AIF1L_MOUSE Allograft inflammatory factor 1-like OS=Mus musculus OX=10090 GN=Aif1l PE=1 SV=1 && -	-
gene_GSONMT00046877001	GSONMT00046877001	FR947623.1	302	2873	-	2572	protein_coding	- && sp|O76031|CLPX_HUMAN ATP-dependent Clp protease ATP-binding subunit clpX-like, mitochondrial OS=Homo sapiens OX=9606 GN=CLPX PE=1 SV=2 && -	-
gene_GSONMT00007579001	GSONMT00007579001	FR947789.1	1201	3114	+	1914	protein_coding	- && - && -	-
gene_GSONMT00005637001	GSONMT00005637001	FR961528.1	13	1298	-	1286	protein_coding	- && sp|Q16760|DGKD_HUMAN Diacylglycerol kinase delta OS=Homo sapiens OX=9606 GN=DGKD PE=1 SV=4 && -	-
gene_GSONMT00012141001	GSONMT00012141001	FR961866.1	4	1183	+	1180	protein_coding	- && sp|Q8TAM2|TTC8_HUMAN Tetratricopeptide repeat protein 8 OS=Homo sapiens OX=9606 GN=TTC8 PE=1 SV=2 && -	-
gene_GSONMT00052774001	GSONMT00052774001	FR962016.1	344	1809	+	1466	protein_coding	- && sp|Q95115|STA5A_BOVIN Signal transducer and activator of transcription 5A OS=Bos taurus OX=9913 GN=STAT5A PE=2 SV=2 && -	-
gene_GSONMT00015246001	GSONMT00015246001	FR958460.1	1350	2641	+	1292	protein_coding	- && - && -	-
gene_GSONMT00017250001	GSONMT00017250001	FR958568.1	4	1337	-	1334	protein_coding	- && sp|P97607|JAG2_RAT Protein jagged-2 (Fragment) OS=Rattus norvegicus OX=10116 GN=Jag2 PE=2 SV=1 && -	-
gene_GSONMT00017247001	GSONMT00017247001	FR962504.1	75	1134	+	1060	protein_coding	- && sp|P32248|CCR7_HUMAN C-C chemokine receptor type 7 OS=Homo sapiens OX=9606 GN=CCR7 PE=1 SV=2 && PF00001:7 transmembrane receptor (rhodopsin family)	-
gene_GSONMT00039420001	GSONMT00039420001	FR966582.1	1249	1949	+	701	protein_coding	- && sp|Q9TTK4|LYST_BOVIN Lysosomal-trafficking regulator OS=Bos taurus OX=9913 GN=LYST PE=2 SV=1 && -	-
gene_GSONMT00010964001	GSONMT00010964001	FR948987.1	11	2430	+	2420	protein_coding	- && sp|Q6GMF8|RHDF1_DANRE Inactive rhomboid protein 1 OS=Danio rerio OX=7955 GN=rhbdf1 PE=2 SV=1 && -	-
gene_GSONMT00033652001	GSONMT00033652001	FR949004.1	1020	2002	-	983	protein_coding	- && - && -	-
gene_GSONMT00042877001	GSONMT00042877001	FR949020.1	794	3027	+	2234	protein_coding	- && - && -	-
gene_GSONMT00050194001	GSONMT00050194001	FR955012.1	1932	2621	-	690	protein_coding	- && sp|Q6DE55|HMHA1_XENLA Rho GTPase-activating protein 45 OS=Xenopus laevis OX=8355 GN=arhgap45 PE=2 SV=1 && -	-
gene_GSONMT00009009001	GSONMT00009009001	FR966855.1	1250	1663	-	414	protein_coding	- && - && -	-
gene_GSONMT00008407001	GSONMT00008407001	FR970747.1	2	433	-	432	protein_coding	- && - && -	-
gene_GSONMT00062687001	GSONMT00062687001	FR958885.1	151	2636	+	2486	protein_coding	- && sp|Q13123|RED_HUMAN Protein Red OS=Homo sapiens OX=9606 GN=IK PE=1 SV=3 && -	-
gene_GSONMT00024890001	GSONMT00024890001	FR963007.1	513	1984	-	1472	protein_coding	- && sp|Q5SVQ8|ZBT41_HUMAN Zinc finger and BTB domain-containing protein 41 OS=Homo sapiens OX=9606 GN=ZBTB41 PE=1 SV=1 && -	-
gene_GSONMT00040428001	GSONMT00040428001	FR967056.1	701	2316	-	1616	protein_coding	- && sp|Q5BJJ5|HDHD2_DANRE Haloacid dehalogenase-like hydrolase domain-containing protein 2 OS=Danio rerio OX=7955 GN=hdhd2 PE=2 SV=1 && -	-
gene_GSONMT00022791001	GSONMT00022791001	FR971016.1	199	622	-	424	protein_coding	- && sp|P02264|H2A_ONCMY Histone H2A OS=Oncorhynchus mykiss OX=8022 PE=1 SV=2 && -	-
gene_GSONMT00052624001	GSONMT00052624001	FR949711.1	193	1421	+	1229	protein_coding	- && sp|Q15034|HERC3_HUMAN Probable E3 ubiquitin-protein ligase HERC3 OS=Homo sapiens OX=9606 GN=HERC3 PE=1 SV=1 && -	-
gene_GSONMT00020130001	GSONMT00020130001	FR955606.1	3	1840	-	1838	protein_coding	- && sp|Q5F3E8|BACD2_CHICK BTB/POZ domain-containing adapter for CUL3-mediated RhoA degradation protein 2 OS=Gallus gallus OX=9031 GN=TNFAIP1 PE=2 SV=1 && -	-
gene_GSONMT00062070001	GSONMT00062070001	FR971671.1	363	1418	-	1056	protein_coding	- && sp|O14787|TNPO2_HUMAN Transportin-2 OS=Homo sapiens OX=9606 GN=TNPO2 PE=1 SV=3 && -	-
gene_GSONMT00037147001	GSONMT00037147001	FR950096.1	2016	2996	+	981	protein_coding	- && sp|P36510|UD2A1_RAT UDP-glucuronosyltransferase 2A1 OS=Rattus norvegicus OX=10116 GN=Ugt2a1 PE=2 SV=1 && PF00201:UDP-glucoronosyl and UDP-glucosyl transferase	-
gene_GSONMT00019990001	GSONMT00019990001	FR952051.1	1098	2421	-	1324	protein_coding	- && sp|P11048|LMNA_XENLA Lamin-A OS=Xenopus laevis OX=8355 GN=lmna PE=2 SV=1 && -	-
gene_GSONMT00017280001	GSONMT00017280001	FR959805.1	1889	2173	-	285	protein_coding	- && sp|Q6DBU5|GMPPB_DANRE Mannose-1-phosphate guanyltransferase beta OS=Danio rerio OX=7955 GN=gmppb PE=2 SV=1 && -	-
gene_GSONMT00036032001	GSONMT00036032001	FR963750.1	1209	2472	-	1264	protein_coding	- && sp|O62666|IL16_PANTR Pro-interleukin-16 OS=Pan troglodytes OX=9598 GN=IL16 PE=2 SV=1 && PF17820:PDZ domain	-
gene_GSONMT00028747001	GSONMT00028747001	FR967769.1	423	2364	-	1942	protein_coding	- && sp|Q5ZLA6|MYO1C_CHICK Unconventional myosin-Ic OS=Gallus gallus OX=9031 GN=MYO1C PE=2 SV=1 && -	-
gene_GSONMT00059524001	GSONMT00059524001	FR980028.1	93	1419	-	1327	protein_coding	- && sp|Q14108|SCRB2_HUMAN Lysosome membrane protein 2 OS=Homo sapiens OX=9606 GN=SCARB2 PE=1 SV=2 && PF01130:CD36 family	-
gene_GSONMT00048950001	GSONMT00048950001	FR950106.1	3	2673	-	2671	protein_coding	- && sp|Q08DF4|DYN1_BOVIN Dynamin-1 OS=Bos taurus OX=9913 GN=DNM1 PE=2 SV=1 && PF01031:Dynamin central region	-
gene_GSONMT00041579001	GSONMT00041579001	FR959917.1	5	2599	+	2595	protein_coding	- && - && -	-
gene_GSONMT00059409001	GSONMT00059409001	FR964159.1	2	517	-	516	protein_coding	- && - && -	-
gene_GSONMT00002841001	GSONMT00002841001	FR980064.1	1337	2077	+	741	protein_coding	- && sp|A5D7D1|ACTN4_BOVIN Alpha-actinin-4 OS=Bos taurus OX=9913 GN=ACTN4 PE=2 SV=1 && -	-
gene_GSONMT00051035001	GSONMT00051035001	FR964413.1	332	2204	+	1873	protein_coding	- && sp|Q32NZ6|TMC5_MOUSE Transmembrane channel-like protein 5 OS=Mus musculus OX=10090 GN=Tmc5 PE=2 SV=1 && -	-
gene_GSONMT00051613001	GSONMT00051613001	FR972318.1	783	1932	-	1150	protein_coding	- && sp|P38935|SMBP2_HUMAN DNA-binding protein SMUBP-2 OS=Homo sapiens OX=9606 GN=IGHMBP2 PE=1 SV=3 && -	-
gene_GSONMT00023813001	GSONMT00023813001	FR976509.1	126	1259	+	1134	protein_coding	- && sp|Q86XK2|FBX11_HUMAN F-box only protein 11 OS=Homo sapiens OX=9606 GN=FBXO11 PE=1 SV=3 && -	-
gene_GSONMT00006580001	GSONMT00006580001	FR980410.1	1188	1723	-	536	protein_coding	- && sp|O14508|SOCS2_HUMAN Suppressor of cytokine signaling 2 OS=Homo sapiens OX=9606 GN=SOCS2 PE=1 SV=1 && -	-
gene_GSONMT00020614001	GSONMT00020614001	FR980542.1	1	1425	+	1425	protein_coding	- && sp|Q95M53|TLR2_MACFA Toll-like receptor 2 OS=Macaca fascicularis OX=9541 GN=TLR2 PE=2 SV=1 && -	-
novel.13	-	FR904258.1	2241249	2245466	-	4168	-	- && - && -	-
novel.91	-	FR904269.1	2129604	2137709	+	7853	-	- && - && -	-
novel.101	-	FR904269.1	2986743	3013253	-	1589	-	- && sp|Q58DT1|RL7_BOVIN Large ribosomal subunit protein uL30 OS=Bos taurus OX=9913 GN=RPL7 PE=2 SV=1 && -	-
novel.131	-	FR904280.1	1003480	1004920	+	813	-	- && - && -	-
novel.239	-	FR904290.1	1658701	1660260	-	371	-	- && - && -	-
novel.251	-	FR904291.1	2179221	2181709	-	2444	-	- && - && -	-
novel.289	-	FR904297.1	2136657	2140515	-	926	-	- && - && -	-
novel.320	-	FR904301.1	1833712	1835112	+	1380	-	- && - && -	-
novel.375	-	FR904312.1	1286483	1287566	-	1084	-	- && - && -	-
novel.379	-	FR904313.1	1470147	1471662	+	1057	-	- && - && -	-
novel.404	-	FR904314.1	1265558	1271882	+	6325	-	- && sp|Q04202|TCB2_CAEBR Transposable element Tcb2 transposase OS=Caenorhabditis briggsae OX=6238 PE=3 SV=1 && PF01498:Transposase	zf-C2H2
novel.411	-	FR904314.1	2106152	2108453	+	2192	-	- && - && -	-
novel.448	-	FR904318.1	1177166	1186475	+	1587	-	- && - && -	-
novel.491	-	FR904329.1	1311213	1365087	-	547	-	- && sp|Q96NE9|FRMD6_HUMAN FERM domain-containing protein 6 OS=Homo sapiens OX=9606 GN=FRMD6 PE=1 SV=1 && -	-
novel.564	-	FR904344.1	1389306	1408425	+	634	-	- && - && -	-
novel.585	-	FR904348.1	168950	171968	-	1728	-	- && - && -	-
novel.602	-	FR904350.1	1530520	1531353	-	834	-	- && - && -	-
novel.614	-	FR904353.1	404806	405536	-	345	-	- && - && -	-
novel.627	-	FR904356.1	488696	489104	-	383	-	- && - && -	-
novel.642	-	FR904359.1	1038916	1210027	+	10325	-	- && - && PF09004:Alkylated DNA repair protein alkB homolog 8, N-terminal	-
novel.643	-	FR904359.1	1112351	1113052	+	681	-	- && - && -	-
novel.652	-	FR904359.1	1032313	1042289	-	6685	-	- && - && -	-
novel.673	-	FR904364.1	402588	404426	-	1815	-	- && sp|Q9NBX4|RTXE_DROME Probable RNA-directed DNA polymerase from transposon X-element OS=Drosophila melanogaster OX=7227 GN=X-element\ORF2 PE=3 SV=1 && -	-
novel.703	-	FR904371.1	1593596	1593962	+	255	-	- && - && -	-
novel.721	-	FR904378.1	1344565	1347545	+	966	-	- && - && -	-
novel.722	-	FR904378.1	1348177	1351970	+	2279	-	- && - && -	-
novel.730	-	FR904380.1	1218375	1224865	+	2314	-	- && - && -	-
novel.738	-	FR904381.1	7806	20101	-	3407	-	- && sp|Q9NBX4|RTXE_DROME Probable RNA-directed DNA polymerase from transposon X-element OS=Drosophila melanogaster OX=7227 GN=X-element\ORF2 PE=3 SV=1 && -	-
novel.757	-	FR904386.1	1417143	1418290	+	1148	-	- && - && -	-
novel.775	-	FR904390.1	1161386	1169002	+	1927	-	- && sp|Q14562|DHX8_HUMAN ATP-dependent RNA helicase DHX8 OS=Homo sapiens OX=9606 GN=DHX8 PE=1 SV=1 && -	-
novel.779	-	FR904391.1	500799	501149	+	317	-	- && - && -	-
novel.809	-	FR904401.1	309652	321527	-	1132	-	- && - && -	-
novel.816	-	FR904402.1	33035	35001	+	373	-	- && sp|Q96JN8|NEUL4_HUMAN Neuralized-like protein 4 OS=Homo sapiens OX=9606 GN=NEURL4 PE=1 SV=2 && -	-
novel.820	-	FR904403.1	1060631	1066042	-	5412	-	- && - && -	-
novel.841	-	FR904407.1	860071	862832	-	2615	-	- && - && -	-
novel.842	-	FR904407.1	866602	867942	-	753	-	- && - && -	-
novel.864	-	FR904417.1	5904	9399	-	3496	-	- && sp|P35072|TCB1_CAEBR Transposable element Tcb1 transposase OS=Caenorhabditis briggsae OX=6238 PE=3 SV=1 && -	-
novel.865	-	FR904417.1	9457	11676	-	2173	-	- && - && -	-
novel.906	-	FR904427.1	763311	780881	+	824	-	- && sp|Q641A2|EFR3A_XENLA Protein EFR3 homolog A OS=Xenopus laevis OX=8355 GN=efr3a PE=2 SV=1 && -	-
novel.951	-	FR904439.1	95110	100715	+	493	-	- && - && -	-
novel.965	-	FR904440.1	118161	121027	+	1615	-	- && sp|E7F6T8|UBP37_DANRE Ubiquitin carboxyl-terminal hydrolase 37 OS=Danio rerio OX=7955 GN=usp37 PE=2 SV=1 && PF00443:Ubiquitin carboxyl-terminal hydrolase	-
novel.1027	-	FR904457.1	47198	55482	+	435	-	- && sp|Q9DBD5|PELP1_MOUSE Proline-, glutamic acid- and leucine-rich protein 1 OS=Mus musculus OX=10090 GN=Pelp1 PE=1 SV=2 && -	-
novel.1038	-	FR904460.1	936223	937632	-	1053	-	- && - && -	-
novel.1045	-	FR904463.1	817552	821038	-	1713	-	- && - && -	-
novel.1074	-	FR904471.1	1225246	1239088	+	4791	-	- && - && -	-
novel.1218	-	FR904514.1	970302	971194	+	534	-	- && - && -	-
novel.1304	-	FR904539.1	34740	39033	+	4267	-	- && sp|P35072|TCB1_CAEBR Transposable element Tcb1 transposase OS=Caenorhabditis briggsae OX=6238 PE=3 SV=1 && -	-
novel.1352	-	FR904556.1	11728	13199	+	1003	-	- && - && -	-
novel.1353	-	FR904556.1	216731	230290	+	973	-	- && - && -	-
novel.1375	-	FR904564.1	405539	418388	+	242	-	- && - && -	-
novel.1380	-	FR904565.1	345021	345978	+	958	-	- && - && -	-
novel.1448	-	FR904587.1	892360	916611	+	3464	-	- && sp|Q4R3I0|MTX1_MACFA Metaxin-1 OS=Macaca fascicularis OX=9541 GN=MTX1 PE=2 SV=1 && PF10568:Outer mitochondrial membrane transport complex protein	-
novel.1519	-	FR904609.1	539260	540941	-	1540	-	- && - && -	-
novel.1525	-	FR904612.1	2256	20382	-	1412	-	- && sp|E9QCD3|ZDH14_DANRE Palmitoyltransferase ZDHHC14 OS=Danio rerio OX=7955 GN=zdhhc14 PE=2 SV=3 && -	-
novel.1539	-	FR904616.1	345034	353417	+	1308	-	- && sp|O43566|RGS14_HUMAN Regulator of G-protein signaling 14 OS=Homo sapiens OX=9606 GN=RGS14 PE=1 SV=4 && -	-
novel.1565	-	FR904620.1	5458	7044	-	1587	-	- && - && -	-
novel.1571	-	FR904621.1	213022	215082	-	729	-	- && - && -	-
novel.1597	-	FR904630.1	768034	768400	+	205	-	- && - && -	-
novel.1609	-	FR904636.1	31	1171	+	666	-	- && sp|Q06A37|CHD7_CHICK Chromodomain-helicase-DNA-binding protein 7 OS=Gallus gallus OX=9031 GN=CHD7 PE=2 SV=1 && -	-
novel.1724	-	FR904664.1	661290	662756	-	779	-	- && - && -	-
novel.1742	-	FR904670.1	694258	708344	+	305	-	- && - && -	-
novel.1773	-	FR904684.1	428228	429025	+	349	-	- && sp|P24799|GNAS_XENLA Guanine nucleotide-binding protein G(s) subunit alpha OS=Xenopus laevis OX=8355 GN=gnas PE=2 SV=1 && PF00503:G-protein alpha subunit	-
novel.1784	-	FR904687.1	6978	9156	-	2179	-	- && - && -	-
novel.1813	-	FR904699.1	126752	132670	-	3491	-	- && sp|Q16099|GRIK4_HUMAN Glutamate receptor ionotropic, kainate 4 OS=Homo sapiens OX=9606 GN=GRIK4 PE=2 SV=2 && PF00060:Ligand-gated ion channel	-
novel.1818	-	FR904701.1	570748	576734	-	3842	-	- && sp|A6H8T7|CBPC2_DANRE Cytosolic carboxypeptidase 2 OS=Danio rerio OX=7955 GN=zte25 PE=2 SV=1 && -	-
novel.1848	-	FR904710.1	226922	228346	-	689	-	- && - && -	-
novel.1876	-	FR904717.1	436018	437757	-	1296	-	- && - && -	-
novel.1899	-	FR904726.1	795739	796873	+	1028	-	- && - && -	-
novel.1927	-	FR904735.1	55722	57194	-	1365	-	- && - && -	-
novel.1955	-	FR904746.1	512378	516107	+	2183	-	- && - && -	-
novel.1962	-	FR904750.1	143033	144226	+	1125	-	- && - && -	-
novel.1968	-	FR904750.1	704102	713824	-	268	-	- && - && -	-
novel.1972	-	FR904751.1	212146	215366	-	3221	-	- && - && -	-
novel.1996	-	FR904762.1	462181	464986	+	2562	-	- && sp|Q3ZBV2|DD19A_BOVIN ATP-dependent RNA helicase DDX19A OS=Bos taurus OX=9913 GN=DDX19A PE=2 SV=1 && -	-
novel.2025	-	FR904774.1	229997	232277	+	816	-	- && - && -	-
novel.2079	-	FR904805.1	566853	567747	+	695	-	- && - && -	-
novel.2101	-	FR904811.1	194367	195368	-	858	-	- && - && -	-
novel.2106	-	FR904812.1	394002	397753	-	3752	-	- && - && -	-
novel.2110	-	FR904813.1	516954	523271	+	5181	-	- && - && -	-
novel.2131	-	FR904830.1	386000	387060	+	1061	-	- && - && -	-
novel.2158	-	FR904842.1	283400	284191	+	792	-	- && - && PF01498:Transposase	-
novel.2159	-	FR904842.1	465518	466794	+	846	-	- && sp|Q502L2|PGAM5_DANRE Serine/threonine-protein phosphatase PGAM5, mitochondrial OS=Danio rerio OX=7955 GN=pgam5 PE=2 SV=2 && -	-
novel.2184	-	FR904859.1	411162	413461	+	2142	-	- && - && -	zf-C2H2
novel.2195	-	FR904862.1	78321	79519	+	785	-	- && - && PF02038:ATP1G1/PLM/MAT8 family	-
novel.2319	-	FR904916.1	14252	15396	+	1145	-	- && - && -	-
novel.2335	-	FR904929.1	59860	67017	+	2789	-	- && - && -	-
novel.2346	-	FR904934.1	540951	543625	-	2675	-	- && - && -	-
novel.2446	-	FR904981.1	192672	192885	-	214	-	- && sp|Q9NBX4|RTXE_DROME Probable RNA-directed DNA polymerase from transposon X-element OS=Drosophila melanogaster OX=7227 GN=X-element\ORF2 PE=3 SV=1 && -	-
novel.2483	-	FR904998.1	151955	156745	+	4791	-	- && - && -	-
novel.2514	-	FR905015.1	129187	129752	+	289	-	- && - && -	-
novel.2515	-	FR905015.1	453473	453884	-	251	-	- && sp|Q5QE80|AOXC_RAT Aldehyde oxidase 3 OS=Rattus norvegicus OX=10116 GN=Aox3 PE=1 SV=1 && -	-
novel.2532	-	FR905026.1	483679	484402	+	563	-	- && - && -	-
novel.2576	-	FR905052.1	491040	494560	-	3521	-	- && - && -	-
novel.2593	-	FR905058.1	423512	426089	-	2192	-	- && - && -	-
novel.2655	-	FR905086.1	44930	47536	-	1057	-	- && sp|Q5XTS1|PLPL8_RABIT Calcium-independent phospholipase A2-gamma OS=Oryctolagus cuniculus OX=9986 GN=PNPLA8 PE=1 SV=1 && -	-
novel.2730	-	FR905124.1	65490	69662	-	4173	-	- && sp|Q61627|GRID1_MOUSE Glutamate receptor ionotropic, delta-1 OS=Mus musculus OX=10090 GN=Grid1 PE=1 SV=2 && -	-
novel.2760	-	FR905140.1	243604	270065	-	3814	-	- && sp|Q6ZQH8|NU188_MOUSE Nucleoporin NUP188 OS=Mus musculus OX=10090 GN=Nup188 PE=1 SV=2 && -	-
novel.2764	-	FR905141.1	376268	405551	+	4398	-	- && sp|Q5XGY1|TSR1_XENLA Pre-rRNA-processing protein TSR1 homolog OS=Xenopus laevis OX=8355 GN=tsr1 PE=2 SV=1 && PF08142:AARP2CN (NUC121) domain	-
novel.2838	-	FR905179.1	398973	410366	+	275	-	- && - && -	-
novel.2855	-	FR905186.1	310141	333978	-	5550	-	- && - && -	-
novel.2859	-	FR905189.1	130456	139764	-	2382	-	- && - && -	zf-C2H2
novel.2875	-	FR905203.1	400627	403639	-	3013	-	- && sp|P03934|TC1A_CAEEL Transposable element Tc1 transposase OS=Caenorhabditis elegans OX=6239 GN=tc1a PE=3 SV=1 && -	-
novel.2907	-	FR905218.1	102451	103947	-	585	-	- && - && -	-
novel.2940	-	FR905235.1	383350	385140	+	1791	-	- && - && -	-
novel.2978	-	FR905255.1	20242	20663	-	219	-	- && - && -	-
novel.2986	-	FR905261.1	58083	64828	-	6202	-	- && sp|Q9NVG8|TBC13_HUMAN TBC1 domain family member 13 OS=Homo sapiens OX=9606 GN=TBC1D13 PE=1 SV=3 && -	-
novel.3003	-	FR905267.1	134155	134786	+	516	-	- && - && -	-
novel.3034	-	FR905284.1	95032	191870	-	1366	-	- && sp|Q10471|GALT2_HUMAN Polypeptide N-acetylgalactosaminyltransferase 2 OS=Homo sapiens OX=9606 GN=GALNT2 PE=1 SV=1 && -	-
novel.3126	-	FR905365.1	165062	167484	+	2305	-	- && - && -	-
novel.3156	-	FR905385.1	205503	209595	-	3445	-	- && - && -	-
novel.3157	-	FR905385.1	211432	234671	-	6492	-	- && - && -	-
novel.3164	-	FR905389.1	46	1269	-	633	-	- && - && -	-
novel.3166	-	FR905391.1	275196	276980	-	1166	-	- && sp|P50532|SMC4_XENLA Structural maintenance of chromosomes protein 4 OS=Xenopus laevis OX=8355 GN=smc4 PE=1 SV=1 && -	-
novel.3186	-	FR905406.1	79131	80693	-	729	-	- && - && -	-
novel.3187	-	FR905406.1	88324	98756	-	3205	-	- && sp|Q95KD7|CC191_MACFA Coiled-coil domain-containing protein 191 OS=Macaca fascicularis OX=9541 GN=CCDC191 PE=2 SV=1 && -	-
novel.3199	-	FR905413.1	1944	27566	+	1446	-	- && - && -	-
novel.3201	-	FR905414.1	279899	308197	-	1377	-	- && - && -	-
novel.3204	-	FR905416.1	267309	280347	+	1323	-	- && - && -	-
novel.3241	-	FR905453.1	120586	124292	+	2667	-	- && sp|O60508|PRP17_HUMAN Pre-mRNA-processing factor 17 OS=Homo sapiens OX=9606 GN=CDC40 PE=1 SV=1 && -	-
novel.3263	-	FR905464.1	272370	280951	+	568	-	- && - && -	-
novel.3279	-	FR905486.1	133538	137075	+	3105	-	- && - && -	-
novel.3311	-	FR905502.1	2670	5533	-	2269	-	- && - && -	-
novel.3342	-	FR905529.1	145308	153837	-	2292	-	- && sp|Q5NCC9|TRI58_MOUSE E3 ubiquitin-protein ligase TRIM58 OS=Mus musculus OX=10090 GN=Trim58 PE=2 SV=1 && -	-
novel.3346	-	FR905530.1	163269	164006	-	640	-	- && - && -	-
novel.3353	-	FR905535.1	161010	165105	-	2513	-	- && - && -	-
novel.3394	-	FR905567.1	893	7064	+	956	-	- && - && -	-
novel.3400	-	FR905576.1	238838	239509	+	610	-	- && - && -	-
novel.3403	-	FR905581.1	259885	262299	+	967	-	- && - && -	-
novel.3411	-	FR905588.1	32128	32962	-	811	-	- && - && -	-
novel.3462	-	FR905624.1	82483	87264	+	4743	-	- && - && -	-
novel.3466	-	FR905627.1	159516	161835	+	869	-	- && sp|Q6QGC0|PDLI3_PIG PDZ and LIM domain protein 3 OS=Sus scrofa OX=9823 GN=PDLIM3 PE=2 SV=1 && -	-
novel.3534	-	FR905676.1	161738	181016	+	2181	-	- && - && -	-
novel.3582	-	FR905722.1	187897	190525	-	2140	-	- && - && -	-
novel.3629	-	FR905786.1	82411	85063	+	2591	-	- && - && -	-
novel.3649	-	FR905794.1	89845	91187	+	474	-	- && - && -	-
novel.3671	-	FR905817.1	138363	139263	+	901	-	- && - && -	-
novel.3703	-	FR905863.1	148973	161952	-	1063	-	- && - && -	-
novel.3707	-	FR905868.1	164301	164802	-	406	-	- && - && -	-
novel.3728	-	FR905876.1	142556	143711	-	792	-	- && - && -	-
novel.3745	-	FR905906.1	177923	188841	+	283	-	- && - && -	-
novel.3758	-	FR905915.1	13812	17785	+	3974	-	- && - && -	-
novel.3782	-	FR905942.1	168287	170256	+	982	-	- && - && -	-
novel.3793	-	FR905951.1	158632	159535	-	835	-	- && - && -	-
novel.3808	-	FR905969.1	158760	160533	-	556	-	- && sp|P20397|NUCL_XENLA Nucleolin OS=Xenopus laevis OX=8355 GN=ncl PE=2 SV=3 && -	-
novel.3891	-	FR906104.1	86694	91250	+	2814	-	- && sp|O75387|LAT3_HUMAN Large neutral amino acids transporter small subunit 3 OS=Homo sapiens OX=9606 GN=SLC43A1 PE=1 SV=1 && -	-
novel.3908	-	FR906134.1	48816	55182	-	238	-	- && - && -	-
novel.3912	-	FR906142.1	71975	79789	-	2625	-	- && - && -	-
novel.3969	-	FR906200.1	65682	78777	-	2291	-	- && - && -	-
novel.4097	-	FR906335.1	125125	127194	-	1815	-	- && sp|O88783|FA5_MOUSE Coagulation factor V OS=Mus musculus OX=10090 GN=F5 PE=1 SV=1 && -	-
novel.4142	-	FR906416.1	7293	9563	-	2214	-	- && - && -	-
novel.4147	-	FR906420.1	52765	54759	-	637	-	- && - && -	-
novel.4163	-	FR906436.1	106976	119142	-	3344	-	- && - && -	-
novel.4176	-	FR906454.1	7468	8316	-	849	-	- && - && -	-
novel.4192	-	FR906469.1	101144	107636	-	5652	-	- && - && -	-
novel.4237	-	FR906554.1	29277	39476	-	1028	-	- && - && -	-
novel.4282	-	FR906628.1	37685	38078	+	322	-	- && - && -	-
novel.4304	-	FR906669.1	4927	13902	-	2171	-	- && - && PF01498:Transposase	-
novel.4324	-	FR906714.1	7006	45275	-	8684	-	- && sp|Q95SX7|RTBS_DROME Probable RNA-directed DNA polymerase from transposon BS OS=Drosophila melanogaster OX=7227 GN=RTase PE=2 SV=1 && -	-
novel.4325	-	FR906716.1	34738	38737	+	328	-	- && - && -	-
novel.4336	-	FR906741.1	1719	23042	-	748	-	- && - && -	-
novel.4359	-	FR906771.1	7	5621	+	4923	-	- && sp|Q9ESR9|ABCA2_RAT ATP-binding cassette sub-family A member 2 OS=Rattus norvegicus OX=10116 GN=Abca2 PE=1 SV=1 && PF03372:Endonuclease/Exonuclease/phosphatase family	-
novel.4378	-	FR906809.1	1440	3311	-	1771	-	- && - && -	-
novel.4423	-	FR906912.1	84379	88493	+	1529	-	- && - && -	-
novel.4429	-	FR906914.1	9189	9963	-	775	-	- && - && -	-
novel.4432	-	FR906917.1	26278	30280	-	4003	-	- && - && -	-
novel.4442	-	FR906931.1	14378	16357	-	1980	-	- && - && -	-
novel.4446	-	FR906948.1	28585	41840	-	4083	-	- && sp|Q8MJ99|FOXP2_GORGO Forkhead box protein P2 OS=Gorilla gorilla gorilla OX=9595 GN=FOXP2 PE=2 SV=1 && -	-
novel.4521	-	FR907119.1	33412	35125	+	1714	-	- && - && PF05699:hAT family C-terminal dimerisation region	-
novel.4551	-	FR907195.1	39264	66334	-	3367	-	- && - && -	-
novel.4571	-	FR907213.1	67695	75564	+	993	-	- && - && -	-
novel.4581	-	FR907231.1	69	39829	-	235	-	- && sp|P70175|DLG3_MOUSE Disks large homolog 3 OS=Mus musculus OX=10090 GN=Dlg3 PE=1 SV=1 && -	-
novel.4646	-	FR907373.1	12421	19218	+	549	-	- && - && -	-
novel.4657	-	FR907385.1	54743	58253	-	1521	-	- && - && -	-
novel.4672	-	FR907426.1	12213	39102	+	1600	-	- && - && -	-
novel.4677	-	FR907439.1	605	1639	+	1035	-	- && - && -	-
novel.4725	-	FR907548.1	17102	22620	+	3369	-	- && - && -	-
novel.4798	-	FR907745.1	1293	2931	-	1020	-	- && sp|Q8IVU3|HERC6_HUMAN Probable E3 ubiquitin-protein ligase HERC6 OS=Homo sapiens OX=9606 GN=HERC6 PE=1 SV=2 && PF00632:HECT-domain (ubiquitin-transferase)	-
novel.4815	-	FR907805.1	51430	53921	+	1702	-	- && - && -	-
novel.4827	-	FR907817.1	54030	63531	+	5077	-	- && sp|P03934|TC1A_CAEEL Transposable element Tc1 transposase OS=Caenorhabditis elegans OX=6239 GN=tc1a PE=3 SV=1 && -	-
novel.4839	-	FR907841.1	7993	8529	-	404	-	- && sp|D8X2C5|FAD2_SIGCA Acyl-CoA Delta-4 desaturase OS=Siganus canaliculatus OX=75042 GN=fad2 PE=1 SV=1 && -	-
novel.4861	-	FR907898.1	12979	13583	+	484	-	- && - && -	-
novel.4870	-	FR907933.1	59080	61117	-	1801	-	- && - && -	-
novel.4883	-	FR907945.1	21762	22715	-	954	-	- && - && -	-
novel.4894	-	FR907977.1	35120	38662	-	2004	-	- && - && -	-
novel.4902	-	FR908008.1	45940	56041	+	2076	-	- && - && -	-
novel.4927	-	FR908077.1	21376	22218	-	843	-	- && - && -	-
novel.4992	-	FR908278.1	45792	56582	-	7490	-	- && - && -	-
novel.5078	-	FR908536.1	12473	12884	+	412	-	- && - && -	-
novel.5092	-	FR908581.1	9607	15314	+	3662	-	- && - && -	-
novel.5095	-	FR908581.1	22415	27846	-	5388	-	- && sp|P35072|TCB1_CAEBR Transposable element Tcb1 transposase OS=Caenorhabditis briggsae OX=6238 PE=3 SV=1 && -	-
novel.5114	-	FR908621.1	83	1349	-	1267	-	- && - && -	-
novel.5115	-	FR908621.1	5300	5645	-	204	-	- && - && -	-
novel.5151	-	FR908737.1	3433	5524	+	2037	-	- && - && -	-
novel.5171	-	FR908790.1	32206	38606	+	6017	-	- && - && -	zf-C2H2
novel.5244	-	FR908982.1	4900	8742	-	2062	-	- && - && -	-
novel.5273	-	FR909100.1	24236	43389	-	2565	-	- && - && -	-
novel.5299	-	FR909240.1	36011	37094	-	580	-	- && - && -	-
novel.5429	-	FR909686.1	22981	26193	-	3093	-	- && - && -	-
novel.5457	-	FR909768.1	18463	20644	+	1062	-	- && - && -	-
novel.5474	-	FR909858.1	36839	37165	+	260	-	- && - && -	-
novel.5544	-	FR910097.1	28852	32417	-	566	-	- && - && -	-
novel.5559	-	FR910144.1	2256	9200	-	6945	-	- && sp|P10064|GBRA3_BOVIN Gamma-aminobutyric acid receptor subunit alpha-3 OS=Bos taurus OX=9913 GN=GABRA3 PE=2 SV=1 && -	-
novel.5591	-	FR910320.1	1	1381	+	1381	-	- && - && -	-
novel.5606	-	FR910365.1	591	1034	+	444	-	- && - && -	-
novel.5644	-	FR910568.1	3	1083	+	953	-	- && - && -	-
novel.5665	-	FR910641.1	107	13701	+	3875	-	- && sp|B3DK16|PCF5A_DANRE Polycomb group RING finger protein 5-A OS=Danio rerio OX=7955 GN=pcgf5a PE=2 SV=1 && -	-
novel.5682	-	FR910723.1	22172	22790	+	619	-	- && - && -	-
novel.5685	-	FR910730.1	30853	31874	+	1022	-	- && - && -	-
novel.5749	-	FR910980.1	11455	14585	-	2929	-	- && - && -	-
novel.5844	-	FR911447.1	24047	25407	-	1361	-	- && - && -	-
novel.5856	-	FR911486.1	24526	26980	-	1800	-	- && - && -	-
novel.5862	-	FR911500.1	23704	25085	-	1382	-	- && - && -	-
novel.5894	-	FR911710.1	102	25741	+	2309	-	- && sp|Q8IYJ1|CPNE9_HUMAN Copine-9 OS=Homo sapiens OX=9606 GN=CPNE9 PE=1 SV=3 && -	-
novel.5898	-	FR911723.1	9536	13906	+	1061	-	- && sp|Q8BGD9|IF4B_MOUSE Eukaryotic translation initiation factor 4B OS=Mus musculus OX=10090 GN=Eif4b PE=1 SV=1 && PF00076:RNA recognition motif	-
novel.5901	-	FR911729.1	7	2847	-	2841	-	- && - && -	-
novel.5920	-	FR911824.1	746	5529	+	4296	-	- && sp|Q15434|RBMS2_HUMAN RNA-binding motif, single-stranded-interacting protein 2 OS=Homo sapiens OX=9606 GN=RBMS2 PE=1 SV=1 && -	-
novel.5961	-	FR911977.1	21362	24544	+	2329	-	- && - && -	-
novel.6055	-	FR912395.1	12462	13074	-	325	-	- && - && -	-
novel.6061	-	FR912428.1	26626	27713	+	953	-	- && - && -	-
novel.6076	-	FR912518.1	422	2186	+	1729	-	- && sp|P35072|TCB1_CAEBR Transposable element Tcb1 transposase OS=Caenorhabditis briggsae OX=6238 PE=3 SV=1 && -	-
novel.6090	-	FR912600.1	69	3478	+	3410	-	- && - && -	-
novel.6101	-	FR912624.1	12467	19825	+	665	-	- && - && -	-
novel.6134	-	FR912793.1	18726	22549	-	2985	-	- && - && -	zf-C2H2
novel.6141	-	FR912839.1	2183	2834	-	607	-	- && - && -	-
novel.6151	-	FR912902.1	11017	13368	+	2352	-	- && - && -	-
novel.6192	-	FR913106.1	90	6804	+	6689	-	- && - && -	-
novel.6247	-	FR913385.1	13729	18347	+	4598	-	- && - && -	-
novel.6251	-	FR913401.1	3	3446	+	3444	-	- && - && PF01498:Transposase	-
novel.6258	-	FR913442.1	7	283	+	244	-	- && - && -	-
novel.6268	-	FR913484.1	95	1213	+	1119	-	- && - && -	-
novel.6297	-	FR913604.1	21727	23697	-	1718	-	- && - && -	-
novel.6315	-	FR913674.1	12988	22024	+	3291	-	- && sp|Q9JJN5|CBPN_MOUSE Carboxypeptidase N catalytic chain OS=Mus musculus OX=10090 GN=Cpn1 PE=1 SV=1 && PF00246:Zinc carboxypeptidase	-
novel.6322	-	FR913725.1	12887	17206	-	4320	-	- && sp|Q7SXS7|SETD3_DANRE Actin-histidine N-methyltransferase OS=Danio rerio OX=7955 GN=setd3 PE=2 SV=1 && -	-
novel.6355	-	FR913941.1	7836	8434	+	521	-	- && - && -	-
novel.6356	-	FR913941.1	1	2279	-	2258	-	- && - && -	-
novel.6360	-	FR913970.1	12378	13047	-	306	-	- && sp|Q92090|CP2K1_ONCMY Cytochrome P450 2K1 OS=Oncorhynchus mykiss OX=8022 GN=cyp2k1 PE=2 SV=1 && PF00067:Cytochrome P450	-
novel.6377	-	FR914066.1	19332	22997	-	2957	-	- && sp|Q9UI32|GLSL_HUMAN Glutaminase liver isoform, mitochondrial OS=Homo sapiens OX=9606 GN=GLS2 PE=1 SV=2 && PF12796:Ankyrin repeats (3 copies)	-
novel.6406	-	FR914185.1	20966	22501	-	1116	-	- && sp|Q14289|FAK2_HUMAN Protein-tyrosine kinase 2-beta OS=Homo sapiens OX=9606 GN=PTK2B PE=1 SV=2 && PF03623:Focal adhesion targeting region	-
novel.6467	-	FR914542.1	13738	21514	-	3832	-	- && sp|Q95N27|PP16B_BOVIN Protein phosphatase 1 regulatory inhibitor subunit 16B OS=Bos taurus OX=9913 GN=PPP1R16B PE=1 SV=1 && -	-
novel.6468	-	FR914564.1	18797	21714	-	2662	-	- && - && -	-
novel.6491	-	FR914666.1	19731	21356	+	985	-	- && - && PF00151:Lipase	-
novel.6605	-	FR915263.1	3	2635	-	1432	-	- && - && -	-
novel.6629	-	FR915402.1	12264	16031	-	3745	-	- && - && -	-
novel.6655	-	FR915565.1	14763	15156	-	225	-	- && sp|P49841|GSK3B_HUMAN Glycogen synthase kinase-3 beta OS=Homo sapiens OX=9606 GN=GSK3B PE=1 SV=2 && -	-
novel.6670	-	FR915664.1	1573	2573	-	675	-	- && sp|B1AXP6|TOM5_MOUSE Mitochondrial import receptor subunit TOM5 homolog OS=Mus musculus OX=10090 GN=Tomm5 PE=3 SV=1 && -	-
novel.6717	-	FR915892.1	16579	16969	+	280	-	- && - && -	-
novel.6724	-	FR915934.1	17351	18457	+	1107	-	- && - && -	-
novel.6763	-	FR916109.1	7160	8192	-	1033	-	- && - && -	-
novel.6843	-	FR916625.1	11414	12263	+	777	-	- && - && -	-
novel.6848	-	FR916667.1	1	14635	-	618	-	- && sp|Q9NY15|STAB1_HUMAN Stabilin-1 OS=Homo sapiens OX=9606 GN=STAB1 PE=1 SV=3 && PF00193:Extracellular link domain	-
novel.6888	-	FR916974.1	1828	12090	+	3106	-	- && sp|Q91453|STXB_SYNHO Stonustoxin subunit beta OS=Synanceia horrida OX=13279 PE=1 SV=3 && PF00622:SPRY domain	-
novel.6950	-	FR917282.1	5022	8580	+	3493	-	- && - && -	-
novel.7009	-	FR917636.1	14628	15494	-	830	-	- && - && -	-
novel.7016	-	FR917679.1	11315	14803	-	3489	-	- && - && -	-
novel.7068	-	FR917973.1	499	803	+	305	-	- && - && -	-
novel.7098	-	FR918181.1	6930	13763	+	4921	-	- && - && -	-
novel.7118	-	FR918346.1	9706	12602	+	2897	-	- && - && -	-
novel.7126	-	FR918391.1	6273	11204	+	3260	-	- && - && -	zf-C2H2
novel.7174	-	FR918755.1	1810	3862	+	443	-	- && - && -	-
novel.7197	-	FR918891.1	6774	9237	-	2253	-	- && - && -	-
novel.7216	-	FR919066.1	42	3206	+	2781	-	- && sp|Q91453|STXB_SYNHO Stonustoxin subunit beta OS=Synanceia horrida OX=13279 PE=1 SV=3 && PF00622:SPRY domain	-
novel.7335	-	FR919938.1	7051	9580	+	2530	-	- && - && -	-
novel.7363	-	FR920171.1	4410	9854	+	244	-	- && - && -	-
novel.7398	-	FR920438.1	1	1018	-	1018	-	- && - && -	-
novel.7434	-	FR920660.1	6561	10209	-	3649	-	- && sp|Q2T9X7|UB2E3_BOVIN Ubiquitin-conjugating enzyme E2 E3 OS=Bos taurus OX=9913 GN=UBE2E3 PE=2 SV=1 && -	-
novel.7462	-	FR920907.1	8186	10007	-	1682	-	- && - && -	-
novel.7476	-	FR921021.1	2340	2868	+	460	-	- && - && -	-
novel.7481	-	FR921060.1	3332	6797	+	2412	-	- && - && -	-
novel.7621	-	FR922474.1	6	1796	-	1371	-	- && sp|O15296|LX15B_HUMAN Polyunsaturated fatty acid lipoxygenase ALOX15B OS=Homo sapiens OX=9606 GN=ALOX15B PE=1 SV=3 && PF00305:Lipoxygenase	-
novel.7622	-	FR922474.1	4126	8211	-	756	-	- && sp|Q8K4F2|LX15B_RAT Polyunsaturated fatty acid lipoxygenase ALOX15B OS=Rattus norvegicus OX=10116 GN=Alox15b PE=1 SV=1 && -	-
novel.7627	-	FR922538.1	3396	4870	-	1045	-	- && - && -	-
novel.7643	-	FR922734.1	7536	8870	+	1335	-	- && sp|O42563|CP3AR_ONCMY Cytochrome P450 3A27 OS=Oncorhynchus mykiss OX=8022 GN=cyp3a27 PE=2 SV=1 && -	-
novel.7711	-	FR923393.1	1137	2713	+	1577	-	- && - && PF01498:Transposase	-
novel.7715	-	FR923469.1	6214	6731	-	440	-	- && - && -	-
novel.7734	-	FR923574.1	1131	4876	-	3746	-	- && - && -	-
novel.7740	-	FR923637.1	1	5657	-	2430	-	- && sp|P35072|TCB1_CAEBR Transposable element Tcb1 transposase OS=Caenorhabditis briggsae OX=6238 PE=3 SV=1 && -	-
novel.7833	-	FR924662.1	171	6470	-	2282	-	- && - && -	-
novel.7903	-	FR925442.1	5740	6281	-	542	-	- && - && -	-
novel.8017	-	FR926869.1	314	6761	-	4312	-	- && sp|Q60675|LAMA2_MOUSE Laminin subunit alpha-2 OS=Mus musculus OX=10090 GN=Lama2 PE=1 SV=2 && -	-
novel.8025	-	FR927054.1	1	5912	-	3338	-	- && sp|P35072|TCB1_CAEBR Transposable element Tcb1 transposase OS=Caenorhabditis briggsae OX=6238 PE=3 SV=1 && -	-
novel.8026	-	FR927070.1	504	5374	+	4871	-	- && sp|Q04202|TCB2_CAEBR Transposable element Tcb2 transposase OS=Caenorhabditis briggsae OX=6238 PE=3 SV=1 && PF01498:Transposase	-
novel.8073	-	FR927684.1	2424	6261	+	782	-	- && - && PF01498:Transposase	-
novel.8078	-	FR927752.1	3	4968	-	1699	-	- && sp|Q9PVZ4|INSR_XENLA Insulin receptor OS=Xenopus laevis OX=8355 GN=insr PE=1 SV=1 && -	-
novel.8146	-	FR928751.1	63	5580	+	758	-	- && sp|Q9Y4K4|M4K5_HUMAN Mitogen-activated protein kinase kinase kinase kinase 5 OS=Homo sapiens OX=9606 GN=MAP4K5 PE=1 SV=2 && -	-
novel.8178	-	FR929273.1	7	5486	-	3738	-	- && sp|P35072|TCB1_CAEBR Transposable element Tcb1 transposase OS=Caenorhabditis briggsae OX=6238 PE=3 SV=1 && -	-
novel.8207	-	FR929610.1	64	5375	+	5312	-	- && sp|P03934|TC1A_CAEEL Transposable element Tc1 transposase OS=Caenorhabditis elegans OX=6239 GN=tc1a PE=3 SV=1 && -	-
novel.8215	-	FR929658.1	3241	4281	-	955	-	- && sp|A3KP37|NDUF5_DANRE Arginine-hydroxylase NDUFAF5, mitochondrial OS=Danio rerio OX=7955 GN=ndufaf5 PE=2 SV=1 && -	-
novel.8243	-	FR929959.1	135	2650	-	644	-	- && sp|Q63355|MYO1C_RAT Unconventional myosin-Ic OS=Rattus norvegicus OX=10116 GN=Myo1c PE=1 SV=2 && PF00063:Myosin head (motor domain)	-
novel.8253	-	FR930106.1	542	4953	-	323	-	- && sp|Q6DCC7|LYSM4_XENLA LysM and putative peptidoglycan-binding domain-containing protein 4 OS=Xenopus laevis OX=8355 GN=lysmd4 PE=2 SV=1 && -	-
novel.8255	-	FR930126.1	238	2631	-	2394	-	- && - && -	-
novel.8258	-	FR930145.1	1731	4011	-	1910	-	- && - && -	-
novel.8268	-	FR930291.1	1	2827	-	2585	-	- && - && -	zf-C2H2
novel.8296	-	FR930687.1	1	5039	+	5039	-	- && - && -	-
novel.8354	-	FR931373.1	2424	4438	-	546	-	- && sp|Q6P3Q6|CERT_XENTR Ceramide transfer protein OS=Xenopus tropicalis OX=8364 GN=cert1 PE=2 SV=1 && -	-
novel.8448	-	FR932745.1	2437	3973	+	1537	-	- && - && -	-
novel.8462	-	FR932954.1	121	2825	-	2705	-	- && - && -	-
novel.8463	-	FR932954.1	2892	3651	-	713	-	- && - && -	-
novel.8475	-	FR933118.1	265	807	-	496	-	- && - && -	-
novel.8479	-	FR933130.1	13	2606	-	2594	-	- && - && -	-
novel.8494	-	FR933329.1	85	1305	+	881	-	- && - && -	-
novel.8533	-	FR933932.1	1620	4336	-	1545	-	- && sp|Q10739|MMP14_RAT Matrix metalloproteinase-14 OS=Rattus norvegicus OX=10116 GN=Mmp14 PE=2 SV=2 && PF00413:Matrixin	-
novel.8593	-	FR934795.1	1870	4197	+	2208	-	- && sp|Q6NYA0|SRS1B_DANRE Serine/arginine-rich splicing factor 1B OS=Danio rerio OX=7955 GN=srsf1b PE=2 SV=1 && PF00076:RNA recognition motif	-
novel.8656	-	FR936168.1	699	4035	+	1844	-	- && sp|O75582|KS6A5_HUMAN Ribosomal protein S6 kinase alpha-5 OS=Homo sapiens OX=9606 GN=RPS6KA5 PE=1 SV=1 && -	-
novel.8719	-	FR937209.1	500	3920	+	3421	-	- && - && -	-
novel.8745	-	FR937714.1	388	3660	-	2233	-	- && sp|Q2NL30|SUV91_BOVIN Histone-lysine N-methyltransferase SUV39H1 OS=Bos taurus OX=9913 GN=SUV39H1 PE=2 SV=1 && -	-
novel.8889	-	FR940856.1	437	1537	-	823	-	- && - && -	-
novel.8907	-	FR941036.1	652	3558	-	2907	-	- && - && -	-
novel.8980	-	FR942345.1	437	3436	+	2910	-	- && sp|Q8NHQ8|RASF8_HUMAN Ras association domain-containing protein 8 OS=Homo sapiens OX=9606 GN=RASSF8 PE=1 SV=2 && -	-
novel.9011	-	FR942924.1	8	3412	+	3405	-	- && - && -	-
novel.9021	-	FR943043.1	4	1879	-	1566	-	- && - && -	-
novel.9027	-	FR943178.1	481	2619	+	891	-	- && - && -	-
novel.9078	-	FR944128.1	63	2012	+	1816	-	- && sp|A2VCZ5|MD13L_DANRE Mediator of RNA polymerase II transcription subunit 13-like OS=Danio rerio OX=7955 GN=zgc:153454 PE=2 SV=1 && PF06333:Mediator complex subunit 13 C-terminal domain	-
novel.9090	-	FR944482.1	3	3280	-	2074	-	- && - && -	-
novel.9158	-	FR945689.1	1989	2772	+	614	-	- && - && -	-
novel.9177	-	FR946046.1	2263	2833	+	509	-	- && - && -	-
novel.9197	-	FR946464.1	2538	3189	-	652	-	- && - && -	-
novel.9211	-	FR946700.1	2406	3176	+	771	-	- && - && -	-
novel.9252	-	FR947499.1	54	1998	-	1861	-	- && - && -	-
novel.9327	-	FR948661.1	364	3059	-	2696	-	- && sp|Q502J0|PCAT2_DANRE Lysophosphatidylcholine acyltransferase 2 OS=Danio rerio OX=7955 GN=lpcat2 PE=2 SV=1 && -	-
novel.9330	-	FR948791.1	97	1759	-	1663	-	- && - && -	-
novel.9433	-	FR950654.1	319	1710	+	1337	-	- && - && -	-
novel.9435	-	FR950698.1	1	2967	-	2967	-	- && - && -	-
novel.9495	-	FR951920.1	1	2894	+	2173	-	- && sp|P35072|TCB1_CAEBR Transposable element Tcb1 transposase OS=Caenorhabditis briggsae OX=6238 PE=3 SV=1 && -	-
novel.9496	-	FR951964.1	48	2835	+	2519	-	- && sp|Q12982|BNIP2_HUMAN BCL2/adenovirus E1B 19 kDa protein-interacting protein 2 OS=Homo sapiens OX=9606 GN=BNIP2 PE=1 SV=1 && -	-
novel.9499	-	FR952077.1	1	2900	-	2900	-	- && - && -	-
novel.9504	-	FR952161.1	1739	2903	+	937	-	- && - && -	-
novel.9507	-	FR952197.1	1405	2261	+	794	-	- && - && -	-
novel.9510	-	FR952263.1	23	2827	-	1651	-	- && - && -	-
novel.9553	-	FR952936.1	132	1576	+	611	-	- && sp|Q642J4|IMPCT_DANRE Protein IMPACT OS=Danio rerio OX=7955 GN=impact PE=2 SV=1 && -	-
novel.9591	-	FR953606.1	62	1875	-	919	-	- && sp|A2AF47|DOC11_MOUSE Dedicator of cytokinesis protein 11 OS=Mus musculus OX=10090 GN=Dock11 PE=1 SV=1 && -	-
novel.9603	-	FR953931.1	2	352	+	351	-	- && - && -	-
novel.9635	-	FR954598.1	10	937	+	928	-	- && - && -	-
novel.9636	-	FR954610.1	1	2671	+	576	-	- && - && -	-
novel.9637	-	FR954668.1	1152	2783	-	1102	-	- && sp|Q8IWX5|SGPP2_HUMAN Sphingosine-1-phosphate phosphatase 2 OS=Homo sapiens OX=9606 GN=SGPP2 PE=1 SV=1 && -	-
novel.9687	-	FR955513.1	3	2681	-	2232	-	- && sp|Q9NRZ7|PLCC_HUMAN 1-acyl-sn-glycerol-3-phosphate acyltransferase gamma OS=Homo sapiens OX=9606 GN=AGPAT3 PE=1 SV=1 && -	-
novel.9701	-	FR955739.1	618	1721	+	754	-	- && sp|P28827|PTPRM_HUMAN Receptor-type tyrosine-protein phosphatase mu OS=Homo sapiens OX=9606 GN=PTPRM PE=1 SV=2 && PF00102:Protein-tyrosine phosphatase	-
novel.9743	-	FR956617.1	593	2714	-	2083	-	- && sp|Q95SX7|RTBS_DROME Probable RNA-directed DNA polymerase from transposon BS OS=Drosophila melanogaster OX=7227 GN=RTase PE=2 SV=1 && -	-
novel.9779	-	FR957240.1	92	2547	-	2435	-	- && sp|P35072|TCB1_CAEBR Transposable element Tcb1 transposase OS=Caenorhabditis briggsae OX=6238 PE=3 SV=1 && -	-
novel.9950	-	FR961132.1	1394	2488	+	1095	-	- && - && -	-
novel.9983	-	FR961798.1	1	2472	+	2472	-	- && sp|Q95SX7|RTBS_DROME Probable RNA-directed DNA polymerase from transposon BS OS=Drosophila melanogaster OX=7227 GN=RTase PE=2 SV=1 && -	-
novel.10019	-	FR962586.1	50	603	+	361	-	- && - && -	-
novel.10055	-	FR963251.1	1	2405	+	2043	-	- && sp|Q76JQ2|FLCN_RAT Folliculin OS=Rattus norvegicus OX=10116 GN=Flcn PE=1 SV=1 && PF11704:Vesicle coat protein involved in Golgi to plasma membrane transport	-
novel.10144	-	FR964855.1	104	2364	-	475	-	- && sp|A1A4I4|PKN1_BOVIN Serine/threonine-protein kinase N1 OS=Bos taurus OX=9913 GN=PKN1 PE=2 SV=1 && PF00069:Protein kinase domain	-
novel.10155	-	FR965119.1	120	772	+	632	-	- && - && -	-
novel.10169	-	FR965439.1	606	2214	-	1394	-	- && sp|Q13630|FCL_HUMAN GDP-L-fucose synthase OS=Homo sapiens OX=9606 GN=GFUS PE=1 SV=1 && -	-
novel.10179	-	FR965636.1	1	2349	-	2349	-	- && - && PF01498:Transposase	-
novel.10299	-	FR968258.1	1	1551	-	1440	-	- && - && -	-
novel.10314	-	FR968494.1	580	2316	-	1737	-	- && - && -	-
novel.10345	-	FR969213.1	1	2274	-	846	-	- && sp|Q14693|LPIN1_HUMAN Phosphatidate phosphatase LPIN1 OS=Homo sapiens OX=9606 GN=LPIN1 PE=1 SV=2 && -	-
novel.10374	-	FR969726.1	1109	2274	-	1055	-	- && - && -	-
novel.10426	-	FR970740.1	500	1624	+	739	-	- && sp|Q3SZF8|SMD2_BOVIN Small nuclear ribonucleoprotein Sm D2 OS=Bos taurus OX=9913 GN=SNRPD2 PE=3 SV=1 && -	-
novel.10452	-	FR971231.1	81	2199	+	385	-	- && sp|E7FAW3|NBEL2_DANRE Neurobeachin-like protein 2 OS=Danio rerio OX=7955 GN=nbeal2 PE=1 SV=1 && -	-
novel.10503	-	FR972368.1	40	892	+	825	-	- && - && -	-
novel.10525	-	FR972898.1	1	1363	-	1363	-	- && sp|A2AJK6|CHD7_MOUSE Chromodomain-helicase-DNA-binding protein 7 OS=Mus musculus OX=10090 GN=Chd7 PE=1 SV=1 && -	-
novel.10567	-	FR973965.1	347	2034	+	1688	-	- && sp|O00470|MEIS1_HUMAN Homeobox protein Meis1 OS=Homo sapiens OX=9606 GN=MEIS1 PE=1 SV=1 && -	-
novel.10568	-	FR973976.1	1	2196	-	2017	-	- && - && -	-
novel.10617	-	FR975405.1	73	1814	+	535	-	- && sp|O60237|MYPT2_HUMAN Protein phosphatase 1 regulatory subunit 12B OS=Homo sapiens OX=9606 GN=PPP1R12B PE=1 SV=2 && PF15898:cGMP-dependent protein kinase interacting domain	-
novel.10665	-	FR976594.1	1	1013	+	1013	-	- && - && -	-
novel.10727	-	FR977667.1	1	2127	-	425	-	- && sp|A0JMQ7|MTS1A_DANRE Microtubule-associated tumor suppressor 1 homolog A OS=Danio rerio OX=7955 GN=mtus1a PE=2 SV=1 && -	-
novel.10728	-	FR977683.1	745	2104	-	1329	-	- && - && -	-
novel.10743	-	FR977949.1	4	2121	+	1509	-	- && sp|Q8BM96|AGRG7_MOUSE Adhesion G-protein coupled receptor G7 OS=Mus musculus OX=10090 GN=Adgrg7 PE=1 SV=2 && -	-
novel.10745	-	FR978067.1	38	2084	-	1386	-	- && sp|P27615|SCRB2_RAT Lysosome membrane protein 2 OS=Rattus norvegicus OX=10116 GN=Scarb2 PE=1 SV=2 && PF01130:CD36 family	-
novel.10751	-	FR978169.1	1	2008	-	2008	-	- && - && -	-
novel.10769	-	FR978926.1	2	2100	+	2099	-	- && - && -	-
novel.10809	-	FR979793.1	1	2083	+	2046	-	- && - && -	-
novel.10810	-	FR979847.1	1018	2005	-	400	-	- && - && -	-
novel.10886	-	FR981673.1	1	1562	+	1459	-	- && - && -	-
novel.10914	-	FR982304.1	2	1321	-	750	-	- && - && -	-
novel.10915	-	FR982322.1	1	1686	+	1686	-	- && sp|Q9NBX4|RTXE_DROME Probable RNA-directed DNA polymerase from transposon X-element OS=Drosophila melanogaster OX=7227 GN=X-element\ORF2 PE=3 SV=1 && -	-
novel.10951	-	FR983143.1	177	2018	-	793	-	- && - && -	-
novel.10965	-	FR983496.1	42	1827	-	482	-	- && sp|Q14542|S29A2_HUMAN Equilibrative nucleoside transporter 2 OS=Homo sapiens OX=9606 GN=SLC29A2 PE=1 SV=3 && PF01733:Nucleoside transporter	-
novel.10971	-	FR983631.1	1669	2007	+	339	-	- && - && -	-
novel.10980	-	FR983803.1	301	1591	+	377	-	- && sp|Q5VYS8|TUT7_HUMAN Terminal uridylyltransferase 7 OS=Homo sapiens OX=9606 GN=TUT7 PE=1 SV=1 && PF19088:TUTase nucleotidyltransferase domain	-
novel.10987	-	FR983964.1	23	1355	-	1333	-	- && - && -	-
novel.11027	-	HG973520.1	5181114	5188163	-	7050	-	- && - && -	-
novel.11074	-	HG973523.1	1258959	1265826	-	2173	-	- && - && -	-
novel.11081	-	HG973524.1	2265452	2267695	-	2244	-	- && sp|P35072|TCB1_CAEBR Transposable element Tcb1 transposase OS=Caenorhabditis briggsae OX=6238 PE=3 SV=1 && PF01498:Transposase	-
novel.11083	-	HG973525.1	204545	209815	+	5271	-	- && sp|P34257|TC3A_CAEEL Transposable element Tc3 transposase OS=Caenorhabditis elegans OX=6239 GN=tc3a PE=1 SV=1 && -	-
novel.11097	-	HG973526.1	879795	882258	+	274	-	- && - && -	-
novel.11112	-	HG973527.1	189859	191830	+	1972	-	- && - && -	-
novel.11121	-	HG973527.1	2814942	2816126	+	1185	-	- && - && -	-
novel.11132	-	HG973527.1	2933648	2939386	-	2727	-	- && - && -	-
novel.11149	-	HG973529.1	2336316	2339174	-	2859	-	- && - && -	-
novel.11164	-	HG973530.1	1628348	1630845	+	2498	-	- && - && -	-
novel.11187	-	HG973533.1	69956	82819	-	3197	-	- && sp|Q9D9I4|TBC20_MOUSE TBC1 domain family member 20 OS=Mus musculus OX=10090 GN=Tbc1d20 PE=1 SV=1 && -	-
novel.11226	-	HG973536.1	4069709	4070030	-	272	-	- && - && -	-
novel.11227	-	HG973536.1	4098432	4099093	-	629	-	- && - && -	-
novel.11243	-	HG973538.1	1294750	1308899	+	1890	-	- && - && -	-
novel.11245	-	HG973538.1	2214730	2216266	+	654	-	- && - && -	-
novel.11252	-	HG973538.1	4354510	4358701	+	3727	-	- && sp|Q8BJ63|AP5M1_MOUSE AP-5 complex subunit mu-1 OS=Mus musculus OX=10090 GN=Ap5m1 PE=1 SV=2 && -	-
novel.11275	-	HG973540.1	153907	166100	+	1516	-	- && sp|O75400|PR40A_HUMAN Pre-mRNA-processing factor 40 homolog A OS=Homo sapiens OX=9606 GN=PRPF40A PE=1 SV=2 && PF00397:WW domain	-
novel.11305	-	HG973545.1	254737	257004	+	2268	-	- && - && -	zf-C2H2

## Sheet: MLA
gene_id	gene_name	gene_chr	gene_start	gene_end	gene_strand	gene_length	gene_biotype	gene_description	Family
gene_GSONMT00071368001	GSONMT00071368001	HG973520.1	1185605	1192714	+	7110	protein_coding	- && sp|P35072|TCB1_CAEBR Transposable element Tcb1 transposase OS=Caenorhabditis briggsae OX=6238 PE=3 SV=1 && -	-
gene_GSONMT00040640001	GSONMT00040640001	HG973522.1	1720652	1722570	+	1919	protein_coding	- && sp|Q1RMJ7|TSAP1_BOVIN tRNA selenocysteine 1-associated protein 1 OS=Bos taurus OX=9913 GN=TRNAU1AP PE=2 SV=1 && -	-
gene_GSONMT00009788001	GSONMT00009788001	HG973523.1	3048865	3067807	+	18943	protein_coding	- && sp|Q65Z54|YPEL3_ORYLA Protein yippee-like 3 OS=Oryzias latipes OX=8090 GN=ypel3 PE=3 SV=1 && -	-
gene_GSONMT00077847001	GSONMT00077847001	HG973527.1	1824245	1826917	+	2673	protein_coding	- && sp|P56937|DHB7_HUMAN 3-keto-steroid reductase/17-beta-hydroxysteroid dehydrogenase 7 OS=Homo sapiens OX=9606 GN=HSD17B7 PE=1 SV=1 && -	-
gene_GSONMT00020084001	GSONMT00020084001	HG973531.1	3043817	3054071	-	10255	protein_coding	- && sp|P67774|PP2AA_BOVIN Serine/threonine-protein phosphatase 2A catalytic subunit alpha isoform OS=Bos taurus OX=9913 GN=PPP2CA PE=1 SV=1 && -	-
gene_GSONMT00001355001	GSONMT00001355001	HG973537.1	328749	332954	+	4206	protein_coding	- && sp|Q9Y6X8|ZHX2_HUMAN Zinc fingers and homeoboxes protein 2 OS=Homo sapiens OX=9606 GN=ZHX2 PE=1 SV=1 && PF18387:Zinc-fingers and homeoboxes C2H2 finger domain|PF00046:Homeodomain	Homeobox
gene_GSONMT00076597001	GSONMT00076597001	HG973538.1	2788896	2794591	+	5696	protein_coding	- && sp|Q6PA43|GNPI2_XENLA Glucosamine-6-phosphate isomerase 2 OS=Xenopus laevis OX=8355 GN=gnpda2 PE=2 SV=1 && -	-
gene_GSONMT00075134001	GSONMT00075134001	HG973540.1	1856188	1861157	+	4970	protein_coding	- && sp|Q7ZV60|BCS1_DANRE Mitochondrial chaperone BCS1 OS=Danio rerio OX=7955 GN=bcs1l PE=2 SV=2 && PF08740:BCS1 N terminal	-
gene_GSONMT00075136001	GSONMT00075136001	HG973540.1	1929390	1934314	+	4925	protein_coding	- && sp|P17178|CP27A_RAT Sterol 26-hydroxylase, mitochondrial OS=Rattus norvegicus OX=10116 GN=Cyp27a1 PE=1 SV=1 && -	-
gene_GSONMT00031049001	GSONMT00031049001	FR926992.1	1396	2907	-	1512	protein_coding	- && - && -	-
gene_GSONMT00051071001	GSONMT00051071001	FR926666.1	2	3983	-	3982	protein_coding	- && sp|Q08499|PDE4D_HUMAN cAMP-specific 3',5'-cyclic phosphodiesterase 4D OS=Homo sapiens OX=9606 GN=PDE4D PE=1 SV=2 && -	-
gene_GSONMT00005744001	GSONMT00005744001	FR927473.1	8	5177	-	5170	protein_coding	- && - && -	-
gene_GSONMT00033651001	GSONMT00033651001	FR929928.1	2	1067	-	1066	protein_coding	- && sp|P53992|SC24C_HUMAN Protein transport protein Sec24C OS=Homo sapiens OX=9606 GN=SEC24C PE=1 SV=3 && -	-
gene_GSONMT00011849001	GSONMT00011849001	FR934065.1	2143	3128	+	986	protein_coding	- && sp|Q5H8C4|VP13A_MOUSE Vacuolar protein sorting-associated protein 13A OS=Mus musculus OX=10090 GN=Vps13a PE=1 SV=1 && -	-
gene_GSONMT00063199001	GSONMT00063199001	FR928426.1	67	2927	-	2861	protein_coding	- && sp|Q7Z7D3|VTCN1_HUMAN V-set domain-containing T-cell activation inhibitor 1 OS=Homo sapiens OX=9606 GN=VTCN1 PE=1 SV=1 && PF07686:Immunoglobulin V-set domain	-
gene_GSONMT00040025001	GSONMT00040025001	FR928537.1	763	3651	+	2889	protein_coding	- && sp|Q9DBG1|CP27A_MOUSE Sterol 26-hydroxylase, mitochondrial OS=Mus musculus OX=10090 GN=Cyp27a1 PE=1 SV=1 && -	-
gene_GSONMT00009635001	GSONMT00009635001	FR928572.1	703	5658	-	4956	protein_coding	- && sp|Q8BGN8|SYNPR_MOUSE Synaptoporin OS=Mus musculus OX=10090 GN=Synpr PE=1 SV=1 && -	-
gene_GSONMT00024940001	GSONMT00024940001	FR932160.1	1846	2058	+	213	protein_coding	- && sp|O43815|STRN_HUMAN Striatin OS=Homo sapiens OX=9606 GN=STRN PE=1 SV=4 && -	-
gene_GSONMT00014154001	GSONMT00014154001	FR932365.1	1605	4226	-	2622	protein_coding	- && - && -	-
gene_GSONMT00018703001	GSONMT00018703001	FR932395.1	3430	4633	+	1204	protein_coding	- && sp|E7F3I6|CLP1_DANRE Polyribonucleotide 5'-hydroxyl-kinase Clp1 OS=Danio rerio OX=7955 GN=clp1 PE=1 SV=1 && -	-
gene_GSONMT00030677001	GSONMT00030677001	FR929153.1	2	4704	+	4703	protein_coding	- && sp|Q5EAD2|SERA_BOVIN D-3-phosphoglycerate dehydrogenase OS=Bos taurus OX=9913 GN=PHGDH PE=2 SV=3 && -	-
gene_GSONMT00022304001	GSONMT00022304001	FR930914.1	933	2313	+	1381	protein_coding	- && sp|O75170|PP6R2_HUMAN Serine/threonine-protein phosphatase 6 regulatory subunit 2 OS=Homo sapiens OX=9606 GN=PPP6R2 PE=1 SV=2 && PF04499:SIT4 phosphatase-associated protein	-
gene_GSONMT00058580001	GSONMT00058580001	FR933192.1	1117	4485	+	3369	protein_coding	- && sp|P46527|CDN1B_HUMAN Cyclin-dependent kinase inhibitor 1B OS=Homo sapiens OX=9606 GN=CDKN1B PE=1 SV=1 && PF02234:Cyclin-dependent kinase inhibitor	-
gene_GSONMT00058821001	GSONMT00058821001	FR927778.1	4239	5141	-	903	protein_coding	- && sp|Q5JWF2|GNAS1_HUMAN Guanine nucleotide-binding protein G(s) subunit alpha isoforms XLas OS=Homo sapiens OX=9606 GN=GNAS PE=1 SV=2 && -	-
gene_GSONMT00049016001	GSONMT00049016001	FR927806.1	5568	6191	-	624	protein_coding	- && sp|Q14155|ARHG7_HUMAN Rho guanine nucleotide exchange factor 7 OS=Homo sapiens OX=9606 GN=ARHGEF7 PE=1 SV=2 && -	-
gene_GSONMT00044275001	GSONMT00044275001	FR933404.1	1114	4200	-	3087	protein_coding	- && sp|Q8R1A4|DOCK7_MOUSE Dedicator of cytokinesis protein 7 OS=Mus musculus OX=10090 GN=Dock7 PE=1 SV=3 && -	-
gene_GSONMT00009461001	GSONMT00009461001	FR940508.1	927	1701	+	775	protein_coding	- && - && -	-
gene_GSONMT00021555001	GSONMT00021555001	FR936107.1	1	1223	+	1223	protein_coding	- && sp|Q9NVE5|UBP40_HUMAN Ubiquitin carboxyl-terminal hydrolase 40 OS=Homo sapiens OX=9606 GN=USP40 PE=1 SV=3 && -	-
gene_GSONMT00058042001	GSONMT00058042001	FR940785.1	1000	1930	+	931	protein_coding	- && sp|Q53RY4|KCP3_HUMAN Keratinocyte-associated protein 3 OS=Homo sapiens OX=9606 GN=KRTCAP3 PE=1 SV=1 && -	-
gene_GSONMT00027580001	GSONMT00027580001	FR940875.1	8	2313	+	2306	protein_coding	- && sp|P08548|LIN1_NYCCO LINE-1 reverse transcriptase homolog OS=Nycticebus coucang OX=9470 PE=4 SV=1 && PF00078:Reverse transcriptase (RNA-dependent DNA polymerase)	-
gene_GSONMT00057856001	GSONMT00057856001	FR943098.1	430	2457	+	2028	protein_coding	- && sp|Q2TBV5|TF2H2_BOVIN General transcription factor IIH subunit 2 OS=Bos taurus OX=9913 GN=GTF2H2 PE=2 SV=1 && -	-
gene_GSONMT00062066001	GSONMT00062066001	FR941312.1	9	3177	+	3169	protein_coding	- && sp|A0A2P1BRQ0|CTXA_SCOPL Cytolytic toxin-alpha OS=Scorpaena plumieri OX=274700 PE=1 SV=1 && PF18078:Thioredoxin-like SNTX domain	-
gene_GSONMT00011678001	GSONMT00011678001	FR936885.1	1985	3322	+	1338	protein_coding	- && sp|Q5TYW4|NBAS_DANRE Neuroblastoma-amplified sequence OS=Danio rerio OX=7955 GN=nbas PE=2 SV=1 && -	-
gene_GSONMT00062043001	GSONMT00062043001	FR939349.1	847	2893	+	2047	protein_coding	- && sp|Q27966|MYO1C_BOVIN Unconventional myosin-Ic OS=Bos taurus OX=9913 GN=MYO1C PE=1 SV=3 && -	-
gene_GSONMT00033831001	GSONMT00033831001	FR939620.1	555	1205	-	651	protein_coding	- && sp|Q8BVP5|KC1G2_MOUSE Casein kinase I isoform gamma-2 OS=Mus musculus OX=10090 GN=Csnk1g2 PE=1 SV=1 && -	-
gene_GSONMT00032146001	GSONMT00032146001	FR935745.1	613	2727	-	2115	protein_coding	- && sp|Q15025|TNIP1_HUMAN TNFAIP3-interacting protein 1 OS=Homo sapiens OX=9606 GN=TNIP1 PE=1 SV=2 && -	-
gene_GSONMT00042714001	GSONMT00042714001	FR935777.1	61	2377	-	2317	protein_coding	- && sp|Q6PCF9|S38AA_XENLA Putative sodium-coupled neutral amino acid transporter 10 OS=Xenopus laevis OX=8355 GN=slc38a10 PE=2 SV=1 && -	-
gene_GSONMT00060579001	GSONMT00060579001	FR935837.1	1864	3027	+	1164	protein_coding	- && sp|Q9Y3R5|DOP2_HUMAN Protein dopey-2 OS=Homo sapiens OX=9606 GN=DOP1B PE=1 SV=5 && -	-
gene_GSONMT00010484001	GSONMT00010484001	FR939713.1	9	3663	-	3655	protein_coding	- && sp|Q92088|CP2M1_ONCMY Cytochrome P450 2M1 OS=Oncorhynchus mykiss OX=8022 GN=cyp2m1 PE=1 SV=1 && PF00067:Cytochrome P450	-
gene_GSONMT00025994001	GSONMT00025994001	FR937797.1	3288	3857	+	570	protein_coding	- && - && PF00078:Reverse transcriptase (RNA-dependent DNA polymerase)	-
gene_GSONMT00061605001	GSONMT00061605001	FR943394.1	1	572	+	572	protein_coding	- && - && -	-
gene_GSONMT00078957001	GSONMT00078957001	FR904262.1	2625463	2652766	+	27304	protein_coding	- && sp|Q6P4T2|U520_MOUSE U5 small nuclear ribonucleoprotein 200 kDa helicase OS=Mus musculus OX=10090 GN=Snrnp200 PE=1 SV=1 && -	-
gene_GSONMT00064893001	GSONMT00064893001	FR904268.1	422945	432569	-	9625	protein_coding	- && sp|Q9H6X2|ANTR1_HUMAN Anthrax toxin receptor 1 OS=Homo sapiens OX=9606 GN=ANTXR1 PE=1 SV=2 && -	-
gene_GSONMT00064977001	GSONMT00064977001	FR904268.1	2484173	2492936	+	8764	protein_coding	- && sp|Q8NCN2|ZBT34_HUMAN Zinc finger and BTB domain-containing protein 34 OS=Homo sapiens OX=9606 GN=ZBTB34 PE=1 SV=4 && PF00651:BTB/POZ domain	ZBTB
gene_GSONMT00068364001	GSONMT00068364001	FR904279.1	1282340	1282849	-	510	protein_coding	- && sp|Q8CFT2|SET1B_MOUSE Histone-lysine N-methyltransferase SETD1B OS=Mus musculus OX=10090 GN=Setd1b PE=1 SV=2 && -	-
gene_GSONMT00068396001	GSONMT00068396001	FR904279.1	1763349	1774532	-	11184	protein_coding	- && sp|Q9H6X2|ANTR1_HUMAN Anthrax toxin receptor 1 OS=Homo sapiens OX=9606 GN=ANTXR1 PE=1 SV=2 && PF01498:Transposase	-
gene_GSONMT00071590001	GSONMT00071590001	FR904286.1	2210023	2210325	+	303	protein_coding	- && - && PF07654:Immunoglobulin C1-set domain	-
gene_GSONMT00072175001	GSONMT00072175001	FR904287.1	997417	1002751	+	5335	protein_coding	- && sp|O57474|CXA1_DANRE Gap junction alpha-1 protein OS=Danio rerio OX=7955 GN=gja1 PE=1 SV=3 && PF03508:Gap junction alpha-1 protein (Cx43)|PF00029:Connexin	-
gene_GSONMT00073944001	GSONMT00073944001	FR904290.1	731511	732715	+	1205	protein_coding	- && - && -	zf-C2H2
gene_GSONMT00073964001	GSONMT00073964001	FR904290.1	1049511	1062364	+	12854	protein_coding	- && sp|Q95SX7|RTBS_DROME Probable RNA-directed DNA polymerase from transposon BS OS=Drosophila melanogaster OX=7227 GN=RTase PE=2 SV=1 && -	zf-C2H2
gene_GSONMT00074615001	GSONMT00074615001	FR904291.1	2160290	2178710	+	18421	protein_coding	- && sp|Q9EQZ6|RPGF4_MOUSE Rap guanine nucleotide exchange factor 4 OS=Mus musculus OX=10090 GN=Rapgef4 PE=1 SV=1 && PF00078:Reverse transcriptase (RNA-dependent DNA polymerase)	-
gene_GSONMT00075720001	GSONMT00075720001	FR904293.1	1953873	1955093	+	1221	protein_coding	- && sp|Q6NY89|LSG1_DANRE Large subunit GTPase 1 homolog OS=Danio rerio OX=7955 GN=lsg1 PE=2 SV=1 && -	-
gene_GSONMT00076795001	GSONMT00076795001	FR904295.1	1638631	1641100	+	2470	protein_coding	- && sp|Q5U3G1|COL11_DANRE Collectin-11 OS=Danio rerio OX=7955 GN=colec11 PE=2 SV=1 && -	-
gene_GSONMT00076803001	GSONMT00076803001	FR904295.1	2130707	2133501	+	2795	protein_coding	- && sp|Q7M6Y2|SOX11_MOUSE Transcription factor SOX-11 OS=Mus musculus OX=10090 GN=Sox11 PE=1 SV=1 && PF00505:HMG (high mobility group) box	HMG
gene_GSONMT00077151001	GSONMT00077151001	FR904297.1	397367	398831	-	1465	protein_coding	- && sp|Q7Z602|GP141_HUMAN Probable G-protein coupled receptor 141 OS=Homo sapiens OX=9606 GN=GPR141 PE=1 SV=1 && PF00001:7 transmembrane receptor (rhodopsin family)	-
gene_GSONMT00077307001	GSONMT00077307001	FR904298.1	2174861	2185980	-	11120	protein_coding	- && sp|Q3ZC89|MAP2_BOVIN Methionine aminopeptidase 2 OS=Bos taurus OX=9913 GN=METAP2 PE=2 SV=1 && PF00557:Metallopeptidase family M24	-
gene_GSONMT00077500001	GSONMT00077500001	FR904301.1	1062404	1067188	+	4785	protein_coding	- && - && -	-
gene_GSONMT00078672001	GSONMT00078672001	FR904313.1	1973332	2000476	-	27145	protein_coding	- && sp|P03934|TC1A_CAEEL Transposable element Tc1 transposase OS=Caenorhabditis elegans OX=6239 GN=tc1a PE=3 SV=1 && -	-
gene_GSONMT00078797001	GSONMT00078797001	FR904314.1	1588328	1589650	-	1323	protein_coding	- && - && -	zf-C2H2
gene_GSONMT00079304001	GSONMT00079304001	FR904318.1	497190	512232	+	15043	protein_coding	- && sp|Q969R2|OSBP2_HUMAN Oxysterol-binding protein 2 OS=Homo sapiens OX=9606 GN=OSBP2 PE=1 SV=2 && PF01237:Oxysterol-binding protein	-
gene_GSONMT00080246001	GSONMT00080246001	FR904329.1	1127357	1139141	-	11785	protein_coding	- && sp|A1A4M4|TATD3_BOVIN Putative deoxyribonuclease TATDN3 OS=Bos taurus OX=9913 GN=TATDN3 PE=2 SV=1 && PF13358:DDE superfamily endonuclease	-
gene_GSONMT00080386001	GSONMT00080386001	FR904332.1	147844	151479	-	3636	protein_coding	- && - && PF12017:Transposase protein	-
gene_GSONMT00080793001	GSONMT00080793001	FR904337.1	1066328	1070567	-	4240	protein_coding	- && sp|Q90459|CCND1_DANRE G1/S-specific cyclin-D1 OS=Danio rerio OX=7955 GN=ccnd1 PE=2 SV=1 && -	-
gene_GSONMT00080833001	GSONMT00080833001	FR904338.1	108562	117710	-	9149	protein_coding	- && sp|O95861|BPNT1_HUMAN 3'(2'),5'-bisphosphate nucleotidase 1 OS=Homo sapiens OX=9606 GN=BPNT1 PE=1 SV=1 && PF00459:Inositol monophosphatase family	-
gene_GSONMT00080869001	GSONMT00080869001	FR904338.1	1244517	1250025	+	5509	protein_coding	- && sp|Q13093|PAFA_HUMAN Platelet-activating factor acetylhydrolase OS=Homo sapiens OX=9606 GN=PLA2G7 PE=1 SV=1 && -	-
gene_GSONMT00080943001	GSONMT00080943001	FR904339.1	776184	781674	+	5491	protein_coding	- && sp|Q7ZW16|RNF41_DANRE E3 ubiquitin-protein ligase NRDP1 OS=Danio rerio OX=7955 GN=rnf41 PE=2 SV=1 && PF08941:USP8 interacting	-
gene_GSONMT00081016001	GSONMT00081016001	FR904339.1	1685085	1686067	-	983	protein_coding	- && - && -	-
gene_GSONMT00081698001	GSONMT00081698001	FR904348.1	20597	22499	+	1903	protein_coding	- && sp|Q6NV31|WDR82_DANRE WD repeat-containing protein 82 OS=Danio rerio OX=7955 GN=wdr82 PE=2 SV=1 && -	-
gene_GSONMT00082048001	GSONMT00082048001	FR904353.1	1355516	1359629	-	4114	protein_coding	- && sp|P81401|VIP_BOVIN VIP peptides OS=Bos taurus OX=9913 GN=VIP PE=1 SV=2 && -	-
gene_GSONMT00082068001	GSONMT00082068001	FR904354.1	1184	16743	+	15560	protein_coding	- && sp|Q99549|MPP8_HUMAN M-phase phosphoprotein 8 OS=Homo sapiens OX=9606 GN=MPHOSPH8 PE=1 SV=2 && -	-
gene_GSONMT00082421001	GSONMT00082421001	FR904358.1	608649	612560	-	3912	protein_coding	- && sp|Q96EQ0|SGTB_HUMAN Small glutamine-rich tetratricopeptide repeat-containing protein beta OS=Homo sapiens OX=9606 GN=SGTB PE=1 SV=1 && -	-
gene_GSONMT00082439001	GSONMT00082439001	FR904358.1	1416163	1421114	+	4952	protein_coding	- && sp|Q5THK1|PR14L_HUMAN Protein PRR14L OS=Homo sapiens OX=9606 GN=PRR14L PE=1 SV=1 && -	-
gene_GSONMT00082617001	GSONMT00082617001	FR904361.1	1461191	1519025	-	57835	protein_coding	- && sp|P0CT41|TF212_SCHPO Transposon Tf2-12 polyprotein OS=Schizosaccharomyces pombe (strain 972 / ATCC 24843) OX=284812 GN=Tf2-12 PE=3 SV=1 && -	-
gene_GSONMT00064448001	GSONMT00064448001	FR904367.1	502112	516256	+	14145	protein_coding	- && sp|Q6NZC7|S23IP_MOUSE SEC23-interacting protein OS=Mus musculus OX=10090 GN=Sec23ip PE=1 SV=2 && -	-
gene_GSONMT00065801001	GSONMT00065801001	FR904387.1	553405	555167	+	1763	protein_coding	- && - && -	-
gene_GSONMT00065823001	GSONMT00065823001	FR904387.1	1096655	1131535	+	34881	protein_coding	- && sp|P48746|B3A2_RABIT Anion exchange protein 2 OS=Oryctolagus cuniculus OX=9986 GN=SLC4A2 PE=2 SV=1 && PF07565:Band 3 cytoplasmic domain	-
gene_GSONMT00066587001	GSONMT00066587001	FR904398.1	103877	119760	-	15884	protein_coding	- && sp|O14981|BTAF1_HUMAN TATA-binding protein-associated factor 172 OS=Homo sapiens OX=9606 GN=BTAF1 PE=1 SV=2 && -	-
gene_GSONMT00067155001	GSONMT00067155001	FR904407.1	58879	63087	-	4209	protein_coding	- && sp|Q66JJ4|TM10A_XENTR tRNA methyltransferase 10 homolog A OS=Xenopus tropicalis OX=8364 GN=trmt10a PE=2 SV=1 && -	-
gene_GSONMT00067299001	GSONMT00067299001	FR904408.1	1249771	1253027	-	3257	protein_coding	- && - && -	zf-C2H2
gene_GSONMT00067375001	GSONMT00067375001	FR904410.1	1188327	1193296	-	4970	protein_coding	- && sp|F1N476|ECE2_BOVIN Endothelin-converting enzyme 2 OS=Bos taurus OX=9913 GN=ECE2 PE=2 SV=1 && -	-
gene_GSONMT00067599001	GSONMT00067599001	FR904415.1	366749	372015	+	5267	protein_coding	- && sp|Q1JPY4|TBPL2_DANRE TATA box-binding protein-like 2 OS=Danio rerio OX=7955 GN=tbpl2 PE=1 SV=1 && -	-
gene_GSONMT00068086001	GSONMT00068086001	FR904422.1	153177	153287	+	111	protein_coding	- && - && -	-
gene_GSONMT00068838001	GSONMT00068838001	FR904436.1	773571	785643	+	12073	protein_coding	- && sp|P13387|EGFR_CHICK Epidermal growth factor receptor (Fragment) OS=Gallus gallus OX=9031 GN=EGFR PE=1 SV=1 && -	-
gene_GSONMT00069093001	GSONMT00069093001	FR904439.1	1389885	1391934	-	2050	protein_coding	- && - && -	-
gene_GSONMT00069220001	GSONMT00069220001	FR904441.1	1306685	1311559	+	4875	protein_coding	- && - && PF13855:Leucine rich repeat	-
gene_GSONMT00069424001	GSONMT00069424001	FR904444.1	1053936	1055511	+	1576	protein_coding	- && sp|P82457|TRI18_MUSSP E3 ubiquitin-protein ligase Midline-1 OS=Mus spretus OX=10096 GN=Mid1 PE=2 SV=1 && -	-
gene_GSONMT00070270001	GSONMT00070270001	FR904457.1	223227	227322	-	4096	protein_coding	- && - && -	-
gene_GSONMT00070335001	GSONMT00070335001	FR904458.1	68242	69042	+	801	protein_coding	- && sp|Q99315|YG31B_YEAST Transposon Ty3-G Gag-Pol polyprotein OS=Saccharomyces cerevisiae (strain ATCC 204508 / S288c) OX=559292 GN=TY3B-G PE=1 SV=3 && -	-
gene_GSONMT00070351001	GSONMT00070351001	FR904458.1	948516	953007	-	4492	protein_coding	- && sp|Q8R1S4|MTSS1_MOUSE Protein MTSS 1 OS=Mus musculus OX=10090 GN=Mtss1 PE=1 SV=1 && -	-
gene_GSONMT00070526001	GSONMT00070526001	FR904461.1	859188	872195	-	13008	protein_coding	- && sp|P55202|ANPRB_ANGJA Atrial natriuretic peptide receptor 2 OS=Anguilla japonica OX=7937 GN=npr2 PE=2 SV=1 && PF00211:Adenylate and Guanylate cyclase catalytic domain	-
gene_GSONMT00070527001	GSONMT00070527001	FR904461.1	873537	873857	-	321	protein_coding	- && sp|P55202|ANPRB_ANGJA Atrial natriuretic peptide receptor 2 OS=Anguilla japonica OX=7937 GN=npr2 PE=2 SV=1 && -	-
gene_GSONMT00070545001	GSONMT00070545001	FR904461.1	1076788	1079612	-	2825	protein_coding	- && - && PF00096:Zinc finger, C2H2 type|PF13912:C2H2-type zinc finger	zf-C2H2
gene_GSONMT00070757001	GSONMT00070757001	FR904466.1	479253	485932	+	6680	protein_coding	- && sp|O42376|MK12_DANRE Mitogen-activated protein kinase 12 OS=Danio rerio OX=7955 GN=mapk12 PE=2 SV=1 && -	-
gene_GSONMT00070802001	GSONMT00070802001	FR904466.1	1222555	1224023	+	1469	protein_coding	- && - && -	-
gene_GSONMT00071281001	GSONMT00071281001	FR904473.1	384929	386030	-	1102	protein_coding	- && sp|B9EJX3|VAFNB_MOUSE Protein ATP6V1FNB OS=Mus musculus OX=10090 GN=ATp6v1fnb PE=2 SV=1 && -	-
gene_GSONMT00071644001	GSONMT00071644001	FR904477.1	402240	410446	+	8207	protein_coding	- && sp|P27615|SCRB2_RAT Lysosome membrane protein 2 OS=Rattus norvegicus OX=10116 GN=Scarb2 PE=1 SV=2 && -	-
gene_GSONMT00071645001	GSONMT00071645001	FR904477.1	414375	418793	+	4419	protein_coding	- && sp|O35114|SCRB2_MOUSE Lysosome membrane protein 2 OS=Mus musculus OX=10090 GN=Scarb2 PE=1 SV=3 && -	-
gene_GSONMT00071699001	GSONMT00071699001	FR904477.1	1091237	1097559	-	6323	protein_coding	- && sp|Q9WVR1|INP5E_RAT Phosphatidylinositol polyphosphate 5-phosphatase type IV OS=Rattus norvegicus OX=10116 GN=Inpp5e PE=1 SV=3 && -	-
gene_GSONMT00071988001	GSONMT00071988001	FR904483.1	923688	940744	-	17057	protein_coding	- && sp|Q86VQ1|GLCI1_HUMAN Glucocorticoid-induced transcript 1 protein OS=Homo sapiens OX=9606 GN=GLCCI1 PE=1 SV=1 && -	-
gene_GSONMT00072706001	GSONMT00072706001	FR904497.1	751194	763812	+	12619	protein_coding	- && sp|Q12797|ASPH_HUMAN Aspartyl/asparaginyl beta-hydroxylase OS=Homo sapiens OX=9606 GN=ASPH PE=1 SV=3 && -	-
gene_GSONMT00072984001	GSONMT00072984001	FR904501.1	413411	414770	+	1360	protein_coding	- && sp|Q9NWZ8|GEMI8_HUMAN Gem-associated protein 8 OS=Homo sapiens OX=9606 GN=GEMIN8 PE=1 SV=1 && PF15348:Gemini of Cajal bodies-associated protein 8	-
gene_GSONMT00040685001	GSONMT00040685001	FR908575.1	21121	23095	-	1975	protein_coding	- && sp|P61800|APTX_TAKRU Aprataxin OS=Takifugu rubripes OX=31033 GN=aptx PE=2 SV=1 && PF17913:FHA domain|PF16278:C2HE / C2H2 / C2HC zinc-binding finger|PF11969:Scavenger mRNA decapping enzyme C-term binding	-
gene_GSONMT00008860001	GSONMT00008860001	FR908579.1	3	1192	+	1190	protein_coding	- && - && -	-
gene_GSONMT00048077001	GSONMT00048077001	FR908653.1	49745	52078	-	2334	protein_coding	- && sp|Q99814|EPAS1_HUMAN Endothelial PAS domain-containing protein 1 OS=Homo sapiens OX=9606 GN=EPAS1 PE=1 SV=3 && -	-
gene_GSONMT00073852001	GSONMT00073852001	FR904517.1	758362	761126	+	2765	protein_coding	- && sp|Q9QXT0|CNPY2_MOUSE Protein canopy homolog 2 OS=Mus musculus OX=10090 GN=Cnpy2 PE=1 SV=1 && PF11938:TLR4 regulator and MIR-interacting MSAP	-
gene_GSONMT00074131001	GSONMT00074131001	FR904518.1	926560	929996	+	3437	protein_coding	- && sp|Q8SQG7|HYAL2_SHEEP Hyaluronidase-2 OS=Ovis aries OX=9940 GN=HYAL2 PE=1 SV=1 && PF01630:Hyaluronidase	-
gene_GSONMT00074244001	GSONMT00074244001	FR904521.1	599169	600444	-	1276	protein_coding	- && sp|Q9H1A4|APC1_HUMAN Anaphase-promoting complex subunit 1 OS=Homo sapiens OX=9606 GN=ANAPC1 PE=1 SV=1 && -	-
gene_GSONMT00074330001	GSONMT00074330001	FR904523.1	309609	316364	-	6756	protein_coding	- && sp|Q2KIN3|CN028_BOVIN Uncharacterized protein C14orf28 homolog OS=Bos taurus OX=9913 PE=2 SV=1 && -	-
gene_GSONMT00074466001	GSONMT00074466001	FR904526.1	143883	214499	-	70617	protein_coding	- && sp|Q7Z6Z7|HUWE1_HUMAN E3 ubiquitin-protein ligase HUWE1 OS=Homo sapiens OX=9606 GN=HUWE1 PE=1 SV=3 && -	-
gene_GSONMT00074688001	GSONMT00074688001	FR904529.1	312659	320728	-	8070	protein_coding	- && sp|Q5ZID6|5NT3A_CHICK Cytosolic 5'-nucleotidase 3A OS=Gallus gallus OX=9031 GN=NT5C3A PE=1 SV=3 && PF05822:Pyrimidine 5'-nucleotidase (UMPH-1)	-
gene_GSONMT00074857001	GSONMT00074857001	FR904533.1	762192	770604	+	8413	protein_coding	- && sp|Q28992|VIPR1_PIG Vasoactive intestinal polypeptide receptor 1 OS=Sus scrofa OX=9823 GN=VIPR1 PE=2 SV=1 && -	-
gene_GSONMT00075035001	GSONMT00075035001	FR904537.1	553921	554646	+	726	protein_coding	- && - && -	-
gene_GSONMT00075239001	GSONMT00075239001	FR904539.1	777274	783645	+	6372	protein_coding	- && sp|A2BGM5|FOXN4_DANRE Forkhead box protein N4 OS=Danio rerio OX=7955 GN=foxn4 PE=1 SV=1 && -	-
gene_GSONMT00075896001	GSONMT00075896001	FR904553.1	78622	83747	-	5126	protein_coding	- && sp|P52432|RPAC1_MOUSE DNA-directed RNA polymerases I and III subunit RPAC1 OS=Mus musculus OX=10090 GN=Polr1c PE=1 SV=3 && PF01000:RNA polymerase Rpb3/RpoA insert domain	-
gene_GSONMT00075969001	GSONMT00075969001	FR904555.1	189757	245574	+	55818	protein_coding	- && sp|Q6AX42|SEZ6_XENLA Seizure protein 6 homolog OS=Xenopus laevis OX=8355 GN=sez6 PE=2 SV=1 && -	-
gene_GSONMT00076037001	GSONMT00076037001	FR904556.1	357891	364453	+	6563	protein_coding	- && sp|Q9H6X2|ANTR1_HUMAN Anthrax toxin receptor 1 OS=Homo sapiens OX=9606 GN=ANTXR1 PE=1 SV=2 && -	-
gene_GSONMT00076038001	GSONMT00076038001	FR904556.1	365010	367233	+	2224	protein_coding	- && sp|Q9H6X2|ANTR1_HUMAN Anthrax toxin receptor 1 OS=Homo sapiens OX=9606 GN=ANTXR1 PE=1 SV=2 && PF05586:Anthrax receptor C-terminus region	-
gene_GSONMT00076979001	GSONMT00076979001	FR904573.1	712609	762635	-	50027	protein_coding	- && sp|Q04202|TCB2_CAEBR Transposable element Tcb2 transposase OS=Caenorhabditis briggsae OX=6238 PE=3 SV=1 && -	-
gene_GSONMT00024049001	GSONMT00024049001	FR904574.1	267802	270004	+	2203	protein_coding	- && sp|P81018|LADD_ONCMY Ladderlectin OS=Oncorhynchus mykiss OX=8022 PE=1 SV=2 && -	-
gene_GSONMT00049794001	GSONMT00049794001	FR904579.1	686495	711483	-	24989	protein_coding	- && sp|A2VE79|NUDT3_BOVIN Diphosphoinositol polyphosphate phosphohydrolase 1 OS=Bos taurus OX=9913 GN=NUDT3 PE=2 SV=1 && -	-
gene_GSONMT00029060001	GSONMT00029060001	FR904588.1	851816	856278	-	4463	protein_coding	- && sp|Q13506|NAB1_HUMAN NGFI-A-binding protein 1 OS=Homo sapiens OX=9606 GN=NAB1 PE=1 SV=2 && -	-
gene_GSONMT00061147001	GSONMT00061147001	FR904599.1	144873	159765	+	14893	protein_coding	- && sp|Q7ZYZ6|DLGP1_DANRE Disks large-associated protein 1 OS=Danio rerio OX=7955 GN=dlgap1 PE=3 SV=2 && -	-
gene_GSONMT00003604001	GSONMT00003604001	FR904618.1	176341	183330	+	6990	protein_coding	- && sp|O00303|EIF3F_HUMAN Eukaryotic translation initiation factor 3 subunit F OS=Homo sapiens OX=9606 GN=EIF3F PE=1 SV=1 && -	-
gene_GSONMT00025773001	GSONMT00025773001	FR904627.1	821370	825044	+	3675	protein_coding	- && sp|Q7Z7F7|RM55_HUMAN 39S ribosomal protein L55, mitochondrial OS=Homo sapiens OX=9606 GN=MRPL55 PE=1 SV=1 && PF09776:Mitochondrial ribosomal protein L55	-
gene_GSONMT00018322001	GSONMT00018322001	FR904628.1	638672	665236	-	26565	protein_coding	- && sp|Q27970|CAN1_BOVIN Calpain-1 catalytic subunit OS=Bos taurus OX=9913 GN=CAPN1 PE=1 SV=3 && -	-
gene_GSONMT00031689001	GSONMT00031689001	FR904641.1	814878	904407	-	89530	protein_coding	- && sp|Q6PDH0|PHLB1_MOUSE Pleckstrin homology-like domain family B member 1 OS=Mus musculus OX=10090 GN=Phldb1 PE=1 SV=1 && -	-
gene_GSONMT00055015001	GSONMT00055015001	FR904647.1	524174	532654	-	8481	protein_coding	- && - && -	-
gene_GSONMT00013457001	GSONMT00013457001	FR904652.1	746712	747149	+	438	protein_coding	- && - && PF01498:Transposase	-
gene_GSONMT00057017001	GSONMT00057017001	FR904656.1	144665	164829	-	20165	protein_coding	- && sp|Q9BY66|KDM5D_HUMAN Lysine-specific demethylase 5D OS=Homo sapiens OX=9606 GN=KDM5D PE=1 SV=2 && -	-
gene_GSONMT00023598001	GSONMT00023598001	FR904665.1	501970	508301	-	6332	protein_coding	- && sp|Q92569|P55G_HUMAN Phosphatidylinositol 3-kinase regulatory subunit gamma OS=Homo sapiens OX=9606 GN=PIK3R3 PE=1 SV=2 && PF00017:SH2 domain	-
gene_GSONMT00021059001	GSONMT00021059001	FR904695.1	285771	288264	-	2494	protein_coding	- && sp|Q9Y577|TRI17_HUMAN E3 ubiquitin-protein ligase TRIM17 OS=Homo sapiens OX=9606 GN=TRIM17 PE=1 SV=1 && -	-
gene_GSONMT00021067001	GSONMT00021067001	FR904695.1	360740	375066	-	14327	protein_coding	- && sp|Q8IU60|DCP2_HUMAN m7GpppN-mRNA hydrolase OS=Homo sapiens OX=9606 GN=DCP2 PE=1 SV=3 && -	-
gene_GSONMT00040369001	GSONMT00040369001	FR904698.1	509166	512976	-	3811	protein_coding	- && sp|Q58EL2|NACHO_DANRE Novel acetylcholine receptor chaperone OS=Danio rerio OX=7955 GN=tmem35a PE=2 SV=1 && -	-
gene_GSONMT00017994001	GSONMT00017994001	FR904714.1	481898	492169	-	10272	protein_coding	- && - && -	-
gene_GSONMT00040573001	GSONMT00040573001	FR904723.1	345349	354681	+	9333	protein_coding	- && sp|Q6DBU1|P15LA_DANRE Proline-rich protein 15-like protein A OS=Danio rerio OX=7955 GN=prr15la PE=3 SV=1 && -	-
gene_GSONMT00013932001	GSONMT00013932001	FR904727.1	288300	289358	-	1059	protein_coding	- && - && -	-
gene_GSONMT00013943001	GSONMT00013943001	FR904727.1	512412	513665	-	1254	protein_coding	- && sp|Q802Y8|ZB16A_DANRE Zinc finger and BTB domain-containing protein 16-A OS=Danio rerio OX=7955 GN=zbtb16a PE=1 SV=1 && PF00651:BTB/POZ domain	ZBTB
gene_GSONMT00053957001	GSONMT00053957001	FR904731.1	317330	319001	+	1672	protein_coding	- && sp|Q6B8I1|DS13A_HUMAN Dual specificity protein phosphatase 13 isoform A OS=Homo sapiens OX=9606 GN=DUSP13 PE=1 SV=1 && -	-
gene_GSONMT00021201001	GSONMT00021201001	FR904732.1	386202	389200	+	2999	protein_coding	- && sp|O43156|TTI1_HUMAN TELO2-interacting protein 1 homolog OS=Homo sapiens OX=9606 GN=TTI1 PE=1 SV=3 && -	-
gene_GSONMT00059095001	GSONMT00059095001	FR904733.1	694391	700630	-	6240	protein_coding	- && sp|Q6DRJ4|KRI1_DANRE Protein KRI1 homolog OS=Danio rerio OX=7955 GN=kri1 PE=2 SV=1 && -	-
gene_GSONMT00049609001	GSONMT00049609001	FR904739.1	336626	352959	-	16334	protein_coding	- && sp|Q6PD31|TRAK1_MOUSE Trafficking kinesin-binding protein 1 OS=Mus musculus OX=10090 GN=Trak1 PE=1 SV=1 && -	-
gene_GSONMT00016826001	GSONMT00016826001	FR904742.1	194745	199815	+	5071	protein_coding	- && sp|Q99PT3|IN80B_MOUSE INO80 complex subunit B OS=Mus musculus OX=10090 GN=Ino80b PE=1 SV=2 && PF04795:PAPA-1-like conserved region|PF04438:HIT zinc finger	-
gene_GSONMT00042725001	GSONMT00042725001	FR904766.1	58195	65694	-	7500	protein_coding	- && sp|Q0VD48|VPS4B_BOVIN Vacuolar protein sorting-associated protein 4B OS=Bos taurus OX=9913 GN=VPS4B PE=2 SV=1 && -	-
gene_GSONMT00044823001	GSONMT00044823001	FR904767.1	291769	324295	-	32527	protein_coding	- && sp|Q9PTL2|SPY2_CHICK Protein sprouty homolog 2 OS=Gallus gallus OX=9031 GN=SPRY2 PE=2 SV=1 && PF13358:DDE superfamily endonuclease	-
gene_GSONMT00016950001	GSONMT00016950001	FR904770.1	525978	526597	+	620	protein_coding	- && sp|Q9Y2T4|2ABG_HUMAN Serine/threonine-protein phosphatase 2A 55 kDa regulatory subunit B gamma isoform OS=Homo sapiens OX=9606 GN=PPP2R2C PE=1 SV=4 && -	-
gene_GSONMT00052444001	GSONMT00052444001	FR908842.1	31845	34053	-	2209	protein_coding	- && - && PF13359:DDE superfamily endonuclease	-
gene_GSONMT00047466001	GSONMT00047466001	FR908887.1	23335	24563	+	1229	protein_coding	- && sp|Q5RF60|AL3A2_PONAB Aldehyde dehydrogenase family 3 member A2 OS=Pongo abelii OX=9601 GN=ALDH3A2 PE=2 SV=1 && -	-
gene_GSONMT00014421001	GSONMT00014421001	FR904803.1	85643	122135	+	36493	protein_coding	- && sp|Q80VC9|CAMP3_MOUSE Calmodulin-regulated spectrin-associated protein 3 OS=Mus musculus OX=10090 GN=Camsap3 PE=1 SV=1 && PF01498:Transposase	-
gene_GSONMT00014445001	GSONMT00014445001	FR904803.1	668011	675069	-	7059	protein_coding	- && sp|Q8N9I0|SYT2_HUMAN Synaptotagmin-2 OS=Homo sapiens OX=9606 GN=SYT2 PE=1 SV=2 && -	-
gene_GSONMT00048100001	GSONMT00048100001	FR904833.1	466075	474058	-	7984	protein_coding	- && sp|Q96S44|PRPK_HUMAN EKC/KEOPS complex subunit TP53RK OS=Homo sapiens OX=9606 GN=TP53RK PE=1 SV=2 && -	-
gene_GSONMT00058521001	GSONMT00058521001	FR904840.1	602045	610264	-	8220	protein_coding	- && sp|P59511|ATS20_MOUSE A disintegrin and metalloproteinase with thrombospondin motifs 20 OS=Mus musculus OX=10090 GN=Adamts20 PE=2 SV=2 && -	-
gene_GSONMT00063583001	GSONMT00063583001	FR904841.1	437299	442153	+	4855	protein_coding	- && sp|Q7RTS1|BHA15_HUMAN Class A basic helix-loop-helix protein 15 OS=Homo sapiens OX=9606 GN=BHLHA15 PE=1 SV=1 && PF00010:Helix-loop-helix DNA-binding domain	bHLH
gene_GSONMT00059126001	GSONMT00059126001	FR904859.1	157582	158890	-	1309	protein_coding	- && - && -	-
gene_GSONMT00058531001	GSONMT00058531001	FR904863.1	53373	134118	-	80746	protein_coding	- && sp|A0A2R8QCI3|DAPLE_DANRE Protein Daple OS=Danio rerio OX=7955 GN=ccdc88c PE=2 SV=1 && -	-
gene_GSONMT00011647001	GSONMT00011647001	FR904908.1	380795	407998	-	27204	protein_coding	- && sp|Q3TLH4|PRC2C_MOUSE Protein PRRC2C OS=Mus musculus OX=10090 GN=Prrc2c PE=1 SV=3 && -	-
gene_GSONMT00027835001	GSONMT00027835001	FR904923.1	194533	197542	+	3010	protein_coding	- && sp|Q5EA36|RBM14_BOVIN RNA-binding protein 14 OS=Bos taurus OX=9913 GN=RBM14 PE=2 SV=1 && PF00076:RNA recognition motif. (a.k.a. RRM, RBD, or RNP domain)	-
gene_GSONMT00051757001	GSONMT00051757001	FR904924.1	457496	462793	-	5298	protein_coding	- && - && -	-
gene_GSONMT00004530001	GSONMT00004530001	FR904946.1	205193	213473	-	8281	protein_coding	- && sp|O15264|MK13_HUMAN Mitogen-activated protein kinase 13 OS=Homo sapiens OX=9606 GN=MAPK13 PE=1 SV=1 && -	-
gene_GSONMT00058272001	GSONMT00058272001	FR904956.1	215067	234050	-	18984	protein_coding	- && sp|Q9HCM9|TRI39_HUMAN E3 ubiquitin-protein ligase TRIM39 OS=Homo sapiens OX=9606 GN=TRIM39 PE=1 SV=2 && -	-
gene_GSONMT00020670001	GSONMT00020670001	FR904978.1	14210	15935	+	1726	protein_coding	- && sp|O60285|NUAK1_HUMAN NUAK family SNF1-like kinase 1 OS=Homo sapiens OX=9606 GN=NUAK1 PE=1 SV=1 && -	-
gene_GSONMT00052187001	GSONMT00052187001	FR904982.1	160981	167040	+	6060	protein_coding	- && - && -	-
gene_GSONMT00051504001	GSONMT00051504001	FR904995.1	170271	172852	+	2582	protein_coding	- && sp|Q95KK4|SSBP_RABIT Single-stranded DNA-binding protein, mitochondrial OS=Oryctolagus cuniculus OX=9986 GN=SSBP1 PE=2 SV=1 && PF00436:Single-strand binding protein family	-
gene_GSONMT00056784001	GSONMT00056784001	FR905026.1	163544	171191	+	7648	protein_coding	- && sp|Q9UGR2|Z3H7B_HUMAN Zinc finger CCCH domain-containing protein 7B OS=Homo sapiens OX=9606 GN=ZC3H7B PE=1 SV=2 && -	-
gene_GSONMT00036777001	GSONMT00036777001	FR912482.1	13072	15096	+	2025	protein_coding	- && - && -	zf-C2H2
gene_GSONMT00025131001	GSONMT00025131001	FR912670.1	8429	9007	-	579	protein_coding	- && sp|P03934|TC1A_CAEEL Transposable element Tc1 transposase OS=Caenorhabditis elegans OX=6239 GN=tc1a PE=3 SV=1 && -	-
gene_GSONMT00007671001	GSONMT00007671001	FR905056.1	119485	126381	-	6897	protein_coding	- && sp|F1ND48|FBH1_CHICK F-box DNA helicase 1 OS=Gallus gallus OX=9031 GN=FBH1 PE=2 SV=2 && -	-
gene_GSONMT00011754001	GSONMT00011754001	FR905065.1	374291	387645	-	13355	protein_coding	- && sp|Q4PLW0|PLIN2_PIG Perilipin-2 OS=Sus scrofa OX=9823 GN=PLIN2 PE=2 SV=1 && -	-
gene_GSONMT00044461001	GSONMT00044461001	FR905078.1	82063	85098	-	3036	protein_coding	- && - && -	-
gene_GSONMT00022227001	GSONMT00022227001	FR905086.1	272924	274279	-	1356	protein_coding	- && sp|A1YPR2|CETA_ACTSX 2-epi-5-epi-valiolone synthase OS=Actinomyces sp. OX=29317 GN=cetA PE=1 SV=1 && PF01761:3-dehydroquinate synthase	-
gene_GSONMT00003116001	GSONMT00003116001	FR905087.1	294825	311323	-	16499	protein_coding	- && sp|P35072|TCB1_CAEBR Transposable element Tcb1 transposase OS=Caenorhabditis briggsae OX=6238 PE=3 SV=1 && -	-
gene_GSONMT00007026001	GSONMT00007026001	FR905088.1	337717	353856	+	16140	protein_coding	- && - && -	zf-C2H2
gene_GSONMT00022185001	GSONMT00022185001	FR905094.1	423304	429708	-	6405	protein_coding	- && sp|Q92021|NF7B_XENLA Nuclear factor 7, brain OS=Xenopus laevis OX=8355 PE=1 SV=1 && PF00622:SPRY domain	-
gene_GSONMT00053331001	GSONMT00053331001	FR905122.1	79659	142516	+	62858	protein_coding	- && sp|Q8IWV2|CNTN4_HUMAN Contactin-4 OS=Homo sapiens OX=9606 GN=CNTN4 PE=1 SV=1 && -	-
gene_GSONMT00053336001	GSONMT00053336001	FR905122.1	272864	280980	-	8117	protein_coding	- && sp|Q9NTX9|F217B_HUMAN Protein FAM217B OS=Homo sapiens OX=9606 GN=FAM217B PE=1 SV=1 && PF15344:FAM217 family	-
gene_GSONMT00041439001	GSONMT00041439001	FR905131.1	282833	309773	+	26941	protein_coding	- && sp|A1L224|CR3L2_DANRE Cyclic AMP-responsive element-binding protein 3-like protein 2 OS=Danio rerio OX=7955 GN=creb3l2 PE=2 SV=1 && -	-
gene_GSONMT00002895001	GSONMT00002895001	FR905146.1	180046	205990	+	25945	protein_coding	- && sp|O15393|TMPS2_HUMAN Transmembrane protease serine 2 OS=Homo sapiens OX=9606 GN=TMPRSS2 PE=1 SV=3 && -	-
gene_GSONMT00055063001	GSONMT00055063001	FR905169.1	388879	390593	-	1715	protein_coding	- && sp|Q6P0G8|PKHJ1_DANRE Pleckstrin homology domain-containing family J member 1 OS=Danio rerio OX=7955 GN=plekhj1 PE=2 SV=1 && -	-
gene_GSONMT00003858001	GSONMT00003858001	FR905203.1	364880	369506	+	4627	protein_coding	- && sp|P98177|FOXO4_HUMAN Forkhead box protein O4 OS=Homo sapiens OX=9606 GN=FOXO4 PE=1 SV=5 && PF00250:Forkhead domain	Fork head
gene_GSONMT00003864001	GSONMT00003864001	FR905203.1	413308	416250	-	2943	protein_coding	- && sp|P10114|RAP2A_HUMAN Ras-related protein Rap-2a OS=Homo sapiens OX=9606 GN=RAP2A PE=1 SV=1 && PF00071:Ras family	-
gene_GSONMT00035039001	GSONMT00035039001	FR905210.1	84618	92123	-	7506	protein_coding	- && sp|P70102|MCA3_CRIGR Eukaryotic translation elongation factor 1 epsilon-1 OS=Cricetulus griseus OX=10029 GN=EEF1E1 PE=2 SV=1 && -	-
gene_GSONMT00006326001	GSONMT00006326001	FR905257.1	102831	107459	-	4629	protein_coding	- && sp|Q5PR98|NDRG2_DANRE Protein NDRG2 OS=Danio rerio OX=7955 GN=ndrg2 PE=2 SV=1 && PF03096:Ndr family	-
gene_GSONMT00006327001	GSONMT00006327001	FR905257.1	107470	134424	-	26955	protein_coding	- && - && -	-
gene_GSONMT00053873001	GSONMT00053873001	FR905304.1	175010	182589	+	7580	protein_coding	- && sp|Q61712|DNJC1_MOUSE DnaJ homolog subfamily C member 1 OS=Mus musculus OX=10090 GN=Dnajc1 PE=1 SV=1 && -	-
gene_GSONMT00037581001	GSONMT00037581001	FR905320.1	37935	39199	-	1265	protein_coding	- && - && PF01498:Transposase	-
gene_GSONMT00030939001	GSONMT00030939001	FR912834.1	8664	13795	-	5132	protein_coding	- && sp|P23738|DCHS_MOUSE Histidine decarboxylase OS=Mus musculus OX=10090 GN=Hdc PE=1 SV=2 && -	-
gene_GSONMT00047909001	GSONMT00047909001	FR905340.1	35433	40614	+	5182	protein_coding	- && sp|Q810V0|MPP10_MOUSE U3 small nucleolar ribonucleoprotein protein MPP10 OS=Mus musculus OX=10090 GN=Mphosph10 PE=1 SV=2 && PF04006:Mpp10 protein	-
gene_GSONMT00051282001	GSONMT00051282001	FR905343.1	242306	265643	-	23338	protein_coding	- && sp|Q9P1Z0|ZBTB4_HUMAN Zinc finger and BTB domain-containing protein 4 OS=Homo sapiens OX=9606 GN=ZBTB4 PE=1 SV=3 && -	zf-C2H2
gene_GSONMT00043596001	GSONMT00043596001	FR905366.1	50174	51085	+	912	protein_coding	- && sp|P51686|CCR9_HUMAN C-C chemokine receptor type 9 OS=Homo sapiens OX=9606 GN=CCR9 PE=1 SV=2 && PF00001:7 transmembrane receptor (rhodopsin family)	-
gene_GSONMT00046999001	GSONMT00046999001	FR905380.1	5264	6782	-	1519	protein_coding	- && sp|Q12794|HYAL1_HUMAN Hyaluronidase-1 OS=Homo sapiens OX=9606 GN=HYAL1 PE=1 SV=2 && PF01630:Hyaluronidase	-
gene_GSONMT00050169001	GSONMT00050169001	FR905392.1	76897	88627	+	11731	protein_coding	- && sp|Q9Y2D9|ZN652_HUMAN Zinc finger protein 652 OS=Homo sapiens OX=9606 GN=ZNF652 PE=1 SV=3 && -	zf-C2H2
gene_GSONMT00040190001	GSONMT00040190001	FR905459.1	92391	95153	+	2763	protein_coding	- && sp|Q8IVS2|FABD_HUMAN Malonyl-CoA-acyl carrier protein transacylase, mitochondrial OS=Homo sapiens OX=9606 GN=MCAT PE=1 SV=2 && -	-
gene_GSONMT00049483001	GSONMT00049483001	FR905477.1	159306	171535	+	12230	protein_coding	- && sp|Q8K135|K319L_MOUSE Dyslexia-associated protein KIAA0319-like protein OS=Mus musculus OX=10090 GN=Kiaa0319l PE=1 SV=1 && -	-
gene_GSONMT00042623001	GSONMT00042623001	FR905488.1	245115	259030	+	13916	protein_coding	- && - && PF02038:ATP1G1/PLM/MAT8 family	-
gene_GSONMT00044892001	GSONMT00044892001	FR905504.1	37675	42739	+	5065	protein_coding	- && sp|Q68F62|MP17L_XENLA Mpv17-like protein OS=Xenopus laevis OX=8355 GN=mpv17l PE=2 SV=1 && -	-
gene_GSONMT00035530001	GSONMT00035530001	FR905527.1	91600	94975	-	3376	protein_coding	- && sp|Q6MG12|CF136_RAT Uncharacterized protein C6orf136 homolog OS=Rattus norvegicus OX=10116 PE=2 SV=1 && -	-
gene_GSONMT00006953001	GSONMT00006953001	FR905535.1	220920	221204	+	285	protein_coding	- && - && -	-
gene_GSONMT00020052001	GSONMT00020052001	FR905543.1	2007	4603	+	2597	protein_coding	- && sp|P25116|PAR1_HUMAN Proteinase-activated receptor 1 OS=Homo sapiens OX=9606 GN=F2R PE=1 SV=2 && -	-
gene_GSONMT00028753001	GSONMT00028753001	FR905547.1	66503	72246	-	5744	protein_coding	- && sp|A7MB46|PCD18_BOVIN Protocadherin-18 OS=Bos taurus OX=9913 GN=PCDH18 PE=2 SV=1 && -	-
gene_GSONMT00043365001	GSONMT00043365001	FR905560.1	176761	213987	+	37227	protein_coding	- && sp|Q15404|RSU1_HUMAN Ras suppressor protein 1 OS=Homo sapiens OX=9606 GN=RSU1 PE=1 SV=3 && -	-
gene_GSONMT00018599001	GSONMT00018599001	FR905567.1	141459	149061	-	7603	protein_coding	- && sp|Q91858|TAF12_XENLA Transcription initiation factor TFIID subunit 12 OS=Xenopus laevis OX=8355 GN=taf12 PE=2 SV=1 && -	-
gene_GSONMT00042005001	GSONMT00042005001	FR905614.1	4850	14355	-	9506	protein_coding	- && - && -	-
gene_GSONMT00015189001	GSONMT00015189001	FR905650.1	27438	28058	-	621	protein_coding	- && - && -	-
gene_GSONMT00023427001	GSONMT00023427001	FR905662.1	10776	24668	-	13893	protein_coding	- && sp|O15084|ANR28_HUMAN Serine/threonine-protein phosphatase 6 regulatory ankyrin repeat subunit A OS=Homo sapiens OX=9606 GN=ANKRD28 PE=1 SV=5 && -	-
gene_GSONMT00016518001	GSONMT00016518001	FR905667.1	70023	71467	-	1445	protein_coding	- && sp|Q5BLB7|MALD1_DANRE MARVEL domain-containing protein 1 OS=Danio rerio OX=7955 GN=marveld1 PE=2 SV=2 && PF01284:Membrane-associating domain	-
gene_GSONMT00011192001	GSONMT00011192001	FR905769.1	192133	194912	+	2780	protein_coding	- && sp|O46385|SVIL_BOVIN Supervillin OS=Bos taurus OX=9913 GN=SVIL PE=1 SV=2 && -	-
gene_GSONMT00039651001	GSONMT00039651001	FR905780.1	46150	59008	+	12859	protein_coding	- && sp|A3KNA7|SRBP2_DANRE Sterol regulatory element-binding protein 2 OS=Danio rerio OX=7955 GN=srebf2 PE=1 SV=1 && -	-
gene_GSONMT00035092001	GSONMT00035092001	FR905844.1	48550	69817	+	21268	protein_coding	- && sp|Q04202|TCB2_CAEBR Transposable element Tcb2 transposase OS=Caenorhabditis briggsae OX=6238 PE=3 SV=1 && -	-
gene_GSONMT00026580001	GSONMT00026580001	FR909925.1	5045	28305	+	23261	protein_coding	- && sp|P15208|INSR_MOUSE Insulin receptor OS=Mus musculus OX=10090 GN=Insr PE=1 SV=2 && -	-
gene_GSONMT00015237001	GSONMT00015237001	FR905900.1	137409	140765	-	3357	protein_coding	- && sp|Q567Z6|CRIPT_DANRE Cysteine-rich PDZ-binding protein OS=Danio rerio OX=7955 GN=cript PE=3 SV=1 && -	-
gene_GSONMT00039314001	GSONMT00039314001	FR905904.1	111416	115422	-	4007	protein_coding	- && sp|Q642M9|DHDH_DANRE Trans-1,2-dihydrobenzene-1,2-diol dehydrogenase OS=Danio rerio OX=7955 GN=dhdh PE=2 SV=2 && -	-
gene_GSONMT00014241001	GSONMT00014241001	FR905918.1	181205	184010	+	2806	protein_coding	- && sp|Q1LYE3|ZN143_DANRE Zinc finger protein 143 OS=Danio rerio OX=7955 GN=znf143 PE=2 SV=2 && -	-
gene_GSONMT00013907001	GSONMT00013907001	FR905945.1	160420	162972	-	2553	protein_coding	- && sp|Q5M7X9|MUL1A_DANRE Mitochondrial ubiquitin ligase activator of nfkb 1-A OS=Danio rerio OX=7955 GN=mul1a PE=2 SV=1 && -	-
gene_GSONMT00048527001	GSONMT00048527001	FR905950.1	111675	112542	+	868	protein_coding	- && - && PF01498:Transposase	-
gene_GSONMT00041177001	GSONMT00041177001	FR905952.1	20095	22515	-	2421	protein_coding	- && - && -	zf-C2H2
gene_GSONMT00052299001	GSONMT00052299001	FR905966.1	143841	144698	-	858	protein_coding	- && sp|P11251|HBA_SALSA Hemoglobin subunit alpha OS=Salmo salar OX=8030 GN=hba PE=2 SV=2 && -	-
gene_GSONMT00018177001	GSONMT00018177001	FR905975.1	2351	3522	+	1172	protein_coding	- && sp|Q923M0|PP16A_MOUSE Protein phosphatase 1 regulatory subunit 16A OS=Mus musculus OX=10090 GN=Ppp1r16a PE=1 SV=1 && -	-
gene_GSONMT00050630001	GSONMT00050630001	FR906055.1	1676	39454	+	37779	protein_coding	- && sp|Q04202|TCB2_CAEBR Transposable element Tcb2 transposase OS=Caenorhabditis briggsae OX=6238 PE=3 SV=1 && -	-
gene_GSONMT00018981001	GSONMT00018981001	FR910148.1	196	657	-	462	protein_coding	- && - && -	-
gene_GSONMT00038243001	GSONMT00038243001	FR910157.1	20589	22136	+	1548	protein_coding	- && sp|Q8NFD5|ARI1B_HUMAN AT-rich interactive domain-containing protein 1B OS=Homo sapiens OX=9606 GN=ARID1B PE=1 SV=2 && -	-
gene_GSONMT00008179001	GSONMT00008179001	FR906125.1	16431	19317	+	2887	protein_coding	- && sp|Q6INX1|TMM98_XENLA Transmembrane protein 98 OS=Xenopus laevis OX=8355 GN=tmem98 PE=2 SV=1 && -	-
gene_GSONMT00048142001	GSONMT00048142001	FR906126.1	87475	101113	-	13639	protein_coding	- && sp|Q6DHU1|CLP1L_DANRE Cleft lip and palate transmembrane protein 1-like protein OS=Danio rerio OX=7955 GN=clptm1l PE=2 SV=1 && -	-
gene_GSONMT00017097001	GSONMT00017097001	FR906150.1	107612	111610	+	3999	protein_coding	- && sp|P13590|NCAM1_CHICK Neural cell adhesion molecule 1 OS=Gallus gallus OX=9031 GN=NCAM1 PE=1 SV=3 && -	-
gene_GSONMT00003341001	GSONMT00003341001	FR906168.1	69335	71353	-	2019	protein_coding	- && sp|Q5XG71|UTP20_MOUSE Small subunit processome component 20 homolog OS=Mus musculus OX=10090 GN=Utp20 PE=1 SV=2 && -	-
gene_GSONMT00056119001	GSONMT00056119001	FR906214.1	115505	142017	+	26513	protein_coding	- && sp|Q7ZUV1|PKHF2_DANRE Pleckstrin homology domain-containing family F member 2 OS=Danio rerio OX=7955 GN=plekhf2 PE=2 SV=1 && -	-
gene_GSONMT00007805001	GSONMT00007805001	FR906235.1	138674	141180	+	2507	protein_coding	- && sp|Q0VIA1|MED10_DANRE Mediator of RNA polymerase II transcription subunit 10 OS=Danio rerio OX=7955 GN=med10 PE=2 SV=1 && -	-
gene_GSONMT00025149001	GSONMT00025149001	FR906242.1	49980	58041	+	8062	protein_coding	- && sp|Q6NWA8|TADA1_DANRE Transcriptional adapter 1 OS=Danio rerio OX=7955 GN=tada1 PE=2 SV=1 && -	-
gene_GSONMT00002478001	GSONMT00002478001	FR906313.1	48378	52816	+	4439	protein_coding	- && sp|P51608|MECP2_HUMAN Methyl-CpG-binding protein 2 OS=Homo sapiens OX=9606 GN=MECP2 PE=1 SV=1 && -	MBD
gene_GSONMT00051573001	GSONMT00051573001	FR906350.1	66123	66806	+	684	protein_coding	- && - && PF00078:Reverse transcriptase (RNA-dependent DNA polymerase)	-
gene_GSONMT00006380001	GSONMT00006380001	FR910374.1	13275	21628	-	8354	protein_coding	- && - && PF01498:Transposase	-
gene_GSONMT00010477001	GSONMT00010477001	FR906386.1	28443	39336	+	10894	protein_coding	- && sp|P61221|ABCE1_HUMAN ATP-binding cassette sub-family E member 1 OS=Homo sapiens OX=9606 GN=ABCE1 PE=1 SV=1 && -	-
gene_GSONMT00061076001	GSONMT00061076001	FR906445.1	44436	45383	+	948	protein_coding	- && sp|Q5QNP2|TA13C_DANRE Trace amine-associated receptor 13c OS=Danio rerio OX=7955 GN=taar13c PE=1 SV=1 && PF00001:7 transmembrane receptor (rhodopsin family)	-
gene_GSONMT00013577001	GSONMT00013577001	FR906529.1	10	2028	+	2019	protein_coding	- && sp|B1AY13|UBP24_MOUSE Ubiquitin carboxyl-terminal hydrolase 24 OS=Mus musculus OX=10090 GN=Usp24 PE=1 SV=1 && PF00443:Ubiquitin carboxyl-terminal hydrolase	-
gene_GSONMT00057978001	GSONMT00057978001	FR906594.1	76841	79897	-	3057	protein_coding	- && sp|O61703|MPCP_CHOFU Phosphate carrier protein, mitochondrial OS=Choristoneura fumiferana OX=7141 PE=2 SV=1 && -	-
gene_GSONMT00035655001	GSONMT00035655001	FR906610.1	89314	98619	+	9306	protein_coding	- && sp|Q7RTN6|STRAA_HUMAN STE20-related kinase adapter protein alpha OS=Homo sapiens OX=9606 GN=STRADA PE=1 SV=1 && -	-
gene_GSONMT00050596001	GSONMT00050596001	FR913790.1	20459	22973	+	2515	protein_coding	- && sp|Q20A00|DDT4L_ONCMY DNA damage-inducible transcript 4-like protein OS=Oncorhynchus mykiss OX=8022 GN=ddit4l PE=2 SV=1 && PF07809:RTP801 C-terminal region	-
gene_GSONMT00052281001	GSONMT00052281001	FR906728.1	41117	59859	+	18743	protein_coding	- && sp|E7EXT2|UVSSA_DANRE UV-stimulated scaffold protein A OS=Danio rerio OX=7955 GN=uvssa PE=2 SV=2 && -	-
gene_GSONMT00060794001	GSONMT00060794001	FR910801.1	6616	16859	+	10244	protein_coding	- && sp|Q9UKA2|FBXL4_HUMAN F-box/LRR-repeat protein 4 OS=Homo sapiens OX=9606 GN=FBXL4 PE=1 SV=2 && -	-
gene_GSONMT00027499001	GSONMT00027499001	FR910826.1	8343	9745	+	1403	protein_coding	- && sp|Q55DJ8|IRLC_DICDI Probable serine/threonine-protein kinase irlC OS=Dictyostelium discoideum OX=44689 GN=irlC PE=3 SV=1 && -	-
gene_GSONMT00040406001	GSONMT00040406001	FR906906.1	1746	20640	+	18895	protein_coding	- && sp|Q04202|TCB2_CAEBR Transposable element Tcb2 transposase OS=Caenorhabditis briggsae OX=6238 PE=3 SV=1 && -	-
gene_GSONMT00000614001	GSONMT00000614001	FR906928.1	6025	26974	+	20950	protein_coding	- && sp|P17480|UBF1_HUMAN Nucleolar transcription factor 1 OS=Homo sapiens OX=9606 GN=UBTF PE=1 SV=1 && -	-
gene_GSONMT00029534001	GSONMT00029534001	FR911101.1	3901	15712	-	11812	protein_coding	- && - && -	-
gene_GSONMT00033893001	GSONMT00033893001	FR911235.1	21719	25737	+	4019	protein_coding	- && sp|Q3T144|T106C_BOVIN Transmembrane protein 106C OS=Bos taurus OX=9913 GN=TMEM106C PE=2 SV=1 && PF07092:Protein of unknown function (DUF1356)	-
gene_GSONMT00006828001	GSONMT00006828001	FR907210.1	30345	34690	-	4346	protein_coding	- && sp|F1QX91|ZD23B_DANRE Palmitoyltransferase ZDHHC23-B OS=Danio rerio OX=7955 GN=zdhhc23b PE=2 SV=2 && PF01529:DHHC palmitoyltransferase	-
gene_GSONMT00033342001	GSONMT00033342001	FR907343.1	3	2573	+	2571	protein_coding	- && sp|Q3SZK1|AAMP_BOVIN Angio-associated migratory cell protein OS=Bos taurus OX=9913 GN=AAMP PE=2 SV=1 && -	-
gene_GSONMT00037767001	GSONMT00037767001	FR911344.1	19878	25528	-	5651	protein_coding	- && sp|Q80X32|CE024_MOUSE UPF0461 protein C5orf24 homolog OS=Mus musculus OX=10090 PE=2 SV=1 && PF17724:Family of unknown function (DUF5568)	-
gene_GSONMT00001262001	GSONMT00001262001	FR907477.1	25076	29236	-	4161	protein_coding	- && sp|Q99250|SCN2A_HUMAN Sodium channel protein type 2 subunit alpha OS=Homo sapiens OX=9606 GN=SCN2A PE=1 SV=3 && PF00520:Ion transport protein	-
gene_GSONMT00041625001	GSONMT00041625001	FR907515.1	43114	49484	-	6371	protein_coding	- && sp|P56945|BCAR1_HUMAN Breast cancer anti-estrogen resistance protein 1 OS=Homo sapiens OX=9606 GN=BCAR1 PE=1 SV=2 && PF08824:Serine rich protein interaction domain	-
gene_GSONMT00035758001	GSONMT00035758001	FR907629.1	6663	22307	+	15645	protein_coding	- && sp|P26818|ARBK2_BOVIN Beta-adrenergic receptor kinase 2 OS=Bos taurus OX=9913 GN=GRK3 PE=2 SV=1 && -	-
gene_GSONMT00039834001	GSONMT00039834001	FR907891.1	40091	40354	+	264	protein_coding	- && - && -	-
gene_GSONMT00057794001	GSONMT00057794001	FR911852.1	26057	30538	-	4482	protein_coding	- && sp|Q91590|TEFF1_XENLA Tomoregulin-1 OS=Xenopus laevis OX=8355 GN=tmeff1 PE=1 SV=2 && -	-
gene_GSONMT00032260001	GSONMT00032260001	FR911928.1	9	7127	+	7119	protein_coding	- && sp|P24722|KCRT_ONCMY Creatine kinase, testis isozyme OS=Oncorhynchus mykiss OX=8022 GN=tck1 PE=2 SV=1 && -	-
gene_GSONMT00018276001	GSONMT00018276001	FR912009.1	20435	29889	-	9455	protein_coding	- && sp|O42563|CP3AR_ONCMY Cytochrome P450 3A27 OS=Oncorhynchus mykiss OX=8022 GN=cyp3a27 PE=2 SV=1 && -	-
gene_GSONMT00047929001	GSONMT00047929001	FR912012.1	23410	27064	-	3655	protein_coding	- && sp|Q9Y2K1|ZBTB1_HUMAN Zinc finger and BTB domain-containing protein 1 OS=Homo sapiens OX=9606 GN=ZBTB1 PE=1 SV=3 && PF00651:BTB/POZ domain	ZBTB
gene_GSONMT00060221001	GSONMT00060221001	FR907972.1	49961	52977	-	3017	protein_coding	- && sp|Q3ZC27|RAB19_BOVIN Ras-related protein Rab-19 OS=Bos taurus OX=9913 GN=RAB19 PE=2 SV=1 && -	-
gene_GSONMT00041120001	GSONMT00041120001	FR908039.1	21758	23141	-	1384	protein_coding	- && sp|Q6DC58|TM223_DANRE Transmembrane protein 223 OS=Danio rerio OX=7955 GN=tmem223 PE=2 SV=1 && PF14640:Transmembrane protein 223	-
gene_GSONMT00041125001	GSONMT00041125001	FR908039.1	46444	51426	+	4983	protein_coding	- && sp|P08195|4F2_HUMAN 4F2 cell-surface antigen heavy chain OS=Homo sapiens OX=9606 GN=SLC3A2 PE=1 SV=3 && -	-
gene_GSONMT00046715001	GSONMT00046715001	FR908121.1	31626	38571	+	6946	protein_coding	- && sp|Q6NW29|RWDD4_HUMAN RWD domain-containing protein 4 OS=Homo sapiens OX=9606 GN=RWDD4 PE=1 SV=3 && -	-
gene_GSONMT00047816001	GSONMT00047816001	FR912053.1	21274	21603	+	330	protein_coding	- && sp|Q8IUR5|TMTC1_HUMAN Protein O-mannosyl-transferase TMTC1 OS=Homo sapiens OX=9606 GN=TMTC1 PE=1 SV=3 && -	-
gene_GSONMT00043011001	GSONMT00043011001	FR908431.1	15208	23176	-	7969	protein_coding	- && sp|Q8TE76|MORC4_HUMAN MORC family CW-type zinc finger protein 4 OS=Homo sapiens OX=9606 GN=MORC4 PE=1 SV=2 && -	-
gene_GSONMT00046151001	GSONMT00046151001	FR945670.1	1164	2914	-	1751	protein_coding	- && sp|P20288|DRD2_BOVIN D(2) dopamine receptor OS=Bos taurus OX=9913 GN=DRD2 PE=2 SV=1 && PF00001:7 transmembrane receptor (rhodopsin family)	-
gene_GSONMT00048362001	GSONMT00048362001	FR944895.1	1145	3261	-	2117	protein_coding	- && sp|Q8C0Q9|RPGF5_MOUSE Rap guanine nucleotide exchange factor 5 OS=Mus musculus OX=10090 GN=Rapgef5 PE=2 SV=2 && -	-
gene_GSONMT00061420001	GSONMT00061420001	FR918839.1	10866	12916	+	2051	protein_coding	- && sp|Q96DR7|ARHGQ_HUMAN Rho guanine nucleotide exchange factor 26 OS=Homo sapiens OX=9606 GN=ARHGEF26 PE=1 SV=4 && -	-
gene_GSONMT00000464001	GSONMT00000464001	FR924951.1	6563	7495	+	933	protein_coding	- && sp|Q8K013|GTPBA_MOUSE GTP-binding protein 10 OS=Mus musculus OX=10090 GN=Gtpbp10 PE=2 SV=1 && -	-
gene_GSONMT00043445001	GSONMT00043445001	FR924989.1	3	3912	-	3910	protein_coding	- && sp|Q13017|RHG05_HUMAN Rho GTPase-activating protein 5 OS=Homo sapiens OX=9606 GN=ARHGAP5 PE=1 SV=2 && PF16512:p190-A and -B Rho GAPs FF domain|PF01846:FF domain	-
gene_GSONMT00059610001	GSONMT00059610001	FR919185.1	1061	5027	-	3967	protein_coding	- && sp|P58421|FZD5_XENLA Frizzled-5 OS=Xenopus laevis OX=8355 GN=fzd5 PE=2 SV=1 && PF01392:Fz domain|PF01534:Frizzled/Smoothened family membrane region	-
gene_GSONMT00045949001	GSONMT00045949001	FR922183.1	7321	8741	-	1421	protein_coding	- && - && -	-
gene_GSONMT00001493001	GSONMT00001493001	FR922634.1	6305	7700	-	1396	protein_coding	- && sp|P50342|TRYT_MERUN Mast cell tryptase OS=Meriones unguiculatus OX=10047 PE=2 SV=1 && -	-
gene_GSONMT00016490001	GSONMT00016490001	FR919813.1	1913	9896	+	7984	protein_coding	- && sp|B3TP03|CTR2_CHICK Cationic amino acid transporter 2 OS=Gallus gallus OX=9031 GN=SLC7A2 PE=2 SV=1 && -	-
gene_GSONMT00056824001	GSONMT00056824001	FR916826.1	140	3191	+	3052	protein_coding	- && sp|Q9NYQ7|CELR3_HUMAN Cadherin EGF LAG seven-pass G-type receptor 3 OS=Homo sapiens OX=9606 GN=CELSR3 PE=1 SV=2 && -	-
gene_GSONMT00025843001	GSONMT00025843001	FR916830.1	8058	9683	+	1626	protein_coding	- && - && PF13358:DDE superfamily endonuclease	-
gene_GSONMT00024823001	GSONMT00024823001	FR923136.1	5619	8407	-	2789	protein_coding	- && sp|G5E8B9|ZBT11_MOUSE Zinc finger and BTB domain-containing protein 11 OS=Mus musculus OX=10090 GN=Zbtb11 PE=2 SV=1 && -	zf-C2H2
gene_GSONMT00063535001	GSONMT00063535001	FR923173.1	11	3117	-	3107	protein_coding	- && - && -	-
gene_GSONMT00014114001	GSONMT00014114001	FR923474.1	2723	4021	+	1299	protein_coding	- && sp|Q62847|ADDG_RAT Gamma-adducin OS=Rattus norvegicus OX=10116 GN=Add3 PE=1 SV=2 && -	-
gene_GSONMT00019165001	GSONMT00019165001	FR914470.1	21636	21977	+	342	protein_coding	- && - && PF09004:Domain of unknown function (DUF1891)	-
gene_GSONMT00057833001	GSONMT00057833001	FR914495.1	15850	17828	-	1979	protein_coding	- && sp|A8E7D2|BN3D2_DANRE Pre-miRNA 5'-monophosphate methyltransferase OS=Danio rerio OX=7955 GN=bcdin3d PE=3 SV=2 && PF06859:Bicoid-interacting protein 3 (Bin3)	-
gene_GSONMT00049524001	GSONMT00049524001	FR914499.1	21211	21393	-	183	protein_coding	- && sp|Q1LY84|CC70A_DANRE UPF0524 protein C3orf70 homolog A OS=Danio rerio OX=7955 GN=c3orf70a PE=2 SV=1 && -	-
gene_GSONMT00001099001	GSONMT00001099001	FR923802.1	3530	7471	-	3942	protein_coding	- && sp|Q6ZNL6|FGD5_HUMAN FYVE, RhoGEF and PH domain-containing protein 5 OS=Homo sapiens OX=9606 GN=FGD5 PE=1 SV=3 && -	-
gene_GSONMT00059765001	GSONMT00059765001	FR914551.1	4342	9071	-	4730	protein_coding	- && sp|A0M8S8|MET_FELCA Hepatocyte growth factor receptor OS=Felis catus OX=9685 GN=MET PE=3 SV=1 && -	-
gene_GSONMT00044290001	GSONMT00044290001	FR918120.1	1545	6809	-	5265	protein_coding	- && sp|Q86W24|NAL14_HUMAN NACHT, LRR and PYD domains-containing protein 14 OS=Homo sapiens OX=9606 GN=NLRP14 PE=1 SV=1 && PF17779:NOD2 winged helix domain|PF17776:NLRC4 helical domain HD2|PF05729:NACHT domain	-
gene_GSONMT00024389001	GSONMT00024389001	FR915126.1	14171	15723	-	1553	protein_coding	- && sp|Q96L73|NSD1_HUMAN Histone-lysine N-methyltransferase, H3 lysine-36 specific OS=Homo sapiens OX=9606 GN=NSD1 PE=1 SV=1 && -	-
gene_GSONMT00041854001	GSONMT00041854001	FR915246.1	9	1568	+	1560	protein_coding	- && sp|Q8BG50|TM169_MOUSE Transmembrane protein 169 OS=Mus musculus OX=10090 GN=Tmem169 PE=2 SV=1 && PF15052:TMEM169 protein family	-
gene_GSONMT00026505001	GSONMT00026505001	FR915363.1	11776	12754	+	979	protein_coding	- && sp|Q7T163|KDISB_DANRE Kinase D-interacting substrate of 220 kDa B OS=Danio rerio OX=7955 GN=kidins220b PE=1 SV=3 && -	-
gene_GSONMT00051126001	GSONMT00051126001	FR915498.1	16107	17600	+	1494	protein_coding	- && sp|P57060|RWD2B_HUMAN RWD domain-containing protein 2B OS=Homo sapiens OX=9606 GN=RWDD2B PE=1 SV=1 && -	-
gene_GSONMT00041409001	GSONMT00041409001	FR915791.1	16162	16575	+	414	protein_coding	- && sp|Q7ZW63|NUF2_DANRE Kinetochore protein Nuf2 OS=Danio rerio OX=7955 GN=nuf2 PE=2 SV=1 && -	-
gene_GSONMT00049232001	GSONMT00049232001	FR968657.1	184	606	-	423	protein_coding	- && - && PF00078:Reverse transcriptase (RNA-dependent DNA polymerase)	-
gene_GSONMT00001219001	GSONMT00001219001	FR956769.1	1475	2703	+	1229	protein_coding	- && sp|Q4H4B6|SCRIB_DANRE Protein scribble homolog OS=Danio rerio OX=7955 GN=scrib PE=1 SV=1 && -	-
gene_GSONMT00046685001	GSONMT00046685001	FR980961.1	1	441	+	441	protein_coding	- && - && PF01498:Transposase	-
gene_GSONMT00049889001	GSONMT00049889001	FR951211.1	8	1704	+	1697	protein_coding	- && sp|Q69Z37|SAM9L_MOUSE Sterile alpha motif domain-containing protein 9-like OS=Mus musculus OX=10090 GN=Samd9l PE=1 SV=2 && -	-
gene_GSONMT00040890001	GSONMT00040890001	FR951247.1	248	2347	+	2100	protein_coding	- && - && -	-
gene_GSONMT00029324001	GSONMT00029324001	FR973224.1	1347	2207	-	861	protein_coding	- && sp|Q0VA77|ENPP4_XENTR Bis(5'-adenosyl)-triphosphatase enpp4 OS=Xenopus tropicalis OX=8364 GN=enpp4 PE=2 SV=1 && PF01663:Type I phosphodiesterase / nucleotide pyrophosphatase	-
gene_GSONMT00024925001	GSONMT00024925001	FR953532.1	1387	2841	+	1455	protein_coding	- && sp|P98199|AT8B2_MOUSE Phospholipid-transporting ATPase ID OS=Mus musculus OX=10090 GN=Atp8b2 PE=1 SV=2 && -	-
gene_GSONMT00045485001	GSONMT00045485001	FR957364.1	8	859	-	852	protein_coding	- && sp|Q8CIE4|PAR10_MOUSE Protein mono-ADP-ribosyltransferase PARP10 OS=Mus musculus OX=10090 GN=Parp10 PE=2 SV=1 && -	-
gene_GSONMT00020462001	GSONMT00020462001	FR961459.1	3	2283	+	2281	protein_coding	- && sp|O18971|PPARG_BOVIN Peroxisome proliferator-activated receptor gamma OS=Bos taurus OX=9913 GN=PPARG PE=2 SV=1 && PF13358:DDE superfamily endonuclease	-
gene_GSONMT00007138001	GSONMT00007138001	FR961491.1	1050	1328	-	279	protein_coding	- && - && -	-
gene_GSONMT00057964001	GSONMT00057964001	FR969711.1	980	1724	+	745	protein_coding	- && sp|Q0P5N6|ARL16_HUMAN ADP-ribosylation factor-like protein 16 OS=Homo sapiens OX=9606 GN=ARL16 PE=1 SV=1 && -	-
gene_GSONMT00036535001	GSONMT00036535001	FR981627.1	1	1291	-	1291	protein_coding	- && sp|Q3L8U1|CHD9_HUMAN Chromodomain-helicase-DNA-binding protein 9 OS=Homo sapiens OX=9606 GN=CHD9 PE=1 SV=2 && -	-
gene_GSONMT00015161001	GSONMT00015161001	FR965769.1	1279	2418	+	1140	protein_coding	- && sp|Q7SZM9|TB1RA_XENLA F-box-like/WD repeat-containing protein TBL1XR1-A OS=Xenopus laevis OX=8355 GN=tbl1xr1-a PE=1 SV=1 && -	-
gene_GSONMT00029739001	GSONMT00029739001	FR981945.1	3	1855	-	1853	protein_coding	- && sp|A7MBJ5|CAND1_BOVIN Cullin-associated NEDD8-dissociated protein 1 OS=Bos taurus OX=9913 GN=CAND1 PE=2 SV=1 && -	-
gene_GSONMT00041963001	GSONMT00041963001	FR957992.1	2	1545	+	1544	protein_coding	- && sp|Q1L994|PPR37_DANRE Protein phosphatase 1 regulatory subunit 37 OS=Danio rerio OX=7955 GN=ppp1r37 PE=2 SV=1 && -	-
gene_GSONMT00005435001	GSONMT00005435001	FR962031.1	153	1902	-	1750	protein_coding	- && sp|P13619|AT5F1_BOVIN ATP synthase F(0) complex subunit B1, mitochondrial OS=Bos taurus OX=9913 GN=ATP5PB PE=1 SV=2 && -	-
gene_GSONMT00020479001	GSONMT00020479001	FR962054.1	2	1674	-	1673	protein_coding	- && sp|P40673|HMGB2_BOVIN High mobility group protein B2 OS=Bos taurus OX=9913 GN=HMGB2 PE=1 SV=3 && -	-
gene_GSONMT00025543001	GSONMT00025543001	FR970396.1	1	462	-	462	protein_coding	- && - && PF00078:Reverse transcriptase (RNA-dependent DNA polymerase)	-
gene_GSONMT00012324001	GSONMT00012324001	FR974805.1	549	1339	+	791	protein_coding	- && sp|P13620|ATP5H_BOVIN ATP synthase subunit d, mitochondrial OS=Bos taurus OX=9913 GN=ATP5PD PE=1 SV=2 && PF05873:ATP synthase D chain, mitochondrial (ATP5H)	-
gene_GSONMT00013214001	GSONMT00013214001	FR967183.1	832	1413	+	582	protein_coding	- && - && -	-
gene_GSONMT00042284001	GSONMT00042284001	FR949396.1	6	2851	+	2846	protein_coding	- && - && PF13358:DDE superfamily endonuclease	-
gene_GSONMT00049060001	GSONMT00049060001	FR963212.1	2	2337	+	2336	protein_coding	- && sp|Q9IA05|FZD4_CHICK Frizzled-4 OS=Gallus gallus OX=9031 GN=FZD4 PE=1 SV=1 && PF01534:Frizzled/Smoothened family membrane region	-
gene_GSONMT00009438001	GSONMT00009438001	FR963769.1	1657	2476	-	820	protein_coding	- && sp|Q9NRL3|STRN4_HUMAN Striatin-4 OS=Homo sapiens OX=9606 GN=STRN4 PE=1 SV=2 && -	-
gene_GSONMT00039172001	GSONMT00039172001	FR952184.1	2	2433	+	2432	protein_coding	- && sp|Q3UYR4|ESPNL_MOUSE Espin-like protein OS=Mus musculus OX=10090 GN=Espnl PE=1 SV=1 && -	-
gene_GSONMT00047405001	GSONMT00047405001	FR964117.1	1769	2356	+	588	protein_coding	- && - && PF13966:zinc-binding in reverse transcriptase	-
gene_GSONMT00030213001	GSONMT00030213001	FR972196.1	1493	2239	-	747	protein_coding	- && sp|O95714|HERC2_HUMAN E3 ubiquitin-protein ligase HERC2 OS=Homo sapiens OX=9606 GN=HERC2 PE=1 SV=2 && -	-
gene_GSONMT00041141001	GSONMT00041141001	FR976293.1	988	1413	+	426	protein_coding	- && sp|P14381|YTX2_XENLA Transposon TX1 uncharacterized 149 kDa protein OS=Xenopus laevis OX=8355 PE=4 SV=1 && -	-
novel.49	-	FR904265.1	1375447	1376277	+	778	-	- && - && -	-
novel.53	-	FR904265.1	2308413	2316662	+	425	-	- && - && -	-
novel.64	-	FR904266.1	1984139	1988092	+	3954	-	- && sp|Q9NBX4|RTXE_DROME Probable RNA-directed DNA polymerase from transposon X-element OS=Drosophila melanogaster OX=7227 GN=X-element\ORF2 PE=3 SV=1 && -	-
novel.135	-	FR904280.1	1774405	1776924	+	2520	-	- && - && -	-
novel.185	-	FR904286.1	1997478	1999372	-	1688	-	- && - && -	-
novel.189	-	FR904287.1	2473139	2476327	+	2997	-	- && sp|Q7LHG5|YI31B_YEAST Transposon Ty3-I Gag-Pol polyprotein OS=Saccharomyces cerevisiae (strain ATCC 204508 / S288c) OX=559292 GN=TY3B-I PE=1 SV=2 && -	-
novel.210	-	FR904290.1	1329482	1342679	+	350	-	- && - && -	-
novel.214	-	FR904290.1	1811588	1812787	+	1179	-	- && - && -	-
novel.230	-	FR904290.1	430027	432904	-	1520	-	- && - && -	zf-C2H2
novel.253	-	FR904293.1	171798	189465	+	5456	-	- && sp|P35072|TCB1_CAEBR Transposable element Tcb1 transposase OS=Caenorhabditis briggsae OX=6238 PE=3 SV=1 && -	-
novel.255	-	FR904293.1	196220	200913	+	4694	-	- && sp|Q04202|TCB2_CAEBR Transposable element Tcb2 transposase OS=Caenorhabditis briggsae OX=6238 PE=3 SV=1 && PF01498:Transposase	-
novel.267	-	FR904293.1	2239542	2240723	-	917	-	- && sp|Q0MQA7|NDUA7_GORGO NADH dehydrogenase [ubiquinone] 1 alpha subcomplex subunit 7 OS=Gorilla gorilla gorilla OX=9595 GN=NDUFA7 PE=3 SV=3 && PF07347:NADH:ubiquinone oxidoreductase subunit B14.5a (Complex I-B14.5a)	-
novel.268	-	FR904294.1	2148557	2151217	+	2506	-	- && - && -	-
novel.280	-	FR904297.1	2220	10949	+	8461	-	- && - && -	-
novel.281	-	FR904297.1	215560	216118	+	559	-	- && - && -	-
novel.292	-	FR904298.1	2118952	2126979	+	8028	-	- && sp|P35492|HUTH_MOUSE Histidine ammonia-lyase OS=Mus musculus OX=10090 GN=Hal PE=1 SV=1 && PF01498:Transposase	-
novel.324	-	FR904301.1	341902	343008	-	852	-	- && sp|Q8IUR0|TPPC5_HUMAN Trafficking protein particle complex subunit 5 OS=Homo sapiens OX=9606 GN=TRAPPC5 PE=1 SV=1 && -	-
novel.389	-	FR904314.1	490527	492070	+	608	-	- && - && -	-
novel.416	-	FR904314.1	1727752	1728838	-	515	-	- && - && -	-
novel.463	-	FR904322.1	1735718	1744682	-	1677	-	- && sp|P03934|TC1A_CAEEL Transposable element Tc1 transposase OS=Caenorhabditis elegans OX=6239 GN=tc1a PE=3 SV=1 && -	-
novel.482	-	FR904326.1	1947033	1953486	+	919	-	- && - && -	-
novel.504	-	FR904333.1	413711	421706	+	7934	-	- && sp|P35072|TCB1_CAEBR Transposable element Tcb1 transposase OS=Caenorhabditis briggsae OX=6238 PE=3 SV=1 && -	-
novel.526	-	FR904338.1	1207535	1209264	-	1065	-	- && - && -	-
novel.604	-	FR904351.1	1318808	1336900	-	7892	-	- && sp|P0CT41|TF212_SCHPO Transposon Tf2-12 polyprotein OS=Schizosaccharomyces pombe (strain 972 / ATCC 24843) OX=284812 GN=Tf2-12 PE=3 SV=1 && -	-
novel.608	-	FR904353.1	1114138	1124088	+	1574	-	- && - && -	-
novel.788	-	FR904395.1	1188240	1198526	-	10287	-	- && sp|P35072|TCB1_CAEBR Transposable element Tcb1 transposase OS=Caenorhabditis briggsae OX=6238 PE=3 SV=1 && -	-
novel.887	-	FR904422.1	1080360	1081812	+	733	-	- && sp|P26040|EZRI_MOUSE Ezrin OS=Mus musculus OX=10090 GN=Ezr PE=1 SV=3 && -	-
novel.910	-	FR904427.1	726376	728001	-	240	-	- && - && -	-
novel.1035	-	FR904460.1	672474	678105	+	2392	-	- && - && -	-
novel.1057	-	FR904466.1	1248895	1255571	+	2043	-	- && sp|Q9CWU9|NUP37_MOUSE Nucleoporin Nup37 OS=Mus musculus OX=10090 GN=Nup37 PE=1 SV=2 && -	-
novel.1162	-	FR904499.1	1036060	1039055	+	2938	-	- && - && PF00665:Integrase core domain	-
novel.1175	-	FR904503.1	703538	725272	+	916	-	- && sp|A5PMW0|CTL5A_DANRE Choline transporter-like protein 5-A (Fragment) OS=Danio rerio OX=7955 GN=slc44a5a PE=3 SV=1 && -	-
novel.1216	-	FR904512.1	1039802	1040341	+	338	-	- && - && -	-
novel.1234	-	FR904518.1	256670	262032	-	1537	-	- && - && -	-
novel.1305	-	FR904539.1	83777	85268	+	1246	-	- && sp|A2RRS8|CEP78_XENTR Centrosomal protein of 78 kDa OS=Xenopus tropicalis OX=8364 GN=cep78 PE=2 SV=1 && -	-
novel.1351	-	FR904555.1	181378	185904	-	4394	-	- && - && -	-
novel.1369	-	FR904563.1	87658	103271	+	8971	-	- && sp|O73612|EFNB1_CHICK Ephrin-B1 OS=Gallus gallus OX=9031 GN=EFNB1 PE=2 SV=1 && -	-
novel.1435	-	FR904585.1	817618	821624	+	240	-	- && - && -	-
novel.1478	-	FR904595.1	862687	874649	-	984	-	- && sp|Q5EB20|RIPR3_DANRE RIPOR family member 3 OS=Danio rerio OX=7955 GN=ripor3 PE=2 SV=1 && -	-
novel.1632	-	FR904640.1	139375	158108	+	1742	-	- && - && -	-
novel.1741	-	FR904669.1	83842	86396	+	1628	-	- && - && -	-
novel.1764	-	FR904679.1	414853	419100	-	238	-	- && - && -	-
novel.1805	-	FR904696.1	613657	626887	-	2337	-	- && - && -	-
novel.1858	-	FR904711.1	742606	745123	-	2453	-	- && - && -	-
novel.1906	-	FR904728.1	398565	399498	+	686	-	- && sp|O93279|A4_TAKRU Amyloid-beta A4 protein OS=Takifugu rubripes OX=31033 GN=app PE=3 SV=1 && -	-
novel.2039	-	FR904784.1	333314	335063	-	1613	-	- && - && -	-
novel.2112	-	FR904814.1	691377	692303	-	398	-	- && sp|Q32PK2|T150B_DANRE Modulator of macroautophagy TMEM150B OS=Danio rerio OX=7955 GN=tmem150b PE=2 SV=1 && -	-
novel.2120	-	FR904819.1	64425	66597	+	2173	-	- && - && -	-
novel.2136	-	FR904832.1	381231	386704	-	5254	-	- && - && -	-
novel.2201	-	FR904863.1	301263	367270	-	6646	-	- && - && -	-
novel.2238	-	FR904883.1	77175	90985	+	5199	-	- && - && -	-
novel.2280	-	FR904903.1	546501	546932	-	240	-	- && sp|Q2KJA2|ABCF2_BOVIN ATP-binding cassette sub-family F member 2 OS=Bos taurus OX=9913 GN=ABCF2 PE=2 SV=1 && -	-
novel.2299	-	FR904910.1	363387	365820	-	2256	-	- && - && -	-
novel.2303	-	FR904911.1	434694	435985	-	1116	-	- && - && -	-
novel.2307	-	FR904914.1	73662	74219	+	558	-	- && - && -	-
novel.2322	-	FR904917.1	30140	37284	-	1221	-	- && - && -	-
novel.2430	-	FR904974.1	406739	407399	+	630	-	- && - && -	-
novel.2526	-	FR905022.1	393122	404863	-	383	-	- && sp|Q95KV0|IKKB_BOVIN Inhibitor of nuclear factor kappa-B kinase subunit beta OS=Bos taurus OX=9913 GN=IKBKB PE=2 SV=1 && -	-
novel.2613	-	FR905068.1	197920	200097	+	2178	-	- && sp|P35072|TCB1_CAEBR Transposable element Tcb1 transposase OS=Caenorhabditis briggsae OX=6238 PE=3 SV=1 && -	-
novel.2661	-	FR905088.1	354047	363904	-	566	-	- && sp|Q498P2|RT35_DANRE Small ribosomal subunit protein mS35 OS=Danio rerio OX=7955 GN=mrps35 PE=2 SV=1 && -	-
novel.2675	-	FR905096.1	207342	214986	-	7645	-	- && - && -	-
novel.2680	-	FR905098.1	189699	200418	+	1029	-	- && - && -	-
novel.2723	-	FR905120.1	25444	99195	+	1618	-	- && sp|Q9Y4X4|KLF12_HUMAN Krueppel-like factor 12 OS=Homo sapiens OX=9606 GN=KLF12 PE=1 SV=2 && -	-
novel.2914	-	FR905220.1	356853	408488	-	6959	-	- && - && -	-
novel.2948	-	FR905237.1	320050	322244	+	1936	-	- && - && -	zf-C2H2
novel.2981	-	FR905256.1	220146	224662	+	1328	-	- && sp|A2AQP0|MYH7B_MOUSE Myosin-7B OS=Mus musculus OX=10090 GN=Myh7b PE=3 SV=1 && -	-
novel.3042	-	FR905291.1	297742	300388	+	1149	-	- && sp|Q5ZLD7|VPS53_CHICK Vacuolar protein sorting-associated protein 53 homolog OS=Gallus gallus OX=9031 GN=VPS53 PE=2 SV=1 && -	-
novel.3094	-	FR905335.1	289599	297131	-	2453	-	- && sp|Q1XI86|IMPG2_CHICK Interphotoreceptor matrix proteoglycan 2 OS=Gallus gallus OX=9031 GN=IMPG2 PE=1 SV=1 && -	-
novel.3134	-	FR905370.1	321268	321931	-	597	-	- && - && -	-
novel.3169	-	FR905392.1	199363	204030	-	683	-	- && - && -	-
novel.3259	-	FR905460.1	239794	248913	-	6824	-	- && - && -	-
novel.3303	-	FR905498.1	64592	75534	+	1280	-	- && sp|P21329|RTJK_DROFU RNA-directed DNA polymerase from mobile element jockey OS=Drosophila funebris OX=7221 GN=jockey\pol PE=1 SV=1 && -	-
novel.3427	-	FR905595.1	41631	43265	-	1475	-	- && sp|P35072|TCB1_CAEBR Transposable element Tcb1 transposase OS=Caenorhabditis briggsae OX=6238 PE=3 SV=1 && -	-
novel.3503	-	FR905649.1	157687	167026	-	5092	-	- && sp|Q9C0D2|CE295_HUMAN Centrosomal protein of 295 kDa OS=Homo sapiens OX=9606 GN=CEP295 PE=1 SV=4 && -	-
novel.3515	-	FR905659.1	4490	18095	-	2870	-	- && - && -	-
novel.3516	-	FR905660.1	63630	69855	+	3595	-	- && sp|Q9NQB0|TF7L2_HUMAN Transcription factor 7-like 2 OS=Homo sapiens OX=9606 GN=TCF7L2 PE=1 SV=2 && -	-
novel.3522	-	FR905668.1	58451	60041	+	1450	-	- && - && -	-
novel.3575	-	FR905718.1	208772	210791	+	1846	-	- && sp|A7UA95|RADIL_DANRE Ras-associating and dilute domain-containing protein OS=Danio rerio OX=7955 GN=radil PE=2 SV=1 && PF00595:PDZ domain	-
novel.3636	-	FR905789.1	44207	46877	+	1911	-	- && sp|Q9H222|ABCG5_HUMAN ATP-binding cassette sub-family G member 5 OS=Homo sapiens OX=9606 GN=ABCG5 PE=1 SV=1 && -	-
novel.3654	-	FR905797.1	64800	66553	-	1654	-	- && - && -	-
novel.3744	-	FR905903.1	121073	123518	-	2446	-	- && - && -	-
novel.3842	-	FR906024.1	83991	88499	-	1429	-	- && sp|Q8BUZ1|ABRA_MOUSE Actin-binding Rho-activating protein OS=Mus musculus OX=10090 GN=Abra PE=1 SV=1 && -	-
novel.3874	-	FR906077.1	20403	33141	-	1671	-	- && sp|Q2KJA6|INT9_BOVIN Integrator complex subunit 9 OS=Bos taurus OX=9913 GN=INTS9 PE=2 SV=1 && -	-
novel.3894	-	FR906104.1	82671	87315	-	1402	-	- && sp|O75387|LAT3_HUMAN Large neutral amino acids transporter small subunit 3 OS=Homo sapiens OX=9606 GN=SLC43A1 PE=1 SV=1 && -	-
novel.3898	-	FR906118.1	34113	35691	+	1579	-	- && - && -	-
novel.3935	-	FR906168.1	71761	72666	-	711	-	- && sp|O75691|UTP20_HUMAN Small subunit processome component 20 homolog OS=Homo sapiens OX=9606 GN=UTP20 PE=1 SV=3 && -	-
novel.4008	-	FR906230.1	69149	72996	-	3607	-	- && sp|Q3B7L6|SRSF6_BOVIN Serine/arginine-rich splicing factor 6 OS=Bos taurus OX=9913 GN=SRSF6 PE=2 SV=1 && -	-
novel.4053	-	FR906287.1	1	564	+	564	-	- && - && -	-
novel.4071	-	FR906305.1	31166	37597	-	303	-	- && sp|Q6AX60|PTHB1_XENLA Protein PTHB1 OS=Xenopus laevis OX=8355 GN=bbs9 PE=2 SV=1 && -	-
novel.4080	-	FR906322.1	109701	118106	+	7018	-	- && sp|Q495M9|USH1G_HUMAN pre-mRNA splicing regulator USH1G OS=Homo sapiens OX=9606 GN=USH1G PE=1 SV=1 && -	-
novel.4117	-	FR906373.1	84036	85435	-	209	-	- && - && -	-
novel.4120	-	FR906381.1	71960	73808	+	1037	-	- && - && -	-
novel.4150	-	FR906421.1	83611	84666	+	1034	-	- && - && -	-
novel.4250	-	FR906563.1	107420	108719	-	980	-	- && - && -	-
novel.4268	-	FR906586.1	106103	107146	+	434	-	- && sp|O60337|MARH6_HUMAN E3 ubiquitin-protein ligase MARCHF6 OS=Homo sapiens OX=9606 GN=MARCHF6 PE=1 SV=2 && PF12906:RING-variant domain	-
novel.4297	-	FR906653.1	54064	54826	-	741	-	- && - && -	-
novel.4305	-	FR906669.1	64707	65800	-	1008	-	- && - && -	-
novel.4411	-	FR906892.1	28848	30974	+	1139	-	- && - && -	-
novel.4441	-	FR906929.1	43418	44767	-	1350	-	- && - && -	-
novel.4469	-	FR906982.1	28465	30576	+	1941	-	- && - && -	-
novel.4500	-	FR907070.1	37554	38486	+	549	-	- && - && -	-
novel.4531	-	FR907159.1	56677	66285	-	2012	-	- && - && -	zf-C2H2
novel.4552	-	FR907195.1	58209	61253	-	1532	-	- && - && -	-
novel.4656	-	FR907385.1	49259	52130	-	2872	-	- && - && -	-
novel.4772	-	FR907663.1	10498	12573	-	555	-	- && - && -	-
novel.4775	-	FR907669.1	1923	2318	-	396	-	- && - && -	-
novel.4847	-	FR907860.1	39146	40195	-	1050	-	- && - && -	-
novel.4863	-	FR907915.1	7827	14016	+	2416	-	- && - && -	-
novel.4868	-	FR907924.1	49868	50520	+	238	-	- && - && -	-
novel.4909	-	FR908019.1	57515	59445	+	1304	-	- && - && -	-
novel.4987	-	FR908264.1	26782	37443	+	3605	-	- && sp|Q9UPU3|SORC3_HUMAN VPS10 domain-containing receptor SorCS3 OS=Homo sapiens OX=9606 GN=SORCS3 PE=1 SV=2 && -	-
novel.5018	-	FR908336.1	6162	15188	+	2590	-	- && - && -	-
novel.5037	-	FR908418.1	35512	40492	-	4981	-	- && sp|Q04202|TCB2_CAEBR Transposable element Tcb2 transposase OS=Caenorhabditis briggsae OX=6238 PE=3 SV=1 && -	-
novel.5043	-	FR908437.1	13875	14664	-	611	-	- && - && -	-
novel.5153	-	FR908748.1	11454	11986	+	442	-	- && - && -	-
novel.5168	-	FR908787.1	50532	50825	-	294	-	- && - && -	-
novel.5282	-	FR909133.1	36	5373	+	2651	-	- && - && -	-
novel.5304	-	FR909251.1	20831	26885	-	1548	-	- && sp|Q6NVC5|MIRO1_DANRE Mitochondrial Rho GTPase 1-A OS=Danio rerio OX=7955 GN=rhot1a PE=2 SV=1 && -	-
novel.5391	-	FR909550.1	14379	18253	+	3148	-	- && sp|P55041|GEM_MOUSE GTP-binding protein GEM OS=Mus musculus OX=10090 GN=Gem PE=1 SV=2 && -	-
novel.5396	-	FR909555.1	25695	26023	-	274	-	- && - && -	-
novel.5405	-	FR909579.1	35814	43659	-	4187	-	- && sp|B8K1W2|ABCBB_CANLF Bile salt export pump OS=Canis lupus familiaris OX=9615 GN=Abcb11e PE=1 SV=1 && -	-
novel.5424	-	FR909664.1	501	2051	-	1551	-	- && - && -	-
novel.5517	-	FR909996.1	10035	17701	+	1000	-	- && sp|Q4KML2|CRYD_DANRE Cryptochrome DASH OS=Danio rerio OX=7955 GN=cry-dash PE=2 SV=2 && -	-
novel.5522	-	FR910029.1	28227	29347	+	324	-	- && - && -	-
novel.5534	-	FR910067.1	30593	35431	+	2038	-	- && - && -	-
novel.5565	-	FR910218.1	38655	39513	+	859	-	- && - && -	-
novel.5618	-	FR910410.1	32290	33604	+	1224	-	- && - && -	-
novel.5642	-	FR910546.1	31853	33472	-	1542	-	- && - && -	-
novel.5688	-	FR910742.1	11163	24371	-	5494	-	- && sp|Q9NBX4|RTXE_DROME Probable RNA-directed DNA polymerase from transposon X-element OS=Drosophila melanogaster OX=7227 GN=X-element\ORF2 PE=3 SV=1 && -	-
novel.5718	-	FR910858.1	1	1371	-	1371	-	- && - && -	-
novel.5755	-	FR910993.1	33627	34768	-	979	-	- && sp|A7Z052|WDR6_BOVIN tRNA (34-2'-O)-methyltransferase regulator WDR6 OS=Bos taurus OX=9913 GN=WDR6 PE=2 SV=1 && -	-
novel.5799	-	FR911167.1	18023	18449	+	427	-	- && sp|Q90WG6|NEUA_ONCMY N-acylneuraminate cytidylyltransferase OS=Oncorhynchus mykiss OX=8022 GN=cmas PE=2 SV=1 && -	-
novel.5887	-	FR911685.1	30357	31355	-	869	-	- && - && -	-
novel.5960	-	FR911970.1	26335	30136	+	3802	-	- && - && -	-
novel.6015	-	FR912188.1	1953	8308	-	6224	-	- && - && -	-
novel.6040	-	FR912345.1	6744	7427	+	506	-	- && - && -	-
novel.6149	-	FR912891.1	19910	26425	+	1118	-	- && sp|Q96FL9|GLT14_HUMAN Polypeptide N-acetylgalactosaminyltransferase 14 OS=Homo sapiens OX=9606 GN=GALNT14 PE=1 SV=1 && -	-
novel.6256	-	FR913423.1	20206	21990	-	1785	-	- && sp|Q7LHG5|YI31B_YEAST Transposon Ty3-I Gag-Pol polyprotein OS=Saccharomyces cerevisiae (strain ATCC 204508 / S288c) OX=559292 GN=TY3B-I PE=1 SV=2 && -	-
novel.6303	-	FR913615.1	14660	24273	-	291	-	- && - && -	-
novel.6308	-	FR913636.1	24	2503	-	1919	-	- && - && -	-
novel.6327	-	FR913744.1	1063	5198	+	3508	-	- && sp|Q02084|A33_PLEWA Zinc-binding protein A33 OS=Pleurodeles waltl OX=8319 PE=1 SV=2 && -	-
novel.6341	-	FR913832.1	15234	17014	+	1781	-	- && - && -	-
novel.6349	-	FR913871.1	46	3455	-	773	-	- && sp|Q9UJW0|DCTN4_HUMAN Dynactin subunit 4 OS=Homo sapiens OX=9606 GN=DCTN4 PE=1 SV=1 && PF05502:Dynactin p62 family	-
novel.6373	-	FR914062.1	10787	22472	-	1383	-	- && sp|P34257|TC3A_CAEEL Transposable element Tc3 transposase OS=Caenorhabditis elegans OX=6239 GN=tc3a PE=1 SV=1 && -	-
novel.6386	-	FR914081.1	16681	19488	-	2696	-	- && sp|O15553|MEFV_HUMAN Pyrin OS=Homo sapiens OX=9606 GN=MEFV PE=1 SV=1 && PF00622:SPRY domain	-
novel.6455	-	FR914458.1	21079	21562	-	375	-	- && - && -	-
novel.6507	-	FR914800.1	1730	3091	+	244	-	- && - && -	-
novel.6543	-	FR914971.1	851	7005	+	1382	-	- && - && -	-
novel.6556	-	FR915017.1	10707	12982	+	2055	-	- && sp|Q29460|PA1B3_BOVIN Platelet-activating factor acetylhydrolase IB subunit alpha1 OS=Bos taurus OX=9913 GN=PAFAH1B3 PE=1 SV=1 && -	-
novel.6571	-	FR915112.1	97	805	+	676	-	- && - && -	-
novel.6599	-	FR915240.1	1	1266	+	620	-	- && sp|P04068|HYEP_RABIT Epoxide hydrolase 1 OS=Oryctolagus cuniculus OX=9986 GN=EPHX1 PE=1 SV=2 && -	-
novel.6624	-	FR915358.1	17340	18229	+	890	-	- && - && -	-
novel.6636	-	FR915468.1	4619	5418	-	738	-	- && - && -	-
novel.6637	-	FR915469.1	249	1507	-	289	-	- && - && -	-
novel.6676	-	FR915686.1	5997	7728	+	1732	-	- && - && -	-
novel.6694	-	FR915794.1	4444	8201	-	788	-	- && sp|P03934|TC1A_CAEEL Transposable element Tc1 transposase OS=Caenorhabditis elegans OX=6239 GN=tc1a PE=3 SV=1 && -	-
novel.6715	-	FR915882.1	17441	18535	+	1095	-	- && - && -	-
novel.6740	-	FR916004.1	17760	18182	+	423	-	- && - && -	-
novel.6894	-	FR916991.1	1960	3824	+	1769	-	- && - && -	-
novel.7180	-	FR918780.1	3289	3576	+	249	-	- && - && -	-
novel.7218	-	FR919079.1	9662	11118	+	1457	-	- && - && -	-
novel.7249	-	FR919247.1	7725	10572	+	2662	-	- && sp|A0A0E4BZH1|SKIT1_MACFA Selection and upkeep of intraepithelial T-cells protein 1 OS=Macaca fascicularis OX=9541 GN=SKINT1 PE=2 SV=1 && -	-
novel.7284	-	FR919494.1	9330	11680	+	2307	-	- && - && -	-
novel.7298	-	FR919595.1	536	10017	+	1119	-	- && - && -	-
novel.7315	-	FR919762.1	534	2186	+	1581	-	- && sp|P35072|TCB1_CAEBR Transposable element Tcb1 transposase OS=Caenorhabditis briggsae OX=6238 PE=3 SV=1 && -	-
novel.7328	-	FR919824.1	2	309	+	308	-	- && - && -	-
novel.7401	-	FR920449.1	6864	7123	+	260	-	- && - && -	-
novel.7531	-	FR921635.1	1	1241	+	1241	-	- && - && -	-
novel.7559	-	FR921905.1	3489	8638	+	264	-	- && sp|Q9WVP1|AP1M2_MOUSE AP-1 complex subunit mu-2 OS=Mus musculus OX=10090 GN=Ap1m2 PE=1 SV=3 && -	-
novel.7578	-	FR922067.1	1176	2925	+	1750	-	- && - && -	-
novel.7588	-	FR922083.1	7922	9140	+	1002	-	- && sp|Q9TT90|ANDR_CANLF Androgen receptor OS=Canis lupus familiaris OX=9615 GN=AR PE=2 SV=1 && -	-
novel.7630	-	FR922606.1	5748	6805	+	468	-	- && - && -	-
novel.7671	-	FR923090.1	1	1622	-	1622	-	- && sp|P35072|TCB1_CAEBR Transposable element Tcb1 transposase OS=Caenorhabditis briggsae OX=6238 PE=3 SV=1 && PF01498:Transposase	-
novel.7681	-	FR923208.1	8146	8628	+	483	-	- && - && -	-
novel.7775	-	FR923946.1	4867	8261	+	2972	-	- && sp|Q68D51|DEN2C_HUMAN DENN domain-containing protein 2C OS=Homo sapiens OX=9606 GN=DENND2C PE=1 SV=2 && -	-
novel.7780	-	FR924024.1	7060	8227	+	597	-	- && - && -	-
novel.7799	-	FR924234.1	6691	8105	+	1080	-	- && sp|Q6PCS4|RHG29_DANRE Rho GTPase-activating protein 29 OS=Danio rerio OX=7955 GN=arhgap29 PE=2 SV=1 && -	-
novel.7830	-	FR924557.1	58	1310	-	1253	-	- && sp|P29122|PCSK6_HUMAN Proprotein convertase subtilisin/kexin type 6 OS=Homo sapiens OX=9606 GN=PCSK6 PE=1 SV=1 && -	-
novel.7916	-	FR925503.1	5009	7585	+	765	-	- && sp|Q91ZU0|ASB7_MOUSE Ankyrin repeat and SOCS box protein 7 OS=Mus musculus OX=10090 GN=Asb7 PE=2 SV=2 && -	-
novel.7942	-	FR925924.1	96	5175	+	1397	-	- && sp|Q80T79|CSMD3_MOUSE CUB and sushi domain-containing protein 3 OS=Mus musculus OX=10090 GN=Csmd3 PE=1 SV=3 && -	-
novel.7948	-	FR926042.1	9	1428	+	1420	-	- && - && -	-
novel.7975	-	FR926433.1	1	2890	+	2890	-	- && sp|P21329|RTJK_DROFU RNA-directed DNA polymerase from mobile element jockey OS=Drosophila funebris OX=7221 GN=jockey\pol PE=1 SV=1 && -	-
novel.7997	-	FR926648.1	119	6744	-	1436	-	- && - && -	-
novel.8015	-	FR926842.1	20	6787	-	1303	-	- && sp|Q96DT7|ZBT10_HUMAN Zinc finger and BTB domain-containing protein 10 OS=Homo sapiens OX=9606 GN=ZBTB10 PE=1 SV=2 && PF00651:BTB/POZ domain	ZBTB
novel.8086	-	FR927844.1	1	2836	-	1474	-	- && - && -	-
novel.8090	-	FR927935.1	4735	5529	-	795	-	- && - && -	-
novel.8157	-	FR928952.1	2522	4752	+	1101	-	- && sp|Q9P2D0|IBTK_HUMAN Inhibitor of Bruton tyrosine kinase OS=Homo sapiens OX=9606 GN=IBTK PE=1 SV=3 && PF12796:Ankyrin repeats (3 copies)	-
novel.8303	-	FR930771.1	1	280	+	241	-	- && - && -	-
novel.8346	-	FR931309.1	152	1747	-	442	-	- && sp|Q8SPJ1|PLAK_BOVIN Junction plakoglobin OS=Bos taurus OX=9913 GN=JUP PE=2 SV=1 && -	-
novel.8408	-	FR932109.1	1	4697	-	4697	-	- && sp|Q95SX7|RTBS_DROME Probable RNA-directed DNA polymerase from transposon BS OS=Drosophila melanogaster OX=7227 GN=RTase PE=2 SV=1 && -	-
novel.8568	-	FR934523.1	1	767	+	709	-	- && - && -	-
novel.8583	-	FR934647.1	1	3494	+	2920	-	- && sp|Q91590|TEFF1_XENLA Tomoregulin-1 OS=Xenopus laevis OX=8355 GN=tmeff1 PE=1 SV=2 && PF07648:Kazal-type serine protease inhibitor domain	-
novel.8684	-	FR936729.1	1	634	+	634	-	- && - && -	-
novel.8687	-	FR936741.1	1271	1722	-	452	-	- && - && -	-
novel.8700	-	FR937000.1	1181	3944	+	2764	-	- && sp|P52757|CHIO_HUMAN Beta-chimaerin OS=Homo sapiens OX=9606 GN=CHN2 PE=1 SV=2 && -	-
novel.8756	-	FR938054.1	685	3756	-	2907	-	- && - && -	-
novel.8809	-	FR939224.1	1	2659	-	2603	-	- && - && -	-
novel.8826	-	FR939598.1	2230	3674	-	1222	-	- && - && -	-
novel.8848	-	FR939938.1	2021	2755	+	735	-	- && - && -	-
novel.8948	-	FR941734.1	54	3416	-	1040	-	- && sp|E7FE13|LGR4_DANRE Leucine-rich repeat-containing G-protein coupled receptor 4 OS=Danio rerio OX=7955 GN=lgr4 PE=2 SV=1 && -	-
novel.8998	-	FR942604.1	328	3245	-	1260	-	- && sp|P49696|SYVC_TAKRU Valine--tRNA ligase OS=Takifugu rubripes OX=31033 GN=vars1 PE=3 SV=1 && PF00133:tRNA synthetases class I (I, L, M and V)	-
novel.9032	-	FR943344.1	1265	3327	+	1666	-	- && - && -	-
novel.9067	-	FR944000.1	1	3342	+	3342	-	- && - && -	-
novel.9079	-	FR944185.1	1	2966	+	2746	-	- && sp|P35072|TCB1_CAEBR Transposable element Tcb1 transposase OS=Caenorhabditis briggsae OX=6238 PE=3 SV=1 && -	-
novel.9091	-	FR944520.1	902	1142	-	241	-	- && - && -	-
novel.9172	-	FR945997.1	100	3217	-	3118	-	- && sp|Q502I9|FCHO2_DANRE F-BAR domain only protein 2 OS=Danio rerio OX=7955 GN=fcho2 PE=2 SV=1 && -	-
novel.9191	-	FR946373.1	1	3193	-	2003	-	- && sp|Q0P4W3|RMD2_XENTR Regulator of microtubule dynamics protein 2 OS=Xenopus tropicalis OX=8364 GN=rmdn2 PE=2 SV=1 && -	-
novel.9202	-	FR946588.1	93	3182	-	3090	-	- && sp|Q9UR07|TF211_SCHPO Transposon Tf2-11 polyprotein OS=Schizosaccharomyces pombe (strain 972 / ATCC 24843) OX=284812 GN=Tf2-11 PE=3 SV=1 && -	-
novel.9235	-	FR947246.1	2022	3027	-	1006	-	- && - && -	-
novel.9301	-	FR948306.1	1539	3087	+	1450	-	- && - && -	-
novel.9323	-	FR948612.1	1	1809	+	1740	-	- && sp|Q66I21|AL8A1_DANRE 2-aminomuconic semialdehyde dehydrogenase OS=Danio rerio OX=7955 GN=aldh8a1 PE=2 SV=1 && -	-
novel.9349	-	FR949118.1	1	3040	+	2958	-	- && sp|P35072|TCB1_CAEBR Transposable element Tcb1 transposase OS=Caenorhabditis briggsae OX=6238 PE=3 SV=1 && -	-
novel.9396	-	FR949926.1	1	3006	+	3006	-	- && sp|Q99315|YG31B_YEAST Transposon Ty3-G Gag-Pol polyprotein OS=Saccharomyces cerevisiae (strain ATCC 204508 / S288c) OX=559292 GN=TY3B-G PE=1 SV=3 && -	-
novel.9409	-	FR950139.1	1358	2854	+	332	-	- && sp|P78362|SRPK2_HUMAN SRSF protein kinase 2 OS=Homo sapiens OX=9606 GN=SRPK2 PE=1 SV=3 && -	-
novel.9484	-	FR951765.1	96	2919	+	2191	-	- && sp|O75783|RHBL1_HUMAN Rhomboid-related protein 1 OS=Homo sapiens OX=9606 GN=RHBDL1 PE=1 SV=1 && -	-
novel.9487	-	FR951837.1	2	2915	+	2914	-	- && - && -	-
novel.9519	-	FR952397.1	4	2885	-	1976	-	- && - && -	-
novel.9622	-	FR954387.1	1	986	-	986	-	- && - && -	-
novel.9654	-	FR954967.1	6	1738	+	1710	-	- && - && -	-
novel.9659	-	FR954998.1	1936	2759	-	631	-	- && - && -	-
novel.9698	-	FR955727.1	357	2609	-	2253	-	- && sp|Q6PE18|P4K2A_DANRE Phosphatidylinositol 4-kinase type 2-alpha OS=Danio rerio OX=7955 GN=pi4k2a PE=2 SV=1 && -	-
novel.9735	-	FR956486.1	2	1200	-	1170	-	- && - && -	-
novel.9760	-	FR956992.1	1	524	-	494	-	- && - && -	-
novel.9790	-	FR957543.1	670	2385	+	472	-	- && sp|O42101|NR5A2_CHICK Nuclear receptor subfamily 5 group A member 2 OS=Gallus gallus OX=9031 GN=NR5A2 PE=2 SV=1 && -	-
novel.9792	-	FR957601.1	2191	2601	+	278	-	- && sp|Q8NC69|KCTD6_HUMAN BTB/POZ domain-containing protein KCTD6 OS=Homo sapiens OX=9606 GN=KCTD6 PE=1 SV=2 && -	-
novel.9810	-	FR958047.1	1	2637	-	2147	-	- && - && -	-
novel.9877	-	FR959296.1	1	1246	+	685	-	- && sp|A2A8L1|CHD5_MOUSE Chromodomain-helicase-DNA-binding protein 5 OS=Mus musculus OX=10090 GN=Chd5 PE=1 SV=1 && -	-
novel.9884	-	FR959388.1	698	2057	-	1072	-	- && - && -	-
novel.9890	-	FR959501.1	1	2614	+	1381	-	- && - && -	-
novel.9891	-	FR959508.1	1	372	+	372	-	- && - && -	-
novel.9952	-	FR961172.1	28	444	-	417	-	- && - && -	-
novel.10046	-	FR963133.1	1	1285	-	1285	-	- && - && -	-
novel.10067	-	FR963431.1	2023	2428	+	406	-	- && - && -	-
novel.10091	-	FR963952.1	11	2426	+	2389	-	- && - && -	-
novel.10248	-	FR967183.1	120	758	+	639	-	- && sp|Q66I14|SPS3_DANRE Selenide, water dikinase 3 OS=Danio rerio OX=7955 GN=sephs3 PE=2 SV=2 && -	-
novel.10350	-	FR969320.1	1183	2321	+	964	-	- && sp|O35854|BCAT2_RAT Branched-chain-amino-acid aminotransferase, mitochondrial OS=Rattus norvegicus OX=10116 GN=Bcat2 PE=1 SV=1 && PF01063:Amino-transferase class IV	-
novel.10360	-	FR969509.1	637	2316	-	696	-	- && sp|Q7SIG6|ASAP2_MOUSE Arf-GAP with SH3 domain, ANK repeat and PH domain-containing protein 2 OS=Mus musculus OX=10090 GN=Asap2 PE=1 SV=3 && -	-
novel.10389	-	FR970110.1	2	2293	-	2292	-	- && - && -	-
novel.10394	-	FR970173.1	9	2176	+	2168	-	- && - && -	-
novel.10475	-	FR971750.1	30	2231	-	1427	-	- && sp|Q9YHY6|CND1_XENLA Condensin complex subunit 1 OS=Xenopus laevis OX=8355 GN=ncapd2 PE=1 SV=1 && -	-
novel.10528	-	FR972995.1	12	1469	+	1458	-	- && sp|Q6PEY1|TMM88_HUMAN Transmembrane protein 88 OS=Homo sapiens OX=9606 GN=TMEM88 PE=1 SV=1 && -	-
novel.10540	-	FR973289.1	1	2213	+	2213	-	- && - && -	-
novel.10592	-	FR974889.1	1136	1799	+	382	-	- && sp|Q6B966|NAL14_MOUSE NACHT, LRR and PYD domains-containing protein 14 OS=Mus musculus OX=10090 GN=Nlrp14 PE=1 SV=2 && -	-
novel.10646	-	FR976293.1	465	822	+	358	-	- && - && -	-
novel.10698	-	FR977187.1	344	2078	+	862	-	- && - && -	-
novel.10715	-	FR977502.1	1	1908	+	1908	-	- && - && -	-
novel.10733	-	FR977796.1	1	1977	-	1977	-	- && - && -	-
novel.10768	-	FR978925.1	193	2054	-	1824	-	- && - && -	-
novel.10838	-	FR980603.1	1	2011	+	388	-	- && sp|Q96RE7|NACC1_HUMAN Nucleus accumbens-associated protein 1 OS=Homo sapiens OX=9606 GN=NACC1 PE=1 SV=1 && -	-
novel.10852	-	FR980926.1	193	1032	-	493	-	- && - && -	-
novel.11007	-	HG973520.1	2783097	2784787	+	1128	-	- && - && -	-
novel.11015	-	HG973520.1	10065276	10073227	+	249	-	- && - && -	-
novel.11052	-	HG973521.1	4210572	4212195	-	1405	-	- && - && -	-
novel.11067	-	HG973523.1	3265816	3271927	+	5363	-	- && sp|Q9DCK3|TSN4_MOUSE Tetraspanin-4 OS=Mus musculus OX=10090 GN=Tspan4 PE=1 SV=1 && PF00335:Tetraspanin family	-
novel.11090	-	HG973525.1	224767	225340	-	420	-	- && - && -	-
novel.11099	-	HG973526.1	2397355	2398526	+	1172	-	- && - && -	-
novel.11118	-	HG973527.1	1826953	1829097	+	2145	-	- && - && PF01498:Transposase	-
novel.11193	-	HG973534.1	68424	69684	+	1216	-	- && - && -	-
novel.11241	-	HG973538.1	617947	637068	+	4214	-	- && - && -	-
novel.11274	-	HG973539.1	1255795	1269894	+	885	-	- && sp|Q8VC82|RHBL1_MOUSE Rhomboid-related protein 1 OS=Mus musculus OX=10090 GN=Rhbdl1 PE=2 SV=1 && -	-

## Sheet: LLA
gene_id	gene_name	gene_chr	gene_start	gene_end	gene_strand	gene_length	gene_biotype	gene_description	Family
gene_GSONMT00071406001	GSONMT00071406001	HG973520.1	312818	325578	-	12761	protein_coding	- && sp|P12617|DCMC_ANSAN Malonyl-CoA decarboxylase, mitochondrial OS=Anser anser anser OX=8844 GN=MLYCD PE=1 SV=2 && PF05292:Malonyl-CoA decarboxylase C-terminal domain	-
gene_GSONMT00071377001	GSONMT00071377001	HG973520.1	1077184	1078572	-	1389	protein_coding	- && - && -	-
gene_GSONMT00080025001	GSONMT00080025001	HG973520.1	1471077	1471614	+	538	protein_coding	- && sp|Q6P4U6|ZNRF1_DANRE E3 ubiquitin-protein ligase znrf1 OS=Danio rerio OX=7955 GN=znrf1 PE=2 SV=1 && -	-
gene_GSONMT00023936001	GSONMT00023936001	HG973520.1	3384707	3386612	-	1906	protein_coding	- && - && -	-
gene_GSONMT00077678001	GSONMT00077678001	HG973521.1	2172922	2185040	+	12119	protein_coding	- && sp|Q9UI14|PRAF1_HUMAN Prenylated Rab acceptor protein 1 OS=Homo sapiens OX=9606 GN=RABAC1 PE=1 SV=1 && -	-
gene_GSONMT00042679001	GSONMT00042679001	HG973521.1	6490620	6494528	-	3909	protein_coding	- && sp|Q1LX29|TERB1_DANRE Telomere repeats-binding bouquet formation protein 1 OS=Danio rerio OX=7955 GN=ccdc79 PE=3 SV=2 && -	-
gene_GSONMT00042667001	GSONMT00042667001	HG973521.1	6876547	6879873	+	3327	protein_coding	- && sp|Q8N1W2|ZN710_HUMAN Zinc finger protein 710 OS=Homo sapiens OX=9606 GN=ZNF710 PE=1 SV=2 && -	zf-C2H2
gene_GSONMT00009891001	GSONMT00009891001	HG973522.1	30424	36430	+	6007	protein_coding	- && sp|P25712|NDUV3_BOVIN NADH dehydrogenase [ubiquinone] flavoprotein 3, mitochondrial OS=Bos taurus OX=9913 GN=NDUFV3 PE=1 SV=1 && -	-
gene_GSONMT00005022001	GSONMT00005022001	HG973522.1	329038	337234	+	8197	protein_coding	- && sp|P18687|CH60_CRIGR 60 kDa heat shock protein, mitochondrial OS=Cricetulus griseus OX=10029 GN=HSPD1 PE=2 SV=1 && -	-
gene_GSONMT00009758001	GSONMT00009758001	HG973523.1	2620821	2621723	+	903	protein_coding	- && sp|Q6GPK9|TAOK2_XENLA Serine/threonine-protein kinase TAO2 OS=Xenopus laevis OX=8355 GN=taok2 PE=2 SV=1 && -	-
gene_GSONMT00009779001	GSONMT00009779001	HG973523.1	2904092	2910483	+	6392	protein_coding	- && sp|Q9H5N1|RABE2_HUMAN Rab GTPase-binding effector protein 2 OS=Homo sapiens OX=9606 GN=RABEP2 PE=1 SV=2 && -	-
gene_GSONMT00067464001	GSONMT00067464001	HG973524.1	1377018	1380037	+	3020	protein_coding	- && sp|Q90YL3|MED26_DANRE Mediator of RNA polymerase II transcription subunit 26 OS=Danio rerio OX=7955 GN=med26 PE=2 SV=2 && PF15693:Mediator complex subunit 26 C-terminal|PF15694:Mediator complex subunit 26 middle domain	-
gene_GSONMT00066367001	GSONMT00066367001	HG973525.1	3091537	3104459	+	12923	protein_coding	- && sp|Q9UNH5|CC14A_HUMAN Dual specificity protein phosphatase CDC14A OS=Homo sapiens OX=9606 GN=CDC14A PE=1 SV=1 && -	-
gene_GSONMT00033988001	GSONMT00033988001	HG973526.1	2777318	2802014	+	24697	protein_coding	- && sp|Q16881|TRXR1_HUMAN Thioredoxin reductase 1, cytoplasmic OS=Homo sapiens OX=9606 GN=TXNRD1 PE=1 SV=3 && -	-
gene_GSONMT00069571001	GSONMT00069571001	HG973529.1	2440090	2445721	-	5632	protein_coding	- && sp|B5X8M4|BRCC3_SALSA Lys-63-specific deubiquitinase BRCC36 OS=Salmo salar OX=8030 GN=brcc3 PE=2 SV=1 && -	-
gene_GSONMT00075257001	GSONMT00075257001	HG973530.1	1883345	1897711	+	14367	protein_coding	- && sp|Q15020|SART3_HUMAN Squamous cell carcinoma antigen recognized by T-cells 3 OS=Homo sapiens OX=9606 GN=SART3 PE=1 SV=1 && -	-
gene_GSONMT00033824001	GSONMT00033824001	HG973531.1	684674	693658	+	8985	protein_coding	- && sp|Q6P3L0|MVP_DANRE Major vault protein OS=Danio rerio OX=7955 GN=mvp PE=2 SV=1 && PF13358:DDE superfamily endonuclease	-
gene_GSONMT00053902001	GSONMT00053902001	HG973531.1	916243	923834	-	7592	protein_coding	- && sp|Q9BW91|NUDT9_HUMAN ADP-ribose pyrophosphatase, mitochondrial OS=Homo sapiens OX=9606 GN=NUDT9 PE=1 SV=1 && -	-
gene_GSONMT00053904001	GSONMT00053904001	HG973531.1	957780	978224	+	20445	protein_coding	- && sp|Q8N9F7|GDPD1_HUMAN Lysophospholipase D GDPD1 OS=Homo sapiens OX=9606 GN=GDPD1 PE=1 SV=2 && -	-
gene_GSONMT00053905001	GSONMT00053905001	HG973531.1	983701	992534	+	8834	protein_coding	- && sp|Q04202|TCB2_CAEBR Transposable element Tcb2 transposase OS=Caenorhabditis briggsae OX=6238 PE=3 SV=1 && PF01498:Transposase	-
gene_GSONMT00070825001	GSONMT00070825001	HG973534.1	3143604	3160499	+	16896	protein_coding	- && sp|O75521|ECI2_HUMAN Enoyl-CoA delta isomerase 2 OS=Homo sapiens OX=9606 GN=ECI2 PE=1 SV=4 && -	-
gene_GSONMT00066199001	GSONMT00066199001	HG973536.1	3627189	3650108	-	22920	protein_coding	- && sp|Q3UKU1|ELL2_MOUSE RNA polymerase II elongation factor ELL2 OS=Mus musculus OX=10090 GN=Ell2 PE=1 SV=2 && -	-
gene_GSONMT00066211001	GSONMT00066211001	HG973536.1	3879938	3892165	-	12228	protein_coding	- && sp|O77784|IDH3B_BOVIN Isocitrate dehydrogenase [NAD] subunit beta, mitochondrial OS=Bos taurus OX=9913 GN=IDH3B PE=2 SV=2 && -	-
gene_GSONMT00001353001	GSONMT00001353001	HG973537.1	345810	349154	-	3345	protein_coding	- && sp|A1YF22|ZHX1_GORGO Zinc fingers and homeoboxes protein 1 OS=Gorilla gorilla gorilla OX=9595 GN=ZHX1 PE=3 SV=1 && PF00046:Homeodomain|PF11569:Homeodomain leucine-zipper encoding, Homez|PF18387:Zinc-fingers and homeoboxes C2H2 finger domain	Homeobox
gene_GSONMT00001329001	GSONMT00001329001	HG973537.1	628382	636618	+	8237	protein_coding	- && sp|Q92504|S39A7_HUMAN Zinc transporter SLC39A7 OS=Homo sapiens OX=9606 GN=SLC39A7 PE=1 SV=2 && -	-
gene_GSONMT00076730001	GSONMT00076730001	HG973538.1	603215	607894	+	4680	protein_coding	- && sp|Q96Q27|ASB2_HUMAN Ankyrin repeat and SOCS box protein 2 OS=Homo sapiens OX=9606 GN=ASB2 PE=1 SV=1 && PF12796:Ankyrin repeats (3 copies)	-
gene_GSONMT00076686001	GSONMT00076686001	HG973538.1	1272336	1275309	-	2974	protein_coding	- && sp|B8A5G9|TRM5_DANRE tRNA (guanine(37)-N1)-methyltransferase OS=Danio rerio OX=7955 GN=trmt5 PE=3 SV=1 && -	-
gene_GSONMT00076641001	GSONMT00076641001	HG973538.1	2165216	2171017	+	5802	protein_coding	- && sp|P24722|KCRT_ONCMY Creatine kinase, testis isozyme OS=Oncorhynchus mykiss OX=8022 GN=tck1 PE=2 SV=1 && -	-
gene_GSONMT00075786001	GSONMT00075786001	HG973538.1	4684216	4686277	+	2062	protein_coding	- && sp|Q7ZWI4|GSKIP_DANRE GSK3-beta interaction protein OS=Danio rerio OX=7955 GN=gskip PE=2 SV=1 && -	-
gene_GSONMT00027737001	GSONMT00027737001	HG973539.1	589394	594011	+	4618	protein_coding	- && sp|Q6PL45|BRID5_HUMAN BRICHOS domain-containing protein 5 OS=Homo sapiens OX=9606 GN=BRICD5 PE=1 SV=3 && -	-
gene_GSONMT00027739001	GSONMT00027739001	HG973539.1	594268	608603	-	14336	protein_coding	- && sp|Q803V5|LST8_DANRE Target of rapamycin complex subunit lst8 OS=Danio rerio OX=7955 GN=mlst8 PE=2 SV=1 && -	-
gene_GSONMT00058854001	GSONMT00058854001	HG973540.1	2598545	2599143	-	599	protein_coding	- && sp|Q14554|PDIA5_HUMAN Protein disulfide-isomerase A5 OS=Homo sapiens OX=9606 GN=PDIA5 PE=1 SV=1 && -	-
gene_GSONMT00060061001	GSONMT00060061001	HG973540.1	2962101	2966314	+	4214	protein_coding	- && sp|Q0P442|RNKB_DANRE Ribonuclease kappa-B OS=Danio rerio OX=7955 GN=rnasekb PE=3 SV=1 && -	-
gene_GSONMT00070094001	GSONMT00070094001	HG973541.1	680433	685603	+	5171	protein_coding	- && sp|Q96PZ7|CSMD1_HUMAN CUB and sushi domain-containing protein 1 OS=Homo sapiens OX=9606 GN=CSMD1 PE=1 SV=3 && PF00084:Sushi repeat (SCR repeat)	-
gene_GSONMT00070132001	GSONMT00070132001	HG973541.1	1600880	1641236	-	40357	protein_coding	- && sp|Q9NBX4|RTXE_DROME Probable RNA-directed DNA polymerase from transposon X-element OS=Drosophila melanogaster OX=7227 GN=X-element\ORF2 PE=3 SV=1 && -	-
gene_GSONMT00079499001	GSONMT00079499001	HG973542.1	1808587	1810102	-	1516	protein_coding	- && sp|P08397|HEM3_HUMAN Porphobilinogen deaminase OS=Homo sapiens OX=9606 GN=HMBS PE=1 SV=2 && -	-
gene_GSONMT00079518001	GSONMT00079518001	HG973542.1	2084860	2092570	+	7711	protein_coding	- && sp|P53539|FOSB_HUMAN Protein fosB OS=Homo sapiens OX=9606 GN=FOSB PE=1 SV=1 && -	TF_bZIP
gene_GSONMT00034385001	GSONMT00034385001	HG973545.1	1102142	1108321	-	6180	protein_coding	- && - && PF00129:Class I Histocompatibility antigen, domains alpha 1 and 2	-
gene_GSONMT00034391001	GSONMT00034391001	HG973545.1	1152504	1162417	-	9914	protein_coding	- && sp|Q3ZC13|AP2M1_BOVIN AP-2 complex subunit mu OS=Bos taurus OX=9913 GN=AP2M1 PE=1 SV=1 && -	-
gene_GSONMT00002239001	GSONMT00002239001	FR926809.1	6063	6750	+	688	protein_coding	- && - && -	-
gene_GSONMT00018287001	GSONMT00018287001	FR926702.1	9	3217	+	3209	protein_coding	- && sp|Q9DE67|LUM_COTJA Lumican OS=Coturnix japonica OX=93934 GN=LUM PE=2 SV=1 && PF13855:Leucine rich repeat|PF01462:Leucine rich repeat N-terminal domain	-
gene_GSONMT00018824001	GSONMT00018824001	FR926858.1	6	6149	+	6144	protein_coding	- && sp|Q91V93|RHBT2_MOUSE Rho-related BTB domain-containing protein 2 OS=Mus musculus OX=10090 GN=Rhobtb2 PE=2 SV=2 && -	-
gene_GSONMT00029532001	GSONMT00029532001	FR927013.1	105	1318	-	1214	protein_coding	- && sp|Q9NTG7|SIR3_HUMAN NAD-dependent protein deacetylase sirtuin-3, mitochondrial OS=Homo sapiens OX=9606 GN=SIRT3 PE=1 SV=2 && -	-
gene_GSONMT00057842001	GSONMT00057842001	FR927419.1	786	5168	-	4383	protein_coding	- && sp|Q03385|GNDS_MOUSE Ral guanine nucleotide dissociation stimulator OS=Mus musculus OX=10090 GN=Ralgds PE=1 SV=2 && -	-
gene_GSONMT00029269001	GSONMT00029269001	FR927320.1	2	6012	-	6011	protein_coding	- && sp|P15923|TFE2_HUMAN Transcription factor E2-alpha OS=Homo sapiens OX=9606 GN=TCF3 PE=1 SV=1 && -	-
gene_GSONMT00057155001	GSONMT00057155001	FR927149.1	1	590	+	590	protein_coding	- && - && -	-
gene_GSONMT00019891001	GSONMT00019891001	FR928007.1	1151	3896	-	2746	protein_coding	- && sp|Q8BG09|T184B_MOUSE Transmembrane protein 184B OS=Mus musculus OX=10090 GN=Tmem184b PE=2 SV=1 && -	-
gene_GSONMT00011532001	GSONMT00011532001	FR928018.1	3904	4772	+	869	protein_coding	- && sp|Q90701|TEAD3_CHICK Transcriptional enhancer factor TEF-5 OS=Gallus gallus OX=9031 GN=TEAD3 PE=2 SV=2 && -	TEA
gene_GSONMT00048845001	GSONMT00048845001	FR929808.1	1	1187	-	1187	protein_coding	- && sp|Q9JKF6|NECT1_MOUSE Nectin-1 OS=Mus musculus OX=10090 GN=Nectin1 PE=1 SV=3 && -	-
gene_GSONMT00022672001	GSONMT00022672001	FR931754.1	1197	4557	-	3361	protein_coding	- && sp|Q91605|HTF4_XENLA Transcription factor XE1.1 (Fragment) OS=Xenopus laevis OX=8355 PE=2 SV=1 && -	-
gene_GSONMT00055371001	GSONMT00055371001	FR930064.1	10	4322	+	4313	protein_coding	- && sp|Q9Z220|TSG10_RAT Testis-specific gene 10 protein OS=Rattus norvegicus OX=10116 GN=Tsga10 PE=1 SV=2 && -	-
gene_GSONMT00022728001	GSONMT00022728001	FR931880.1	1848	3376	+	1529	protein_coding	- && - && -	-
gene_GSONMT00053566001	GSONMT00053566001	FR934126.1	4	4314	+	4311	protein_coding	- && - && -	-
gene_GSONMT00041372001	GSONMT00041372001	FR928514.1	1034	5452	-	4419	protein_coding	- && sp|Q9UII4|HERC5_HUMAN E3 ISG15--protein ligase HERC5 OS=Homo sapiens OX=9606 GN=HERC5 PE=1 SV=2 && -	-
gene_GSONMT00019830001	GSONMT00019830001	FR930366.1	1193	4917	-	3725	protein_coding	- && sp|B2GUN4|MARF1_XENTR Meiosis regulator and mRNA stability factor 1 OS=Xenopus tropicalis OX=8364 GN=marf1 PE=2 SV=1 && -	-
gene_GSONMT00061760001	GSONMT00061760001	FR930427.1	5	4966	-	4962	protein_coding	- && sp|X1WE18|KANK2_DANRE KN motif and ankyrin repeat domain-containing protein 2 OS=Danio rerio OX=7955 GN=kank2 PE=3 SV=1 && -	-
gene_GSONMT00056479001	GSONMT00056479001	FR928808.1	1843	3113	-	1271	protein_coding	- && sp|P11117|PPAL_HUMAN Lysosomal acid phosphatase OS=Homo sapiens OX=9606 GN=ACP2 PE=1 SV=3 && -	-
gene_GSONMT00053142001	GSONMT00053142001	FR928818.1	9	4836	-	4828	protein_coding	- && - && -	-
gene_GSONMT00042757001	GSONMT00042757001	FR932495.1	869	4616	+	3748	protein_coding	- && sp|Q06726|NR2F5_DANRE Nuclear receptor subfamily 2 group F member 5 OS=Danio rerio OX=7955 GN=nr2f5 PE=2 SV=1 && -	RXR-like
gene_GSONMT00051924001	GSONMT00051924001	FR931151.1	2133	4231	+	2099	protein_coding	- && sp|Q99683|M3K5_HUMAN Mitogen-activated protein kinase kinase kinase 5 OS=Homo sapiens OX=9606 GN=MAP3K5 PE=1 SV=1 && -	-
gene_GSONMT00058822001	GSONMT00058822001	FR931229.1	1	2669	+	2669	protein_coding	- && sp|B8A4F0|ZD16A_DANRE Palmitoyltransferase ZDHHC16A OS=Danio rerio OX=7955 GN=zdhhc16a PE=2 SV=1 && -	-
gene_GSONMT00000019001	GSONMT00000019001	FR932864.1	1	4419	+	4419	protein_coding	- && sp|P30305|MPIP2_HUMAN M-phase inducer phosphatase 2 OS=Homo sapiens OX=9606 GN=CDC25B PE=1 SV=2 && -	-
gene_GSONMT00053390001	GSONMT00053390001	FR934851.1	415	2217	+	1803	protein_coding	- && sp|P70284|TGIF1_MOUSE Homeobox protein TGIF1 OS=Mus musculus OX=10090 GN=Tgif1 PE=1 SV=2 && -	-
gene_GSONMT00051052001	GSONMT00051052001	FR929420.1	3769	3987	-	219	protein_coding	- && sp|Q9NQ66|PLCB1_HUMAN 1-phosphatidylinositol 4,5-bisphosphate phosphodiesterase beta-1 OS=Homo sapiens OX=9606 GN=PLCB1 PE=1 SV=1 && -	-
gene_GSONMT00023363001	GSONMT00023363001	FR927728.1	1011	6185	+	5175	protein_coding	- && sp|A1L390|PKHG3_HUMAN Pleckstrin homology domain-containing family G member 3 OS=Homo sapiens OX=9606 GN=PLEKHG3 PE=1 SV=1 && -	-
gene_GSONMT00044150001	GSONMT00044150001	FR938185.1	11	3819	+	3809	protein_coding	- && sp|Q9PTS2|DCUP_DANRE Uroporphyrinogen decarboxylase OS=Danio rerio OX=7955 GN=urod PE=2 SV=1 && PF01208:Uroporphyrinogen decarboxylase (URO-D)	-
gene_GSONMT00010445001	GSONMT00010445001	FR938344.1	27	2328	+	2302	protein_coding	- && sp|Q9JL56|GDE1_MOUSE Glycerophosphodiester phosphodiesterase 1 OS=Mus musculus OX=10090 GN=Gde1 PE=1 SV=1 && -	-
gene_GSONMT00021556001	GSONMT00021556001	FR936107.1	1225	3120	+	1896	protein_coding	- && - && -	-
gene_GSONMT00024157001	GSONMT00024157001	FR942966.1	1201	2356	-	1156	protein_coding	- && sp|Q91453|STXB_SYNHO Stonustoxin subunit beta OS=Synanceia horrida OX=13279 PE=1 SV=3 && PF00622:SPRY domain|PF13765:SPRY-associated domain	-
gene_GSONMT00055382001	GSONMT00055382001	FR936359.1	2258	3516	+	1259	protein_coding	- && sp|P98070|BMP1_XENLA Bone morphogenetic protein 1 OS=Xenopus laevis OX=8355 GN=bmp1 PE=1 SV=1 && PF14670:Coagulation Factor Xa inhibitory site	-
gene_GSONMT00034202001	GSONMT00034202001	FR940989.1	1323	3562	-	2240	protein_coding	- && sp|Q9R0E1|PLOD3_MOUSE Multifunctional procollagen lysine hydroxylase and glycosyltransferase LH3 OS=Mus musculus OX=10090 GN=Plod3 PE=1 SV=1 && -	-
gene_GSONMT00007149001	GSONMT00007149001	FR941146.1	1396	3546	-	2151	protein_coding	- && sp|Q12836|ZP4_HUMAN Zona pellucida sperm-binding protein 4 OS=Homo sapiens OX=9606 GN=ZP4 PE=1 SV=1 && PF00100:Zona pellucida-like domain	-
gene_GSONMT00005995001	GSONMT00005995001	FR936924.1	2495	3299	+	805	protein_coding	- && sp|Q15223|NECT1_HUMAN Nectin-1 OS=Homo sapiens OX=9606 GN=NECTIN1 PE=1 SV=3 && PF07686:Immunoglobulin V-set domain	-
gene_GSONMT00010335001	GSONMT00010335001	FR935481.1	3	2403	-	2401	protein_coding	- && sp|P32847|B3AT_ONCMY Band 3 anion exchange protein OS=Oncorhynchus mykiss OX=8022 GN=slc4a1 PE=2 SV=2 && -	-
gene_GSONMT00044139001	GSONMT00044139001	FR937221.1	414	3720	+	3307	protein_coding	- && sp|O15014|ZN609_HUMAN Zinc finger protein 609 OS=Homo sapiens OX=9606 GN=ZNF609 PE=1 SV=2 && -	-
gene_GSONMT00029672001	GSONMT00029672001	FR937252.1	1386	3415	+	2030	protein_coding	- && sp|P10447|ABL_FSVHY Tyrosine-protein kinase transforming protein Abl OS=Feline sarcoma virus (strain Hardy-Zuckerman 2) OX=11776 GN=ABL PE=2 SV=1 && PF07714:Protein tyrosine kinase	-
gene_GSONMT00018700001	GSONMT00018700001	FR939607.1	130	756	-	627	protein_coding	- && sp|Q6PCS4|RHG29_DANRE Rho GTPase-activating protein 29 OS=Danio rerio OX=7955 GN=arhgap29 PE=2 SV=1 && -	-
gene_GSONMT00029528001	GSONMT00029528001	FR939772.1	1590	3152	+	1563	protein_coding	- && sp|P50343|TRYB2_RAT Tryptase beta-2 OS=Rattus norvegicus OX=10116 GN=Tpsb2 PE=2 SV=1 && -	-
gene_GSONMT00038697001	GSONMT00038697001	FR936045.1	80	3540	+	3461	protein_coding	- && sp|O60423|AT8B3_HUMAN Phospholipid-transporting ATPase IK OS=Homo sapiens OX=9606 GN=ATP8B3 PE=2 SV=4 && -	-
gene_GSONMT00042631001	GSONMT00042631001	FR937767.1	2495	3860	+	1366	protein_coding	- && sp|Q8BNQ3|G137B_MOUSE Integral membrane protein GPR137B OS=Mus musculus OX=10090 GN=Gpr137b PE=1 SV=2 && -	-
gene_GSONMT00039902001	GSONMT00039902001	FR942151.1	1198	3165	+	1968	protein_coding	- && sp|Q96S65|CSRN1_HUMAN Cysteine/serine-rich nuclear protein 1 OS=Homo sapiens OX=9606 GN=CSRNP1 PE=1 SV=2 && PF16019:Cysteine/serine-rich nuclear protein N-terminus	-
gene_GSONMT00029984001	GSONMT00029984001	FR942355.1	1265	2587	+	1323	protein_coding	- && sp|Q9UN37|VPS4A_HUMAN Vacuolar protein sorting-associated protein 4A OS=Homo sapiens OX=9606 GN=VPS4A PE=1 SV=1 && PF00004:ATPase family associated with various cellular activities (AAA)	-
gene_GSONMT00005651001	GSONMT00005651001	FR940229.1	720	2162	-	1443	protein_coding	- && sp|A0A0R4IBK5|R213A_DANRE E3 ubiquitin-protein ligase rnf213-alpha OS=Danio rerio OX=7955 GN=rnf213a PE=3 SV=1 && -	-
gene_GSONMT00038005001	GSONMT00038005001	FR940317.1	1	1435	+	1435	protein_coding	- && - && -	-
gene_GSONMT00064124001	GSONMT00064124001	FR904258.1	2884386	2885944	-	1559	protein_coding	- && sp|Q61160|FADD_MOUSE FAS-associated death domain protein OS=Mus musculus OX=10090 GN=Fadd PE=1 SV=1 && PF01335:Death effector domain	-
gene_GSONMT00064132001	GSONMT00064132001	FR904258.1	3148753	3157955	+	9203	protein_coding	- && sp|Q7SXP2|ULA1_DANRE NEDD8-activating enzyme E1 regulatory subunit OS=Danio rerio OX=7955 GN=nae1 PE=2 SV=2 && -	-
gene_GSONMT00078885001	GSONMT00078885001	FR904262.1	366975	368117	+	1143	protein_coding	- && - && -	-
gene_GSONMT00079019001	GSONMT00079019001	FR904262.1	3809948	3811863	-	1916	protein_coding	- && sp|P13497|BMP1_HUMAN Bone morphogenetic protein 1 OS=Homo sapiens OX=9606 GN=BMP1 PE=1 SV=2 && PF00431:CUB domain	-
gene_GSONMT00080615001	GSONMT00080615001	FR904264.1	546190	548805	+	2616	protein_coding	- && sp|Q5RC05|ZN438_PONAB Zinc finger protein 438 OS=Pongo abelii OX=9601 GN=ZNF438 PE=2 SV=1 && -	-
gene_GSONMT00081439001	GSONMT00081439001	FR904265.1	1911851	1926235	-	14385	protein_coding	- && sp|P83456|PPB_GADMO Alkaline phosphatase OS=Gadus morhua OX=8049 PE=1 SV=1 && -	-
gene_GSONMT00065696001	GSONMT00065696001	FR904269.1	1382809	1387705	+	4897	protein_coding	- && sp|P55168|CCNC_CHICK Cyclin-C OS=Gallus gallus OX=9031 GN=CCNC PE=3 SV=1 && -	-
gene_GSONMT00067129001	GSONMT00067129001	FR904275.1	1072431	1086927	-	14497	protein_coding	- && sp|Q3T904|ATG9A_BOVIN Autophagy-related protein 9A OS=Bos taurus OX=9913 GN=ATG9A PE=2 SV=1 && PF13358:DDE superfamily endonuclease	-
gene_GSONMT00068349001	GSONMT00068349001	FR904279.1	1060015	1069105	-	9091	protein_coding	- && sp|Q8QG61|CRY1_CHICK Cryptochrome-1 OS=Gallus gallus OX=9031 GN=CRY1 PE=2 SV=1 && -	-
gene_GSONMT00071512001	GSONMT00071512001	FR904286.1	809356	813722	+	4367	protein_coding	- && sp|C0HBB2|GLMP_SALSA Glycosylated lysosomal membrane protein OS=Salmo salar OX=8030 GN=glmp PE=2 SV=1 && -	-
gene_GSONMT00071533001	GSONMT00071533001	FR904286.1	1072681	1080050	-	7370	protein_coding	- && sp|A3KQS4|MINY1_DANRE Ubiquitin carboxyl-terminal hydrolase MINDY-1 OS=Danio rerio OX=7955 GN=mindy1 PE=3 SV=1 && PF04424:MINDY deubiquitinase	-
gene_GSONMT00071550001	GSONMT00071550001	FR904286.1	1695465	1720975	-	25511	protein_coding	- && sp|Q5VZK9|CARL1_HUMAN F-actin-uncapping protein LRRC16A OS=Homo sapiens OX=9606 GN=CARMIL1 PE=1 SV=1 && -	-
gene_GSONMT00071551001	GSONMT00071551001	FR904286.1	1739639	1741372	-	1734	protein_coding	- && sp|A5D7R1|TR11B_BOVIN Tumor necrosis factor receptor superfamily member 11B OS=Bos taurus OX=9913 GN=TNFRSF11B PE=2 SV=1 && PF00020:TNFR/NGFR cysteine-rich region	-
gene_GSONMT00071573001	GSONMT00071573001	FR904286.1	2049962	2057890	-	7929	protein_coding	- && sp|Q2TBP0|PSB7_BOVIN Proteasome subunit beta type-7 OS=Bos taurus OX=9913 GN=PSMB7 PE=1 SV=1 && -	-
gene_GSONMT00071587001	GSONMT00071587001	FR904286.1	2189693	2193090	-	3398	protein_coding	- && sp|Q7ZWM8|RNG2B_XENLA E3 ubiquitin-protein ligase RING2-B OS=Xenopus laevis OX=8355 GN=rnf2-b PE=2 SV=2 && PF16207:RAWUL domain RING finger- and WD40-associated ubiquitin-like	-
gene_GSONMT00073897001	GSONMT00073897001	FR904290.1	201351	203624	-	2274	protein_coding	- && - && -	zf-C2H2
gene_GSONMT00074058001	GSONMT00074058001	FR904290.1	2277645	2282444	+	4800	protein_coding	- && sp|Q9NR45|SIAS_HUMAN Sialic acid synthase OS=Homo sapiens OX=9606 GN=NANS PE=1 SV=2 && PF03102:NeuB family	-
gene_GSONMT00074075001	GSONMT00074075001	FR904290.1	2493260	2493656	-	397	protein_coding	- && sp|P38542|RAN_BRUMA GTP-binding nuclear protein Ran OS=Brugia malayi OX=6279 GN=Bm1_44725 PE=2 SV=2 && -	-
gene_GSONMT00074553001	GSONMT00074553001	FR904291.1	842359	865875	-	23517	protein_coding	- && sp|Q5ICW4|GRB14_BOVIN Growth factor receptor-bound protein 14 OS=Bos taurus OX=9913 GN=GRB14 PE=1 SV=1 && -	-
gene_GSONMT00074626001	GSONMT00074626001	FR904291.1	2403296	2410449	-	7154	protein_coding	- && sp|Q7Z3F1|GP155_HUMAN Integral membrane protein GPR155 OS=Homo sapiens OX=9606 GN=GPR155 PE=2 SV=2 && PF03547:Membrane transport protein	-
gene_GSONMT00077068001	GSONMT00077068001	FR904296.1	1381652	1384944	+	3293	protein_coding	- && sp|P10157|ETS2_CHICK Protein C-ets-2 OS=Gallus gallus OX=9031 GN=ETS2 PE=2 SV=1 && -	-
gene_GSONMT00077274001	GSONMT00077274001	FR904298.1	1547031	1549536	+	2506	protein_coding	- && - && -	-
gene_GSONMT00077329001	GSONMT00077329001	FR904299.1	427383	456963	+	29581	protein_coding	- && sp|P67827|KC1A_BOVIN Casein kinase I isoform alpha OS=Bos taurus OX=9913 GN=CSNK1A1 PE=1 SV=1 && -	-
gene_GSONMT00077980001	GSONMT00077980001	FR904306.1	602053	616721	+	14669	protein_coding	- && sp|Q96ST3|SIN3A_HUMAN Paired amphipathic helix protein Sin3a OS=Homo sapiens OX=9606 GN=SIN3A PE=1 SV=2 && -	-
gene_GSONMT00078007001	GSONMT00078007001	FR904306.1	1187960	1195732	-	7773	protein_coding	- && sp|Q9BRR6|ADPGK_HUMAN ADP-dependent glucokinase OS=Homo sapiens OX=9606 GN=ADPGK PE=1 SV=1 && PF04587:ADP-specific Phosphofructokinase/Glucokinase conserved region	-
gene_GSONMT00078085001	GSONMT00078085001	FR904307.1	1028395	1029093	-	699	protein_coding	- && sp|P48199|CRP_RAT C-reactive protein OS=Rattus norvegicus OX=10116 GN=Crp PE=1 SV=1 && PF00354:Pentaxin family	-
gene_GSONMT00078101001	GSONMT00078101001	FR904307.1	1443184	1455062	+	11879	protein_coding	- && sp|Q6ZUJ8|BCAP_HUMAN Phosphoinositide 3-kinase adapter protein 1 OS=Homo sapiens OX=9606 GN=PIK3AP1 PE=1 SV=2 && -	-
gene_GSONMT00078233001	GSONMT00078233001	FR904309.1	294195	294846	+	652	protein_coding	- && sp|Q8K2Y7|RM47_MOUSE 39S ribosomal protein L47, mitochondrial OS=Mus musculus OX=10090 GN=Mrpl47 PE=1 SV=2 && -	-
gene_GSONMT00078335001	GSONMT00078335001	FR904310.1	317114	323110	-	5997	protein_coding	- && sp|Q5M7W6|F234A_RAT Protein FAM234A OS=Rattus norvegicus OX=10116 GN=Fam234a PE=1 SV=1 && -	-
gene_GSONMT00078653001	GSONMT00078653001	FR904313.1	1781986	1787028	+	5043	protein_coding	- && sp|Q9UN37|VPS4A_HUMAN Vacuolar protein sorting-associated protein 4A OS=Homo sapiens OX=9606 GN=VPS4A PE=1 SV=1 && -	-
gene_GSONMT00078723001	GSONMT00078723001	FR904314.1	659715	663946	-	4232	protein_coding	- && sp|Q9NR45|SIAS_HUMAN Sialic acid synthase OS=Homo sapiens OX=9606 GN=NANS PE=1 SV=2 && PF03102:NeuB family	-
gene_GSONMT00079221001	GSONMT00079221001	FR904317.1	1266554	1270636	+	4083	protein_coding	- && sp|Q8C811|S35E2_MOUSE Solute carrier family 35 member E2A OS=Mus musculus OX=10090 GN=Slc35e2a PE=2 SV=1 && -	-
gene_GSONMT00079317001	GSONMT00079317001	FR904318.1	630237	635266	+	5030	protein_coding	- && sp|P33072|LYOX_BOVIN Protein-lysine 6-oxidase OS=Bos taurus OX=9913 GN=LOX PE=1 SV=3 && -	-
gene_GSONMT00079430001	GSONMT00079430001	FR904319.1	1737789	1745963	+	8175	protein_coding	- && sp|Q03701|CEBPZ_HUMAN CCAAT/enhancer-binding protein zeta OS=Homo sapiens OX=9606 GN=CEBPZ PE=1 SV=3 && -	-
gene_GSONMT00079966001	GSONMT00079966001	FR904326.1	1197737	1210730	-	12994	protein_coding	- && sp|O14595|CTDS2_HUMAN Carboxy-terminal domain RNA polymerase II polypeptide A small phosphatase 2 OS=Homo sapiens OX=9606 GN=CTDSP2 PE=1 SV=2 && -	-
gene_GSONMT00079985001	GSONMT00079985001	FR904326.1	1492364	1494397	+	2034	protein_coding	- && sp|Q60795|NF2L2_MOUSE Nuclear factor erythroid 2-related factor 2 OS=Mus musculus OX=10090 GN=Nfe2l2 PE=1 SV=2 && PF03131:bZIP Maf transcription factor	TF_bZIP
gene_GSONMT00080399001	GSONMT00080399001	FR904332.1	432838	434278	-	1441	protein_coding	- && - && -	-
gene_GSONMT00080405001	GSONMT00080405001	FR904332.1	547965	552492	+	4528	protein_coding	- && sp|P24722|KCRT_ONCMY Creatine kinase, testis isozyme OS=Oncorhynchus mykiss OX=8022 GN=tck1 PE=2 SV=1 && PF02807:ATP:guanido phosphotransferase, N-terminal domain	-
gene_GSONMT00080495001	GSONMT00080495001	FR904333.1	367994	385069	+	17076	protein_coding	- && sp|Q3B8G4|YIPF3_XENLA Protein YIPF3 OS=Xenopus laevis OX=8355 GN=yipf3 PE=2 SV=1 && -	-
gene_GSONMT00081106001	GSONMT00081106001	FR904341.1	305310	327904	-	22595	protein_coding	- && sp|P26038|MOES_HUMAN Moesin OS=Homo sapiens OX=9606 GN=MSN PE=1 SV=3 && PF00769:Ezrin/radixin/moesin family	-
gene_GSONMT00081107001	GSONMT00081107001	FR904341.1	329612	335063	+	5452	protein_coding	- && sp|A2BE28|LAS1L_MOUSE Ribosomal biogenesis protein LAS1L OS=Mus musculus OX=10090 GN=Las1l PE=1 SV=1 && -	-
gene_GSONMT00081114001	GSONMT00081114001	FR904341.1	366490	371216	+	4727	protein_coding	- && sp|F1RDM5|AMER1_DANRE APC membrane recruitment protein 1 OS=Danio rerio OX=7955 GN=amer1 PE=2 SV=1 && PF09422:WTX protein	-
gene_GSONMT00081231001	GSONMT00081231001	FR904343.1	24158	29576	+	5419	protein_coding	- && sp|Q7ZW25|CHM2A_DANRE Charged multivesicular body protein 2a OS=Danio rerio OX=7955 GN=chmp2a PE=2 SV=1 && -	-
gene_GSONMT00081563001	GSONMT00081563001	FR904345.1	1390992	1397527	-	6536	protein_coding	- && sp|P35072|TCB1_CAEBR Transposable element Tcb1 transposase OS=Caenorhabditis briggsae OX=6238 PE=3 SV=1 && -	-
gene_GSONMT00081582001	GSONMT00081582001	FR904345.1	1684689	1699219	+	14531	protein_coding	- && sp|P97471|SMAD4_MOUSE Mothers against decapentaplegic homolog 4 OS=Mus musculus OX=10090 GN=Smad4 PE=1 SV=2 && PF00078:Reverse transcriptase (RNA-dependent DNA polymerase)	MH1
gene_GSONMT00081915001	GSONMT00081915001	FR904351.1	1338691	1350990	+	12300	protein_coding	- && sp|Q99K41|EMIL1_MOUSE EMILIN-1 OS=Mus musculus OX=10090 GN=Emilin1 PE=1 SV=1 && -	-
gene_GSONMT00081916001	GSONMT00081916001	FR904351.1	1351679	1354925	+	3247	protein_coding	- && sp|Q99K41|EMIL1_MOUSE EMILIN-1 OS=Mus musculus OX=10090 GN=Emilin1 PE=1 SV=1 && PF13358:DDE superfamily endonuclease	-
gene_GSONMT00082031001	GSONMT00082031001	FR904353.1	1065659	1082272	+	16614	protein_coding	- && sp|Q9PT92|CATA_DANRE Catalase OS=Danio rerio OX=7955 GN=cat PE=2 SV=1 && -	-
gene_GSONMT00082067001	GSONMT00082067001	FR904353.1	1768117	1772277	+	4161	protein_coding	- && sp|Q9ULH7|MRTFB_HUMAN Myocardin-related transcription factor B OS=Homo sapiens OX=9606 GN=MRTFB PE=1 SV=3 && -	-
gene_GSONMT00082568001	GSONMT00082568001	FR904361.1	72868	82539	-	9672	protein_coding	- && sp|P11915|SCP2_RAT Sterol carrier protein 2 OS=Rattus norvegicus OX=10116 GN=Scp2 PE=1 SV=3 && PF01498:Transposase	-
gene_GSONMT00082635001	GSONMT00082635001	FR904362.1	181116	197985	-	16870	protein_coding	- && sp|P15169|CBPN_HUMAN Carboxypeptidase N catalytic chain OS=Homo sapiens OX=9606 GN=CPN1 PE=1 SV=1 && -	-
gene_GSONMT00082713001	GSONMT00082713001	FR904363.1	1651275	1670400	+	19126	protein_coding	- && sp|Q2TFN9|HSP74_CANLF Heat shock 70 kDa protein 4 OS=Canis lupus familiaris OX=9615 GN=HSPA4 PE=1 SV=1 && PF00012:Hsp70 protein	-
gene_GSONMT00082771001	GSONMT00082771001	FR904364.1	738423	766889	-	28467	protein_coding	- && sp|Q6VMN6|PRLHR_MOUSE Prolactin-releasing peptide receptor OS=Mus musculus OX=10090 GN=Prlhr PE=2 SV=2 && PF00001:7 transmembrane receptor (rhodopsin family)	-
gene_GSONMT00082809001	GSONMT00082809001	FR904364.1	1398753	1400584	+	1832	protein_coding	- && sp|Q6DHG8|SKA1_DANRE Spindle and kinetochore-associated protein 1 OS=Danio rerio OX=7955 GN=ska1 PE=2 SV=1 && -	-
gene_GSONMT00082823001	GSONMT00082823001	FR904364.1	1575936	1577595	+	1660	protein_coding	- && sp|Q9NY91|SC5A4_HUMAN Solute carrier family 5 member 4 OS=Homo sapiens OX=9606 GN=SLC5A4 PE=1 SV=1 && -	-
gene_GSONMT00064571001	GSONMT00064571001	FR904369.1	766159	778636	-	12478	protein_coding	- && sp|P62822|RAB1A_CANLF Ras-related protein Rab-1A OS=Canis lupus familiaris OX=9615 GN=RAB1A PE=1 SV=3 && PF00078:Reverse transcriptase (RNA-dependent DNA polymerase)	-
gene_GSONMT00065249001	GSONMT00065249001	FR904381.1	498352	500974	+	2623	protein_coding	- && sp|Q9Y2X3|NOP58_HUMAN Nucleolar protein 58 OS=Homo sapiens OX=9606 GN=NOP58 PE=1 SV=1 && -	-
gene_GSONMT00065281001	GSONMT00065281001	FR904381.1	1116404	1120971	+	4568	protein_coding	- && sp|Q6DIP3|RN126_XENTR E3 ubiquitin-protein ligase RNF126 OS=Xenopus tropicalis OX=8364 GN=rnf126 PE=2 SV=1 && -	-
gene_GSONMT00065361001	GSONMT00065361001	FR904383.1	134986	143321	+	8336	protein_coding	- && sp|Q80Z36|ZHX3_RAT Zinc fingers and homeoboxes protein 3 OS=Rattus norvegicus OX=10116 GN=Zhx3 PE=1 SV=2 && PF18387:Zinc-fingers and homeoboxes C2H2 finger domain|PF00046:Homeodomain	Homeobox
gene_GSONMT00065377001	GSONMT00065377001	FR904383.1	278296	289748	-	11453	protein_coding	- && sp|Q8TEL6|TP4AP_HUMAN Short transient receptor potential channel 4-associated protein OS=Homo sapiens OX=9606 GN=TRPC4AP PE=1 SV=2 && -	-
gene_GSONMT00065813001	GSONMT00065813001	FR904387.1	908612	908818	-	207	protein_coding	- && sp|O97902|ASAP1_BOVIN Arf-GAP with SH3 domain, ANK repeat and PH domain-containing protein 1 OS=Bos taurus OX=9913 GN=ASAP1 PE=1 SV=1 && -	-
gene_GSONMT00065957001	GSONMT00065957001	FR904390.1	116428	117569	-	1142	protein_coding	- && sp|Q3UJZ3|ARMC7_MOUSE Armadillo repeat-containing protein 7 OS=Mus musculus OX=10090 GN=Armc7 PE=1 SV=2 && -	-
gene_GSONMT00066021001	GSONMT00066021001	FR904390.1	1151092	1160663	+	9572	protein_coding	- && sp|Q14562|DHX8_HUMAN ATP-dependent RNA helicase DHX8 OS=Homo sapiens OX=9606 GN=DHX8 PE=1 SV=1 && -	-
gene_GSONMT00066063001	GSONMT00066063001	FR904391.1	282990	285740	-	2751	protein_coding	- && sp|Q60FX9|CCNB2_ANGJA G2/mitotic-specific cyclin-B2 OS=Anguilla japonica OX=7937 GN=ccnb2 PE=2 SV=1 && PF02984:Cyclin, C-terminal domain	-
gene_GSONMT00066944001	GSONMT00066944001	FR904405.1	679310	698656	-	19347	protein_coding	- && sp|P15291|B4GT1_HUMAN Beta-1,4-galactosyltransferase 1 OS=Homo sapiens OX=9606 GN=B4GALT1 PE=1 SV=5 && -	-
gene_GSONMT00067899001	GSONMT00067899001	FR904418.1	517980	532033	-	14054	protein_coding	- && sp|Q9QUM0|ITA2B_MOUSE Integrin alpha-IIb OS=Mus musculus OX=10090 GN=Itga2b PE=1 SV=2 && -	-
gene_GSONMT00068101001	GSONMT00068101001	FR904422.1	332606	340468	+	7863	protein_coding	- && sp|P04114|APOB_HUMAN Apolipoprotein B-100 OS=Homo sapiens OX=9606 GN=APOB PE=1 SV=2 && -	-
gene_GSONMT00068120001	GSONMT00068120001	FR904422.1	758065	761895	+	3831	protein_coding	- && - && -	-
gene_GSONMT00068563001	GSONMT00068563001	FR904429.1	630627	639822	-	9196	protein_coding	- && sp|Q9UKL0|RCOR1_HUMAN REST corepressor 1 OS=Homo sapiens OX=9606 GN=RCOR1 PE=1 SV=2 && PF01498:Transposase	-
gene_GSONMT00068640001	GSONMT00068640001	FR904431.1	624353	685608	-	61256	protein_coding	- && sp|Q60974|NCOR1_MOUSE Nuclear receptor corepressor 1 OS=Mus musculus OX=10090 GN=Ncor1 PE=1 SV=1 && -	-
gene_GSONMT00068743001	GSONMT00068743001	FR904434.1	98587	101244	-	2658	protein_coding	- && sp|Q9D0W5|PPIL1_MOUSE Peptidyl-prolyl cis-trans isomerase-like 1 OS=Mus musculus OX=10090 GN=Ppil1 PE=1 SV=1 && -	-
gene_GSONMT00068796001	GSONMT00068796001	FR904435.1	175127	183483	-	8357	protein_coding	- && sp|Q63610|TPM3_RAT Tropomyosin alpha-3 chain OS=Rattus norvegicus OX=10116 GN=Tpm3 PE=1 SV=2 && -	-
gene_GSONMT00069046001	GSONMT00069046001	FR904439.1	241996	244265	+	2270	protein_coding	- && sp|Q9EP66|HCAR2_MOUSE Hydroxycarboxylic acid receptor 2 OS=Mus musculus OX=10090 GN=Hcar2 PE=1 SV=1 && PF00001:7 transmembrane receptor (rhodopsin family)	-
gene_GSONMT00069192001	GSONMT00069192001	FR904441.1	676431	679384	-	2954	protein_coding	- && sp|Q9H6A9|PCX3_HUMAN Pecanex-like protein 3 OS=Homo sapiens OX=9606 GN=PCNX3 PE=1 SV=2 && -	-
gene_GSONMT00069350001	GSONMT00069350001	FR904444.1	39050	41655	-	2606	protein_coding	- && sp|Q5F3L1|KS6A5_CHICK Ribosomal protein S6 kinase alpha-5 OS=Gallus gallus OX=9031 GN=RPS6KA5 PE=2 SV=1 && -	-
gene_GSONMT00069386001	GSONMT00069386001	FR904444.1	369646	377487	-	7842	protein_coding	- && sp|Q9Z2E9|BSCL2_MOUSE Seipin OS=Mus musculus OX=10090 GN=Bscl2 PE=1 SV=2 && PF06775:Putative adipose-regulatory protein (Seipin)	-
gene_GSONMT00069422001	GSONMT00069422001	FR904444.1	1028673	1037859	+	9187	protein_coding	- && sp|Q6ZTN6|AN13D_HUMAN Ankyrin repeat domain-containing protein 13D OS=Homo sapiens OX=9606 GN=ANKRD13D PE=1 SV=2 && -	-
gene_GSONMT00069447001	GSONMT00069447001	FR904445.1	472354	484003	-	11650	protein_coding	- && sp|E7F6D7|ZDHC6_DANRE Palmitoyltransferase ZDHHC6 OS=Danio rerio OX=7955 GN=zdhhc6 PE=2 SV=1 && -	-
gene_GSONMT00069488001	GSONMT00069488001	FR904445.1	1286538	1290098	+	3561	protein_coding	- && - && -	zf-C2H2
gene_GSONMT00070061001	GSONMT00070061001	FR904454.1	130749	138786	+	8038	protein_coding	- && sp|Q58D55|BGAL_BOVIN Beta-galactosidase OS=Bos taurus OX=9913 GN=GLB1 PE=2 SV=1 && -	-
gene_GSONMT00070285001	GSONMT00070285001	FR904457.1	441601	447086	-	5486	protein_coding	- && sp|P20961|PAI1_RAT Plasminogen activator inhibitor 1 OS=Rattus norvegicus OX=10116 GN=Serpine1 PE=2 SV=1 && PF00079:Serpin (serine protease inhibitor)	-
gene_GSONMT00070403001	GSONMT00070403001	FR904459.1	787306	794523	+	7218	protein_coding	- && sp|Q4KLG9|ZFN2B_RAT AN1-type zinc finger protein 2B OS=Rattus norvegicus OX=10116 GN=Zfand2b PE=1 SV=1 && -	-
gene_GSONMT00070419001	GSONMT00070419001	FR904459.1	985817	994622	+	8806	protein_coding	- && sp|O43934|MFS11_HUMAN UNC93-like protein MFSD11 OS=Homo sapiens OX=9606 GN=MFSD11 PE=1 SV=2 && -	-
gene_GSONMT00070518001	GSONMT00070518001	FR904461.1	748363	754565	+	6203	protein_coding	- && sp|O76080|ZFAN5_HUMAN AN1-type zinc finger protein 5 OS=Homo sapiens OX=9606 GN=ZFAND5 PE=1 SV=1 && PF01754:A20-like zinc finger	-
gene_GSONMT00070535001	GSONMT00070535001	FR904461.1	994182	998568	+	4387	protein_coding	- && sp|A9JR86|COQ4_DANRE Ubiquinone biosynthesis protein COQ4 homolog, mitochondrial OS=Danio rerio OX=7955 GN=coq4 PE=2 SV=1 && -	-
gene_GSONMT00070612001	GSONMT00070612001	FR904463.1	547772	548248	+	477	protein_coding	- && - && -	-
gene_GSONMT00070626001	GSONMT00070626001	FR904463.1	888378	900525	-	12148	protein_coding	- && sp|Q7T347|UFSP2_DANRE Ufm1-specific protease 2 OS=Danio rerio OX=7955 GN=ufsp2 PE=2 SV=1 && -	-
gene_GSONMT00071094001	GSONMT00071094001	FR904468.1	289733	291625	-	1893	protein_coding	- && sp|Q2KIS3|UBL7_BOVIN Ubiquitin-like protein 7 OS=Bos taurus OX=9913 GN=UBL7 PE=2 SV=1 && -	-
gene_GSONMT00071112001	GSONMT00071112001	FR904468.1	1000843	1003845	-	3003	protein_coding	- && sp|Q5F3Z7|CTSL2_CHICK CTD small phosphatase-like protein 2 OS=Gallus gallus OX=9031 GN=CTDSPL2 PE=2 SV=2 && -	-
gene_GSONMT00071132001	GSONMT00071132001	FR904469.1	271857	274073	-	2217	protein_coding	- && - && -	-
gene_GSONMT00071146001	GSONMT00071146001	FR904469.1	817161	819906	-	2746	protein_coding	- && sp|A1L1W9|MOT10_DANRE Monocarboxylate transporter 10 OS=Danio rerio OX=7955 GN=slc16a10 PE=2 SV=1 && -	-
gene_GSONMT00071165001	GSONMT00071165001	FR904469.1	1113852	1116428	-	2577	protein_coding	- && sp|P59235|NUP43_MOUSE Nucleoporin Nup43 OS=Mus musculus OX=10090 GN=Nup43 PE=1 SV=2 && -	-
gene_GSONMT00071268001	GSONMT00071268001	FR904473.1	88654	106741	-	18088	protein_coding	- && sp|Q9HAU5|RENT2_HUMAN Regulator of nonsense transcripts 2 OS=Homo sapiens OX=9606 GN=UPF2 PE=1 SV=1 && -	-
gene_GSONMT00071319001	GSONMT00071319001	FR904473.1	1037894	1042895	-	5002	protein_coding	- && sp|Q1LUD1|T168A_DANRE Transmembrane protein 168-A OS=Danio rerio OX=7955 GN=tmem168a PE=3 SV=1 && -	-
gene_GSONMT00071720001	GSONMT00071720001	FR904478.1	541119	547789	-	6671	protein_coding	- && sp|B5X8A5|ABRAL_SALSA Costars family protein ABRACL OS=Salmo salar OX=8030 PE=3 SV=1 && -	-
gene_GSONMT00071788001	GSONMT00071788001	FR904479.1	661192	669107	+	7916	protein_coding	- && sp|P97494|GSH1_MOUSE Glutamate--cysteine ligase catalytic subunit OS=Mus musculus OX=10090 GN=Gclc PE=1 SV=4 && PF03074:Glutamate-cysteine ligase	-
gene_GSONMT00071838001	GSONMT00071838001	FR904480.1	1143895	1156298	+	12404	protein_coding	- && sp|Q6UXK5|LRRN1_HUMAN Leucine-rich repeat neuronal protein 1 OS=Homo sapiens OX=9606 GN=LRRN1 PE=1 SV=1 && -	-
gene_GSONMT00071842001	GSONMT00071842001	FR904481.1	130824	137476	+	6653	protein_coding	- && sp|Q6GQD7|ARI3A_XENLA AT-rich interactive domain-containing protein 3A OS=Xenopus laevis OX=8355 GN=arid3a PE=2 SV=1 && -	-
gene_GSONMT00072008001	GSONMT00072008001	FR904483.1	1203812	1211598	-	7787	protein_coding	- && sp|P20339|RAB5A_HUMAN Ras-related protein Rab-5A OS=Homo sapiens OX=9606 GN=RAB5A PE=1 SV=2 && PF01498:Transposase	-
gene_GSONMT00072252001	GSONMT00072252001	FR904487.1	125356	130200	-	4845	protein_coding	- && sp|Q801G2|MPRAB_DANRE Membrane progestin receptor alpha-B OS=Danio rerio OX=7955 GN=paqr7b PE=1 SV=1 && PF03006:Haemolysin-III related	-
gene_GSONMT00072286001	GSONMT00072286001	FR904487.1	727056	731046	-	3991	protein_coding	- && sp|P22388|EDN1_RAT Endothelin-1 OS=Rattus norvegicus OX=10116 GN=Edn1 PE=1 SV=2 && PF00322:Endothelin family	-
gene_GSONMT00072290001	GSONMT00072290001	FR904487.1	789025	804219	-	15195	protein_coding	- && sp|Q9QZI8|SERC1_MOUSE Serine incorporator 1 OS=Mus musculus OX=10090 GN=Serinc1 PE=1 SV=1 && -	-
gene_GSONMT00072536001	GSONMT00072536001	FR904493.1	482689	497197	+	14509	protein_coding	- && sp|A4IHB9|SL9B2_XENTR Sodium/hydrogen exchanger 9B2 OS=Xenopus tropicalis OX=8364 GN=slc9b2 PE=2 SV=1 && -	-
gene_GSONMT00072539001	GSONMT00072539001	FR904493.1	507061	534657	+	27597	protein_coding	- && sp|Q9YGD2|SUCA_COLLI Succinate--CoA ligase [ADP/GDP-forming] subunit alpha, mitochondrial (Fragment) OS=Columba livia OX=8932 GN=SUCLG1 PE=1 SV=1 && -	-
gene_GSONMT00072611001	GSONMT00072611001	FR904495.1	1049486	1054797	+	5312	protein_coding	- && sp|Q3KR37|ASTRB_HUMAN Protein Aster-B OS=Homo sapiens OX=9606 GN=GRAMD1B PE=1 SV=1 && -	-
gene_GSONMT00072651001	GSONMT00072651001	FR904496.1	599317	601279	+	1963	protein_coding	- && sp|B5XCA1|KAD2_SALSA Adenylate kinase 2, mitochondrial OS=Salmo salar OX=8030 GN=ak2 PE=2 SV=1 && PF00406:Adenylate kinase	-
gene_GSONMT00072937001	GSONMT00072937001	FR904500.1	846113	856245	+	10133	protein_coding	- && sp|Q7SXW6|ARP2A_DANRE Actin-related protein 2-A OS=Danio rerio OX=7955 GN=actr2a PE=2 SV=1 && -	-
gene_GSONMT00050739001	GSONMT00050739001	FR908455.1	2947	7681	+	4735	protein_coding	- && sp|Q99767|APBA2_HUMAN Amyloid-beta A4 precursor protein-binding family A member 2 OS=Homo sapiens OX=9606 GN=APBA2 PE=1 SV=3 && -	-
gene_GSONMT00019446001	GSONMT00019446001	FR908488.1	15901	24622	-	8722	protein_coding	- && sp|Q5SPD7|P5CR3_DANRE Pyrroline-5-carboxylate reductase 3 OS=Danio rerio OX=7955 GN=pycr3 PE=2 SV=1 && -	-
gene_GSONMT00040723001	GSONMT00040723001	FR908510.1	28607	30483	+	1877	protein_coding	- && - && -	-
gene_GSONMT00010372001	GSONMT00010372001	FR908569.1	8551	15581	+	7031	protein_coding	- && sp|Q6PKG0|LARP1_HUMAN La-related protein 1 OS=Homo sapiens OX=9606 GN=LARP1 PE=1 SV=2 && -	-
gene_GSONMT00073772001	GSONMT00073772001	FR904515.1	1073621	1076534	-	2914	protein_coding	- && sp|B0S5Y3|S5A3A_DANRE Solute carrier family 52, riboflavin transporter, member 3-A OS=Danio rerio OX=7955 GN=slc52a3a PE=2 SV=1 && PF06237:Protein of unknown function (DUF1011)	-
gene_GSONMT00074183001	GSONMT00074183001	FR904519.1	726382	772577	-	46196	protein_coding	- && sp|Q9HBH9|MKNK2_HUMAN MAP kinase-interacting serine/threonine-protein kinase 2 OS=Homo sapiens OX=9606 GN=MKNK2 PE=1 SV=3 && PF00069:Protein kinase domain	-
gene_GSONMT00074236001	GSONMT00074236001	FR904521.1	461899	465629	+	3731	protein_coding	- && sp|Q9NUZ1|ACOXL_HUMAN Acyl-coenzyme A oxidase-like protein OS=Homo sapiens OX=9606 GN=ACOXL PE=2 SV=3 && -	-
gene_GSONMT00074275001	GSONMT00074275001	FR904522.1	114069	121716	-	7648	protein_coding	- && sp|Q6NWG0|TSN36_DANRE Tetraspanin-36 OS=Danio rerio OX=7955 GN=tspan36 PE=1 SV=2 && PF00078:Reverse transcriptase (RNA-dependent DNA polymerase)	-
gene_GSONMT00074280001	GSONMT00074280001	FR904522.1	207467	218359	-	10893	protein_coding	- && sp|Q68Y21|GRID2_DANRE Glutamate receptor ionotropic, delta-2 OS=Danio rerio OX=7955 GN=grid2 PE=2 SV=1 && -	-
gene_GSONMT00074316001	GSONMT00074316001	FR904523.1	204654	208635	-	3982	protein_coding	- && sp|Q6INH0|RBP4B_XENLA Histone-binding protein RBBP4-B OS=Xenopus laevis OX=8355 GN=rbbp4-b PE=1 SV=3 && -	-
gene_GSONMT00074451001	GSONMT00074451001	FR904525.1	952109	983842	-	31734	protein_coding	- && sp|O35551|RABE1_MOUSE Rab GTPase-binding effector protein 1 OS=Mus musculus OX=10090 GN=Rabep1 PE=1 SV=2 && PF03528:Rabaptin	-
gene_GSONMT00074453001	GSONMT00074453001	FR904525.1	1002533	1011078	-	8546	protein_coding	- && sp|Q9GZP9|DERL2_HUMAN Derlin-2 OS=Homo sapiens OX=9606 GN=DERL2 PE=1 SV=1 && -	-
gene_GSONMT00074644001	GSONMT00074644001	FR904528.1	433659	441255	-	7597	protein_coding	- && sp|Q3KTM2|GDPD5_CHICK Glycerophosphodiester phosphodiesterase domain-containing protein 5 OS=Gallus gallus OX=9031 GN=GDPD5 PE=1 SV=1 && -	-
gene_GSONMT00074691001	GSONMT00074691001	FR904529.1	336880	339474	-	2595	protein_coding	- && sp|Q9NVR0|KLH11_HUMAN Kelch-like protein 11 OS=Homo sapiens OX=9606 GN=KLHL11 PE=1 SV=1 && PF07707:BTB And C-terminal Kelch	ZBTB
gene_GSONMT00074940001	GSONMT00074940001	FR904535.1	83948	91717	+	7770	protein_coding	- && sp|A1YER2|HTAI2_GORGO Oxidoreductase HTATIP2 OS=Gorilla gorilla gorilla OX=9595 GN=HTATIP2 PE=3 SV=1 && PF01498:Transposase	-
gene_GSONMT00075037001	GSONMT00075037001	FR904537.1	628144	635807	+	7664	protein_coding	- && sp|Q1L8W0|ZBT18_DANRE Zinc finger and BTB domain-containing protein 18 OS=Danio rerio OX=7955 GN=zbtb18 PE=2 SV=1 && -	ZBTB
gene_GSONMT00075374001	GSONMT00075374001	FR904544.1	352199	382764	+	30566	protein_coding	- && sp|Q9Y2I7|FYV1_HUMAN 1-phosphatidylinositol 3-phosphate 5-kinase OS=Homo sapiens OX=9606 GN=PIKFYVE PE=1 SV=3 && -	-
gene_GSONMT00075425001	GSONMT00075425001	FR904545.1	345306	379487	+	34182	protein_coding	- && sp|P30998|PLAK_XENLA Junction plakoglobin OS=Xenopus laevis OX=8355 GN=jup PE=2 SV=1 && -	-
gene_GSONMT00075431001	GSONMT00075431001	FR904545.1	410129	411733	-	1605	protein_coding	- && sp|Q6NZZ3|CF120_DANRE UPF0669 protein C6orf120 homolog OS=Danio rerio OX=7955 GN=zgc:77929 PE=2 SV=1 && PF17065:Putative cytokine, C6ORF120	-
gene_GSONMT00075441001	GSONMT00075441001	FR904545.1	502782	523914	+	21133	protein_coding	- && sp|Q8R4P9|MRP7_MOUSE ATP-binding cassette sub-family C member 10 OS=Mus musculus OX=10090 GN=Abcc10 PE=1 SV=1 && -	-
gene_GSONMT00075848001	GSONMT00075848001	FR904552.1	226162	229610	-	3449	protein_coding	- && sp|P40338|VHL_MOUSE von Hippel-Lindau disease tumor suppressor OS=Mus musculus OX=10090 GN=Vhl PE=1 SV=1 && -	-
gene_GSONMT00075957001	GSONMT00075957001	FR904554.1	839987	851160	-	11174	protein_coding	- && sp|Q13029|PRDM2_HUMAN PR domain zinc finger protein 2 OS=Homo sapiens OX=9606 GN=PRDM2 PE=1 SV=3 && -	-
gene_GSONMT00075974001	GSONMT00075974001	FR904555.1	323629	335714	+	12086	protein_coding	- && sp|Q501J2|ANKMT_MOUSE Adenine nucleotide translocase lysine N-methyltransferase OS=Mus musculus OX=10090 GN=Antkmt PE=1 SV=1 && PF13358:DDE superfamily endonuclease	-
gene_GSONMT00076045001	GSONMT00076045001	FR904556.1	447761	450841	-	3081	protein_coding	- && sp|A0MT11|GET4_SALSA Golgi to ER traffic protein 4 homolog OS=Salmo salar OX=8030 GN=get4 PE=2 SV=1 && -	-
gene_GSONMT00076096001	GSONMT00076096001	FR904557.1	334911	347009	+	12099	protein_coding	- && sp|P14315|CAPZB_CHICK F-actin-capping protein subunit beta isoforms 1 and 2 OS=Gallus gallus OX=9031 GN=CAPZB PE=1 SV=3 && -	-
gene_GSONMT00076130001	GSONMT00076130001	FR904557.1	957968	969951	-	11984	protein_coding	- && sp|Q91WL0|ES8L3_MOUSE Epidermal growth factor receptor kinase substrate 8-like protein 3 OS=Mus musculus OX=10090 GN=Eps8l3 PE=2 SV=1 && PF00078:Reverse transcriptase (RNA-dependent DNA polymerase)	-
gene_GSONMT00076298001	GSONMT00076298001	FR904560.1	755230	767627	-	12398	protein_coding	- && sp|P35072|TCB1_CAEBR Transposable element Tcb1 transposase OS=Caenorhabditis briggsae OX=6238 PE=3 SV=1 && -	-
gene_GSONMT00076432001	GSONMT00076432001	FR904565.1	367195	384523	-	17329	protein_coding	- && sp|Q5D016|PFD1_DANRE Prefoldin subunit 1 OS=Danio rerio OX=7955 GN=pfdn1 PE=2 SV=1 && -	-
gene_GSONMT00076488001	GSONMT00076488001	FR904568.1	43834	43965	-	132	protein_coding	- && sp|Q9BWU1|CDK19_HUMAN Cyclin-dependent kinase 19 OS=Homo sapiens OX=9606 GN=CDK19 PE=1 SV=1 && -	-
gene_GSONMT00076888001	GSONMT00076888001	FR904572.1	252842	261981	+	9140	protein_coding	- && sp|Q68BL7|OLM2A_HUMAN Olfactomedin-like protein 2A OS=Homo sapiens OX=9606 GN=OLFML2A PE=2 SV=1 && -	-
gene_GSONMT00076912001	GSONMT00076912001	FR904572.1	563308	576683	+	13376	protein_coding	- && sp|Q03385|GNDS_MOUSE Ral guanine nucleotide dissociation stimulator OS=Mus musculus OX=10090 GN=Ralgds PE=1 SV=2 && -	-
gene_GSONMT00076932001	GSONMT00076932001	FR904572.1	858444	872157	+	13714	protein_coding	- && sp|O46674|AT2A2_CANLF Sarcoplasmic/endoplasmic reticulum calcium ATPase 2 OS=Canis lupus familiaris OX=9615 GN=ATP2A2 PE=2 SV=1 && PF00078:Reverse transcriptase (RNA-dependent DNA polymerase)	-
gene_GSONMT00076963001	GSONMT00076963001	FR904573.1	504987	511252	+	6266	protein_coding	- && - && -	-
gene_GSONMT00006120001	GSONMT00006120001	FR904580.1	805619	807488	-	1870	protein_coding	- && sp|O02849|PADI3_SHEEP Protein-arginine deiminase type-3 OS=Ovis aries OX=9940 GN=PADI3 PE=1 SV=1 && -	-
gene_GSONMT00006123001	GSONMT00006123001	FR904580.1	866425	868334	-	1910	protein_coding	- && - && -	-
gene_GSONMT00061477001	GSONMT00061477001	FR904582.1	433824	440621	+	6798	protein_coding	- && sp|O88554|PARP2_MOUSE Poly [ADP-ribose] polymerase 2 OS=Mus musculus OX=10090 GN=Parp2 PE=1 SV=3 && -	-
gene_GSONMT00048286001	GSONMT00048286001	FR904595.1	250521	259079	-	8559	protein_coding	- && sp|Q2HJ23|MLP3A_BOVIN Microtubule-associated proteins 1A/1B light chain 3A OS=Bos taurus OX=9913 GN=MAP1LC3A PE=2 SV=1 && -	-
gene_GSONMT00061163001	GSONMT00061163001	FR904599.1	537759	541083	-	3325	protein_coding	- && sp|Q32PA0|RU1C_BOVIN U1 small nuclear ribonucleoprotein C OS=Bos taurus OX=9913 GN=SNRPC PE=2 SV=2 && -	-
gene_GSONMT00061164001	GSONMT00061164001	FR904599.1	545026	550181	+	5156	protein_coding	- && sp|Q5BL31|ILRUN_DANRE Protein ILRUN OS=Danio rerio OX=7955 GN=ilrun PE=2 SV=1 && -	-
gene_GSONMT00044427001	GSONMT00044427001	FR904603.1	454911	471581	+	16671	protein_coding	- && sp|Q8JHW2|TSP3A_DANRE Thrombospondin-3a OS=Danio rerio OX=7955 GN=thbs3a PE=2 SV=2 && PF02412:Thrombospondin type 3 repeat	-
gene_GSONMT00033355001	GSONMT00033355001	FR904606.1	144258	163363	-	19106	protein_coding	- && sp|Q64096|MCF2L_MOUSE Guanine nucleotide exchange factor DBS OS=Mus musculus OX=10090 GN=Mcf2l PE=1 SV=2 && PF00078:Reverse transcriptase (RNA-dependent DNA polymerase)	-
gene_GSONMT00033386001	GSONMT00033386001	FR904606.1	852080	854897	+	2818	protein_coding	- && sp|Q9H497|TOR3A_HUMAN Torsin-3A OS=Homo sapiens OX=9606 GN=TOR3A PE=1 SV=1 && -	-
gene_GSONMT00036256001	GSONMT00036256001	FR904616.1	141042	148168	-	7127	protein_coding	- && sp|Q9HD15|SRA1_HUMAN Steroid receptor RNA activator 1 OS=Homo sapiens OX=9606 GN=SRA1 PE=1 SV=1 && PF13358:DDE superfamily endonuclease	-
gene_GSONMT00043215001	GSONMT00043215001	FR904620.1	837758	847116	+	9359	protein_coding	- && sp|Q9MZ34|SC6A6_BOVIN Sodium- and chloride-dependent taurine transporter OS=Bos taurus OX=9913 GN=SLC6A6 PE=2 SV=1 && PF00209:Sodium:neurotransmitter symporter family	-
gene_GSONMT00038863001	GSONMT00038863001	FR904640.1	558955	581156	+	22202	protein_coding	- && sp|Q9GZP9|DERL2_HUMAN Derlin-2 OS=Homo sapiens OX=9606 GN=DERL2 PE=1 SV=1 && -	-
gene_GSONMT00055012001	GSONMT00055012001	FR904647.1	384441	389105	-	4665	protein_coding	- && sp|P55006|RDH7_RAT Retinol dehydrogenase 7 OS=Rattus norvegicus OX=10116 GN=Rdh7 PE=1 SV=1 && PF00106:short chain dehydrogenase	-
gene_GSONMT00006515001	GSONMT00006515001	FR904648.1	331389	336876	+	5488	protein_coding	- && sp|Q2TGK3|ZDHC3_RAT Palmitoyltransferase ZDHHC3 OS=Rattus norvegicus OX=10116 GN=Zdhhc3 PE=2 SV=1 && -	-
gene_GSONMT00025910001	GSONMT00025910001	FR904649.1	27532	40134	-	12603	protein_coding	- && sp|P27105|STOM_HUMAN Stomatin OS=Homo sapiens OX=9606 GN=STOM PE=1 SV=3 && -	-
gene_GSONMT00007341001	GSONMT00007341001	FR904651.1	217132	224076	-	6945	protein_coding	- && sp|O60513|B4GT4_HUMAN Beta-1,4-galactosyltransferase 4 OS=Homo sapiens OX=9606 GN=B4GALT4 PE=1 SV=1 && -	-
gene_GSONMT00007355001	GSONMT00007355001	FR904651.1	435716	439815	+	4100	protein_coding	- && sp|P31404|VATA_BOVIN V-type proton ATPase catalytic subunit A OS=Bos taurus OX=9913 GN=ATP6V1A PE=1 SV=2 && -	-
gene_GSONMT00004352001	GSONMT00004352001	FR904655.1	399162	402616	+	3455	protein_coding	- && sp|Q62415|ASPP1_MOUSE Apoptosis-stimulating of p53 protein 1 OS=Mus musculus OX=10090 GN=Ppp1r13b PE=1 SV=2 && -	-
gene_GSONMT00055773001	GSONMT00055773001	FR904661.1	600280	613483	-	13204	protein_coding	- && sp|Q9ULL8|SHRM4_HUMAN Protein Shroom4 OS=Homo sapiens OX=9606 GN=SHROOM4 PE=1 SV=3 && -	-
gene_GSONMT00053440001	GSONMT00053440001	FR904678.1	264937	267138	-	2202	protein_coding	- && sp|Q9DDK4|S1PR1_DANRE Sphingosine 1-phosphate receptor 1 OS=Danio rerio OX=7955 GN=s1pr1 PE=2 SV=2 && PF00001:7 transmembrane receptor (rhodopsin family)	-
gene_GSONMT00052903001	GSONMT00052903001	FR904679.1	202727	226861	-	24135	protein_coding	- && sp|P11048|LMNA_XENLA Lamin-A OS=Xenopus laevis OX=8355 GN=lmna PE=2 SV=1 && -	-
gene_GSONMT00052913001	GSONMT00052913001	FR904679.1	281955	286568	-	4614	protein_coding	- && sp|Q9NRR5|UBQL4_HUMAN Ubiquilin-4 OS=Homo sapiens OX=9606 GN=UBQLN4 PE=1 SV=2 && -	-
gene_GSONMT00052918001	GSONMT00052918001	FR904679.1	305068	307078	+	2011	protein_coding	- && - && -	-
gene_GSONMT00052922001	GSONMT00052922001	FR904679.1	332339	334594	-	2256	protein_coding	- && - && -	-
gene_GSONMT00052795001	GSONMT00052795001	FR904682.1	2	4929	+	4928	protein_coding	- && sp|A0JPH4|SCAP_XENLA Sterol regulatory element-binding protein cleavage-activating protein OS=Xenopus laevis OX=8355 GN=scap PE=2 SV=1 && -	-
gene_GSONMT00000266001	GSONMT00000266001	FR904683.1	734439	740791	+	6353	protein_coding	- && sp|Q5VTD9|GFI1B_HUMAN Zinc finger protein Gfi-1b OS=Homo sapiens OX=9606 GN=GFI1B PE=1 SV=1 && -	-
gene_GSONMT00028395001	GSONMT00028395001	FR904684.1	696418	703470	-	7053	protein_coding	- && sp|Q8BJ64|CHDH_MOUSE Choline dehydrogenase, mitochondrial OS=Mus musculus OX=10090 GN=Chdh PE=1 SV=1 && -	-
gene_GSONMT00049387001	GSONMT00049387001	FR904687.1	110546	115691	+	5146	protein_coding	- && sp|Q62559|IFT52_MOUSE Intraflagellar transport protein 52 homolog OS=Mus musculus OX=10090 GN=Ift52 PE=1 SV=2 && -	-
gene_GSONMT00013304001	GSONMT00013304001	FR904692.1	222365	225074	+	2710	protein_coding	- && - && -	-
gene_GSONMT00040351001	GSONMT00040351001	FR904698.1	8095	25877	-	17783	protein_coding	- && sp|Q99805|TM9S2_HUMAN Transmembrane 9 superfamily member 2 OS=Homo sapiens OX=9606 GN=TM9SF2 PE=1 SV=1 && -	-
gene_GSONMT00010264001	GSONMT00010264001	FR904707.1	524931	528431	+	3501	protein_coding	- && sp|A5PKW4|PSD1_HUMAN PH and SEC7 domain-containing protein 1 OS=Homo sapiens OX=9606 GN=PSD PE=1 SV=2 && -	-
gene_GSONMT00041377001	GSONMT00041377001	FR904719.1	67507	77117	+	9611	protein_coding	- && sp|Q09575|YRD6_CAEEL Uncharacterized protein K02A2.6 OS=Caenorhabditis elegans OX=6239 GN=K02A2.6 PE=4 SV=1 && -	-
gene_GSONMT00041384001	GSONMT00041384001	FR904719.1	199741	208482	+	8742	protein_coding	- && sp|Q9EQT3|RHOU_MOUSE Rho-related GTP-binding protein RhoU OS=Mus musculus OX=10090 GN=Rhou PE=2 SV=1 && PF00071:Ras family	-
gene_GSONMT00018134001	GSONMT00018134001	FR904720.1	66064	70921	+	4858	protein_coding	- && sp|P70187|MF14A_MOUSE Hippocampus abundant transcript 1 protein OS=Mus musculus OX=10090 GN=Mfsd14a PE=2 SV=3 && -	-
gene_GSONMT00018156001	GSONMT00018156001	FR904720.1	651435	662771	+	11337	protein_coding	- && sp|Q9H270|VPS11_HUMAN Vacuolar protein sorting-associated protein 11 homolog OS=Homo sapiens OX=9606 GN=VPS11 PE=1 SV=1 && -	-
gene_GSONMT00049937001	GSONMT00049937001	FR904721.1	196868	214184	-	17317	protein_coding	- && sp|Q92624|APBP2_HUMAN Amyloid protein-binding protein 2 OS=Homo sapiens OX=9606 GN=APPBP2 PE=1 SV=2 && -	-
gene_GSONMT00040588001	GSONMT00040588001	FR904723.1	697778	702093	-	4316	protein_coding	- && - && -	-
gene_GSONMT00060967001	GSONMT00060967001	FR904726.1	364784	374074	-	9291	protein_coding	- && sp|C1BZR1|TOLIP_ESOLU Toll-interacting protein OS=Esox lucius OX=8010 GN=tollip PE=2 SV=1 && -	-
gene_GSONMT00062209001	GSONMT00062209001	FR904728.1	519234	521668	-	2435	protein_coding	- && sp|Q9IA88|SIK2_CHICK Serine/threonine-protein kinase SIK2 OS=Gallus gallus OX=9031 GN=SIK2 PE=2 SV=1 && -	-
gene_GSONMT00010693001	GSONMT00010693001	FR904729.1	311580	318316	-	6737	protein_coding	- && sp|Q8AVG0|ABR_XENLA Active breakpoint cluster region-related protein OS=Xenopus laevis OX=8355 GN=abr PE=2 SV=1 && -	-
gene_GSONMT00030542001	GSONMT00030542001	FR904735.1	153516	155417	-	1902	protein_coding	- && - && -	-
gene_GSONMT00040290001	GSONMT00040290001	FR904738.1	206907	224257	-	17351	protein_coding	- && sp|P61105|RAB2A_CANLF Ras-related protein Rab-2A OS=Canis lupus familiaris OX=9615 GN=RAB2A PE=1 SV=1 && -	-
gene_GSONMT00040297001	GSONMT00040297001	FR904738.1	431949	439665	+	7717	protein_coding	- && sp|P35072|TCB1_CAEBR Transposable element Tcb1 transposase OS=Caenorhabditis briggsae OX=6238 PE=3 SV=1 && -	-
gene_GSONMT00049617001	GSONMT00049617001	FR904739.1	443096	444625	-	1530	protein_coding	- && sp|Q6NZZ3|CF120_DANRE UPF0669 protein C6orf120 homolog OS=Danio rerio OX=7955 GN=zgc:77929 PE=2 SV=1 && PF17065:Putative cytokine, C6ORF120	-
gene_GSONMT00016824001	GSONMT00016824001	FR904742.1	167883	170728	-	2846	protein_coding	- && sp|O75121|MFA3L_HUMAN Microfibrillar-associated protein 3-like OS=Homo sapiens OX=9606 GN=MFAP3L PE=1 SV=3 && -	-
gene_GSONMT00017463001	GSONMT00017463001	FR904752.1	474180	477054	-	2875	protein_coding	- && sp|O88667|RAD_MOUSE GTP-binding protein RAD OS=Mus musculus OX=10090 GN=Rrad PE=1 SV=1 && -	-
gene_GSONMT00045133001	GSONMT00045133001	FR904755.1	395427	407963	-	12537	protein_coding	- && sp|Q13615|MTMR3_HUMAN Myotubularin-related protein 3 OS=Homo sapiens OX=9606 GN=MTMR3 PE=1 SV=3 && PF06602:Myotubularin-like phosphatase domain	-
gene_GSONMT00055129001	GSONMT00055129001	FR904761.1	595328	606961	+	11634	protein_coding	- && sp|Q28178|TSP1_BOVIN Thrombospondin-1 OS=Bos taurus OX=9913 GN=THBS1 PE=2 SV=2 && PF02412:Thrombospondin type 3 repeat|PF05735:Thrombospondin C-terminal region	-
gene_GSONMT00042720001	GSONMT00042720001	FR904766.1	41260	42641	+	1382	protein_coding	- && sp|Q4V8Z3|CEP19_DANRE Centrosomal protein of 19 kDa OS=Danio rerio OX=7955 GN=cep19 PE=2 SV=1 && PF14933:CEP19-like protein	-
gene_GSONMT00042747001	GSONMT00042747001	FR904766.1	620412	624485	-	4074	protein_coding	- && sp|Q7ZYC4|ACBG2_XENLA Long-chain-fatty-acid--CoA ligase ACSBG2 OS=Xenopus laevis OX=8355 GN=acsbg2 PE=2 SV=1 && -	-
gene_GSONMT00018209001	GSONMT00018209001	FR904771.1	220762	222307	-	1546	protein_coding	- && - && PF02944:BESS motif	-
gene_GSONMT00039605001	GSONMT00039605001	FR904775.1	433473	463052	+	29580	protein_coding	- && sp|P49951|CLH1_BOVIN Clathrin heavy chain 1 OS=Bos taurus OX=9913 GN=CLTC PE=1 SV=1 && -	-
gene_GSONMT00019570001	GSONMT00019570001	FR908703.1	3151	5654	+	2504	protein_coding	- && sp|Q5XLR4|BORE1_DANRE Borealin OS=Danio rerio OX=7955 GN=cdca8 PE=2 SV=2 && -	-
gene_GSONMT00058697001	GSONMT00058697001	FR908829.1	14497	17962	+	3466	protein_coding	- && sp|P70545|S13A2_RAT Solute carrier family 13 member 2 OS=Rattus norvegicus OX=10116 GN=Slc13a2 PE=2 SV=2 && PF01498:Transposase	-
gene_GSONMT00048023001	GSONMT00048023001	FR908875.1	293	16415	-	16123	protein_coding	- && sp|Q6UB98|ANR12_HUMAN Ankyrin repeat domain-containing protein 12 OS=Homo sapiens OX=9606 GN=ANKRD12 PE=1 SV=3 && -	-
gene_GSONMT00046472001	GSONMT00046472001	FR908899.1	21022	24586	+	3565	protein_coding	- && sp|O75352|MPU1_HUMAN Mannose-P-dolichol utilization defect 1 protein OS=Homo sapiens OX=9606 GN=MPDU1 PE=1 SV=2 && -	-
gene_GSONMT00036990001	GSONMT00036990001	FR912337.1	15035	18287	+	3253	protein_coding	- && sp|Q7TN98|CPEB4_MOUSE Cytoplasmic polyadenylation element-binding protein 4 OS=Mus musculus OX=10090 GN=Cpeb4 PE=1 SV=1 && -	-
gene_GSONMT00063106001	GSONMT00063106001	FR904789.1	317179	330857	-	13679	protein_coding	- && sp|A4VCH4|VP35L_DANRE VPS35 endosomal protein-sorting factor-like OS=Danio rerio OX=7955 GN=vps35l PE=2 SV=1 && -	-
gene_GSONMT00029687001	GSONMT00029687001	FR904806.1	176256	177339	+	1084	protein_coding	- && sp|Q9Y2B9|IPKG_HUMAN cAMP-dependent protein kinase inhibitor gamma OS=Homo sapiens OX=9606 GN=PKIG PE=1 SV=1 && -	-
gene_GSONMT00034035001	GSONMT00034035001	FR904812.1	510744	511996	+	1253	protein_coding	- && sp|A2BFP5|S12A9_DANRE Solute carrier family 12 member 9 OS=Danio rerio OX=7955 GN=slc12a9 PE=3 SV=1 && -	-
gene_GSONMT00034551001	GSONMT00034551001	FR904813.1	394681	414138	-	19458	protein_coding	- && sp|Q9UBV2|SE1L1_HUMAN Protein sel-1 homolog 1 OS=Homo sapiens OX=9606 GN=SEL1L PE=1 SV=3 && -	-
gene_GSONMT00014077001	GSONMT00014077001	FR904820.1	252945	264801	+	11857	protein_coding	- && sp|A2RRV3|PATL1_DANRE Protein PAT1 homolog 1 OS=Danio rerio OX=7955 GN=patl1 PE=1 SV=1 && -	-
gene_GSONMT00014091001	GSONMT00014091001	FR904820.1	623662	626903	+	3242	protein_coding	- && sp|P18293|ANPRA_MOUSE Atrial natriuretic peptide receptor 1 OS=Mus musculus OX=10090 GN=Npr1 PE=1 SV=2 && -	-
gene_GSONMT00048176001	GSONMT00048176001	FR904829.1	675613	685918	-	10306	protein_coding	- && - && -	-
gene_GSONMT00007611001	GSONMT00007611001	FR904831.1	418818	421537	+	2720	protein_coding	- && sp|O00590|ACKR2_HUMAN Atypical chemokine receptor 2 OS=Homo sapiens OX=9606 GN=ACKR2 PE=1 SV=2 && PF00001:7 transmembrane receptor (rhodopsin family)	-
gene_GSONMT00017894001	GSONMT00017894001	FR904842.1	132829	137847	-	5019	protein_coding	- && sp|A3KFM7|CHD6_MOUSE Chromodomain-helicase-DNA-binding protein 6 OS=Mus musculus OX=10090 GN=Chd6 PE=1 SV=1 && -	-
gene_GSONMT00024578001	GSONMT00024578001	FR904845.1	273257	300693	-	27437	protein_coding	- && sp|Q04861|NFKB1_CHICK Nuclear factor NF-kappa-B p105 subunit OS=Gallus gallus OX=9031 GN=NFKB1 PE=2 SV=2 && -	-
gene_GSONMT00053003001	GSONMT00053003001	FR904848.1	299506	300681	+	1176	protein_coding	- && - && PF01926:50S ribosome-binding GTPase	-
gene_GSONMT00008622001	GSONMT00008622001	FR904854.1	649461	657829	+	8369	protein_coding	- && - && -	-
gene_GSONMT00053723001	GSONMT00053723001	FR904855.1	30040	40604	-	10565	protein_coding	- && - && -	-
gene_GSONMT00053724001	GSONMT00053724001	FR904855.1	40948	46524	-	5577	protein_coding	- && sp|Q1LX51|WEE2_DANRE Wee1-like protein kinase 2 OS=Danio rerio OX=7955 GN=wee2 PE=2 SV=2 && -	-
gene_GSONMT00006405001	GSONMT00006405001	FR904861.1	232663	233634	-	972	protein_coding	- && sp|Q9JK83|PAR6B_MOUSE Partitioning defective 6 homolog beta OS=Mus musculus OX=10090 GN=Pard6b PE=1 SV=2 && PF00595:PDZ domain	-
gene_GSONMT00054073001	GSONMT00054073001	FR904873.1	453705	457492	-	3788	protein_coding	- && sp|Q5M828|ADTRP_RAT Androgen-dependent TFPI-regulating protein OS=Rattus norvegicus OX=10116 GN=Adtrp PE=2 SV=1 && -	-
gene_GSONMT00019242001	GSONMT00019242001	FR904875.1	320012	321923	+	1912	protein_coding	- && sp|Q5M7P5|NOL6_XENTR Nucleolar protein 6 OS=Xenopus tropicalis OX=8364 GN=nol6 PE=2 SV=1 && -	-
gene_GSONMT00038199001	GSONMT00038199001	FR904879.1	546870	563502	+	16633	protein_coding	- && sp|A3KPQ7|CEIP2_DANRE Cell surface hyaluronidase OS=Danio rerio OX=7955 GN=cemip2 PE=1 SV=1 && -	-
gene_GSONMT00004857001	GSONMT00004857001	FR904883.1	491570	500809	-	9240	protein_coding	- && sp|Q3T0J1|FBX4_BOVIN F-box only protein 4 OS=Bos taurus OX=9913 GN=FBXO4 PE=2 SV=1 && -	-
gene_GSONMT00046272001	GSONMT00046272001	FR904888.1	50596	53766	-	3171	protein_coding	- && sp|A2BIL8|BC7BB_DANRE B-cell CLL/lymphoma 7 protein family member B-B OS=Danio rerio OX=7955 GN=bcl7bb PE=2 SV=1 && -	-
gene_GSONMT00062794001	GSONMT00062794001	FR904901.1	578966	584062	-	5097	protein_coding	- && sp|Q8C3Q9|CASP9_MOUSE Caspase-9 OS=Mus musculus OX=10090 GN=Casp9 PE=1 SV=1 && PF00619:Caspase recruitment domain	-
gene_GSONMT00033536001	GSONMT00033536001	FR904905.1	428380	446538	+	18159	protein_coding	- && sp|A6H619|PHRF1_MOUSE PHD and RING finger domain-containing protein 1 OS=Mus musculus OX=10090 GN=Phrf1 PE=1 SV=2 && -	-
gene_GSONMT00040244001	GSONMT00040244001	FR904907.1	11833	99582	+	87750	protein_coding	- && sp|P06801|MAOX_MOUSE NADP-dependent malic enzyme OS=Mus musculus OX=10090 GN=Me1 PE=1 SV=2 && -	-
gene_GSONMT00027027001	GSONMT00027027001	FR904910.1	353993	357482	+	3490	protein_coding	- && sp|P10103|HMGB1_BOVIN High mobility group protein B1 OS=Bos taurus OX=9913 GN=HMGB1 PE=1 SV=3 && PF09011:HMG-box domain	HMG
gene_GSONMT00026922001	GSONMT00026922001	FR904911.1	117402	130138	+	12737	protein_coding	- && sp|Q15011|HERP1_HUMAN Homocysteine-responsive endoplasmic reticulum-resident ubiquitin-like domain member 1 protein OS=Homo sapiens OX=9606 GN=HERPUD1 PE=1 SV=1 && -	-
gene_GSONMT00045789001	GSONMT00045789001	FR904928.1	530824	534138	+	3315	protein_coding	- && sp|Q8TF40|FNIP1_HUMAN Folliculin-interacting protein 1 OS=Homo sapiens OX=9606 GN=FNIP1 PE=1 SV=3 && -	-
gene_GSONMT00010151001	GSONMT00010151001	FR904929.1	32352	38968	-	6617	protein_coding	- && sp|Q9UIH9|KLF15_HUMAN Krueppel-like factor 15 OS=Homo sapiens OX=9606 GN=KLF15 PE=1 SV=1 && -	-
gene_GSONMT00029799001	GSONMT00029799001	FR904931.1	428003	430762	+	2760	protein_coding	- && - && -	-
gene_GSONMT00057629001	GSONMT00057629001	FR904933.1	423652	424364	+	713	protein_coding	- && sp|P42335|IP3KB_RAT Inositol-trisphosphate 3-kinase B OS=Rattus norvegicus OX=10116 GN=Itpkb PE=1 SV=3 && -	-
gene_GSONMT00007839001	GSONMT00007839001	FR904934.1	126311	130615	+	4305	protein_coding	- && sp|P84097|RHOG_CRICR Rho-related GTP-binding protein RhoG OS=Cricetus cricetus OX=10034 GN=RHOG PE=2 SV=1 && PF00071:Ras family	-
gene_GSONMT00042432001	GSONMT00042432001	FR904942.1	448299	466505	+	18207	protein_coding	- && sp|Q29RK4|RD23B_BOVIN UV excision repair protein RAD23 homolog B OS=Bos taurus OX=9913 GN=RAD23B PE=2 SV=1 && PF09280:XPC-binding domain	-
gene_GSONMT00052556001	GSONMT00052556001	FR904945.1	190111	194011	-	3901	protein_coding	- && sp|A9JRX0|MSL1_DANRE Male-specific lethal 1-like 1 OS=Danio rerio OX=7955 GN=msl1l1 PE=2 SV=1 && -	-
gene_GSONMT00030404001	GSONMT00030404001	FR904950.1	43371	52485	+	9115	protein_coding	- && - && PF03184:DDE superfamily endonuclease	-
gene_GSONMT00026611001	GSONMT00026611001	FR904958.1	216794	220697	+	3904	protein_coding	- && sp|O76080|ZFAN5_HUMAN AN1-type zinc finger protein 5 OS=Homo sapiens OX=9606 GN=ZFAND5 PE=1 SV=1 && -	-
gene_GSONMT00063053001	GSONMT00063053001	FR904960.1	530826	531747	-	922	protein_coding	- && sp|Q8JGW0|TSP4B_DANRE Thrombospondin-4-B OS=Danio rerio OX=7955 GN=thbs4b PE=2 SV=1 && -	-
gene_GSONMT00001610001	GSONMT00001610001	FR904966.1	176648	188341	+	11694	protein_coding	- && sp|A5WW08|CHFR_DANRE E3 ubiquitin-protein ligase CHFR OS=Danio rerio OX=7955 GN=chfr PE=2 SV=1 && -	PAX
gene_GSONMT00001619001	GSONMT00001619001	FR904966.1	247039	256439	+	9401	protein_coding	- && sp|Q86XL3|ANKL2_HUMAN Ankyrin repeat and LEM domain-containing protein 2 OS=Homo sapiens OX=9606 GN=ANKLE2 PE=1 SV=4 && PF03020:LEM domain	-
gene_GSONMT00039870001	GSONMT00039870001	FR904971.1	277483	280394	-	2912	protein_coding	- && - && -	zf-C2H2
gene_GSONMT00056212001	GSONMT00056212001	FR904973.1	157832	167246	-	9415	protein_coding	- && sp|Q8CI95|OSB11_MOUSE Oxysterol-binding protein-related protein 11 OS=Mus musculus OX=10090 GN=Osbpl11 PE=1 SV=2 && PF01237:Oxysterol-binding protein	-
gene_GSONMT00002691001	GSONMT00002691001	FR904975.1	266541	268902	-	2362	protein_coding	- && sp|A2AG06|MEIOC_MOUSE Meiosis-specific coiled-coil domain-containing protein MEIOC OS=Mus musculus OX=10090 GN=Meioc PE=1 SV=1 && -	-
gene_GSONMT00002706001	GSONMT00002706001	FR904975.1	498280	515374	+	17095	protein_coding	- && sp|Q6DV79|STAT3_CHICK Signal transducer and activator of transcription 3 OS=Gallus gallus OX=9031 GN=STAT3 PE=1 SV=2 && -	-
gene_GSONMT00053531001	GSONMT00053531001	FR904984.1	40506	57789	+	17284	protein_coding	- && sp|Q99PI5|LPIN2_MOUSE Phosphatidate phosphatase LPIN2 OS=Mus musculus OX=10090 GN=Lpin2 PE=1 SV=2 && -	-
gene_GSONMT00041278001	GSONMT00041278001	FR904985.1	258765	277838	-	19074	protein_coding	- && sp|Q8C863|ITCH_MOUSE E3 ubiquitin-protein ligase Itchy OS=Mus musculus OX=10090 GN=Itch PE=1 SV=2 && PF00632:HECT-domain (ubiquitin-transferase)	-
gene_GSONMT00012903001	GSONMT00012903001	FR905002.1	520762	521991	+	1230	protein_coding	- && sp|Q8UUY8|ADRB2_ONCMY Beta-2 adrenergic receptor OS=Oncorhynchus mykiss OX=8022 GN=adrb2 PE=2 SV=1 && PF00001:7 transmembrane receptor (rhodopsin family)	-
gene_GSONMT00019804001	GSONMT00019804001	FR905003.1	317817	332016	+	14200	protein_coding	- && sp|P02457|CO1A1_CHICK Collagen alpha-1(I) chain OS=Gallus gallus OX=9031 GN=COL1A1 PE=1 SV=3 && -	-
gene_GSONMT00014808001	GSONMT00014808001	FR905007.1	55149	55936	-	788	protein_coding	- && - && -	-
gene_GSONMT00033397001	GSONMT00033397001	FR905013.1	43484	47353	+	3870	protein_coding	- && sp|O93384|RSAD2_ONCMY Radical S-adenosyl methionine domain-containing protein 2 OS=Oncorhynchus mykiss OX=8022 GN=rsad2 PE=2 SV=1 && -	-
gene_GSONMT00004182001	GSONMT00004182001	FR905014.1	447621	469226	+	21606	protein_coding	- && sp|Q8R2H2|ITB3_RAT Integrin beta-3 OS=Rattus norvegicus OX=10116 GN=Itgb3 PE=2 SV=1 && -	-
gene_GSONMT00060281001	GSONMT00060281001	FR905018.1	288133	322235	-	34103	protein_coding	- && sp|P97366|EVI5_MOUSE Ecotropic viral integration site 5 protein OS=Mus musculus OX=10090 GN=Evi5 PE=1 SV=2 && -	-
gene_GSONMT00004296001	GSONMT00004296001	FR905022.1	424033	436499	+	12467	protein_coding	- && sp|P00750|TPA_HUMAN Tissue-type plasminogen activator OS=Homo sapiens OX=9606 GN=PLAT PE=1 SV=1 && -	-
gene_GSONMT00056782001	GSONMT00056782001	FR905026.1	145597	151177	-	5581	protein_coding	- && sp|P46060|RAGP1_HUMAN Ran GTPase-activating protein 1 OS=Homo sapiens OX=9606 GN=RANGAP1 PE=1 SV=1 && -	-
gene_GSONMT00020823001	GSONMT00020823001	FR905029.1	177607	187465	+	9859	protein_coding	- && sp|Q6P5I8|YIPF5_DANRE Protein YIPF5 OS=Danio rerio OX=7955 GN=yipf5 PE=2 SV=1 && -	-
gene_GSONMT00000364001	GSONMT00000364001	FR905031.1	3530	5144	-	1615	protein_coding	- && sp|P53539|FOSB_HUMAN Protein fosB OS=Homo sapiens OX=9606 GN=FOSB PE=1 SV=1 && -	-
gene_GSONMT00000398001	GSONMT00000398001	FR905031.1	458202	461886	-	3685	protein_coding	- && sp|Q9BY78|RNF26_HUMAN E3 ubiquitin-protein ligase RNF26 OS=Homo sapiens OX=9606 GN=RNF26 PE=1 SV=1 && PF13920:Zinc finger, C3HC4 type (RING finger)	-
gene_GSONMT00040107001	GSONMT00040107001	FR905047.1	59824	62946	+	3123	protein_coding	- && - && -	-
gene_GSONMT00001081001	GSONMT00001081001	FR909060.1	24158	30482	+	6325	protein_coding	- && sp|Q99942|RNF5_HUMAN E3 ubiquitin-protein ligase RNF5 OS=Homo sapiens OX=9606 GN=RNF5 PE=1 SV=1 && -	-
gene_GSONMT00051769001	GSONMT00051769001	FR909131.1	39412	47348	+	7937	protein_coding	- && sp|Q5E9F9|PRS7_BOVIN 26S proteasome regulatory subunit 7 OS=Bos taurus OX=9913 GN=PSMC2 PE=2 SV=3 && -	-
gene_GSONMT00040821001	GSONMT00040821001	FR912724.1	12063	12695	-	633	protein_coding	- && - && -	-
gene_GSONMT00056057001	GSONMT00056057001	FR905057.1	201281	207571	-	6291	protein_coding	- && sp|P05300|LAMP1_CHICK Lysosome-associated membrane glycoprotein 1 OS=Gallus gallus OX=9031 GN=LAMP1 PE=2 SV=1 && -	-
gene_GSONMT00048910001	GSONMT00048910001	FR905068.1	247901	257901	-	10001	protein_coding	- && sp|Q9EPU0|RENT1_MOUSE Regulator of nonsense transcripts 1 OS=Mus musculus OX=10090 GN=Upf1 PE=1 SV=2 && -	-
gene_GSONMT00044470001	GSONMT00044470001	FR905078.1	229316	233945	-	4630	protein_coding	- && sp|Q9Y6M5|ZNT1_HUMAN Zinc transporter 1 OS=Homo sapiens OX=9606 GN=SLC30A1 PE=1 SV=3 && PF01545:Cation efflux family	-
gene_GSONMT00022470001	GSONMT00022470001	FR905079.1	455415	457406	+	1992	protein_coding	- && - && PF13855:Leucine rich repeat	-
gene_GSONMT00060410001	GSONMT00060410001	FR905085.1	100676	101486	+	811	protein_coding	- && - && -	-
gene_GSONMT00045935001	GSONMT00045935001	FR905099.1	165539	169388	-	3850	protein_coding	- && sp|Q9QXV1|CBX8_MOUSE Chromobox protein homolog 8 OS=Mus musculus OX=10090 GN=Cbx8 PE=1 SV=1 && PF17218:CBX family C-terminal motif	-
gene_GSONMT00055520001	GSONMT00055520001	FR905105.1	75940	78113	+	2174	protein_coding	- && - && -	-
gene_GSONMT00047661001	GSONMT00047661001	FR905106.1	175738	183681	-	7944	protein_coding	- && sp|Q503E9|IMA6_DANRE Importin subunit alpha-6 OS=Danio rerio OX=7955 GN=kpna5 PE=2 SV=2 && -	-
gene_GSONMT00012525001	GSONMT00012525001	FR905111.1	110370	110687	+	318	protein_coding	- && sp|P43648|STC_ONCMY Stanniocalcin OS=Oncorhynchus mykiss OX=8022 GN=stc PE=1 SV=2 && PF03298:Stanniocalcin family	-
gene_GSONMT00012530001	GSONMT00012530001	FR905111.1	169807	171592	-	1786	protein_coding	- && sp|Q6NYK8|MARH5_DANRE E3 ubiquitin-protein ligase MARCHF5 OS=Danio rerio OX=7955 GN=marchf5 PE=2 SV=1 && -	-
gene_GSONMT00062972001	GSONMT00062972001	FR905118.1	41123	60281	+	19159	protein_coding	- && sp|Q9DCJ5|NDUA8_MOUSE NADH dehydrogenase [ubiquinone] 1 alpha subcomplex subunit 8 OS=Mus musculus OX=10090 GN=Ndufa8 PE=1 SV=3 && -	-
gene_GSONMT00057555001	GSONMT00057555001	FR905142.1	223279	223785	+	507	protein_coding	- && - && -	-
gene_GSONMT00061883001	GSONMT00061883001	FR905145.1	158231	160488	-	2258	protein_coding	- && sp|Q2KIV0|NOL12_BOVIN Nucleolar protein 12 OS=Bos taurus OX=9913 GN=NOL12 PE=2 SV=1 && -	-
gene_GSONMT00061889001	GSONMT00061889001	FR905145.1	190675	192236	-	1562	protein_coding	- && sp|Q5M862|CC134_RAT Coiled-coil domain-containing protein 134 OS=Rattus norvegicus OX=10116 GN=Ccdc134 PE=2 SV=1 && -	-
gene_GSONMT00061895001	GSONMT00061895001	FR905145.1	245930	249522	-	3593	protein_coding	- && sp|Q6PFS5|ERD23_DANRE ER lumen protein-retaining receptor 3 OS=Danio rerio OX=7955 GN=kdelr3 PE=2 SV=1 && PF00810:ER lumen protein retaining receptor	-
gene_GSONMT00049457001	GSONMT00049457001	FR905158.1	298166	299950	-	1785	protein_coding	- && sp|Q9Y6P5|SESN1_HUMAN Sestrin-1 OS=Homo sapiens OX=9606 GN=SESN1 PE=1 SV=2 && -	-
gene_GSONMT00062058001	GSONMT00062058001	FR905160.1	83062	85888	-	2827	protein_coding	- && - && -	-
gene_GSONMT00030786001	GSONMT00030786001	FR905163.1	54738	57339	+	2602	protein_coding	- && sp|P61020|RAB5B_HUMAN Ras-related protein Rab-5B OS=Homo sapiens OX=9606 GN=RAB5B PE=1 SV=1 && -	-
gene_GSONMT00038288001	GSONMT00038288001	FR905164.1	360542	410838	+	50297	protein_coding	- && sp|Q8MJJ9|FBLN1_CHLAE Fibulin-1 (Fragment) OS=Chlorocebus aethiops OX=9534 GN=FBLN1 PE=1 SV=1 && PF07645:Calcium-binding EGF domain	-
gene_GSONMT00033621001	GSONMT00033621001	FR905175.1	8355	9486	-	1132	protein_coding	- && - && -	-
gene_GSONMT00061344001	GSONMT00061344001	FR905180.1	14597	36934	+	22338	protein_coding	- && sp|Q8IW93|ARHGJ_HUMAN Rho guanine nucleotide exchange factor 19 OS=Homo sapiens OX=9606 GN=ARHGEF19 PE=1 SV=1 && -	-
gene_GSONMT00061350001	GSONMT00061350001	FR905180.1	204793	214221	+	9429	protein_coding	- && sp|Q2TBM7|MMP23_BOVIN Matrix metalloproteinase-23 OS=Bos taurus OX=9913 GN=MMP23 PE=2 SV=1 && -	-
gene_GSONMT00014203001	GSONMT00014203001	FR905181.1	142089	145853	+	3765	protein_coding	- && sp|Q7ZUC2|CAB45_DANRE 45 kDa calcium-binding protein OS=Danio rerio OX=7955 GN=sdf4 PE=2 SV=1 && -	-
gene_GSONMT00025017001	GSONMT00025017001	FR905184.1	312606	327701	+	15096	protein_coding	- && sp|Q9D2N9|VP33A_MOUSE Vacuolar protein sorting-associated protein 33A OS=Mus musculus OX=10090 GN=Vps33a PE=1 SV=2 && -	-
gene_GSONMT00034727001	GSONMT00034727001	FR905209.1	147725	149586	-	1862	protein_coding	- && sp|Q5ZMV3|NC2B_CHICK Protein Dr1 OS=Gallus gallus OX=9031 GN=DR1 PE=2 SV=1 && -	-
gene_GSONMT00036868001	GSONMT00036868001	FR905211.1	215370	220064	-	4695	protein_coding	- && sp|Q28193|FURIN_BOVIN Furin OS=Bos taurus OX=9913 GN=FURIN PE=1 SV=1 && -	-
gene_GSONMT00052321001	GSONMT00052321001	FR905221.1	94829	97174	+	2346	protein_coding	- && sp|Q9NVN8|GNL3L_HUMAN Guanine nucleotide-binding protein-like 3-like protein OS=Homo sapiens OX=9606 GN=GNL3L PE=1 SV=1 && -	-
gene_GSONMT00052325001	GSONMT00052325001	FR905221.1	168969	169292	-	324	protein_coding	- && - && -	-
gene_GSONMT00022085001	GSONMT00022085001	FR905222.1	38987	49411	+	10425	protein_coding	- && sp|P27824|CALX_HUMAN Calnexin OS=Homo sapiens OX=9606 GN=CANX PE=1 SV=2 && -	-
gene_GSONMT00014661001	GSONMT00014661001	FR905240.1	359140	362245	-	3106	protein_coding	- && - && PF01498:Transposase|PF13551:Winged helix-turn helix	-
gene_GSONMT00045325001	GSONMT00045325001	FR905264.1	136960	140994	+	4035	protein_coding	- && sp|Q5ZIW7|ATG4A_CHICK Cysteine protease ATG4A OS=Gallus gallus OX=9031 GN=ATG4A PE=2 SV=1 && PF03416:Peptidase family C54	-
gene_GSONMT00028114001	GSONMT00028114001	FR905293.1	266740	282075	-	15336	protein_coding	- && sp|Q0VC16|TGO1_BOVIN Transport and Golgi organization protein 1 homolog OS=Bos taurus OX=9913 GN=MIA3 PE=2 SV=2 && -	-
gene_GSONMT00024286001	GSONMT00024286001	FR905296.1	1948	7019	+	5072	protein_coding	- && sp|Q9QXE7|TBL1X_MOUSE F-box-like/WD repeat-containing protein TBL1X OS=Mus musculus OX=10090 GN=Tbl1x PE=1 SV=2 && -	-
gene_GSONMT00026862001	GSONMT00026862001	FR905300.1	105280	106382	-	1103	protein_coding	- && sp|Q32LS6|ABHDD_DANRE Protein ABHD13 OS=Danio rerio OX=7955 GN=abhd13 PE=2 SV=1 && PF00561:alpha/beta hydrolase fold	-
gene_GSONMT00003999001	GSONMT00003999001	FR905313.1	135935	187498	+	51564	protein_coding	- && sp|P38650|DYHC1_RAT Cytoplasmic dynein 1 heavy chain 1 OS=Rattus norvegicus OX=10116 GN=Dync1h1 PE=1 SV=1 && PF12774:Hydrolytic ATP binding site of dynein motor region	-
gene_GSONMT00014463001	GSONMT00014463001	FR905324.1	301280	311387	-	10108	protein_coding	- && sp|Q2KIP8|HACD2_BOVIN Very-long-chain (3R)-3-hydroxyacyl-CoA dehydratase 2 OS=Bos taurus OX=9913 GN=HACD2 PE=2 SV=2 && PF13358:DDE superfamily endonuclease	-
gene_GSONMT00040270001	GSONMT00040270001	FR909267.1	27232	29880	+	2649	protein_coding	- && sp|Q7ZXS5|ERD22_XENLA ER lumen protein-retaining receptor 2 OS=Xenopus laevis OX=8355 GN=kdelr2 PE=2 SV=1 && -	-
gene_GSONMT00004689001	GSONMT00004689001	FR909375.1	39760	43187	-	3428	protein_coding	- && sp|Q9HD23|MRS2_HUMAN Magnesium transporter MRS2 homolog, mitochondrial OS=Homo sapiens OX=9606 GN=MRS2 PE=1 SV=1 && PF00075:RNase H	-
gene_GSONMT00021704001	GSONMT00021704001	FR905339.1	342535	352331	-	9797	protein_coding	- && sp|P16157|ANK1_HUMAN Ankyrin-1 OS=Homo sapiens OX=9606 GN=ANK1 PE=1 SV=3 && -	-
gene_GSONMT00037918001	GSONMT00037918001	FR905346.1	201864	209951	+	8088	protein_coding	- && sp|P08113|ENPL_MOUSE Endoplasmin OS=Mus musculus OX=10090 GN=Hsp90b1 PE=1 SV=2 && -	-
gene_GSONMT00040444001	GSONMT00040444001	FR905351.1	336752	337986	+	1235	protein_coding	- && sp|Q96RL7|VP13A_HUMAN Vacuolar protein sorting-associated protein 13A OS=Homo sapiens OX=9606 GN=VPS13A PE=1 SV=2 && -	-
gene_GSONMT00048480001	GSONMT00048480001	FR905356.1	141893	142566	+	674	protein_coding	- && - && -	-
gene_GSONMT00047000001	GSONMT00047000001	FR905380.1	10980	14307	-	3328	protein_coding	- && sp|Q12891|HYAL2_HUMAN Hyaluronidase-2 OS=Homo sapiens OX=9606 GN=HYAL2 PE=1 SV=4 && PF01630:Hyaluronidase	-
gene_GSONMT00047004001	GSONMT00047004001	FR905380.1	21820	29956	-	8137	protein_coding	- && sp|Q9NS23|RASF1_HUMAN Ras association domain-containing protein 1 OS=Homo sapiens OX=9606 GN=RASSF1 PE=1 SV=1 && -	-
gene_GSONMT00039691001	GSONMT00039691001	FR905391.1	142530	147269	+	4740	protein_coding	- && - && PF13895:Immunoglobulin domain	-
gene_GSONMT00039698001	GSONMT00039698001	FR905391.1	252188	263527	+	11340	protein_coding	- && sp|O00629|IMA3_HUMAN Importin subunit alpha-3 OS=Homo sapiens OX=9606 GN=KPNA4 PE=1 SV=1 && PF01498:Transposase	-
gene_GSONMT00015101001	GSONMT00015101001	FR905401.1	287186	289267	+	2082	protein_coding	- && sp|Q9ULV3|CIZ1_HUMAN Cip1-interacting zinc finger protein OS=Homo sapiens OX=9606 GN=CIZ1 PE=1 SV=2 && -	-
gene_GSONMT00063479001	GSONMT00063479001	FR905409.1	237484	246234	-	8751	protein_coding	- && sp|Q8AY34|SC61A_HEMAM Protein transport protein Sec61 subunit alpha OS=Hemitripterus americanus OX=8094 GN=sec61a PE=2 SV=3 && -	-
gene_GSONMT00049167001	GSONMT00049167001	FR905416.1	299922	300509	+	588	protein_coding	- && sp|Q9NRH2|SNRK_HUMAN SNF-related serine/threonine-protein kinase OS=Homo sapiens OX=9606 GN=SNRK PE=1 SV=2 && PF00069:Protein kinase domain	-
gene_GSONMT00003428001	GSONMT00003428001	FR905433.1	123725	143837	+	20113	protein_coding	- && sp|Q9QXT5|EGFL7_MOUSE Epidermal growth factor-like protein 7 OS=Mus musculus OX=10090 GN=Egfl7 PE=2 SV=2 && -	-
gene_GSONMT00005445001	GSONMT00005445001	FR905438.1	101091	105910	+	4820	protein_coding	- && - && -	-
gene_GSONMT00031204001	GSONMT00031204001	FR905442.1	126649	132232	-	5584	protein_coding	- && sp|Q6P4E1|GOLM2_HUMAN Protein GOLM2 OS=Homo sapiens OX=9606 GN=GOLM2 PE=1 SV=2 && -	-
gene_GSONMT00005169001	GSONMT00005169001	FR905456.1	8399	22458	+	14060	protein_coding	- && sp|Q4V8Y7|AF1L1_DANRE Actin filament-associated protein 1-like 1 OS=Danio rerio OX=7955 GN=afap1l1 PE=2 SV=1 && -	-
gene_GSONMT00025969001	GSONMT00025969001	FR905461.1	15636	16091	+	456	protein_coding	- && sp|O93388|STMN3_CHICK Stathmin-3 OS=Gallus gallus OX=9031 GN=STMN3 PE=2 SV=1 && -	-
gene_GSONMT00014142001	GSONMT00014142001	FR905478.1	63123	66353	-	3231	protein_coding	- && - && -	-
gene_GSONMT00003486001	GSONMT00003486001	FR905484.1	284562	288827	+	4266	protein_coding	- && sp|Q27I66|T22D1_BATSU TSC22 domain family protein 1 OS=Bathyergus suillus OX=10172 GN=TSC22D1 PE=2 SV=1 && -	-
gene_GSONMT00008789001	GSONMT00008789001	FR905495.1	76131	95456	+	19326	protein_coding	- && sp|A7MBL8|PKN2_DANRE Serine/threonine-protein kinase N2 OS=Danio rerio OX=7955 GN=pkn2 PE=2 SV=1 && -	-
gene_GSONMT00008758001	GSONMT00008758001	FR905510.1	225637	227445	-	1809	protein_coding	- && sp|Q7T346|DDIT4_DANRE DNA damage-inducible transcript 4 protein OS=Danio rerio OX=7955 GN=ddit4 PE=2 SV=1 && PF07809:RTP801 C-terminal region	-
gene_GSONMT00021708001	GSONMT00021708001	FR905511.1	268730	271153	+	2424	protein_coding	- && - && -	-
gene_GSONMT00056601001	GSONMT00056601001	FR905515.1	163782	167962	-	4181	protein_coding	- && sp|O43390|HNRPR_HUMAN Heterogeneous nuclear ribonucleoprotein R OS=Homo sapiens OX=9606 GN=HNRNPR PE=1 SV=1 && PF18360:Heterogeneous nuclear ribonucleoprotein Q acidic domain	-
gene_GSONMT00054768001	GSONMT00054768001	FR905517.1	283910	285133	+	1224	protein_coding	- && - && -	-
gene_GSONMT00024665001	GSONMT00024665001	FR905523.1	230228	243399	-	13172	protein_coding	- && sp|P36957|ODO2_HUMAN Dihydrolipoyllysine-residue succinyltransferase component of 2-oxoglutarate dehydrogenase complex, mitochondrial OS=Homo sapiens OX=9606 GN=DLST PE=1 SV=4 && -	-
gene_GSONMT00029451001	GSONMT00029451001	FR905529.1	260237	270751	+	10515	protein_coding	- && - && -	-
gene_GSONMT00059814001	GSONMT00059814001	FR905540.1	221796	222715	-	920	protein_coding	- && sp|Q06726|NR2F5_DANRE Nuclear receptor subfamily 2 group F member 5 OS=Danio rerio OX=7955 GN=nr2f5 PE=2 SV=1 && PF00105:Zinc finger, C4 type (two domains)	-
gene_GSONMT00022549001	GSONMT00022549001	FR905565.1	44368	50483	+	6116	protein_coding	- && sp|Q8TAD8|SNIP1_HUMAN Smad nuclear-interacting protein 1 OS=Homo sapiens OX=9606 GN=SNIP1 PE=1 SV=1 && -	-
gene_GSONMT00018419001	GSONMT00018419001	FR905581.1	219719	227535	+	7817	protein_coding	- && sp|Q5ZLM0|CDC73_CHICK Parafibromin OS=Gallus gallus OX=9031 GN=CDC73 PE=2 SV=1 && PF16050:Paf1 complex subunit CDC73 N-terminal	-
gene_GSONMT00017387001	GSONMT00017387001	FR905592.1	79311	83470	-	4160	protein_coding	- && sp|P29400|CO4A5_HUMAN Collagen alpha-5(IV) chain OS=Homo sapiens OX=9606 GN=COL4A5 PE=1 SV=2 && -	-
gene_GSONMT00054205001	GSONMT00054205001	FR909664.1	2393	3872	-	1480	protein_coding	- && sp|Q8VCG9|RFXAP_MOUSE Regulatory factor X-associated protein OS=Mus musculus OX=10090 GN=Rfxap PE=2 SV=2 && PF15289:Regulatory factor X-associated C-terminal binding domain	-
gene_GSONMT00058238001	GSONMT00058238001	FR913019.1	15482	26011	+	10530	protein_coding	- && sp|Q96EP0|RNF31_HUMAN E3 ubiquitin-protein ligase RNF31 OS=Homo sapiens OX=9606 GN=RNF31 PE=1 SV=1 && -	-
gene_GSONMT00042457001	GSONMT00042457001	FR913038.1	21496	25393	+	3898	protein_coding	- && - && -	-
gene_GSONMT00046411001	GSONMT00046411001	FR913075.1	5930	11009	-	5080	protein_coding	- && sp|Q5RI56|OPTN_DANRE Optineurin OS=Danio rerio OX=7955 GN=optn PE=2 SV=2 && -	-
gene_GSONMT00017263001	GSONMT00017263001	FR905625.1	131088	172242	-	41155	protein_coding	- && sp|Q258K2|MYH9_CANLF Myosin-9 OS=Canis lupus familiaris OX=9615 GN=MYH9 PE=2 SV=1 && -	-
gene_GSONMT00043744001	GSONMT00043744001	FR905630.1	207771	217574	+	9804	protein_coding	- && - && -	-
gene_GSONMT00017437001	GSONMT00017437001	FR905641.1	195390	197479	+	2090	protein_coding	- && sp|L0R6Q1|S35U4_HUMAN SLC35A4 upstream open reading frame protein OS=Homo sapiens OX=9606 GN=SLC35A4 PE=3 SV=1 && -	-
gene_GSONMT00015198001	GSONMT00015198001	FR905650.1	82676	90189	-	7514	protein_coding	- && sp|Q86TP1|PRUN1_HUMAN Exopolyphosphatase PRUNE1 OS=Homo sapiens OX=9606 GN=PRUNE1 PE=1 SV=2 && -	-
gene_GSONMT00015199001	GSONMT00015199001	FR905650.1	108451	111579	+	3129	protein_coding	- && sp|A3KQS4|MINY1_DANRE Ubiquitin carboxyl-terminal hydrolase MINDY-1 OS=Danio rerio OX=7955 GN=mindy1 PE=3 SV=1 && -	-
gene_GSONMT00015818001	GSONMT00015818001	FR905655.1	198842	201738	+	2897	protein_coding	- && sp|P97478|COQ7_MOUSE 5-demethoxyubiquinone hydroxylase, mitochondrial OS=Mus musculus OX=10090 GN=Coq7 PE=1 SV=3 && -	-
gene_GSONMT00010761001	GSONMT00010761001	FR905660.1	205971	215824	+	9854	protein_coding	- && sp|Q9WUL6|M3K14_MOUSE Mitogen-activated protein kinase kinase kinase 14 OS=Mus musculus OX=10090 GN=Map3k14 PE=1 SV=1 && -	-
gene_GSONMT00028333001	GSONMT00028333001	FR905670.1	62105	62428	-	324	protein_coding	- && sp|Q503L9|NXN_DANRE Nucleoredoxin OS=Danio rerio OX=7955 GN=nxn PE=2 SV=1 && PF13905:Thioredoxin-like	-
gene_GSONMT00028642001	GSONMT00028642001	FR905690.1	75373	85327	+	9955	protein_coding	- && sp|O14807|RASM_HUMAN Ras-related protein M-Ras OS=Homo sapiens OX=9606 GN=MRAS PE=1 SV=2 && -	-
gene_GSONMT00007177001	GSONMT00007177001	FR905715.1	65821	70114	+	4294	protein_coding	- && sp|O54788|DFFB_MOUSE DNA fragmentation factor subunit beta OS=Mus musculus OX=10090 GN=Dffb PE=1 SV=1 && -	-
gene_GSONMT00024966001	GSONMT00024966001	FR905727.1	175277	197778	-	22502	protein_coding	- && sp|Q0II59|PDXK_BOVIN Pyridoxal kinase OS=Bos taurus OX=9913 GN=PDXK PE=2 SV=1 && -	-
gene_GSONMT00007499001	GSONMT00007499001	FR905754.1	140063	143054	+	2992	protein_coding	- && sp|Q3TTL0|CC038_MOUSE Uncharacterized protein C3orf38 homolog OS=Mus musculus OX=10090 PE=2 SV=1 && PF15008:Domain of unknown function (DUF4518)	-
gene_GSONMT00053136001	GSONMT00053136001	FR905762.1	102982	126430	-	23449	protein_coding	- && sp|P45701|MA1A1_RABIT Mannosyl-oligosaccharide 1,2-alpha-mannosidase IA (Fragment) OS=Oryctolagus cuniculus OX=9986 GN=MAN1A1 PE=1 SV=1 && -	-
gene_GSONMT00044062001	GSONMT00044062001	FR905767.1	171153	197352	-	26200	protein_coding	- && sp|Q1RMH8|SNX3_BOVIN Sorting nexin-3 OS=Bos taurus OX=9913 GN=SNX3 PE=2 SV=3 && -	-
gene_GSONMT00024143001	GSONMT00024143001	FR905776.1	168785	173372	-	4588	protein_coding	- && sp|Q92905|CSN5_HUMAN COP9 signalosome complex subunit 5 OS=Homo sapiens OX=9606 GN=COPS5 PE=1 SV=4 && -	-
gene_GSONMT00023147001	GSONMT00023147001	FR905804.1	24420	25369	-	950	protein_coding	- && - && -	-
gene_GSONMT00010568001	GSONMT00010568001	FR905840.1	5245	13490	+	8246	protein_coding	- && sp|Q6P5E4|UGGG1_MOUSE UDP-glucose:glycoprotein glucosyltransferase 1 OS=Mus musculus OX=10090 GN=Uggt1 PE=1 SV=4 && -	-
gene_GSONMT00017509001	GSONMT00017509001	FR905855.1	185104	191947	+	6844	protein_coding	- && sp|Q60795|NF2L2_MOUSE Nuclear factor erythroid 2-related factor 2 OS=Mus musculus OX=10090 GN=Nfe2l2 PE=1 SV=2 && PF03131:bZIP Maf transcription factor	TF_bZIP
gene_GSONMT00021962001	GSONMT00021962001	FR909749.1	22824	25432	+	2609	protein_coding	- && sp|F7ASZ0|BTBD3_CALJA BTB/POZ domain-containing protein 3 OS=Callithrix jacchus OX=9483 GN=BTBD3 PE=2 SV=1 && PF07707:BTB And C-terminal Kelch|PF08005:PHR domain	-
gene_GSONMT00032955001	GSONMT00032955001	FR909750.1	25542	28475	-	2934	protein_coding	- && sp|Q9UM82|SPAT2_HUMAN Spermatogenesis-associated protein 2 OS=Homo sapiens OX=9606 GN=SPATA2 PE=1 SV=2 && -	-
gene_GSONMT00054476001	GSONMT00054476001	FR909841.1	34037	36826	+	2790	protein_coding	- && sp|Q5U3N7|CHUR_DANRE Protein Churchill OS=Danio rerio OX=7955 GN=churc1 PE=2 SV=1 && -	-
gene_GSONMT00059526001	GSONMT00059526001	FR909915.1	15237	34695	+	19459	protein_coding	- && sp|P15651|ACADS_RAT Short-chain specific acyl-CoA dehydrogenase, mitochondrial OS=Rattus norvegicus OX=10116 GN=Acads PE=1 SV=2 && -	-
gene_GSONMT00006207001	GSONMT00006207001	FR913600.1	2487	3062	-	576	protein_coding	- && sp|P03934|TC1A_CAEEL Transposable element Tc1 transposase OS=Caenorhabditis elegans OX=6239 GN=tc1a PE=3 SV=1 && PF13358:DDE superfamily endonuclease	-
gene_GSONMT00018126001	GSONMT00018126001	FR905861.1	146414	152152	+	5739	protein_coding	- && sp|P08567|PLEK_HUMAN Pleckstrin OS=Homo sapiens OX=9606 GN=PLEK PE=1 SV=3 && -	-
gene_GSONMT00049226001	GSONMT00049226001	FR905988.1	168961	180719	+	11759	protein_coding	- && sp|Q9UKZ9|PCOC2_HUMAN Procollagen C-endopeptidase enhancer 2 OS=Homo sapiens OX=9606 GN=PCOLCE2 PE=1 SV=1 && -	-
gene_GSONMT00045286001	GSONMT00045286001	FR906000.1	110459	126562	-	16104	protein_coding	- && sp|Q13616|CUL1_HUMAN Cullin-1 OS=Homo sapiens OX=9606 GN=CUL1 PE=1 SV=2 && -	-
gene_GSONMT00049584001	GSONMT00049584001	FR906001.1	159782	170092	+	10311	protein_coding	- && sp|Q9BU23|LMF2_HUMAN Lipase maturation factor 2 OS=Homo sapiens OX=9606 GN=LMF2 PE=1 SV=2 && -	-
gene_GSONMT00045165001	GSONMT00045165001	FR906051.1	111309	120278	-	8970	protein_coding	- && sp|F7EL49|AF1L1_XENTR Actin filament-associated protein 1-like 1 OS=Xenopus tropicalis OX=8364 GN=afap1l1 PE=3 SV=1 && -	-
gene_GSONMT00039483001	GSONMT00039483001	FR906059.1	123205	144405	+	21201	protein_coding	- && sp|Q6Q137|SEPT7_BOVIN Septin-7 OS=Bos taurus OX=9913 GN=SEPTIN7 PE=2 SV=2 && -	-
gene_GSONMT00021907001	GSONMT00021907001	FR906104.1	147828	156099	+	8272	protein_coding	- && sp|Q6IQC7|TMX2B_DANRE Thioredoxin-related transmembrane protein 2-B OS=Danio rerio OX=7955 GN=tmx2b PE=2 SV=1 && -	-
gene_GSONMT00023160001	GSONMT00023160001	FR906112.1	118961	125420	+	6460	protein_coding	- && sp|O00750|P3C2B_HUMAN Phosphatidylinositol 4-phosphate 3-kinase C2 domain-containing subunit beta OS=Homo sapiens OX=9606 GN=PIK3C2B PE=1 SV=2 && -	-
gene_GSONMT00040180001	GSONMT00040180001	FR910073.1	10259	38687	-	28429	protein_coding	- && sp|Q9ULM3|YETS2_HUMAN YEATS domain-containing protein 2 OS=Homo sapiens OX=9606 GN=YEATS2 PE=1 SV=2 && -	-
gene_GSONMT00024313001	GSONMT00024313001	FR910186.1	17162	38349	-	21188	protein_coding	- && sp|Q7T2F6|WSB1_DANRE WD repeat and SOCS box-containing protein 1 OS=Danio rerio OX=7955 GN=wsb1 PE=2 SV=1 && -	-
gene_GSONMT00000496001	GSONMT00000496001	FR906140.1	79	4440	+	4362	protein_coding	- && sp|Q22036|CAN5_CAEEL Calpain-5 OS=Caenorhabditis elegans OX=6239 GN=tra-3 PE=1 SV=1 && PF01067:Calpain large subunit, domain III	-
gene_GSONMT00005948001	GSONMT00005948001	FR906169.1	121928	124684	-	2757	protein_coding	- && - && -	-
gene_GSONMT00059251001	GSONMT00059251001	FR906197.1	63055	66003	-	2949	protein_coding	- && sp|Q9BT25|HAUS8_HUMAN HAUS augmin-like complex subunit 8 OS=Homo sapiens OX=9606 GN=HAUS8 PE=1 SV=3 && -	-
gene_GSONMT00059253001	GSONMT00059253001	FR906197.1	81058	93915	-	12858	protein_coding	- && sp|O75462|CRLF1_HUMAN Cytokine receptor-like factor 1 OS=Homo sapiens OX=9606 GN=CRLF1 PE=1 SV=1 && PF06328:Ig-like C2-type domain	-
gene_GSONMT00008524001	GSONMT00008524001	FR906198.1	133032	141929	+	8898	protein_coding	- && sp|Q6DH46|PXYP1_DANRE 2-phosphoxylose phosphatase 1 OS=Danio rerio OX=7955 GN=pxylp1 PE=2 SV=1 && -	-
gene_GSONMT00001108001	GSONMT00001108001	FR906206.1	86499	119172	-	32674	protein_coding	- && sp|Q80V42|CBPM_MOUSE Carboxypeptidase M OS=Mus musculus OX=10090 GN=Cpm PE=1 SV=2 && -	-
gene_GSONMT00038489001	GSONMT00038489001	FR906221.1	73818	79739	+	5922	protein_coding	- && sp|Q9W7F2|WDR1A_XENLA WD repeat-containing protein 1-A OS=Xenopus laevis OX=8355 GN=wdr1-a PE=2 SV=2 && -	-
gene_GSONMT00032526001	GSONMT00032526001	FR906225.1	27291	36499	-	9209	protein_coding	- && sp|O15550|KDM6A_HUMAN Lysine-specific demethylase 6A OS=Homo sapiens OX=9606 GN=KDM6A PE=1 SV=2 && -	-
gene_GSONMT00000971001	GSONMT00000971001	FR906253.1	12992	14455	-	1464	protein_coding	- && sp|Q9ULJ8|NEB1_HUMAN Neurabin-1 OS=Homo sapiens OX=9606 GN=PPP1R9A PE=1 SV=2 && -	-
gene_GSONMT00027343001	GSONMT00027343001	FR906276.1	50839	56356	-	5518	protein_coding	- && sp|Q96C10|DHX58_HUMAN Probable ATP-dependent RNA helicase DHX58 OS=Homo sapiens OX=9606 GN=DHX58 PE=1 SV=1 && -	-
gene_GSONMT00043406001	GSONMT00043406001	FR906311.1	67256	67363	+	108	protein_coding	- && - && -	-
gene_GSONMT00038600001	GSONMT00038600001	FR906317.1	109546	113666	-	4121	protein_coding	- && sp|Q2KIW6|PRS10_BOVIN 26S proteasome regulatory subunit 10B OS=Bos taurus OX=9913 GN=PSMC6 PE=2 SV=1 && -	-
gene_GSONMT00032319001	GSONMT00032319001	FR906322.1	75146	76280	-	1135	protein_coding	- && sp|Q7RTS5|OTOP3_HUMAN Proton channel OTOP3 OS=Homo sapiens OX=9606 GN=OTOP3 PE=1 SV=1 && -	-
gene_GSONMT00032320001	GSONMT00032320001	FR906322.1	76303	79782	-	3480	protein_coding	- && sp|Q80UF9|OTOP3_MOUSE Proton channel OTOP3 OS=Mus musculus OX=10090 GN=Otop3 PE=2 SV=2 && -	-
gene_GSONMT00056508001	GSONMT00056508001	FR906342.1	114508	117165	+	2658	protein_coding	- && sp|Q96DX8|RTP4_HUMAN Receptor-transporting protein 4 OS=Homo sapiens OX=9606 GN=RTP4 PE=1 SV=3 && -	-
gene_GSONMT00044089001	GSONMT00044089001	FR906345.1	82283	84793	+	2511	protein_coding	- && sp|Q5T0D9|TPRGL_HUMAN Tumor protein p63-regulated gene 1-like protein OS=Homo sapiens OX=9606 GN=TPRG1L PE=1 SV=1 && -	-
gene_GSONMT00020809001	GSONMT00020809001	FR906371.1	23695	68406	+	44712	protein_coding	- && sp|Q3TDD9|PPR21_MOUSE Protein phosphatase 1 regulatory subunit 21 OS=Mus musculus OX=10090 GN=Ppp1r21 PE=1 SV=2 && -	-
gene_GSONMT00031270001	GSONMT00031270001	FR910237.1	1	8109	-	8109	protein_coding	- && sp|P42338|PK3CB_HUMAN Phosphatidylinositol 4,5-bisphosphate 3-kinase catalytic subunit beta isoform OS=Homo sapiens OX=9606 GN=PIK3CB PE=1 SV=1 && -	-
gene_GSONMT00043299001	GSONMT00043299001	FR910297.1	8313	38829	-	30517	protein_coding	- && sp|Q9BZ29|DOCK9_HUMAN Dedicator of cytokinesis protein 9 OS=Homo sapiens OX=9606 GN=DOCK9 PE=1 SV=2 && -	-
gene_GSONMT00056732001	GSONMT00056732001	FR910335.1	36630	38346	+	1717	protein_coding	- && sp|F1RBC8|ABCD1_DANRE ATP-binding cassette sub-family D member 1 OS=Danio rerio OX=7955 GN=abcd1 PE=2 SV=1 && PF06472:ABC transporter transmembrane region 2	-
gene_GSONMT00002307001	GSONMT00002307001	FR910340.1	13301	24288	+	10988	protein_coding	- && sp|Q92523|CPT1B_HUMAN Carnitine O-palmitoyltransferase 1, muscle isoform OS=Homo sapiens OX=9606 GN=CPT1B PE=1 SV=2 && -	-
gene_GSONMT00043017001	GSONMT00043017001	FR910479.1	2019	5090	+	3072	protein_coding	- && sp|Q6TLE6|CRCM1_DANRE Calcium release-activated calcium channel protein 1 OS=Danio rerio OX=7955 GN=orai1 PE=2 SV=2 && PF07856:Mediator of CRAC channel activity	-
gene_GSONMT00057897001	GSONMT00057897001	FR906429.1	69943	71403	+	1461	protein_coding	- && sp|Q28793|OCLN_POTTR Occludin OS=Potorous tridactylus OX=9310 GN=OCLN PE=2 SV=1 && -	-
gene_GSONMT00047314001	GSONMT00047314001	FR906455.1	40333	42760	-	2428	protein_coding	- && sp|Q9CX66|NOPC1_MOUSE NOP protein chaperone 1 OS=Mus musculus OX=10090 GN=Nopchap1 PE=1 SV=1 && -	-
gene_GSONMT00031831001	GSONMT00031831001	FR906456.1	75265	75826	-	562	protein_coding	- && sp|Q2KHU4|CLPP_BOVIN ATP-dependent Clp protease proteolytic subunit, mitochondrial OS=Bos taurus OX=9913 GN=CLPP PE=2 SV=1 && -	-
gene_GSONMT00049197001	GSONMT00049197001	FR906465.1	4740	7703	-	2964	protein_coding	- && sp|Q6AY30|SCPDL_RAT Saccharopine dehydrogenase-like oxidoreductase OS=Rattus norvegicus OX=10116 GN=Sccpdh PE=1 SV=1 && -	-
gene_GSONMT00052451001	GSONMT00052451001	FR906472.1	42180	61109	-	18930	protein_coding	- && sp|Q6ZN28|MACC1_HUMAN Metastasis-associated in colon cancer protein 1 OS=Homo sapiens OX=9606 GN=MACC1 PE=1 SV=2 && -	-
gene_GSONMT00034121001	GSONMT00034121001	FR906478.1	89697	95985	-	6289	protein_coding	- && sp|Q9YH12|LSM14_PLEWA Protein LSM14 homolog OS=Pleurodeles waltl OX=8319 GN=lsm14 PE=1 SV=1 && -	-
gene_GSONMT00060382001	GSONMT00060382001	FR906481.1	80561	91822	-	11262	protein_coding	- && sp|Q5F418|PSMD1_CHICK 26S proteasome non-ATPase regulatory subunit 1 OS=Gallus gallus OX=9031 GN=PSMD1 PE=2 SV=1 && -	-
gene_GSONMT00019000001	GSONMT00019000001	FR906494.1	275	16450	+	16176	protein_coding	- && sp|Q08AD1|CAMP2_HUMAN Calmodulin-regulated spectrin-associated protein 2 OS=Homo sapiens OX=9606 GN=CAMSAP2 PE=1 SV=3 && PF17095:Spectrin-binding region of Ca2+-Calmodulin	-
gene_GSONMT00044870001	GSONMT00044870001	FR906498.1	29678	38307	-	8630	protein_coding	- && sp|Q5RF16|BCDO2_PONAB Beta,beta-carotene 9',10'-oxygenase OS=Pongo abelii OX=9601 GN=BCO2 PE=2 SV=1 && PF03055:Retinal pigment epithelial membrane protein	-
gene_GSONMT00041136001	GSONMT00041136001	FR906506.1	76990	85750	-	8761	protein_coding	- && sp|Q9D0F3|LMAN1_MOUSE Protein ERGIC-53 OS=Mus musculus OX=10090 GN=Lman1 PE=1 SV=1 && -	-
gene_GSONMT00022890001	GSONMT00022890001	FR906522.1	53491	54855	-	1365	protein_coding	- && sp|Q32LE4|GGCT_BOVIN Gamma-glutamylcyclotransferase OS=Bos taurus OX=9913 GN=GGCT PE=2 SV=1 && PF13772:AIG2-like family	-
gene_GSONMT00030688001	GSONMT00030688001	FR906552.1	89593	91613	+	2021	protein_coding	- && sp|Q6UXP7|F151B_HUMAN Protein FAM151B OS=Homo sapiens OX=9606 GN=FAM151B PE=1 SV=2 && -	-
gene_GSONMT00029293001	GSONMT00029293001	FR906559.1	98141	99844	+	1704	protein_coding	- && - && -	zf-C2H2
gene_GSONMT00000929001	GSONMT00000929001	FR906564.1	79052	80581	-	1530	protein_coding	- && sp|O35623|BET1_MOUSE BET1 homolog OS=Mus musculus OX=10090 GN=Bet1 PE=1 SV=1 && -	-
gene_GSONMT00006230001	GSONMT00006230001	FR906598.1	63228	66240	-	3013	protein_coding	- && - && -	zf-C2H2
gene_GSONMT00023900001	GSONMT00023900001	FR910536.1	3721	9085	+	5365	protein_coding	- && sp|Q91XE9|CR3L3_MOUSE Cyclic AMP-responsive element-binding protein 3-like protein 3 OS=Mus musculus OX=10090 GN=Creb3l3 PE=1 SV=1 && -	-
gene_GSONMT00040838001	GSONMT00040838001	FR910697.1	25463	29096	+	3634	protein_coding	- && sp|Q8R087|B4GT7_MOUSE Beta-1,4-galactosyltransferase 7 OS=Mus musculus OX=10090 GN=B4galt7 PE=2 SV=1 && PF13733:N-terminal region of glycosyl transferase group 7	-
gene_GSONMT00042438001	GSONMT00042438001	FR906653.1	7	13139	-	13133	protein_coding	- && sp|O19094|OCTC_BOVIN Peroxisomal carnitine O-octanoyltransferase OS=Bos taurus OX=9913 GN=CROT PE=1 SV=1 && -	-
gene_GSONMT00035443001	GSONMT00035443001	FR906663.1	89263	99954	+	10692	protein_coding	- && sp|Q2VLH6|C163A_MOUSE Scavenger receptor cysteine-rich type 1 protein M130 OS=Mus musculus OX=10090 GN=Cd163 PE=1 SV=2 && -	-
gene_GSONMT00023010001	GSONMT00023010001	FR906664.1	8107	14021	+	5915	protein_coding	- && sp|Q09430|PROF2_BOVIN Profilin-2 OS=Bos taurus OX=9913 GN=PFN2 PE=1 SV=2 && -	-
gene_GSONMT00046722001	GSONMT00046722001	FR906695.1	78439	80744	-	2306	protein_coding	- && sp|Q3T133|TMED9_BOVIN Transmembrane emp24 domain-containing protein 9 OS=Bos taurus OX=9913 GN=TMED9 PE=1 SV=1 && -	-
gene_GSONMT00046803001	GSONMT00046803001	FR906811.1	61211	69420	-	8210	protein_coding	- && sp|Q6P9K8|CSKI1_MOUSE Caskin-1 OS=Mus musculus OX=10090 GN=Caskin1 PE=1 SV=2 && PF00536:SAM domain (Sterile alpha motif)|PF16907:Proline rich region of Caskin proteins	-
gene_GSONMT00013111001	GSONMT00013111001	FR906824.1	56341	60023	+	3683	protein_coding	- && sp|Q93015|NAA80_HUMAN N-alpha-acetyltransferase 80 OS=Homo sapiens OX=9606 GN=NAA80 PE=1 SV=2 && -	-
gene_GSONMT00003324001	GSONMT00003324001	FR906851.1	70068	71674	-	1607	protein_coding	- && sp|Q9Y4B6|DCAF1_HUMAN DDB1- and CUL4-associated factor 1 OS=Homo sapiens OX=9606 GN=DCAF1 PE=1 SV=3 && -	-
gene_GSONMT00056743001	GSONMT00056743001	FR910889.1	34202	35308	+	1107	protein_coding	- && sp|Q6DGQ0|SPT4H_DANRE Transcription elongation factor SPT4 OS=Danio rerio OX=7955 GN=supt4h1 PE=3 SV=1 && -	-
gene_GSONMT00062688001	GSONMT00062688001	FR910925.1	5	2517	+	2513	protein_coding	- && - && -	-
gene_GSONMT00039281001	GSONMT00039281001	FR910952.1	29088	29686	+	599	protein_coding	- && sp|P35556|FBN2_HUMAN Fibrillin-2 OS=Homo sapiens OX=9606 GN=FBN2 PE=1 SV=3 && PF00683:TB domain	-
gene_GSONMT00027204001	GSONMT00027204001	FR910988.1	9470	15162	-	5693	protein_coding	- && sp|P54727|RD23B_HUMAN UV excision repair protein RAD23 homolog B OS=Homo sapiens OX=9606 GN=RAD23B PE=1 SV=1 && PF01498:Transposase	-
gene_GSONMT00042811001	GSONMT00042811001	FR906911.1	75899	76950	+	1052	protein_coding	- && sp|Q5HZI9|S2551_MOUSE Mitochondrial nicotinamide adenine dinucleotide transporter SLC25A51 OS=Mus musculus OX=10090 GN=Slc25a51 PE=1 SV=1 && PF00153:Mitochondrial carrier protein	-
gene_GSONMT00012443001	GSONMT00012443001	FR906912.1	15576	22731	+	7156	protein_coding	- && sp|P34257|TC3A_CAEEL Transposable element Tc3 transposase OS=Caenorhabditis elegans OX=6239 GN=tc3a PE=1 SV=1 && -	-
gene_GSONMT00037024001	GSONMT00037024001	FR906924.1	57627	74314	+	16688	protein_coding	- && sp|Q90611|MMP2_CHICK 72 kDa type IV collagenase OS=Gallus gallus OX=9031 GN=MMP2 PE=1 SV=1 && -	-
gene_GSONMT00032705001	GSONMT00032705001	FR906938.1	67760	70597	-	2838	protein_coding	- && sp|Q9WTQ2|PODXL_RAT Podocalyxin OS=Rattus norvegicus OX=10116 GN=Podxl PE=1 SV=2 && -	-
gene_GSONMT00018799001	GSONMT00018799001	FR906978.1	10205	37197	-	26993	protein_coding	- && sp|P16970|ABCD3_RAT ATP-binding cassette sub-family D member 3 OS=Rattus norvegicus OX=10116 GN=Abcd3 PE=1 SV=3 && -	-
gene_GSONMT00008825001	GSONMT00008825001	FR906997.1	6479	18873	-	12395	protein_coding	- && sp|Q627N3|GLC7B_CAEBR Serine/threonine-protein phosphatase PP1-beta OS=Caenorhabditis briggsae OX=6238 GN=gsp-2 PE=3 SV=1 && PF13358:DDE superfamily endonuclease	-
gene_GSONMT00061988001	GSONMT00061988001	FR911137.1	13511	16981	+	3471	protein_coding	- && - && PF00096:Zinc finger, C2H2 type	zf-C2H2
gene_GSONMT00054618001	GSONMT00054618001	FR911160.1	10610	18954	-	8345	protein_coding	- && sp|Q0D2E8|RFT1_XENTR Protein RFT1 homolog OS=Xenopus tropicalis OX=8364 GN=rft1 PE=2 SV=1 && PF00078:Reverse transcriptase (RNA-dependent DNA polymerase)	-
gene_GSONMT00053830001	GSONMT00053830001	FR907224.1	44465	62370	+	17906	protein_coding	- && sp|Q92922|SMRC1_HUMAN SWI/SNF complex subunit SMARCC1 OS=Homo sapiens OX=9606 GN=SMARCC1 PE=1 SV=3 && -	-
gene_GSONMT00019933001	GSONMT00019933001	FR907235.1	17795	28385	-	10591	protein_coding	- && sp|P34942|NDUAA_BOVIN NADH dehydrogenase [ubiquinone] 1 alpha subcomplex subunit 10, mitochondrial OS=Bos taurus OX=9913 GN=NDUFA10 PE=1 SV=1 && -	-
gene_GSONMT00034860001	GSONMT00034860001	FR907298.1	36070	48417	+	12348	protein_coding	- && sp|P61758|PFD3_HUMAN Prefoldin subunit 3 OS=Homo sapiens OX=9606 GN=VBP1 PE=1 SV=4 && -	-
gene_GSONMT00020769001	GSONMT00020769001	FR907331.1	61423	64106	-	2684	protein_coding	- && sp|Q5U5X8|F222A_HUMAN Protein FAM222A OS=Homo sapiens OX=9606 GN=FAM222A PE=2 SV=1 && PF15258:Protein family of FAM222A	-
gene_GSONMT00032587001	GSONMT00032587001	FR911305.1	32520	33319	-	800	protein_coding	- && - && -	-
gene_GSONMT00032942001	GSONMT00032942001	FR911392.1	9427	11765	+	2339	protein_coding	- && sp|Q8IWY4|SCUB1_HUMAN Signal peptide, CUB and EGF-like domain-containing protein 1 OS=Homo sapiens OX=9606 GN=SCUBE1 PE=1 SV=3 && PF00431:CUB domain	-
gene_GSONMT00057494001	GSONMT00057494001	FR911412.1	16950	18796	-	1847	protein_coding	- && sp|Q6IP71|RALBB_XENLA Ras-related protein ralB-B OS=Xenopus laevis OX=8355 GN=ralb-b PE=2 SV=1 && -	-
gene_GSONMT00061996001	GSONMT00061996001	FR911510.1	15607	24227	+	8621	protein_coding	- && sp|P03934|TC1A_CAEEL Transposable element Tc1 transposase OS=Caenorhabditis elegans OX=6239 GN=tc1a PE=3 SV=1 && -	-
gene_GSONMT00038443001	GSONMT00038443001	FR907429.1	24152	26958	+	2807	protein_coding	- && sp|Q3MHP1|UB2L3_BOVIN Ubiquitin-conjugating enzyme E2 L3 OS=Bos taurus OX=9913 GN=UBE2L3 PE=2 SV=1 && -	-
gene_GSONMT00056997001	GSONMT00056997001	FR907454.1	13494	17821	-	4328	protein_coding	- && sp|Q9HBH9|MKNK2_HUMAN MAP kinase-interacting serine/threonine-protein kinase 2 OS=Homo sapiens OX=9606 GN=MKNK2 PE=1 SV=3 && -	-
gene_GSONMT00055627001	GSONMT00055627001	FR907487.1	57835	68277	+	10443	protein_coding	- && sp|Q96PU5|NED4L_HUMAN E3 ubiquitin-protein ligase NEDD4-like OS=Homo sapiens OX=9606 GN=NEDD4L PE=1 SV=2 && -	-
gene_GSONMT00047207001	GSONMT00047207001	FR907567.1	2514	16437	+	13924	protein_coding	- && sp|Q803Q2|NDL1B_DANRE Nuclear distribution protein nudE-like 1-B OS=Danio rerio OX=7955 GN=ndel1b PE=2 SV=1 && PF13358:DDE superfamily endonuclease	-
gene_GSONMT00047209001	GSONMT00047209001	FR907567.1	34230	35090	+	861	protein_coding	- && sp|O70210|CHAD_RAT Chondroadherin OS=Rattus norvegicus OX=10116 GN=Chad PE=2 SV=1 && PF13855:Leucine rich repeat|PF01462:Leucine rich repeat N-terminal domain	-
gene_GSONMT00019947001	GSONMT00019947001	FR911611.1	20850	22324	+	1475	protein_coding	- && sp|H2LRU7|PKD2_ORYLA Polycystin-2 OS=Oryzias latipes OX=8090 GN=pkd2 PE=1 SV=2 && -	-
gene_GSONMT00044545001	GSONMT00044545001	FR911717.1	11130	14387	-	3258	protein_coding	- && sp|Q2NLB0|KHDC4_XENLA KH homology domain-containing protein 4 OS=Xenopus laevis OX=8355 GN=khdc4 PE=2 SV=1 && -	-
gene_GSONMT00059115001	GSONMT00059115001	FR907726.1	63055	63891	+	837	protein_coding	- && - && -	-
gene_GSONMT00005795001	GSONMT00005795001	FR907757.1	19250	21162	+	1913	protein_coding	- && sp|Q00839|HNRPU_HUMAN Heterogeneous nuclear ribonucleoprotein U OS=Homo sapiens OX=9606 GN=HNRNPU PE=1 SV=6 && -	-
gene_GSONMT00038157001	GSONMT00038157001	FR907768.1	7759	28935	+	21177	protein_coding	- && sp|Q9P289|STK26_HUMAN Serine/threonine-protein kinase 26 OS=Homo sapiens OX=9606 GN=STK26 PE=1 SV=2 && -	-
gene_GSONMT00039636001	GSONMT00039636001	FR911802.1	4290	14068	-	9779	protein_coding	- && sp|Q01613|SHRM1_XENLA Protein Shroom1 OS=Xenopus laevis OX=8355 GN=shroom1 PE=1 SV=1 && -	-
gene_GSONMT00044212001	GSONMT00044212001	FR911822.1	25117	30770	+	5654	protein_coding	- && sp|O43719|HTSF1_HUMAN HIV Tat-specific factor 1 OS=Homo sapiens OX=9606 GN=HTATSF1 PE=1 SV=1 && -	-
gene_GSONMT00002406001	GSONMT00002406001	FR911989.1	22847	27506	-	4660	protein_coding	- && sp|Q3MI00|DNJB1_BOVIN DnaJ homolog subfamily B member 1 OS=Bos taurus OX=9913 GN=DNAJB1 PE=2 SV=3 && PF01556:DnaJ C terminal domain	-
gene_GSONMT00018430001	GSONMT00018430001	FR908043.1	10672	12967	+	2296	protein_coding	- && sp|Q9H867|MT21D_HUMAN Protein-lysine methyltransferase METTL21D OS=Homo sapiens OX=9606 GN=VCPKMT PE=1 SV=2 && -	-
gene_GSONMT00015146001	GSONMT00015146001	FR908159.1	6062	16286	+	10225	protein_coding	- && sp|P33947|ERD22_HUMAN ER lumen protein-retaining receptor 2 OS=Homo sapiens OX=9606 GN=KDELR2 PE=1 SV=1 && -	-
gene_GSONMT00061855001	GSONMT00061855001	FR908181.1	32576	42103	-	9528	protein_coding	- && - && -	-
gene_GSONMT00015167001	GSONMT00015167001	FR912039.1	13446	18091	+	4646	protein_coding	- && sp|Q7SIB2|CO4A1_BOVIN Collagen alpha-1(IV) chain OS=Bos taurus OX=9913 GN=COL4A1 PE=1 SV=2 && PF01413:C-terminal tandem repeated domain in type 4 procollagen	-
gene_GSONMT00055143001	GSONMT00055143001	FR912234.1	5828	12737	-	6910	protein_coding	- && - && -	-
gene_GSONMT00054900001	GSONMT00054900001	FR908188.1	5654	17292	+	11639	protein_coding	- && sp|Q8AVJ1|PRR5_XENLA Proline-rich protein 5 OS=Xenopus laevis OX=8355 GN=prr5 PE=2 SV=1 && -	-
gene_GSONMT00018463001	GSONMT00018463001	FR908232.1	24452	28449	+	3998	protein_coding	- && sp|Q3T0X5|PSA1_BOVIN Proteasome subunit alpha type-1 OS=Bos taurus OX=9913 GN=PSMA1 PE=1 SV=1 && -	-
gene_GSONMT00013007001	GSONMT00013007001	FR912293.1	21971	27881	+	5911	protein_coding	- && sp|Q9TT90|ANDR_CANLF Androgen receptor OS=Canis lupus familiaris OX=9615 GN=AR PE=2 SV=1 && -	-
gene_GSONMT00000191001	GSONMT00000191001	FR946263.1	222	1017	-	796	protein_coding	- && sp|P09110|THIK_HUMAN 3-ketoacyl-CoA thiolase, peroxisomal OS=Homo sapiens OX=9606 GN=ACAA1 PE=1 SV=2 && -	-
gene_GSONMT00028996001	GSONMT00028996001	FR945515.1	8	1766	+	1759	protein_coding	- && sp|O00505|IMA4_HUMAN Importin subunit alpha-4 OS=Homo sapiens OX=9606 GN=KPNA3 PE=1 SV=2 && -	-
gene_GSONMT00031544001	GSONMT00031544001	FR921912.1	3	1595	-	1593	protein_coding	- && sp|Q8BHL3|TB10B_MOUSE TBC1 domain family member 10B OS=Mus musculus OX=10090 GN=Tbc1d10b PE=1 SV=2 && -	-
gene_GSONMT00004715001	GSONMT00004715001	FR925044.1	6805	7645	+	841	protein_coding	- && sp|P11613|ACKR3_CANLF Atypical chemokine receptor 3 OS=Canis lupus familiaris OX=9615 GN=ACKR3 PE=2 SV=1 && PF00001:7 transmembrane receptor (rhodopsin family)	-
gene_GSONMT00003215001	GSONMT00003215001	FR915974.1	4510	6926	+	2417	protein_coding	- && - && -	-
gene_GSONMT00037536001	GSONMT00037536001	FR916044.1	1611	14546	+	12936	protein_coding	- && sp|Q04637|IF4G1_HUMAN Eukaryotic translation initiation factor 4 gamma 1 OS=Homo sapiens OX=9606 GN=EIF4G1 PE=1 SV=4 && -	-
gene_GSONMT00041506001	GSONMT00041506001	FR919188.1	652	1820	-	1169	protein_coding	- && sp|Q4JM44|SMS2_RAT Phosphatidylcholine:ceramide cholinephosphotransferase 2 OS=Rattus norvegicus OX=10116 GN=Sgms2 PE=1 SV=2 && -	-
gene_GSONMT00039327001	GSONMT00039327001	FR922311.1	1	1419	+	1419	protein_coding	- && sp|Q08AE8|SPIR1_HUMAN Protein spire homolog 1 OS=Homo sapiens OX=9606 GN=SPIRE1 PE=1 SV=3 && -	-
gene_GSONMT00047294001	GSONMT00047294001	FR919451.1	3529	6321	+	2793	protein_coding	- && sp|Q5DU56|NLRC3_MOUSE Protein NLRC3 OS=Mus musculus OX=10090 GN=Nlrc3 PE=1 SV=2 && PF17776:NLRC4 helical domain HD2|PF05729:NACHT domain|PF17779:NOD2 winged helix domain	-
gene_GSONMT00005371001	GSONMT00005371001	FR925405.1	5492	7377	+	1886	protein_coding	- && sp|O75157|T22D2_HUMAN TSC22 domain family protein 2 OS=Homo sapiens OX=9606 GN=TSC22D2 PE=1 SV=3 && -	-
gene_GSONMT00027351001	GSONMT00027351001	FR916347.1	11885	17684	-	5800	protein_coding	- && sp|P56677|ST14_MOUSE Suppressor of tumorigenicity 14 protein homolog OS=Mus musculus OX=10090 GN=St14 PE=1 SV=2 && PF00089:Trypsin	-
gene_GSONMT00059821001	GSONMT00059821001	FR916370.1	14568	17502	-	2935	protein_coding	- && sp|Q9ES52|SHIP1_MOUSE Phosphatidylinositol 3,4,5-trisphosphate 5-phosphatase 1 OS=Mus musculus OX=10090 GN=Inpp5d PE=1 SV=2 && -	-
gene_GSONMT00052650001	GSONMT00052650001	FR916519.1	14483	17419	+	2937	protein_coding	- && - && PF05485:THAP domain	THAP
gene_GSONMT00000489001	GSONMT00000489001	FR916541.1	5894	13385	+	7492	protein_coding	- && sp|Q91WU5|AS3MT_MOUSE Arsenite methyltransferase OS=Mus musculus OX=10090 GN=As3mt PE=1 SV=2 && -	-
gene_GSONMT00043159001	GSONMT00043159001	FR919993.1	1213	9245	-	8033	protein_coding	- && sp|Q9HAU0|PKHA5_HUMAN Pleckstrin homology domain-containing family A member 5 OS=Homo sapiens OX=9606 GN=PLEKHA5 PE=1 SV=1 && -	-
gene_GSONMT00012499001	GSONMT00012499001	FR919996.1	9717	10977	+	1261	protein_coding	- && sp|P97821|CATC_MOUSE Dipeptidyl peptidase 1 OS=Mus musculus OX=10090 GN=Ctsc PE=1 SV=1 && -	-
gene_GSONMT00022444001	GSONMT00022444001	FR923009.1	4213	7067	-	2855	protein_coding	- && - && -	-
gene_GSONMT00051843001	GSONMT00051843001	FR916866.1	385	1978	-	1594	protein_coding	- && sp|P15988|CO6A2_CHICK Collagen alpha-2(VI) chain OS=Gallus gallus OX=9031 GN=COL6A2 PE=2 SV=1 && -	-
gene_GSONMT00055404001	GSONMT00055404001	FR923248.1	7926	8608	+	683	protein_coding	- && sp|P11434|EPB41_XENLA Protein 4.1 OS=Xenopus laevis OX=8355 GN=epb41 PE=2 SV=1 && -	-
gene_GSONMT00003531001	GSONMT00003531001	FR920071.1	8752	10526	+	1775	protein_coding	- && - && -	-
gene_GSONMT00062829001	GSONMT00062829001	FR920083.1	9445	10385	-	941	protein_coding	- && sp|F1QC45|XRP2_DANRE Protein XRP2 OS=Danio rerio OX=7955 GN=rp2 PE=1 SV=1 && PF07986:Tubulin binding cofactor C	-
gene_GSONMT00000462001	GSONMT00000462001	FR920181.1	3	8362	-	8360	protein_coding	- && - && -	-
gene_GSONMT00052143001	GSONMT00052143001	FR917168.1	13670	15139	-	1470	protein_coding	- && sp|Q13620|CUL4B_HUMAN Cullin-4B OS=Homo sapiens OX=9606 GN=CUL4B PE=1 SV=4 && -	-
gene_GSONMT00062239001	GSONMT00062239001	FR926449.1	285	7106	-	6822	protein_coding	- && sp|Q8TET4|GANC_HUMAN Neutral alpha-glucosidase C OS=Homo sapiens OX=9606 GN=GANC PE=2 SV=3 && -	-
gene_GSONMT00002046001	GSONMT00002046001	FR926513.1	3325	6962	+	3638	protein_coding	- && sp|P27115|MGAT1_RABIT Alpha-1,3-mannosyl-glycoprotein 2-beta-N-acetylglucosaminyltransferase OS=Oryctolagus cuniculus OX=9986 GN=MGAT1 PE=1 SV=1 && PF03071:GNT-I family	-
gene_GSONMT00015048001	GSONMT00015048001	FR926516.1	3492	5887	-	2396	protein_coding	- && sp|Q8WYP3|RIN2_HUMAN Ras and Rab interactor 2 OS=Homo sapiens OX=9606 GN=RIN2 PE=1 SV=1 && -	-
gene_GSONMT00036648001	GSONMT00036648001	FR917321.1	8107	9998	+	1892	protein_coding	- && sp|Q6DC93|PEF1_DANRE Peflin OS=Danio rerio OX=7955 GN=pef1 PE=2 SV=1 && -	-
gene_GSONMT00035628001	GSONMT00035628001	FR917475.1	21	3611	-	3591	protein_coding	- && sp|Q9Z1A9|TBCD8_MOUSE TBC1 domain family member 8 OS=Mus musculus OX=10090 GN=Tbc1d8 PE=1 SV=2 && -	-
gene_GSONMT00043250001	GSONMT00043250001	FR920530.1	2890	10406	+	7517	protein_coding	- && sp|A4QNR8|LENG8_DANRE Leukocyte receptor cluster member 8 homolog OS=Danio rerio OX=7955 GN=leng8 PE=2 SV=1 && -	-
gene_GSONMT00033935001	GSONMT00033935001	FR923388.1	991	3882	+	2892	protein_coding	- && sp|Q92820|GGH_HUMAN Gamma-glutamyl hydrolase OS=Homo sapiens OX=9606 GN=GGH PE=1 SV=2 && -	-
gene_GSONMT00006637001	GSONMT00006637001	FR923436.1	30	1505	-	1476	protein_coding	- && sp|O43610|SPY3_HUMAN Protein sprouty homolog 3 OS=Homo sapiens OX=9606 GN=SPRY3 PE=1 SV=2 && PF05210:Sprouty protein (Spry)	-
gene_GSONMT00063747001	GSONMT00063747001	FR914313.1	2	5637	+	5636	protein_coding	- && sp|Q9QXE0|HACL1_MOUSE 2-hydroxyacyl-CoA lyase 1 OS=Mus musculus OX=10090 GN=Hacl1 PE=1 SV=2 && -	-
gene_GSONMT00044278001	GSONMT00044278001	FR914416.1	20018	22107	+	2090	protein_coding	- && sp|Q90X48|S35A5_DANRE Probable UDP-sugar transporter protein SLC35A5 OS=Danio rerio OX=7955 GN=slc35a5 PE=2 SV=1 && -	-
gene_GSONMT00038621001	GSONMT00038621001	FR914518.1	3814	4053	-	240	protein_coding	- && sp|O46542|PGS2_HORSE Decorin OS=Equus caballus OX=9796 GN=DCN PE=2 SV=1 && -	-
gene_GSONMT00033802001	GSONMT00033802001	FR917553.1	7196	9134	-	1939	protein_coding	- && - && -	-
gene_GSONMT00016397001	GSONMT00016397001	FR917700.1	6882	14098	+	7217	protein_coding	- && sp|P27115|MGAT1_RABIT Alpha-1,3-mannosyl-glycoprotein 2-beta-N-acetylglucosaminyltransferase OS=Oryctolagus cuniculus OX=9986 GN=MGAT1 PE=1 SV=1 && -	-
gene_GSONMT00031283001	GSONMT00031283001	FR917730.1	13062	15008	-	1947	protein_coding	- && sp|Q9CWJ9|PUR9_MOUSE Bifunctional purine biosynthesis protein ATIC OS=Mus musculus OX=10090 GN=Atic PE=1 SV=2 && -	-
gene_GSONMT00016642001	GSONMT00016642001	FR920718.1	1	1460	-	1460	protein_coding	- && sp|Q6NWF1|GTR12_DANRE Solute carrier family 2, facilitated glucose transporter member 12 OS=Danio rerio OX=7955 GN=slc2a12 PE=2 SV=2 && PF00083:Sugar (and other) transporter	-
gene_GSONMT00020599001	GSONMT00020599001	FR914554.1	6	10605	+	10600	protein_coding	- && sp|Q8WWN8|ARAP3_HUMAN Arf-GAP with Rho-GAP domain, ANK repeat and PH domain-containing protein 3 OS=Homo sapiens OX=9606 GN=ARAP3 PE=1 SV=1 && -	-
gene_GSONMT00011900001	GSONMT00011900001	FR914752.1	6213	12562	+	6350	protein_coding	- && sp|Q6P2A1|PRDM9_DANRE Histone-lysine N-methyltransferase PRDM9 OS=Danio rerio OX=7955 GN=prdm9 PE=2 SV=1 && PF00096:Zinc finger, C2H2 type	zf-C2H2
gene_GSONMT00047445001	GSONMT00047445001	FR917775.1	13148	15281	+	2134	protein_coding	- && sp|F8VPZ9|BICRA_MOUSE BRD4-interacting chromatin-remodeling complex-associated protein OS=Mus musculus OX=10090 GN=Bicra PE=1 SV=1 && -	-
gene_GSONMT00051696001	GSONMT00051696001	FR914818.1	2	1284	-	1283	protein_coding	- && sp|Q7Z3C6|ATG9A_HUMAN Autophagy-related protein 9A OS=Homo sapiens OX=9606 GN=ATG9A PE=1 SV=3 && -	-
gene_GSONMT00013605001	GSONMT00013605001	FR921124.1	69	9547	+	9479	protein_coding	- && - && -	-
gene_GSONMT00037144001	GSONMT00037144001	FR921272.1	521	4329	-	3809	protein_coding	- && sp|O42131|TOP2B_CHICK DNA topoisomerase 2-beta OS=Gallus gallus OX=9031 GN=TOP2B PE=2 SV=1 && -	-
gene_GSONMT00003875001	GSONMT00003875001	FR918406.1	5951	8057	-	2107	protein_coding	- && sp|Q10741|ADA10_BOVIN Disintegrin and metalloproteinase domain-containing protein 10 OS=Bos taurus OX=9913 GN=ADAM10 PE=1 SV=1 && -	-
gene_GSONMT00049053001	GSONMT00049053001	FR918444.1	3748	5419	+	1672	protein_coding	- && - && -	-
gene_GSONMT00043539001	GSONMT00043539001	FR921508.1	5760	8526	-	2767	protein_coding	- && sp|Q9UJY5|GGA1_HUMAN ADP-ribosylation factor-binding protein GGA1 OS=Homo sapiens OX=9606 GN=GGA1 PE=1 SV=1 && -	-
gene_GSONMT00026963001	GSONMT00026963001	FR924442.1	2	1685	+	1684	protein_coding	- && sp|Q2KIA5|DNM1L_BOVIN Dynamin-1-like protein OS=Bos taurus OX=9913 GN=DNM1L PE=2 SV=1 && -	-
gene_GSONMT00029130001	GSONMT00029130001	FR924520.1	1185	7799	-	6615	protein_coding	- && sp|Q91605|HTF4_XENLA Transcription factor XE1.1 (Fragment) OS=Xenopus laevis OX=8355 PE=2 SV=1 && -	-
gene_GSONMT00027457001	GSONMT00027457001	FR915318.1	18011	19260	+	1250	protein_coding	- && sp|B3SRQ2|MYD88_SALSA Myeloid differentiation primary response protein MyD88 OS=Salmo salar OX=8030 GN=myd88 PE=2 SV=1 && PF00531:Death domain	-
gene_GSONMT00021172001	GSONMT00021172001	FR915412.1	1	2349	-	2349	protein_coding	- && sp|Q9DE67|LUM_COTJA Lumican OS=Coturnix japonica OX=93934 GN=LUM PE=2 SV=1 && PF01462:Leucine rich repeat N-terminal domain|PF13855:Leucine rich repeat	-
gene_GSONMT00033583001	GSONMT00033583001	FR915440.1	15149	15960	+	812	protein_coding	- && sp|C1BK83|SEH1_OSMMO Nucleoporin SEH1 OS=Osmerus mordax OX=8014 GN=seh1l PE=2 SV=1 && -	-
gene_GSONMT00007114001	GSONMT00007114001	FR915509.1	1299	6028	-	4730	protein_coding	- && sp|Q6DGP4|NFI1L_DANRE NEDD4 family-interacting protein 1-like OS=Danio rerio OX=7955 GN=ndfip1l PE=2 SV=1 && PF13358:DDE superfamily endonuclease	-
gene_GSONMT00012597001	GSONMT00012597001	FR918762.1	206	1655	-	1450	protein_coding	- && - && -	-
gene_GSONMT00000967001	GSONMT00000967001	FR924657.1	1092	1787	+	696	protein_coding	- && sp|Q14315|FLNC_HUMAN Filamin-C OS=Homo sapiens OX=9606 GN=FLNC PE=1 SV=3 && -	-
gene_GSONMT00057592001	GSONMT00057592001	FR924719.1	3133	4156	+	1024	protein_coding	- && sp|Q8TF21|ANR24_HUMAN Ankyrin repeat domain-containing protein 24 OS=Homo sapiens OX=9606 GN=ANKRD24 PE=2 SV=2 && -	-
gene_GSONMT00051774001	GSONMT00051774001	FR924774.1	2581	2721	-	141	protein_coding	- && - && -	-
gene_GSONMT00025649001	GSONMT00025649001	FR915569.1	5283	11515	-	6233	protein_coding	- && sp|P17427|AP2A2_MOUSE AP-2 complex subunit alpha-2 OS=Mus musculus OX=10090 GN=Ap2a2 PE=1 SV=2 && -	-
gene_GSONMT00001599001	GSONMT00001599001	FR960581.1	1	2156	-	2156	protein_coding	- && sp|O60674|JAK2_HUMAN Tyrosine-protein kinase JAK2 OS=Homo sapiens OX=9606 GN=JAK2 PE=1 SV=2 && -	-
gene_GSONMT00033797001	GSONMT00033797001	FR972687.1	1652	2227	-	576	protein_coding	- && sp|O13224|HSPB1_POELU Heat shock protein beta-1 OS=Poeciliopsis lucida OX=56613 GN=hspb1 PE=2 SV=1 && PF00011:Hsp20/alpha crystallin family	-
gene_GSONMT00012053001	GSONMT00012053001	FR951011.1	80	2666	+	2587	protein_coding	- && sp|Q1XI86|IMPG2_CHICK Interphotoreceptor matrix proteoglycan 2 OS=Gallus gallus OX=9031 GN=IMPG2 PE=1 SV=1 && -	-
gene_GSONMT00019927001	GSONMT00019927001	FR952906.1	1319	2307	-	989	protein_coding	- && - && -	-
gene_GSONMT00021288001	GSONMT00021288001	FR956781.1	1093	2386	-	1294	protein_coding	- && sp|Q6PC40|CD123_DANRE Cell division cycle protein 123 homolog OS=Danio rerio OX=7955 GN=cdc123 PE=2 SV=1 && -	-
gene_GSONMT00038348001	GSONMT00038348001	FR972911.1	861	1346	+	486	protein_coding	- && sp|Q04202|TCB2_CAEBR Transposable element Tcb2 transposase OS=Caenorhabditis briggsae OX=6238 PE=3 SV=1 && PF13358:DDE superfamily endonuclease	-
gene_GSONMT00039762001	GSONMT00039762001	FR969206.1	1	1368	-	1368	protein_coding	- && sp|Q1JPY8|PSPC1_DANRE Paraspeckle component 1 OS=Danio rerio OX=7955 GN=pspc1 PE=2 SV=1 && -	-
gene_GSONMT00012955001	GSONMT00012955001	FR973021.1	888	2071	-	1184	protein_coding	- && sp|P51795|CLCN5_HUMAN H(+)/Cl(-) exchange transporter 5 OS=Homo sapiens OX=9606 GN=CLCN5 PE=1 SV=2 && PF00654:Voltage gated chloride channel	-
gene_GSONMT00000469001	GSONMT00000469001	FR981117.1	717	1992	-	1276	protein_coding	- && sp|Q3UW53|NIBA1_MOUSE Protein Niban 1 OS=Mus musculus OX=10090 GN=Niban1 PE=1 SV=2 && -	-
gene_GSONMT00033956001	GSONMT00033956001	FR957600.1	1519	2437	-	919	protein_coding	- && sp|Q98989|STXA_SYNHO Stonustoxin subunit alpha OS=Synanceia horrida OX=13279 PE=1 SV=3 && -	-
gene_GSONMT00014920001	GSONMT00014920001	FR965459.1	181	2424	+	2244	protein_coding	- && - && -	-
gene_GSONMT00042025001	GSONMT00042025001	FR977632.1	4	1922	-	1919	protein_coding	- && sp|Q04721|NOTC2_HUMAN Neurogenic locus notch homolog protein 2 OS=Homo sapiens OX=9606 GN=NOTCH2 PE=1 SV=3 && PF00008:EGF-like domain	-
gene_GSONMT00029099001	GSONMT00029099001	FR947928.1	1369	2558	-	1190	protein_coding	- && sp|Q7T316|TM231_DANRE Transmembrane protein 231 OS=Danio rerio OX=7955 GN=tmem231 PE=2 SV=2 && -	-
gene_GSONMT00049142001	GSONMT00049142001	FR954017.1	1	2674	-	2674	protein_coding	- && sp|Q86XX4|FRAS1_HUMAN Extracellular matrix organizing protein FRAS1 OS=Homo sapiens OX=9606 GN=FRAS1 PE=1 SV=2 && -	-
gene_GSONMT00038497001	GSONMT00038497001	FR957811.1	1	2508	-	2508	protein_coding	- && sp|Q6INX1|TMM98_XENLA Transmembrane protein 98 OS=Xenopus laevis OX=8355 GN=tmem98 PE=2 SV=1 && -	-
gene_GSONMT00055181001	GSONMT00055181001	FR973915.1	496	2005	-	1510	protein_coding	- && sp|P49757|NUMB_HUMAN Protein numb homolog OS=Homo sapiens OX=9606 GN=NUMB PE=1 SV=2 && -	-
gene_GSONMT00030239001	GSONMT00030239001	FR948129.1	93	1741	-	1649	protein_coding	- && sp|Q8QFX6|NRP1A_DANRE Neuropilin-1a OS=Danio rerio OX=7955 GN=nrp1a PE=2 SV=1 && -	-
gene_GSONMT00055643001	GSONMT00055643001	FR957960.1	7	2475	-	2469	protein_coding	- && - && PF01391:Collagen triple helix repeat (20 copies)	-
gene_GSONMT00024979001	GSONMT00024979001	FR966074.1	4	1462	-	1459	protein_coding	- && sp|P55884|EIF3B_HUMAN Eukaryotic translation initiation factor 3 subunit B OS=Homo sapiens OX=9606 GN=EIF3B PE=1 SV=3 && -	-
gene_GSONMT00049852001	GSONMT00049852001	FR970030.1	2	2238	+	2237	protein_coding	- && sp|Q13751|LAMB3_HUMAN Laminin subunit beta-3 OS=Homo sapiens OX=9606 GN=LAMB3 PE=1 SV=1 && -	-
gene_GSONMT00042766001	GSONMT00042766001	FR982284.1	79	1842	-	1764	protein_coding	- && sp|Q86XS8|GOLI_HUMAN E3 ubiquitin-protein ligase RNF130 OS=Homo sapiens OX=9606 GN=RNF130 PE=1 SV=1 && -	-
gene_GSONMT00024791001	GSONMT00024791001	FR962235.1	9	2524	+	2516	protein_coding	- && - && PF16622:zinc-finger C2H2-type	zf-C2H2
gene_GSONMT00023525001	GSONMT00023525001	FR966245.1	1	2405	-	2405	protein_coding	- && sp|Q5EBP3|ARMC5_MOUSE Armadillo repeat-containing protein 5 OS=Mus musculus OX=10090 GN=Armc5 PE=2 SV=1 && -	-
gene_GSONMT00053201001	GSONMT00053201001	FR970309.1	339	455	+	117	protein_coding	- && - && -	-
gene_GSONMT00033931001	GSONMT00033931001	FR970458.1	57	1151	+	1095	protein_coding	- && sp|Q12967|GNDS_HUMAN Ral guanine nucleotide dissociation stimulator OS=Homo sapiens OX=9606 GN=RALGDS PE=1 SV=2 && PF00618:RasGEF N-terminal motif	-
gene_GSONMT00028872001	GSONMT00028872001	FR958456.1	51	2208	+	2158	protein_coding	- && sp|Q9HAB8|PPCS_HUMAN Phosphopantothenate--cysteine ligase OS=Homo sapiens OX=9606 GN=PPCS PE=1 SV=2 && PF04127:DNA / pantothenate metabolism flavoprotein	-
gene_GSONMT00023372001	GSONMT00023372001	FR978567.1	2	2008	-	2007	protein_coding	- && - && -	-
gene_GSONMT00062967001	GSONMT00062967001	FR982683.1	1662	1814	+	153	protein_coding	- && - && -	-
gene_GSONMT00013354001	GSONMT00013354001	FR962708.1	655	1556	+	902	protein_coding	- && sp|Q7SYK7|AATM_DANRE Aspartate aminotransferase, mitochondrial OS=Danio rerio OX=7955 GN=got2a PE=2 SV=1 && -	-
gene_GSONMT00059418001	GSONMT00059418001	FR983121.1	42	1456	-	1415	protein_coding	- && - && -	-
gene_GSONMT00009560001	GSONMT00009560001	FR983259.1	1	1628	+	1628	protein_coding	- && sp|A7MB40|F193B_BOVIN Protein FAM193B OS=Bos taurus OX=9913 GN=FAM193B PE=2 SV=1 && -	-
gene_GSONMT00028675001	GSONMT00028675001	FR955356.1	1723	2367	+	645	protein_coding	- && sp|Q16515|ASIC2_HUMAN Acid-sensing ion channel 2 OS=Homo sapiens OX=9606 GN=ASIC2 PE=1 SV=1 && PF00858:Amiloride-sensitive sodium channel	-
gene_GSONMT00010493001	GSONMT00010493001	FR967233.1	3	2119	+	2117	protein_coding	- && sp|Q8IVG5|SAM9L_HUMAN Sterile alpha motif domain-containing protein 9-like OS=Homo sapiens OX=9606 GN=SAMD9L PE=1 SV=2 && -	-
gene_GSONMT00040179001	GSONMT00040179001	FR951570.1	363	506	+	144	protein_coding	- && sp|O93479|ORC4_XENLA Origin recognition complex subunit 4 OS=Xenopus laevis OX=8355 GN=orc4 PE=2 SV=1 && -	-
gene_GSONMT00031010001	GSONMT00031010001	FR955825.1	2114	2296	+	183	protein_coding	- && sp|A2BID5|MELT_DANRE Ventricular zone-expressed PH domain-containing protein OS=Danio rerio OX=7955 GN=veph PE=2 SV=1 && -	-
gene_GSONMT00059380001	GSONMT00059380001	FR975711.1	5	1659	+	1655	protein_coding	- && sp|A2VE15|FADS6_BOVIN Fatty acid desaturase 6 OS=Bos taurus OX=9913 GN=FADS6 PE=2 SV=1 && -	-
gene_GSONMT00054976001	GSONMT00054976001	FR979548.1	11	1943	+	1933	protein_coding	- && - && -	-
gene_GSONMT00058435001	GSONMT00058435001	FR959770.1	9	1455	-	1447	protein_coding	- && - && -	-
gene_GSONMT00016359001	GSONMT00016359001	FR983868.1	11	1552	-	1542	protein_coding	- && sp|F1MKX4|PSME4_BOVIN Proteasome activator complex subunit 4 OS=Bos taurus OX=9913 GN=PSME4 PE=1 SV=1 && PF11919:Domain of unknown function (DUF3437)	-
gene_GSONMT00000551001	GSONMT00000551001	FR956255.1	1	2334	+	2334	protein_coding	- && sp|D2H526|CDK12_AILME Cyclin-dependent kinase 12 OS=Ailuropoda melanoleuca OX=9646 GN=CDK12 PE=3 SV=1 && -	-
gene_GSONMT00020021001	GSONMT00020021001	FR959986.1	402	1086	+	685	protein_coding	- && sp|P70081|H48_CHICK Histone H4 type VIII OS=Gallus gallus OX=9031 GN=H4-VIII PE=3 SV=3 && -	-
gene_GSONMT00044851001	GSONMT00044851001	FR968157.1	4	1684	+	1681	protein_coding	- && sp|Q6NY77|HOGA1_DANRE 4-hydroxy-2-oxoglutarate aldolase, mitochondrial OS=Danio rerio OX=7955 GN=zgc:77082 PE=2 SV=1 && -	-
gene_GSONMT00043029001	GSONMT00043029001	FR980201.1	3	1402	-	1400	protein_coding	- && sp|Q5BK65|LRC33_RAT Transforming growth factor beta activator LRRC33 OS=Rattus norvegicus OX=10116 GN=Nrros PE=2 SV=1 && -	-
gene_GSONMT00056176001	GSONMT00056176001	FR976308.1	2	1795	-	1794	protein_coding	- && sp|P97302|BACH1_MOUSE Transcription regulator protein BACH1 OS=Mus musculus OX=10090 GN=Bach1 PE=1 SV=1 && -	-
novel.24	-	FR904262.1	595441	595968	-	211	-	- && - && -	-
novel.39	-	FR904264.1	669627	673711	-	1250	-	- && sp|Q8C0D4|RHG12_MOUSE Rho GTPase-activating protein 12 OS=Mus musculus OX=10090 GN=Arhgap12 PE=1 SV=2 && -	-
novel.60	-	FR904265.1	3150615	3151475	-	861	-	- && - && -	-
novel.182	-	FR904286.1	1921624	1941317	+	586	-	- && - && -	-
novel.222	-	FR904290.1	260885	262319	-	528	-	- && - && -	-
novel.311	-	FR904300.1	1147551	1158984	+	5023	-	- && sp|Q5TCZ1|SPD2A_HUMAN SH3 and PX domain-containing protein 2A OS=Homo sapiens OX=9606 GN=SH3PXD2A PE=1 SV=1 && PF01498:Transposase	-
novel.327	-	FR904301.1	954394	957204	-	451	-	- && - && -	-
novel.363	-	FR904309.1	288338	289234	-	693	-	- && sp|Q9CQH3|NDUB5_MOUSE NADH dehydrogenase [ubiquinone] 1 beta subcomplex subunit 5, mitochondrial OS=Mus musculus OX=10090 GN=Ndufb5 PE=1 SV=1 && -	-
novel.445	-	FR904317.1	1527154	1530926	-	2913	-	- && sp|Q8IWE5|PKHM2_HUMAN Pleckstrin homology domain-containing family M member 2 OS=Homo sapiens OX=9606 GN=PLEKHM2 PE=1 SV=2 && -	-
novel.449	-	FR904318.1	1276247	1281716	+	5330	-	- && sp|Q04202|TCB2_CAEBR Transposable element Tcb2 transposase OS=Caenorhabditis briggsae OX=6238 PE=3 SV=1 && -	-
novel.452	-	FR904318.1	376414	377642	-	564	-	- && - && -	-
novel.487	-	FR904329.1	339698	340157	+	200	-	- && sp|Q4W5Z4|DNM3A_CHICK DNA (cytosine-5)-methyltransferase 3A OS=Gallus gallus OX=9031 GN=DNMT3A PE=2 SV=1 && -	-
novel.512	-	FR904333.1	1300978	1313764	-	294	-	- && - && -	-
novel.694	-	FR904369.1	1181	8364	+	7184	-	- && - && -	-
novel.773	-	FR904390.1	869401	871374	+	1844	-	- && - && -	-
novel.787	-	FR904395.1	1132246	1138962	-	295	-	- && - && -	-
novel.943	-	FR904434.1	233590	237668	-	4079	-	- && - && -	-
novel.973	-	FR904441.1	679718	683962	-	3623	-	- && sp|Q9H6A9|PCX3_HUMAN Pecanex-like protein 3 OS=Homo sapiens OX=9606 GN=PCNX3 PE=1 SV=2 && -	-
novel.974	-	FR904441.1	984255	995468	-	945	-	- && sp|Q96J92|WNK4_HUMAN Serine/threonine-protein kinase WNK4 OS=Homo sapiens OX=9606 GN=WNK4 PE=1 SV=1 && -	-
novel.981	-	FR904443.1	437720	439443	-	677	-	- && sp|Q14103|HNRPD_HUMAN Heterogeneous nuclear ribonucleoprotein D0 OS=Homo sapiens OX=9606 GN=HNRNPD PE=1 SV=1 && -	-
novel.1011	-	FR904453.1	332702	338038	-	1559	-	- && sp|Q9NSD5|S6A13_HUMAN Sodium- and chloride-dependent GABA transporter 2 OS=Homo sapiens OX=9606 GN=SLC6A13 PE=1 SV=3 && PF00209:Sodium:neurotransmitter symporter family	-
novel.1062	-	FR904467.1	1004407	1004941	+	535	-	- && - && -	-
novel.1072	-	FR904470.1	1195240	1197637	+	2032	-	- && sp|A5D8S0|KIZ_DANRE Centrosomal protein kizuna OS=Danio rerio OX=7955 GN=kiz PE=2 SV=1 && -	-
novel.1244	-	FR904522.1	617271	618717	+	270	-	- && - && -	-
novel.1246	-	FR904522.1	592245	749974	-	1396	-	- && sp|Q68Y21|GRID2_DANRE Glutamate receptor ionotropic, delta-2 OS=Danio rerio OX=7955 GN=grid2 PE=2 SV=1 && -	-
novel.1373	-	FR904563.1	773791	777645	-	2672	-	- && - && -	-
novel.1400	-	FR904572.1	601052	604717	-	1851	-	- && - && -	-
novel.1420	-	FR904580.1	373555	391730	+	2426	-	- && sp|Q9BQI4|CCDC3_HUMAN Coiled-coil domain-containing protein 3 OS=Homo sapiens OX=9606 GN=CCDC3 PE=2 SV=1 && -	-
novel.1450	-	FR904587.1	6893	8782	-	877	-	- && - && -	-
novel.1513	-	FR904608.1	705633	705953	+	229	-	- && - && -	-
novel.1545	-	FR904616.1	902903	904832	-	1296	-	- && - && -	-
novel.1570	-	FR904621.1	182819	185716	-	252	-	- && - && -	-
novel.1619	-	FR904639.1	187124	191369	+	4246	-	- && - && -	-
novel.1662	-	FR904645.1	840277	840934	-	658	-	- && - && -	-
novel.1670	-	FR904646.1	638718	641339	-	1280	-	- && - && -	-
novel.1743	-	FR904670.1	95134	127535	-	3224	-	- && sp|O60504|VINEX_HUMAN Vinexin OS=Homo sapiens OX=9606 GN=SORBS3 PE=1 SV=2 && -	-
novel.1759	-	FR904678.1	229782	237692	+	5185	-	- && - && PF01498:Transposase	-
novel.1785	-	FR904688.1	337810	339528	-	288	-	- && sp|Q7SXN5|DNM1L_DANRE Dynamin-1-like protein OS=Danio rerio OX=7955 GN=dnm1l PE=2 SV=1 && -	-
novel.1878	-	FR904718.1	198865	207825	-	8612	-	- && sp|A0AUS0|WSDU1_DANRE WD repeat, SAM and U-box domain-containing protein 1 OS=Danio rerio OX=7955 GN=wdsub1 PE=2 SV=1 && -	-
novel.1890	-	FR904722.1	302787	308647	+	3294	-	- && - && -	-
novel.2042	-	FR904785.1	418339	434253	-	446	-	- && sp|P03934|TC1A_CAEEL Transposable element Tc1 transposase OS=Caenorhabditis elegans OX=6239 GN=tc1a PE=3 SV=1 && -	-
novel.2060	-	FR904799.1	23846	33914	-	2624	-	- && - && -	-
novel.2074	-	FR904803.1	605727	624281	+	1103	-	- && - && -	-
novel.2078	-	FR904805.1	413556	417226	+	1616	-	- && - && -	-
novel.2096	-	FR904810.1	212429	217701	-	769	-	- && - && -	-
novel.2122	-	FR904819.1	363174	366914	-	3678	-	- && - && -	-
novel.2239	-	FR904883.1	129244	132398	+	2810	-	- && - && PF09004:Alkylated DNA repair protein alkB homolog 8, N-terminal	-
novel.2240	-	FR904883.1	487821	489454	+	594	-	- && - && -	-
novel.2330	-	FR904924.1	360513	370185	+	931	-	- && - && -	-
novel.2357	-	FR904937.1	934	6063	+	515	-	- && sp|Q3SYU7|TNPO1_BOVIN Transportin-1 OS=Bos taurus OX=9913 GN=TNPO1 PE=1 SV=2 && -	-
novel.2364	-	FR904941.1	79101	80765	-	1400	-	- && - && -	-
novel.2397	-	FR904956.1	361572	383234	-	281	-	- && - && PF01498:Transposase	-
novel.2497	-	FR905007.1	195229	206840	-	887	-	- && - && -	-
novel.2543	-	FR905034.1	14270	16988	-	2160	-	- && sp|P26818|ARBK2_BOVIN G protein-coupled receptor kinase 3 OS=Bos taurus OX=9913 GN=GRK3 PE=2 SV=1 && -	-
novel.2604	-	FR905064.1	351095	354454	+	3018	-	- && sp|Q0VCR4|PPR3C_BOVIN Protein phosphatase 1 regulatory subunit 3C OS=Bos taurus OX=9913 GN=PPP1R3C PE=2 SV=1 && -	-
novel.2651	-	FR905085.1	357426	359403	+	1978	-	- && - && -	-
novel.2666	-	FR905093.1	161308	163519	-	1928	-	- && - && -	-
novel.2806	-	FR905159.1	194582	209501	+	4360	-	- && sp|P17252|KPCA_HUMAN Protein kinase C alpha type OS=Homo sapiens OX=9606 GN=PRKCA PE=1 SV=4 && -	-
novel.2868	-	FR905198.1	416505	418809	+	228	-	- && sp|P98095|FBLN2_HUMAN Fibulin-2 OS=Homo sapiens OX=9606 GN=FBLN2 PE=1 SV=2 && -	-
novel.2893	-	FR905213.1	49683	50242	-	325	-	- && sp|Q68EK9|CDC26_DANRE Anaphase-promoting complex subunit CDC26 OS=Danio rerio OX=7955 GN=cdc26 PE=3 SV=1 && -	-
novel.2897	-	FR905215.1	139694	142946	+	954	-	- && sp|P54219|VMAT1_HUMAN Chromaffin granule amine transporter OS=Homo sapiens OX=9606 GN=SLC18A1 PE=1 SV=1 && -	-
novel.2984	-	FR905258.1	128471	130153	-	1683	-	- && sp|Q566V3|MRM3A_DANRE rRNA methyltransferase 3A, mitochondrial OS=Danio rerio OX=7955 GN=mrm3a PE=2 SV=1 && -	-
novel.2991	-	FR905262.1	224013	225944	-	841	-	- && sp|A5PMF6|GT251_DANRE Procollagen galactosyltransferase 1 OS=Danio rerio OX=7955 GN=colgalt1 PE=3 SV=1 && -	-
novel.3084	-	FR905332.1	232223	236099	+	1646	-	- && - && -	-
novel.3151	-	FR905382.1	304225	304645	-	242	-	- && - && -	-
novel.3167	-	FR905392.1	273329	274899	+	289	-	- && - && -	-
novel.3292	-	FR905492.1	192605	194145	-	969	-	- && sp|Q9YHU0|CTBP1_XENLA C-terminal-binding protein 1 OS=Xenopus laevis OX=8355 GN=ctbp1 PE=2 SV=1 && -	-
novel.3345	-	FR905530.1	122488	180152	-	6353	-	- && sp|Q9NBX4|RTXE_DROME Probable RNA-directed DNA polymerase from transposon X-element OS=Drosophila melanogaster OX=7227 GN=X-element\ORF2 PE=3 SV=1 && -	-
novel.3360	-	FR905541.1	20628	26614	-	252	-	- && - && -	-
novel.3421	-	FR905592.1	159740	244724	+	331	-	- && - && -	-
novel.3441	-	FR905604.1	197018	202542	-	847	-	- && sp|Q13492|PICAL_HUMAN Phosphatidylinositol-binding clathrin assembly protein OS=Homo sapiens OX=9606 GN=PICALM PE=1 SV=2 && -	-
novel.3451	-	FR905616.1	226305	226641	+	337	-	- && - && -	-
novel.3536	-	FR905678.1	33323	36598	-	2938	-	- && - && -	-
novel.3593	-	FR905735.1	104299	108590	+	1561	-	- && - && -	-
novel.3616	-	FR905764.1	163890	166474	-	1535	-	- && - && -	-
novel.3622	-	FR905776.1	142899	146213	-	539	-	- && - && -	-
novel.3779	-	FR905938.1	139012	148698	-	4711	-	- && sp|Q6UX07|DHR13_HUMAN Dehydrogenase/reductase SDR family member 13 OS=Homo sapiens OX=9606 GN=DHRS13 PE=2 SV=1 && -	-
novel.3928	-	FR906160.1	129707	156973	+	1270	-	- && sp|P54751|SIA4A_MOUSE CMP-N-acetylneuraminate-beta-galactosamide-alpha-2,3-sialyltransferase 1 OS=Mus musculus OX=10090 GN=St3gal1 PE=1 SV=1 && -	-
novel.3948	-	FR906187.1	1898	18805	+	864	-	- && sp|P59281|RHG39_MOUSE Rho GTPase-activating protein 39 OS=Mus musculus OX=10090 GN=Arhgap39 PE=1 SV=2 && PF00620:RhoGAP domain	-
novel.3972	-	FR906203.1	26566	40921	+	1232	-	- && - && -	-
novel.3988	-	FR906220.1	1367	4426	+	1778	-	- && - && -	zf-C2H2
novel.3994	-	FR906223.1	105104	111242	-	3901	-	- && sp|P04323|POL3_DROME Retrovirus-related Pol polyprotein from transposon 17.6 OS=Drosophila melanogaster OX=7227 GN=pol PE=4 SV=1 && -	-
novel.4059	-	FR906291.1	128146	128444	+	299	-	- && - && -	-
novel.4075	-	FR906318.1	70181	72802	+	1137	-	- && sp|Q1LWL6|GSE1_DANRE Genetic suppressor element 1 OS=Danio rerio OX=7955 GN=gse1 PE=4 SV=1 && -	-
novel.4106	-	FR906349.1	23577	28119	-	4354	-	- && sp|Q9ULH7|MRTFB_HUMAN Myocardin-related transcription factor B OS=Homo sapiens OX=9606 GN=MRTFB PE=1 SV=3 && -	-
novel.4255	-	FR906572.1	73488	85521	-	10880	-	- && sp|Q9ULJ8|NEB1_HUMAN Neurabin-1 OS=Homo sapiens OX=9606 GN=PPP1R9A PE=1 SV=2 && PF07647:SAM domain (Sterile alpha motif)	-
novel.4299	-	FR906653.1	75493	77936	-	1634	-	- && - && -	-
novel.4302	-	FR906656.1	85390	90169	-	603	-	- && sp|Q9W7E7|SMAD5_DANRE Mothers against decapentaplegic homolog 5 OS=Danio rerio OX=7955 GN=smad5 PE=2 SV=1 && -	-
novel.4412	-	FR906894.1	69215	71611	-	942	-	- && sp|P81018|LADD_ONCMY Ladderlectin OS=Oncorhynchus mykiss OX=8022 PE=1 SV=2 && -	-
novel.4580	-	FR907229.1	72136	73984	+	1849	-	- && - && -	-
novel.4591	-	FR907246.1	63151	64543	+	1313	-	- && sp|A8DZH4|XPR1_DANRE Xenotropic and polytropic retrovirus receptor 1 homolog OS=Danio rerio OX=7955 GN=xpr1 PE=3 SV=1 && -	-
novel.4608	-	FR907287.1	53883	60834	-	475	-	- && sp|Q9ES28|ARHG7_MOUSE Rho guanine nucleotide exchange factor 7 OS=Mus musculus OX=10090 GN=Arhgef7 PE=1 SV=2 && -	-
novel.4667	-	FR907403.1	51889	69625	-	4716	-	- && sp|P51811|XK_HUMAN Endoplasmic reticulum membrane adapter protein XK OS=Homo sapiens OX=9606 GN=XK PE=1 SV=5 && PF09815:XK-related protein	-
novel.4670	-	FR907410.1	31978	35926	+	3949	-	- && - && -	-
novel.4685	-	FR907456.1	42757	45536	+	1967	-	- && sp|Q61768|KINH_MOUSE Kinesin-1 heavy chain OS=Mus musculus OX=10090 GN=Kif5b PE=1 SV=3 && -	-
novel.4824	-	FR907814.1	15831	16609	+	380	-	- && - && -	-
novel.4872	-	FR907943.1	19903	20464	+	470	-	- && - && -	-
novel.4948	-	FR908144.1	48773	50153	-	475	-	- && sp|Q90336|MK14A_CYPCA Mitogen-activated protein kinase 14A OS=Cyprinus carpio OX=7962 GN=mapk14a PE=1 SV=1 && PF00069:Protein kinase domain	-
novel.5019	-	FR908340.1	51161	55967	+	3596	-	- && - && -	-
novel.5083	-	FR908564.1	50308	53250	+	1896	-	- && - && -	-
novel.5106	-	FR908604.1	21260	23015	+	1756	-	- && - && -	-
novel.5130	-	FR908662.1	12937	14341	+	475	-	- && - && -	-
novel.5278	-	FR909103.1	44768	46202	-	584	-	- && - && -	-
novel.5302	-	FR909245.1	29066	30234	-	470	-	- && - && -	-
novel.5354	-	FR909422.1	280	10735	-	4330	-	- && sp|Q9NYH9|UTP6_HUMAN U3 small nucleolar RNA-associated protein 6 homolog OS=Homo sapiens OX=9606 GN=UTP6 PE=1 SV=2 && PF01498:Transposase	-
novel.5466	-	FR909816.1	914	2377	+	963	-	- && sp|Q8IWZ3|ANKH1_HUMAN Ankyrin repeat and KH domain-containing protein 1 OS=Homo sapiens OX=9606 GN=ANKHD1 PE=1 SV=1 && -	-
novel.5495	-	FR909923.1	32059	33828	+	459	-	- && sp|Q9DDD5|NBEA_CHICK Neurobeachin (Fragment) OS=Gallus gallus OX=9031 GN=NBEA PE=2 SV=1 && -	-
novel.5647	-	FR910574.1	383	1891	-	340	-	- && sp|P51913|ENOA_CHICK Alpha-enolase OS=Gallus gallus OX=9031 GN=ENO1 PE=2 SV=2 && -	-
novel.5658	-	FR910601.1	1	5711	-	2024	-	- && - && PF01498:Transposase	-
novel.5693	-	FR910757.1	32529	36159	-	1977	-	- && sp|Q8BTY2|S4A7_MOUSE Sodium bicarbonate cotransporter 3 OS=Mus musculus OX=10090 GN=Slc4a7 PE=1 SV=2 && -	-
novel.5725	-	FR910887.1	16539	26171	-	1088	-	- && sp|Q8R0S1|ATF7_MOUSE Cyclic AMP-dependent transcription factor ATF-7 OS=Mus musculus OX=10090 GN=Atf7 PE=1 SV=1 && -	TF_bZIP
novel.5831	-	FR911342.1	1116	5530	+	4415	-	- && - && -	-
novel.5931	-	FR911864.1	20412	20924	+	468	-	- && - && -	-
novel.6005	-	FR912173.1	19646	23560	-	3417	-	- && - && PF01498:Transposase|PF00076:RNA recognition motif	-
novel.6009	-	FR912179.1	25027	26975	-	829	-	- && - && -	-
novel.6057	-	FR912413.1	27973	28407	-	233	-	- && - && -	-
novel.6059	-	FR912414.1	21957	25236	+	543	-	- && - && -	-
novel.6099	-	FR912622.1	6372	9661	+	1415	-	- && - && -	-
novel.6105	-	FR912646.1	18605	20781	+	1411	-	- && sp|A6QP16|ZRAN1_BOVIN Ubiquitin thioesterase ZRANB1 OS=Bos taurus OX=9913 GN=ZRANB1 PE=1 SV=1 && -	-
novel.6171	-	FR913010.1	3871	8522	+	4380	-	- && - && -	-
novel.6179	-	FR913045.1	10635	11997	-	1363	-	- && - && -	-
novel.6271	-	FR913497.1	839	8032	+	857	-	- && - && -	-
novel.6352	-	FR913901.1	13568	15108	+	1466	-	- && - && -	-
novel.6354	-	FR913940.1	1160	1794	+	635	-	- && - && -	-
novel.6381	-	FR914072.1	1	1138	+	1037	-	- && - && -	-
novel.6387	-	FR914097.1	12162	13448	-	463	-	- && sp|O95155|UBE4B_HUMAN Ubiquitin conjugation factor E4 B OS=Homo sapiens OX=9606 GN=UBE4B PE=1 SV=1 && -	-
novel.6418	-	FR914240.1	491	4733	+	1915	-	- && sp|Q75N62|GIMA8_MOUSE GTPase IMAP family member 8 OS=Mus musculus OX=10090 GN=Gimap8 PE=1 SV=1 && PF04548:AIG1 family	-
novel.6431	-	FR914313.1	5643	8280	-	2591	-	- && sp|P03934|TC1A_CAEEL Transposable element Tc1 transposase OS=Caenorhabditis elegans OX=6239 GN=tc1a PE=3 SV=1 && PF01498:Transposase	-
novel.6449	-	FR914442.1	8465	11818	-	2511	-	- && - && -	-
novel.6525	-	FR914865.1	10788	14936	+	4149	-	- && - && -	-
novel.6534	-	FR914893.1	2548	20854	+	1185	-	- && sp|Q9R172|NOTC3_RAT Neurogenic locus notch homolog protein 3 OS=Rattus norvegicus OX=10116 GN=Notch3 PE=2 SV=2 && -	-
novel.6561	-	FR915056.1	1	888	-	537	-	- && sp|Q9I955|TYBA_CYPCA Thymosin beta-a OS=Cyprinus carpio OX=7962 PE=3 SV=3 && PF01290:Thymosin beta-4 family	-
novel.6622	-	FR915338.1	13661	19625	+	1112	-	- && sp|Q05BC3|EMAL1_MOUSE Echinoderm microtubule-associated protein-like 1 OS=Mus musculus OX=10090 GN=Eml1 PE=1 SV=1 && -	-
novel.6646	-	FR915543.1	16992	19237	-	2246	-	- && - && -	-
novel.6769	-	FR916145.1	41	3019	-	2339	-	- && sp|B5X2B8|ERAL1_SALSA GTPase Era, mitochondrial OS=Salmo salar OX=8030 GN=eral1 PE=2 SV=1 && PF01926:50S ribosome-binding GTPase	-
novel.6782	-	FR916240.1	13863	17911	+	4049	-	- && - && -	-
novel.6809	-	FR916441.1	8890	10345	+	1456	-	- && sp|Q9NQ90|ANO2_HUMAN Anoctamin-2 OS=Homo sapiens OX=9606 GN=ANO2 PE=1 SV=2 && -	-
novel.6853	-	FR916694.1	7166	10320	-	460	-	- && - && -	-
novel.6959	-	FR917309.1	9862	15698	-	2418	-	- && - && PF02295:Adenosine deaminase z-alpha domain	-
novel.6961	-	FR917321.1	2437	4952	+	458	-	- && - && -	-
novel.7018	-	FR917712.1	9092	9656	+	565	-	- && - && -	-
novel.7034	-	FR917794.1	9040	10329	+	740	-	- && - && -	-
novel.7070	-	FR917984.1	3346	4263	+	403	-	- && sp|Q9BUJ2|HNRL1_HUMAN Heterogeneous nuclear ribonucleoprotein U-like protein 1 OS=Homo sapiens OX=9606 GN=HNRNPUL1 PE=1 SV=2 && -	-
novel.7080	-	FR918047.1	1162	7350	+	1257	-	- && - && -	-
novel.7100	-	FR918192.1	496	2216	+	1611	-	- && - && -	-
novel.7178	-	FR918776.1	1	1330	-	1138	-	- && sp|Q99808|S29A1_HUMAN Equilibrative nucleoside transporter 1 OS=Homo sapiens OX=9606 GN=SLC29A1 PE=1 SV=3 && PF01733:Nucleoside transporter	-
novel.7189	-	FR918852.1	3986	12958	+	1150	-	- && sp|F7EL49|AF1L1_XENTR Actin filament-associated protein 1-like 1 OS=Xenopus tropicalis OX=8364 GN=afap1l1 PE=3 SV=1 && -	-
novel.7200	-	FR918933.1	692	10916	+	590	-	- && sp|Q8VDC0|SYLM_MOUSE Probable leucine--tRNA ligase, mitochondrial OS=Mus musculus OX=10090 GN=Lars2 PE=1 SV=1 && -	-
novel.7255	-	FR919288.1	9086	12012	+	2489	-	- && sp|Q04202|TCB2_CAEBR Transposable element Tcb2 transposase OS=Caenorhabditis briggsae OX=6238 PE=3 SV=1 && -	-
novel.7329	-	FR919833.1	2961	9989	+	1885	-	- && sp|Q99M51|NCK1_MOUSE SH2/SH3 adapter protein Nck1 OS=Mus musculus OX=10090 GN=Nck1 PE=1 SV=1 && PF00018:SH3 domain|PF14604:Variant SH3 domain	-
novel.7338	-	FR919965.1	7671	10747	+	2118	-	- && sp|Q92888|ARHG1_HUMAN Rho guanine nucleotide exchange factor 1 OS=Homo sapiens OX=9606 GN=ARHGEF1 PE=1 SV=2 && PF09128:Regulator of G protein signalling-like domain	-
novel.7370	-	FR920211.1	8626	10717	+	751	-	- && sp|Q53G44|IF44L_HUMAN Interferon-induced protein 44-like OS=Homo sapiens OX=9606 GN=IFI44L PE=1 SV=3 && -	-
novel.7379	-	FR920287.1	7815	9219	-	1357	-	- && sp|F1RBC8|ABCD1_DANRE ATP-binding cassette sub-family D member 1 OS=Danio rerio OX=7955 GN=abcd1 PE=2 SV=1 && -	-
novel.7408	-	FR920478.1	7465	10015	+	1875	-	- && sp|Q5DU56|NLRC3_MOUSE Protein NLRC3 OS=Mus musculus OX=10090 GN=Nlrc3 PE=1 SV=2 && -	-
novel.7435	-	FR920662.1	7836	9874	-	881	-	- && - && -	-
novel.7499	-	FR921246.1	2104	4687	+	1706	-	- && sp|Q86X10|RLGPB_HUMAN Ral GTPase-activating protein subunit beta OS=Homo sapiens OX=9606 GN=RALGAPB PE=1 SV=1 && -	-
novel.7553	-	FR921837.1	7006	9383	-	2378	-	- && - && -	-
novel.7560	-	FR921946.1	7461	8245	-	536	-	- && sp|Q04202|TCB2_CAEBR Transposable element Tcb2 transposase OS=Caenorhabditis briggsae OX=6238 PE=3 SV=1 && -	-
novel.7582	-	FR922072.1	104	5771	-	537	-	- && sp|Q566W7|SNX30_DANRE Sorting nexin-30 OS=Danio rerio OX=7955 GN=snx30 PE=2 SV=1 && -	-
novel.7583	-	FR922072.1	5813	7900	-	2049	-	- && - && -	-
novel.7649	-	FR922835.1	738	2986	-	1844	-	- && - && -	-
novel.7805	-	FR924262.1	4982	5781	-	760	-	- && - && -	-
novel.7852	-	FR924795.1	490	7716	+	508	-	- && sp|P28827|PTPRM_HUMAN Receptor-type tyrosine-protein phosphatase mu OS=Homo sapiens OX=9606 GN=PTPRM PE=1 SV=2 && PF00102:Protein-tyrosine phosphatase	-
novel.7857	-	FR924848.1	65	3823	+	3759	-	- && - && -	-
novel.7882	-	FR925220.1	4708	6990	+	794	-	- && sp|Q4R7U0|TMC7_MACFA Transmembrane channel-like protein 7 OS=Macaca fascicularis OX=9541 GN=TMC7 PE=2 SV=1 && -	-
novel.7969	-	FR926369.1	5046	5887	-	422	-	- && sp|P97496|SMRC1_MOUSE SWI/SNF complex subunit SMARCC1 OS=Mus musculus OX=10090 GN=Smarcc1 PE=1 SV=2 && -	-
novel.8009	-	FR926764.1	5668	6920	-	1253	-	- && sp|O93309|SMC3_XENLA Structural maintenance of chromosomes protein 3 OS=Xenopus laevis OX=8355 GN=smc3 PE=1 SV=2 && -	-
novel.8023	-	FR926996.1	4417	6754	-	2054	-	- && sp|P35033|TRY3_SALSA Trypsin-3 (Fragment) OS=Salmo salar OX=8030 PE=1 SV=1 && PF00089:Trypsin	-
novel.8114	-	FR928376.1	122	4602	-	4481	-	- && - && -	-
novel.8182	-	FR929324.1	2272	3754	+	413	-	- && sp|P49411|EFTU_HUMAN Elongation factor Tu, mitochondrial OS=Homo sapiens OX=9606 GN=TUFM PE=1 SV=3 && PF00009:Elongation factor Tu GTP binding domain	-
novel.8327	-	FR931139.1	1440	4039	+	948	-	- && sp|O60315|ZEB2_HUMAN Zinc finger E-box-binding homeobox 2 OS=Homo sapiens OX=9606 GN=ZEB2 PE=1 SV=1 && -	zf-C2H2
novel.8436	-	FR932565.1	717	3218	+	777	-	- && sp|Q04690|NF1_MOUSE Neurofibromin OS=Mus musculus OX=10090 GN=Nf1 PE=1 SV=1 && -	-
novel.8458	-	FR932855.1	870	4413	-	3544	-	- && sp|Q7TN75|PEG10_MOUSE Retrotransposon-derived protein PEG10 OS=Mus musculus OX=10090 GN=Peg10 PE=1 SV=2 && -	-
novel.8511	-	FR933642.1	996	4228	-	3100	-	- && sp|Q6AYY8|ACATN_RAT Acetyl-coenzyme A transporter 1 OS=Rattus norvegicus OX=10116 GN=Slc33a1 PE=2 SV=1 && PF13000:Acetyl-coenzyme A transporter 1	-
novel.8534	-	FR933944.1	4	2956	-	2757	-	- && sp|Q6NUT7|SORT1_DANRE Sortilin OS=Danio rerio OX=7955 GN=sort1 PE=2 SV=1 && -	-
novel.8588	-	FR934722.1	2461	4019	+	447	-	- && sp|Q7Z7L7|ZER1_HUMAN Protein zer-1 homolog OS=Homo sapiens OX=9606 GN=ZER1 PE=1 SV=1 && -	-
novel.8589	-	FR934730.1	48	1436	-	1300	-	- && - && -	-
novel.8626	-	FR935406.1	1692	3545	+	1376	-	- && - && -	-
novel.8740	-	FR937629.1	537	3450	-	263	-	- && sp|Q05764|ADDB_RAT Beta-adducin OS=Rattus norvegicus OX=10116 GN=Add2 PE=1 SV=4 && -	-
novel.8801	-	FR938993.1	26	3135	-	3055	-	- && - && PF01498:Transposase	-
novel.8860	-	FR940168.1	587	3621	+	934	-	- && - && -	-
novel.8963	-	FR942035.1	31	3452	-	1338	-	- && - && -	-
novel.8966	-	FR942105.1	40	3475	-	3436	-	- && - && -	-
novel.8987	-	FR942479.1	2409	3443	+	1035	-	- && - && -	-
novel.9042	-	FR943503.1	1494	3374	+	833	-	- && - && -	-
novel.9060	-	FR943896.1	1	3175	-	1024	-	- && sp|Q96RV3|PCX1_HUMAN Pecanex-like protein 1 OS=Homo sapiens OX=9606 GN=PCNX1 PE=1 SV=2 && -	-
novel.9115	-	FR944903.1	1361	2810	+	1430	-	- && - && -	-
novel.9133	-	FR945324.1	64	2338	-	1841	-	- && sp|Q6GQB9|EDEM3_XENLA ER degradation-enhancing alpha-mannosidase-like protein 3 OS=Xenopus laevis OX=8355 GN=edem3 PE=2 SV=2 && -	-
novel.9145	-	FR945544.1	217	3166	-	579	-	- && - && -	-
novel.9187	-	FR946312.1	9	2388	+	846	-	- && sp|Q9YI97|OAZ2_DANRE Ornithine decarboxylase antizyme 2 OS=Danio rerio OX=7955 GN=oaz1b PE=2 SV=1 && -	-
novel.9271	-	FR947812.1	577	1900	+	247	-	- && sp|Q3SYU7|TNPO1_BOVIN Transportin-1 OS=Bos taurus OX=9913 GN=TNPO1 PE=1 SV=2 && -	-
novel.9440	-	FR950776.1	3	569	-	545	-	- && - && -	-
novel.9461	-	FR951266.1	1127	2939	-	239	-	- && - && -	-
novel.9538	-	FR952724.1	1	2730	-	2730	-	- && sp|P35072|TCB1_CAEBR Transposable element Tcb1 transposase OS=Caenorhabditis briggsae OX=6238 PE=3 SV=1 && -	-
novel.9581	-	FR953350.1	1132	2849	+	1680	-	- && - && -	-
novel.9646	-	FR954798.1	1924	2576	-	653	-	- && - && -	-
novel.9707	-	FR955932.1	1378	2433	+	913	-	- && - && -	-
novel.9734	-	FR956486.1	1232	2719	+	1488	-	- && - && -	-
novel.9795	-	FR957688.1	51	2672	-	1049	-	- && sp|Q14839|CHD4_HUMAN Chromodomain-helicase-DNA-binding protein 4 OS=Homo sapiens OX=9606 GN=CHD4 PE=1 SV=2 && PF06461:CHD subfamily II, SANT-like domain	-
novel.9915	-	FR960057.1	1	315	-	315	-	- && - && -	-
novel.9958	-	FR961289.1	144	2493	-	2350	-	- && - && -	-
novel.10020	-	FR962595.1	98	2509	-	2056	-	- && - && -	-
novel.10022	-	FR962631.1	632	2344	+	456	-	- && - && -	-
novel.10023	-	FR962661.1	171	2493	+	2291	-	- && - && -	-
novel.10042	-	FR962903.1	763	2505	-	1453	-	- && - && -	-
novel.10098	-	FR964032.1	1173	2397	-	607	-	- && sp|P21333|FLNA_HUMAN Filamin-A OS=Homo sapiens OX=9606 GN=FLNA PE=1 SV=4 && -	-
novel.10167	-	FR965417.1	168	2386	-	415	-	- && - && -	-
novel.10175	-	FR965567.1	1	2417	-	1050	-	- && sp|Q6ZS30|NBEL1_HUMAN Neurobeachin-like protein 1 OS=Homo sapiens OX=9606 GN=NBEAL1 PE=2 SV=3 && -	-
novel.10187	-	FR965930.1	8	1714	+	1625	-	- && - && -	-
novel.10214	-	FR966338.1	4	2244	-	1134	-	- && sp|Q6GMF8|RHDF1_DANRE Inactive rhomboid protein 1 OS=Danio rerio OX=7955 GN=rhbdf1 PE=2 SV=1 && -	-
novel.10300	-	FR968263.1	134	2140	-	363	-	- && sp|Q92738|US6NL_HUMAN USP6 N-terminal-like protein OS=Homo sapiens OX=9606 GN=USP6NL PE=1 SV=3 && -	-
novel.10338	-	FR968983.1	12	843	+	832	-	- && - && -	-
novel.10357	-	FR969473.1	37	1540	-	1187	-	- && sp|O15031|PLXB2_HUMAN Plexin-B2 OS=Homo sapiens OX=9606 GN=PLXNB2 PE=1 SV=3 && PF08337:Plexin cytoplasmic RasGAP domain	-
novel.10427	-	FR970755.1	1	1644	-	1099	-	- && - && -	-
novel.10550	-	FR973488.1	208	2106	+	983	-	- && - && -	-
novel.10588	-	FR974769.1	25	1940	-	1389	-	- && - && -	-
novel.10718	-	FR977555.1	10	2009	-	1129	-	- && sp|P42208|SEPT2_MOUSE Septin-2 OS=Mus musculus OX=10090 GN=Septin2 PE=1 SV=2 && PF00735:Septin	-
novel.10726	-	FR977653.1	41	1494	-	932	-	- && - && -	-
novel.10746	-	FR978092.1	1	2105	-	2105	-	- && - && -	-
novel.10903	-	FR982152.1	1	1938	-	962	-	- && sp|Q6ZM86|GRD2I_DANRE Delphilin OS=Danio rerio OX=7955 GN=grid2ip PE=3 SV=1 && -	-
novel.10957	-	FR983299.1	1202	2013	+	554	-	- && - && -	-
novel.11004	-	HG973520.1	2124484	2185033	+	660	-	- && sp|Q91044|NTRK3_CHICK NT-3 growth factor receptor OS=Gallus gallus OX=9031 GN=NTRK3 PE=1 SV=2 && -	-
novel.11006	-	HG973520.1	2396430	2399752	+	1717	-	- && - && -	-
novel.11011	-	HG973520.1	6658229	6659230	+	470	-	- && - && -	-
novel.11014	-	HG973520.1	8415493	8416662	+	1170	-	- && - && -	-
novel.11101	-	HG973526.1	2596623	2601048	+	772	-	- && sp|Q7RTU5|ASCL5_HUMAN Achaete-scute homolog 5 OS=Homo sapiens OX=9606 GN=ASCL5 PE=3 SV=2 && PF00010:Helix-loop-helix DNA-binding domain	bHLH
novel.11147	-	HG973529.1	3378144	3381126	+	2983	-	- && sp|P04323|POL3_DROME Retrovirus-related Pol polyprotein from transposon 17.6 OS=Drosophila melanogaster OX=7227 GN=pol PE=4 SV=1 && -	-
novel.11182	-	HG973531.1	3704691	3713414	-	6527	-	- && sp|Q5ZIM6|AATF_CHICK Protein AATF OS=Gallus gallus OX=9031 GN=AATF PE=2 SV=1 && -	-
novel.11223	-	HG973536.1	1473973	1475239	-	1246	-	- && - && -	-
novel.11238	-	HG973537.1	2695312	2695872	-	397	-	- && - && -	-
novel.11300	-	HG973544.1	374485	377934	+	802	-	- && - && -	-
