# Supplementary material for: Transcriptome-and Metabolome-Based Mechanisms of High-Temperature Adaptation in Triploid Rainbow Trout (Oncorhynchus mykiss)
Source: Biology (Basel). 2026 Jul 20;15(14):1194. doi: 10.3390/biology15141194 (PMC13405881; doi:10.3390/biology15141194)
Supplement: Supplementary file 1 [file biology-15-01194-s001.zip › Table S10 The detailed lists of integrated KEGG enrichment of DEGs and DAMs.xlsx]

## Sheet: MLA vs. LLA
KEGG enrichment of DEGs	KEGG enrichment of DAMs	Integrated KEGG enrichment of DEGs and DAMs	DEG count	DAM count
Peroxisome	Steroid biosynthesis	FoxO signaling pathway	50	1
Proteasome	mTOR signaling pathway	mTOR signaling pathway	43	1
ECM-receptor interaction	Apoptosis	Apoptosis	43	1
Primary bile acid biosynthesis	Phototransduction	Purine metabolism	35	1
Tryptophan metabolism	Necroptosis	Necroptosis	33	2
Ribosome	Glycerolipid metabolism	Glycerolipid metabolism	32	1
Fatty acid degradation	Vitamin B6 metabolism	Glycerophospholipid metabolism	32	4
Arginine and proline metabolism	Salmonella infection	Vascular smooth muscle contraction	30	2
Biosynthesis of cofactors	Sphingolipid metabolism	Arginine and proline metabolism	26	4
Ascorbate and aldarate metabolism	Gap junction	Gap junction	24	1
Drug metabolism - other enzymes	GnRH signaling pathway	GnRH signaling pathway	24	1
Histidine metabolism	Metabolism of xenobiotics by cytochrome P450	Sphingolipid metabolism	22	1
Phenylalanine, tyrosine and tryptophan biosynthesis	Phenylalanine metabolism	Ascorbate and aldarate metabolism	22	1
Metabolism of xenobiotics by cytochrome P450	Autophagy - other	Ferroptosis	21	2
2-Oxocarboxylic acid metabolism	Ferroptosis	Steroid hormone biosynthesis	18	4
Glycerolipid metabolism	Glycerophospholipid metabolism	Steroid biosynthesis	16	1
Valine, leucine and isoleucine degradation	FoxO signaling pathway	Metabolism of xenobiotics by cytochrome P450	14	1
Steroid biosynthesis	Biosynthesis of unsaturated fatty acids	Biosynthesis of unsaturated fatty acids	13	5
Phagosome	Glycosylphosphatidylinositol (GPI)-anchor biosynthesis	Autophagy - other	11	1
Pantothenate and CoA biosynthesis	Vascular smooth muscle contraction	Fatty acid biosynthesis	7	2
Lysine degradation	Autophagy - animal	Phenylalanine metabolism	7	2
Steroid hormone biosynthesis	Fatty acid biosynthesis	Thiamine metabolism	5	1
beta-Alanine metabolism	Thiamine metabolism	Phototransduction	4	1
Porphyrin metabolism	Ubiquinone and other terpenoid-quinone biosynthesis	Glycosylphosphatidylinositol (GPI)-anchor biosynthesis	3	1
Intestinal immune network for IgA production	Arginine and proline metabolism	Ubiquinone and other terpenoid-quinone biosynthesis	2	1
Pentose and glucuronate interconversions	Purine metabolism	Vitamin B6 metabolism	1	1
Ferroptosis	Steroid hormone biosynthesis
One carbon pool by folate	Ascorbate and aldarate metabolism
Folate biosynthesis
Starch and sucrose metabolism
Drug metabolism - cytochrome P450
Glycosaminoglycan degradation
PPAR signaling pathway
Protein processing in endoplasmic reticulum
Retinol metabolism
Biosynthesis of unsaturated fatty acids
Sphingolipid metabolism
Glyoxylate and dicarboxylate metabolism
Cysteine and methionine metabolism
Thiamine metabolism
p53 signaling pathway
Lipoic acid metabolism
Fatty acid metabolism
Arachidonic acid metabolism
Glycolysis / Gluconeogenesis
Glycosphingolipid biosynthesis - lacto and neolacto series
TGF-beta signaling pathway
Phenylalanine metabolism
Glycine, serine and threonine metabolism
Lysosome
Other types of O-glycan biosynthesis
Glycerophospholipid metabolism
Pentose phosphate pathway
D-Amino acid metabolism
Pyruvate metabolism
Butanoate metabolism
Nitrogen metabolism
Mismatch repair
Selenocompound metabolism
Phosphonate and phosphinate metabolism
Alanine, aspartate and glutamate metabolism
Arginine biosynthesis
Riboflavin metabolism
Carbon metabolism
Fatty acid elongation
Citrate cycle (TCA cycle)
Mannose type O-glycan biosynthesis
Terpenoid backbone biosynthesis
Homologous recombination
Biosynthesis of amino acids
Galactose metabolism
Tyrosine metabolism
ABC transporters
Hedgehog signaling pathway
Ribosome biogenesis in eukaryotes
Fatty acid biosynthesis
Propanoate metabolism
FoxO signaling pathway
DNA replication
Mitophagy - animal
Non-homologous end-joining
Cytosolic DNA-sensing pathway
Sulfur metabolism
Virion - Ebolavirus and Lyssavirus
Mucin type O-glycan biosynthesis
Fanconi anemia pathway
Autophagy - other
Fructose and mannose metabolism
RNA degradation
Glycosphingolipid biosynthesis - ganglio series
Biosynthesis of nucleotide sugars
Glutathione metabolism
Other glycan degradation
Ubiquinone and other terpenoid-quinone biosynthesis
Pyrimidine metabolism
Nicotinate and nicotinamide metabolism
RNA polymerase
Ether lipid metabolism
Glycosaminoglycan biosynthesis - keratan sulfate
Glycosphingolipid biosynthesis - globo and isoglobo series
Cytokine-cytokine receptor interaction
Aminoacyl-tRNA biosynthesis
Cardiac muscle contraction
Neomycin, kanamycin and gentamicin biosynthesis
Sulfur relay system
Adipocytokine signaling pathway
Taurine and hypotaurine metabolism
Linoleic acid metabolism
Cell adhesion molecules
Nucleotide metabolism
Vitamin B6 metabolism
Basal transcription factors
Virion - Herpesvirus
Amino sugar and nucleotide sugar metabolism
Phototransduction
Apoptosis
NOD-like receptor signaling pathway
Progesterone-mediated oocyte maturation
Melanogenesis
Apelin signaling pathway
Various types of N-glycan biosynthesis
Protein export
Insulin signaling pathway
Cell cycle
alpha-Linolenic acid metabolism
C-type lectin receptor signaling pathway
Oxidative phosphorylation
Glycosylphosphatidylinositol (GPI)-anchor biosynthesis
N-Glycan biosynthesis
Purine metabolism
Nucleotide excision repair
mTOR signaling pathway
SNARE interactions in vesicular transport
Neuroactive ligand-receptor interaction
VEGF signaling pathway
Herpes simplex virus 1 infection
Wnt signaling pathway
Oocyte meiosis
Glycosaminoglycan biosynthesis - chondroitin sulfate / dermatan sulfate
Toll-like receptor signaling pathway
Base excision repair
Viral life cycle - HIV-1
Necroptosis
Adrenergic signaling in cardiomyocytes
Inositol phosphate metabolism
Phosphatidylinositol signaling system
Adherens junction
ATP-dependent chromatin remodeling
Spliceosome
RIG-I-like receptor signaling pathway
Polycomb repressive complex
Notch signaling pathway
Gap junction
Cellular senescence
Nucleocytoplasmic transport
GnRH signaling pathway
Glycosaminoglycan biosynthesis - heparan sulfate / heparin
ErbB signaling pathway
Vascular smooth muscle contraction
Ubiquitin mediated proteolysis
mRNA surveillance pathway

## Sheet: SLA vs. LLA
KEGG enrichment of DEGs	KEGG enrichment of DAMs	Integrated KEGG enrichment of DEGs and DAMs	DEG count	DAM count
Protein processing in endoplasmic reticulum	Purine metabolism	Purine metabolism	153	6
Pyruvate metabolism	Galactose metabolism	Arginine and proline metabolism	117	3
Carbon metabolism	Thiamine metabolism	Thiamine metabolism	113	2
Ribosome	Necroptosis	Necroptosis	110	2
Alanine, aspartate and glutamate metabolism	Drug metabolism - cytochrome P450	Glycerolipid metabolism	95	1
Protein export	GnRH signaling pathway	Phosphonate and phosphinate metabolism	91	1
Arginine and proline metabolism	Linoleic acid metabolism	Tyrosine metabolism	91	2
Biosynthesis of amino acids	Ferroptosis	Ferroptosis	70	3
Nucleocytoplasmic transport	Phosphonate and phosphinate metabolism	Phototransduction	54	1
Glycolysis / Gluconeogenesis	Phototransduction	Steroid biosynthesis	52	1
Tryptophan metabolism	Metabolic pathways	Neuroactive ligand-receptor interaction	47	3
Arginine biosynthesis	Apoptosis	Hedgehog signaling pathway	46	1
Nitrogen metabolism	Salmonella infection	Drug metabolism - cytochrome P450	42	1
Biosynthesis of cofactors	Tyrosine metabolism	Phenylalanine, tyrosine and tryptophan biosynthesis	38	1
Ascorbate and aldarate metabolism	Vascular smooth muscle contraction	Oocyte meiosis	35	1
Mitophagy - animal	Glycerolipid metabolism	Gap junction	35	2
Intestinal immune network for IgA production	Sphingolipid metabolism	Galactose metabolism	35	1
Glyoxylate and dicarboxylate metabolism	Vitamin B6 metabolism	Vitamin B6 metabolism	34	2
Phototransduction	Primary bile acid biosynthesis	Linoleic acid metabolism	34	3
Glutathione metabolism	Gap junction	Biosynthesis of unsaturated fatty acids	33	3
Spliceosome	MAPK signaling pathway	Apoptosis	28	1
Citrate cycle (TCA cycle)	Oocyte meiosis	Lysine degradation	28	2
Cysteine and methionine metabolism	Hedgehog signaling pathway	GnRH signaling pathway	27	1
Pentose phosphate pathway	Glycerophospholipid metabolism	ABC transporters	27	3
Sulfur metabolism	Histidine metabolism	alpha-Linolenic acid metabolism	25	1
Ferroptosis	Regulation of actin cytoskeleton	Vascular smooth muscle contraction	24	2
Porphyrin metabolism	Lysine degradation	Sulfur relay system	24	1
Phenylalanine, tyrosine and tryptophan biosynthesis	Sulfur metabolism	Glycerophospholipid metabolism	23	4
Phagosome	Caffeine metabolism	Arachidonic acid metabolism	20	4
Biosynthesis of unsaturated fatty acids	Sulfur relay system	Primary bile acid biosynthesis	18	1
D-Amino acid metabolism	Adrenergic signaling in cardiomyocytes	Sphingolipid metabolism	17	1
Peroxisome	Steroid biosynthesis	Adrenergic signaling in cardiomyocytes	9	1
2-Oxocarboxylic acid metabolism	Biosynthesis of unsaturated fatty acids	Sulfur metabolism	9	1
alpha-Linolenic acid metabolism	Calcium signaling pathway	Histidine metabolism	7	2
mTOR signaling pathway	Arginine and proline metabolism
Pentose and glucuronate interconversions	Arachidonic acid metabolism
Fatty acid degradation	ABC transporters
Fructose and mannose metabolism	alpha-Linolenic acid metabolism
Sphingolipid metabolism	Phenylalanine, tyrosine and tryptophan biosynthesis
One carbon pool by folate	Porphyrin and chlorophyll metabolism
Glycerolipid metabolism	Neuroactive ligand-receptor interaction
Non-homologous end-joining
Metabolism of xenobiotics by cytochrome P450
Lysosome
Starch and sucrose metabolism
Arachidonic acid metabolism
RNA degradation
Pantothenate and CoA biosynthesis
Propanoate metabolism
Linoleic acid metabolism
ECM-receptor interaction
Glycosphingolipid biosynthesis - ganglio series
N-Glycan biosynthesis
Mucin type O-glycan biosynthesis
Apoptosis
Fatty acid metabolism
Herpes simplex virus 1 infection
Glycine, serine and threonine metabolism
Phenylalanine metabolism
Lipoic acid metabolism
Selenocompound metabolism
Ribosome biogenesis in eukaryotes
Valine, leucine and isoleucine degradation
beta-Alanine metabolism
Glycosphingolipid biosynthesis - lacto and neolacto series
Glycosaminoglycan degradation
Retinol metabolism
Nucleotide excision repair
Various types of N-glycan biosynthesis
Steroid hormone biosynthesis
Steroid biosynthesis
Riboflavin metabolism
Necroptosis
Glycerophospholipid metabolism
Sulfur relay system
Fanconi anemia pathway
Drug metabolism - other enzymes
Histidine metabolism
Cytosolic DNA-sensing pathway
Folate biosynthesis
Other types of O-glycan biosynthesis
Amino sugar and nucleotide sugar metabolism
p53 signaling pathway
TGF-beta signaling pathway
Adipocytokine signaling pathway
Neomycin, kanamycin and gentamicin biosynthesis
Ubiquinone and other terpenoid-quinone biosynthesis
ATP-dependent chromatin remodeling
Drug metabolism - cytochrome P450
Galactose metabolism
Biosynthesis of nucleotide sugars
Terpenoid backbone biosynthesis
Cytokine-cytokine receptor interaction
Fatty acid elongation
RNA polymerase
Tyrosine metabolism
FoxO signaling pathway
Autophagy - other
Toll-like receptor signaling pathway
Homologous recombination
Ether lipid metabolism
mRNA surveillance pathway
Vitamin B6 metabolism
Glycosaminoglycan biosynthesis - chondroitin sulfate / dermatan sulfate
Glycosaminoglycan biosynthesis - keratan sulfate
Insulin signaling pathway
Primary bile acid biosynthesis
SNARE interactions in vesicular transport
PPAR signaling pathway
Oxidative phosphorylation
Other glycan degradation
Aminoacyl-tRNA biosynthesis
Nicotinate and nicotinamide metabolism
VEGF signaling pathway
Viral life cycle - HIV-1
Virion - Herpesvirus
Nucleotide metabolism
Butanoate metabolism
ABC transporters
Thiamine metabolism
Basal transcription factors
Oocyte meiosis
NOD-like receptor signaling pathway
Glycosylphosphatidylinositol (GPI)-anchor biosynthesis
Taurine and hypotaurine metabolism
DNA replication
Proteasome
Glycosaminoglycan biosynthesis - heparan sulfate / heparin
Progesterone-mediated oocyte maturation
Phosphonate and phosphinate metabolism
Cardiac muscle contraction
Pyrimidine metabolism
C-type lectin receptor signaling pathway
Melanogenesis
Lysine degradation
Polycomb repressive complex
Cell cycle
Mismatch repair
Glycosphingolipid biosynthesis - globo and isoglobo series
Inositol phosphate metabolism
Virion - Ebolavirus and Lyssavirus
Base excision repair
Mannose type O-glycan biosynthesis
Fatty acid biosynthesis
Notch signaling pathway
Adherens junction
Purine metabolism
RIG-I-like receptor signaling pathway
Cellular senescence
Hedgehog signaling pathway
Apelin signaling pathway
Cell adhesion molecules
Adrenergic signaling in cardiomyocytes
Phosphatidylinositol signaling system
GnRH signaling pathway
Ubiquitin mediated proteolysis
ErbB signaling pathway
Neuroactive ligand-receptor interaction
Wnt signaling pathway
Gap junction
Vascular smooth muscle contraction

## Sheet: SLA vs.MLA
Description	MapTitle	Integrated KEGG enrichment of DEGs and DAMs	DEG count	DAM count
Amino sugar and nucleotide sugar metabolism	Nitrogen metabolism	Phosphatidylinositol signaling system	41	1
Propanoate metabolism	Arginine biosynthesis	Oxidative phosphorylation	41	1
Cysteine and methionine metabolism	Butanoate metabolism	Inositol phosphate metabolism	31	1
Porphyrin metabolism	Fatty acid biosynthesis	Alanine, aspartate and glutamate metabolism	27	3
Arginine biosynthesis	Amino sugar and nucleotide sugar metabolism	Glycerophospholipid metabolism	27	3
Steroid hormone biosynthesis	Phosphatidylinositol signaling system	Amino sugar and nucleotide sugar metabolism	25	2
Non-homologous end-joining	Neomycin, kanamycin and gentamicin biosynthesis	Retinol metabolism	25	1
Biosynthesis of nucleotide sugars	Tryptophan metabolism	Lysine degradation	22	1
Metabolism of xenobiotics by cytochrome P450	Sulfur metabolism	Glutathione metabolism	20	3
Fructose and mannose metabolism	Fatty acid degradation	Fatty acid degradation	19	1
Terpenoid backbone biosynthesis	Glutathione metabolism	Citrate cycle (TCA cycle)	19	1
Glyoxylate and dicarboxylate metabolism	Metabolic pathways	Tryptophan metabolism	18	2
Butanoate metabolism	Ascorbate and aldarate metabolism	Ascorbate and aldarate metabolism	17	3
Glutathione metabolism	Biosynthesis of unsaturated fatty acids	Pyrimidine metabolism	17	3
Retinol metabolism	Taurine and hypotaurine metabolism	Glyoxylate and dicarboxylate metabolism	16	2
Necroptosis	Retinol metabolism	Pentose and glucuronate interconversions	16	1
Carbon metabolism	Steroid hormone biosynthesis	Steroid hormone biosynthesis	15	6
Ascorbate and aldarate metabolism	Fatty acid metabolism	Fatty acid metabolism	15	1
D-Amino acid metabolism	Citrate cycle (TCA cycle)	Arginine biosynthesis	15	2
Protein export	Regulation of actin cytoskeleton	Arachidonic acid metabolism	13	3
Pentose and glucuronate interconversions	Glyoxylate and dicarboxylate metabolism	Butanoate metabolism	13	2
Glycolysis / Gluconeogenesis	Alanine, aspartate and glutamate metabolism	Histidine metabolism	10	3
Protein processing in endoplasmic reticulum	Arachidonic acid metabolism	Galactose metabolism	9	2
Alanine, aspartate and glutamate metabolism	Galactose metabolism	Fatty acid biosynthesis	6	2
Pyruvate metabolism	Histidine metabolism	Taurine and hypotaurine metabolism	6	2
Ferroptosis	Inositol phosphate metabolism	Nitrogen metabolism	6	1
Steroid biosynthesis	Fatty acid elongation	Fatty acid elongation	4	1
Aminoacyl-tRNA biosynthesis	Glycerophospholipid metabolism	Neomycin, kanamycin and gentamicin biosynthesis	4	1
Fatty acid degradation	Pentose and glucuronate interconversions	Primary bile acid biosynthesis	4	1
Oxidative phosphorylation	Neuroactive ligand-receptor interaction	Biosynthesis of unsaturated fatty acids	4	2
Biosynthesis of amino acids	Linoleic acid metabolism	Linoleic acid metabolism	3	4
Valine, leucine and isoleucine degradation	alpha-Linolenic acid metabolism	alpha-Linolenic acid metabolism	3	1
Cell adhesion molecules	Primary bile acid biosynthesis	Riboflavin metabolism	3	1
Phagosome	Riboflavin metabolism	Sulfur metabolism	3	1
Intestinal immune network for IgA production	Oxidative phosphorylation
Glycerolipid metabolism	Lysine degradation
Citrate cycle (TCA cycle)	Porphyrin and chlorophyll metabolism
beta-Alanine metabolism	Pyrimidine metabolism
Ribosome
Pentose phosphate pathway
Tryptophan metabolism
Nucleocytoplasmic transport
Tyrosine metabolism
Phenylalanine, tyrosine and tryptophan biosynthesis
Neomycin, kanamycin and gentamicin biosynthesis
Pantothenate and CoA biosynthesis
Starch and sucrose metabolism
2-Oxocarboxylic acid metabolism
Glycosaminoglycan degradation
Nicotinate and nicotinamide metabolism
Spliceosome
Histidine metabolism
Biosynthesis of cofactors
p53 signaling pathway
Cardiac muscle contraction
Glycine, serine and threonine metabolism
Drug metabolism - cytochrome P450
Arginine and proline metabolism
Phenylalanine metabolism
Sphingolipid metabolism
Ubiquinone and other terpenoid-quinone biosynthesis
Folate biosynthesis
Taurine and hypotaurine metabolism
Nitrogen metabolism
Nucleotide metabolism
Ribosome biogenesis in eukaryotes
Drug metabolism - other enzymes
Proteasome
Purine metabolism
Sulfur metabolism
Peroxisome
N-Glycan biosynthesis
Galactose metabolism
Glycosphingolipid biosynthesis - ganglio series
One carbon pool by folate
Base excision repair
Mucin type O-glycan biosynthesis
SNARE interactions in vesicular transport
Cytosolic DNA-sensing pathway
PPAR signaling pathway
Selenocompound metabolism
Cytokine-cytokine receptor interaction
Pyrimidine metabolism
Mismatch repair
Phototransduction
Ether lipid metabolism
Phosphonate and phosphinate metabolism
Sulfur relay system
Riboflavin metabolism
Adrenergic signaling in cardiomyocytes
mTOR signaling pathway
Fanconi anemia pathway
Herpes simplex virus 1 infection
Vitamin B6 metabolism
Basal transcription factors
Various types of N-glycan biosynthesis
Other types of O-glycan biosynthesis
Arachidonic acid metabolism
Glycosphingolipid biosynthesis - lacto and neolacto series
Polycomb repressive complex
Primary bile acid biosynthesis
Melanogenesis
Glycerophospholipid metabolism
Hedgehog signaling pathway
Fatty acid biosynthesis
Lipoic acid metabolism
Glycosylphosphatidylinositol (GPI)-anchor biosynthesis
Virion - Herpesvirus
Cell cycle
Viral life cycle - HIV-1
Mitophagy - animal
ATP-dependent chromatin remodeling
Glycosphingolipid biosynthesis - globo and isoglobo series
Glycosaminoglycan biosynthesis - chondroitin sulfate / dermatan sulfate
Glycosaminoglycan biosynthesis - heparan sulfate / heparin
RNA polymerase
Vascular smooth muscle contraction
Homologous recombination
Adipocytokine signaling pathway
ECM-receptor interaction
Linoleic acid metabolism
ABC transporters
Fatty acid metabolism
RNA degradation
mRNA surveillance pathway
Lysosome
Phosphatidylinositol signaling system
Inositol phosphate metabolism
Gap junction
Mannose type O-glycan biosynthesis
Lysine degradation
DNA replication
Adherens junction
alpha-Linolenic acid metabolism
Apoptosis
TGF-beta signaling pathway
Fatty acid elongation
Wnt signaling pathway
NOD-like receptor signaling pathway
Nucleotide excision repair
Glycosaminoglycan biosynthesis - keratan sulfate
Apelin signaling pathway
ErbB signaling pathway
Biosynthesis of unsaturated fatty acids
Insulin signaling pathway
Progesterone-mediated oocyte maturation
Toll-like receptor signaling pathway
GnRH signaling pathway
Cellular senescence
Other glycan degradation
Oocyte meiosis
VEGF signaling pathway
Ubiquitin mediated proteolysis
RIG-I-like receptor signaling pathway
FoxO signaling pathway
C-type lectin receptor signaling pathway
Notch signaling pathway
Autophagy - other
