# Supplementary material for: Transcriptome-and Metabolome-Based Mechanisms of High-Temperature Adaptation in Triploid Rainbow Trout (Oncorhynchus mykiss)
Source: Biology (Basel). 2026 Jul 20;15(14):1194. doi: 10.3390/biology15141194 (PMC13405881; doi:10.3390/biology15141194)
Supplement: Supplementary file 1 [file biology-15-01194-s001.zip › Table S11 List of genes and metabolites involved in each KEGG pathway in the MLA vs. LLA.xlsx]

## Sheet: Apoptosis pathway
gene/group	MLA1	MLA2	MLA3	MLA4	MLA5	MLA6	LLA1	LLA2	LLA3	LLA4	LLA5	LLA6
diabloa	261.86537408128	245.723339675385	776.002106892133	163.051112939061	194.796909141772	252.224051802397	121.13256974126	73.1269834948842	69.6036884948527	111.452683270942	68.9769579689417	89.1097392092073
si_ch211-1i11.3	1.69108572112697	0.177043547578792	0.250950498022201	0	5.26868088773896	0	0.224204329854049	0	0	0.106789929079814	0	0.186973636199894
prf1	0.306134227948342	0.335291023352389	0.111825527332755	0.127146566327924	0.222632972057173	0.415318050952383	0.0249768057981678	0.163569162160396	0.0145718129503271	0	0.123573696554636	0.104146164433624
nfkbiab	3.48621886613581	2.49309451414945	6.71747684553433	2.12362983124189	2.74275186828795	4.40341211382004	1.59282360606481	2.76744811757791	2.33978234586773	2.79082869312328	1.79423358781855	1.96876612161591
raf1a	36.9294552872421	32.4168288630343	33.6188366193623	29.6372790676416	35.7070265064233	25.9140373715842	26.1753638342983	22.3742321420568	24.7742869609367	29.6887712263932	23.524935989166	22.4569278092807
cathy	5.84541362997202	5.39412576090472	4.96568433581025	2.70883203437417	9.53644043802309	4.88535062510995	9.61538993019114	8.26629	7.64572252568019	8.91218054048192	12.5819	8.48309006921285
itpr1b	0.129777439898481	0.111799053516975	0.0572251496325787	0.103437425069634	0.0908247643994511	0.0597573464773302	0.316588692019287	0.285146281682834	0.0493304036203865	0.3502897483627	0.0510761280533768	0.211541515576912
jun	103.203945179863	101.168289743636	172.479861992201	104.063832222142	51.7117202064796	188.361590587554	212.004846094418	200.082393274326	469.012601702535	164.450250466606	84.6389	189.623780429859
ntrk1	0.0655508229395753	0.075489285400727	0.0583649124001435	0.162216748039587	0.00938977443470947	0.00996626496309494	0.402670734378248	0.138220332900612	0.118306878909173	0.0303559794354805	0.154075246748348	0.14978327930648
pik3ca	0.114810771305536	0.192316744191002	0.124941437977728	0.129144970171178	0.238466648546918	0.104734114642895	0.243545993857057	0.275317766919604	0.254574497246355	0.193337475006234	0.313789861110583	0.245416707311774
ctsz	4.42207628398439	3.8397333121907	3.29576982914263	4.3480331588898	6.04699343465848	2.40577050548518	8.46639838736009	3.3925957256485	4.31433734536451	3.98977461760771	9.88812222889395	6.93552935674558
casp9	0.555939868837235	0.465620709298353	1.18798990911864	0.929090418458612	0.860059677702593	0.482996576476457	0.842360784128907	1.33971849710285	1.29741453126656	1.07527422802319	1.52117838528072	0.702480897239156
metabolism/group	MLA1	MLA2	MLA3	MLA4	MLA5	MLA6	LLA1	LLA2	LLA3	LLA4	LLA5	LLA6
D-Sphingosine	2276490005	1011104664	1509493407	1117421062	1871790774	1475105756	800038853.8	917259704.4	1013181274	722483055	972030050.8	643452902.1

## Sheet: Biosynthesis of unsaturated fat
gene/group	MLA1	MLA2	MLA3	MLA4	MLA5	MLA6	LLA1	LLA2	LLA3	LLA4	LLA5	LLA6
hsd17b4	5.83643786147934	4.03718451133606	4.32015573779842	7.94386771910903	4.95617308528086	4.29102145337913	9.46405027921334	6.60432579815097	4.15386514118672	9.5096649647438	14.1720990204735	9.85857657485896
scdb	4.00578790068268	8.65834423581667	8.06213639007466	2.79742105228172	0.224142905065116	3.29259531659828	33.1929873730579	5.76563005845428	9.22431245809662	12.4899222426283	8.40277252981161	14.3849242693014
hacd4	0.0837582546026835	0.161346638798011	0.109378693168584	0.143207600621986	0.0575898393945082	0.10696980044757	0.0977211712885484	0.274268802632875	0.326522579574089	0.253882947470942	0.0879053111431492	0.148170706940947
metabolism/group	MLA1	MLA2	MLA3	MLA4	MLA5	MLA6	LLA1	LLA2	LLA3	LLA4	LLA5	LLA6
20-Hydroxy-(5Z,8Z,11Z,14Z)-eicosatetraenoic acid	69359619.25	45218007.85	93906509.94	190484822.4	128312288.9	149551938.7	501795269	251071440.5	171177168.8	177235431.4	678231066.3	193581661.8
Adrenic acid	1201695931	1236508000	622714528.1	3108248743	290881866.1	664993127.7	4803335106	5546349645	3713255984	4050821512	1832749791	3209208705
11(Z)-Eicosenoic acid	17747714.73	10172381.39	13535054.5	31804623.66	7025693.036	23192665.82	28751193.22	36002476.38	20942162.1	29127346.55	32024854.22	41951994.47
11(Z),14(Z),17(Z)-Eicosatrienoic acid	28283073.46	13194181.87	48066035.29	64566759.52	36654075.55	58538668.34	394958579.7	139505166.2	82215151.15	55254242.71	274344190.1	126904703
Arachidonic acid	10150659492	12169733398	11021358344	22507423502	10592220619	12351765151	21210042378	26506662511	20016325653	23823991065	20518524775	23196426993

## Sheet: mTOR signaling pathway
gene/group	MLA1	MLA2	MLA3	MLA4	MLA5	MLA6	LLA1	LLA2	LLA3	LLA4	LLA5	LLA6
if4ea	1.47829317272834	1.7588339873459	2.3126415946575	2.61084408297596	1.32991253007209	2.15095354565505	2.74022838028615	3.09827586954369	2.09453647887202	3.39209280188711	4.24121374951504	3.3972407748716
pik3ca	0.114810771305536	0.192316744191002	0.124941437977728	0.129144970171178	0.238466648546918	0.104734114642895	0.243545993857057	0.275317766919604	0.254574497246355	0.193337475006234	0.313789861110583	0.245416707311774
metabolism/group	MLA1	MLA2	MLA3	MLA4	MLA5	MLA6	LLA1	LLA2	LLA3	LLA4	LLA5	LLA6
Adenosine 5'-monophosphate	97316037.66	70789241.88	72299044.08	59404132	88291971.8	66484673.93	118162885.4	129710365	110952861.1	116045412.8	108458029.1	85150052.12
