# Supplementary material for: Transcriptome-and Metabolome-Based Mechanisms of High-Temperature Adaptation in Triploid Rainbow Trout (Oncorhynchus mykiss)
Source: Biology (Basel). 2026 Jul 20;15(14):1194. doi: 10.3390/biology15141194 (PMC13405881; doi:10.3390/biology15141194)
Supplement: Supplementary file 1 [file biology-15-01194-s001.zip › Table S12 List of genes and metabolites involved in each KEGG pathway in the SLA vs. LLA.xlsx]

## Sheet: Arachidonic acid metabolism
gene/group	SLA1	SLA2	SLA3	SLA4	SLA5	SLA6	LLA1	LLA2	LLA3	LLA4	LLA5	LLA6
pla2g1b	1.8227628658775	1.38050190760494	1.58769692705026	2.54322489414654	1.47687306399772	2.22387737872643	0.960391047157707	0.264262584355001	0.362550540891757	0.376715526135502	0.628884427433151	0.424011923671734
pla2g3	1.87435201983145	1.55169708779794	1.15979398746463	1.16017462157946	0	0.286056139432992	0.297128921571283	0.138989317723046	0.520047331382954	0	0.183757079911263	0.247788590534808
gpx4a	7.35919973616635	7.02670576776919	5.47084541421018	5.21939712237008	5.01207137279331	7.51638358973439	5.19519734861372	4.2834118134408	4.2302464535824	4.55736190050821	2.56572072534207	4.8000343897028
ggt5b	0.11888944198995	0.0348553685850886	0.0517786502127616	0.0203120170616383	0.203360863601166	0.066219426716208	0.165815380408279	0.217179755216572	0.59978167377187	0.0526526040648414	0.191421510123834	0.24890504273212
metabolism/group	SLA1	SLA2	SLA3	SLA4	SLA5	SLA6	LLA1	LLA2	LLA3	LLA4	LLA5	LLA6
PC 44:11	998623	596394	559426	568288	650858	686878	803918	4.9177e+06	3.35879e+06	4.18391e+07	3.32884e+06	1.0004e+07
16(R)-HETE	5.65768e+07	6.99227e+07	6.3879e+07	9.24217e+07	5.13687e+07	1.14471e+08	2.70158e+07	2.27199e+07	4.3589e+07	3.92719e+07	4.04861e+07	1.786e+07
PC 39:5	1.1108e+07	2.92327e+07	1.27409e+08	1.29375e+08	2.36253e+07	1.48217e+08	4.64599e+06	4.4157e+06	6.42722e+06	5.07343e+06	3.38912e+07	6.35741e+06
PC 33:1	3.948e+06	2.16536e+07	1.10795e+07	1.1552e+07	2.05731e+07	8.85021e+06	6.05146e+07	2.08108e+07	1.0169e+08	7.13859e+07	2.2052e+07	1.37803e+07
PC 38:5	9.96908e+07	7.03058e+07	7.37751e+07	3.78417e+07	2.15657e+07	4.75165e+07	1.23543e+08	7.02601e+07	9.6721e+07	1.32352e+08	8.21603e+07	8.34432e+07
PC 39:7	3.14482e+07	4.62204e+07	3.81324e+07	1.56666e+08	4.48877e+07	9.74983e+07	6.80359e+06	7.02747e+06	9.82557e+06	6.22895e+06	1.00722e+07	7.34287e+06
Prostaglandin H2	1.26553e+07	1.23015e+07	1.74689e+07	6.36999e+06	8.08942e+06	2.23221e+07	6.3577e+06	5.63906e+06	4.74891e+06	4.44944e+06	7.04229e+06	4.60695e+06
PC 44:10	5.54023e+07	5.78526e+07	4.02767e+07	1.91034e+07	1.50736e+07	2.81276e+07	2.71608e+06	3.35913e+07	2.0566e+07	2.80348e+06	3.52833e+06	1.7966e+07
Arachidonic acid	8747738039	11525772371	15836936464	8624413871	13618758167	12998108553	21210042378	26506662511	20016325653	23823991065	20518524775	23196426993

## Sheet: Ferroptosis
gene/group	SLA1	SLA2	SLA3	SLA4	SLA5	SLA6	LLA1	LLA2	LLA3	LLA4	LLA5	LLA6
tfr1a	0.691668166474584	0.704209262521362	1.06586123793025	0.765008359926529	0.545100296862179	0.39234891486161	0.997864182902554	2.00902641862348	1.28037563964428	1.00517194630646	1.95560759800978	1.84143927627538
ncoa4	2.1426215805017	1.95538706475426	1.79149649018142	1.97781868550247	1.90451095043399	1.35597777471672	2.41503271721001	3.30217252265033	3.00281338341038	4.62200076861302	2.89250200157597	2.67014437270501
sat1a.2	9.65265799135959	21.3387692519938	9.55940690905597	13.0543056523192	14.2423447247905	10.5778343792961	7.39331372203918	5.36773005423504	6.91935023334223	8.36351907351183	7.81107673495446	6.19771
acsl4a	35.5569269258579	9.55089881239222	44.5708856824741	26.4383290292764	21.7446545963404	12.373981745651	12.9492810107107	11.2149547590298	9.96900259052729	7.74203823725571	12.7832549633229	11.4936656615174
zgc_56095	0.240434950429923	0.171817981915792	0.354500753439743	0.241974019434658	0.255011319352957	0.124352649508258	0.0999019398916033	0.101959799865367	0.0317913651548755	0.0692129757166685	0.0337001350149265	0.143903453265641
nramp-alpha	0.244633310990001	0.311580711858593	0.256753015911474	0.352059736180477	0.286305330232187	0.260794442028793	0.356045204800727	0.460126483009207	0.589718336177667	0.526005786519209	0.34708451012158	0.369893625625997
zgc_56235	0.247508632278509	0.264590396536636	0.450021354993285	0.315084813950369	0.473363902225521	0.387155669337589	0.467003444373084	0.457384459393497	0.647083593161976	0.639505428459607	0.803265780489054	0.547670057767706
gpx4a	7.35919973616635	7.02670576776919	5.47084541421018	5.21939712237008	5.01207137279331	7.51638358973439	5.19519734861372	4.2834118134408	4.2302464535824	4.55736190050821	2.56572072534207	4.8000343897028
tfr1b	1.10948079727121	1.37688282484942	1.50577552750227	1.2853298709333	0.633206999385322	1.50185524820039	0.612590293716713	0.937109312919538	1.17843303511682	0.709736596043805	0.573397200671721	0.773201686920917
hmox1a	0.0796721655250555	0.784434728807291	0.576385094181485	0.530861210023647	0.155406511407168	0.274708948855276	0.866727841129242	0.720770024468818	1.16114742476259	0.489277521795216	0.79410536215858	0.829883357981812
frih	87.1224008455944	107.84008491864	80.8901245820994	83.0423375751201	100.56912028337	65.3367971241441	88.426027917719	100.120901127384	126.111023686424	154.446484963664	120.169812331724	99.6638846557694
tfa	2536.20001804459	1303.29526114094	1218.42931956473	1942.15180979685	2934.22420569332	2114.81849489125	3183.89652474259	2976.96988844423	1559.70551458384	2070.07600415393	4990.32384945456	3158.50003172187
metabolism/group	SLA1	SLA2	SLA3	SLA4	SLA5	SLA6	LLA1	LLA2	LLA3	LLA4	LLA5	LLA6
Adrenic acid	1053700303	733027747.2	2093950915	1000340386	2824374052	1880889157	4803335106	5546349645	3713255984	4050821512	1832749791	3209208705
L-Cystine	11308081.81	2562682.945	8611902.422	8247235.944	27463976.53	16200135.33	27531393.3	19835803.36	26923910.3	26358724.03	17778186.9	30959361.72
Arachidonic acid	8747738039	11525772371	15836936464	8624413871	13618758167	12998108553	21210042378	26506662511	20016325653	23823991065	20518524775	23196426993

## Sheet: Glycerophospholipid metabolism
gene/group	SLA1	SLA2	SLA3	SLA4	SLA5	SLA6	LLA1	LLA2	LLA3	LLA4	LLA5	LLA6
pla2g1b	1.8227628658775	1.38050190760494	1.58769692705026	2.54322489414654	1.47687306399772	2.22387737872643	0.960391047157707	0.264262584355001	0.362550540891757	0.376715526135502	0.628884427433151	0.424011923671734
lpin1	0.028429069562196	0.293655473828337	0.423125284699239	0.223865765399403	0.0786424706887142	0.247285774690097	0.0437352499450632	0.0277647440629824	0.0223262794630154	0.0855574287877402	0.0251157460769476	0.0494986730680624
chka	1.24154719639284	1.69533626128507	1.09320282157892	1.53682618097574	0.411848446632843	1.35378288551334	0.377567229275559	0.505256765056103	0.772366913771537	0.13658554963289	0.697554843784036	0.406540439237774
gpam	1.3327794205684	0.439106374177708	1.30982867907047	0.804517789898007	0.714104573992898	0.512931890270733	0.409988259211027	0.310603508769115	0.447186547448992	0.339617357102652	0.562228574562687	0.464547347193417
pla2g15	1.88142808922175	1.40153239873187	1.19433510128414	1.22511758522872	2.07180620028732	1.35345497824417	3.15281434836894	2.84323254355515	1.31471537947068	2.24517244901064	6.13718120267013	2.88788400055706
cdipt	0.515537113641808	0.654950418889618	0.583768584691919	1.03051795124329	0.844698672307465	0.817681087485285	2.61723574022659	1.43803848515968	0.702873195342773	1.22681841118978	2.56922090441969	1.31650425798416
pla2g3	1.87435201983145	1.55169708779794	1.15979398746463	1.16017462157946	0	0.286056139432992	0.297128921571283	0.138989317723046	0.520047331382954	0	0.183757079911263	0.247788590534808
pisd	0.398918943557279	0.30271196134392	0.367413687743753	0.299757289583609	0.257199344030289	0.244619359047069	0.375357551561302	0.475423850481842	0.431239427987407	0.327314364335621	0.464273940300346	0.469540215857065
gpat2	0.913710794338793	0.816187208105812	0.700537943875337	0	0.133669587785908	0.354427542534339	0.138055077707558	0	0.080543236210972	0.328782498694283	0.170758186798569	0.11513006859254
zgc_92664	0.157272284450699	0.170188823367961	0.130385353571072	0.117266816065021	0.119640823034171	0.135955712879679	0.0950508085736185	0.134657371531105	0.113284503044341	0.0737307971897539	0.0974125515416939	0.104179431128568
lcat	4.49242376229332	7.00838400770049	4.16301169327181	5.36871025794618	10.1915432134601	3.30732574149249	7.72024068761634	7.11401853181314	3.14636231114701	10.0226906336788	18.0294263923062	9.44042896210818
metabolism/group	SLA1	SLA2	SLA3	SLA4	SLA5	SLA6	LLA1	LLA2	LLA3	LLA4	LLA5	LLA6
LPC 20:4	602540371.4	304409084.7	1058269789	387874542.9	429125517.1	589469483.4	1109926631	1123703388	888848001	730390666.2	772913368.1	1033593370
LPA 18:2	3389146.949	8064513.987	6602947.008	4609605.539	3791200.154	10078536.22	2709530.477	3130965.433	2578081.537	1557268.949	2408960.072	5898237.433
PC 44:11	998622.8074	596393.8585	559425.8738	568287.7371	650858.0414	686878.2507	803917.5014	4917698.673	3358794.09	41839100.18	3328842.477	10003979.96
LPA 18:3	2453069.517	2381808.185	2007506.482	1337946.551	1871827.4	3173477.655	1477570.962	973850.9875	779791.0071	897810.3713	1606742.246	1879285.525
PC 39:5	11107988.16	29232747.44	127409391.5	129375267	23625270.82	148216689.5	4645989.282	4415699.168	6427215.234	5073427.719	33891218.58	6357414.851
LPC 22:1	394239.0322	92786.88637	494961.7508	586728.8938	602604.7626	501148.0408	233964.8364	198740.6997	176508.9516	142464.8637	168804.731	138381.5932
PC 33:1	3947997.94	21653625.53	11079458.14	11551973.26	20573119.31	8850210.941	60514632.96	20810832.23	101690120	71385929.14	22052024.34	13780255.76
PC 38:5	99690801.31	70305837.93	73775111.03	37841727.24	21565730.89	47516452.58	123543308	70260061.8	96720998.11	132351515.8	82160286.17	83443204.2
LPC 18:1	1313992747	1585172821	2443446221	1224684114	3702414892	1615083312	5756974832	5073747645	4593193495	1723984851	6055118779	5507194652
PC 39:7	31448159.78	46220421.08	38132388.86	156665605.4	44887708.01	97498293.78	6803593.953	7027465.194	9825574.633	6228954.763	10072169.38	7342865.721
PC 44:10	55402293.92	57852587.81	40276721.43	19103351.89	15073572.43	28127596.28	2716084.765	33591282.47	20565967.65	2803476.327	3528334.857	17965990.57
Acetylcholine	378442636.8	149853597.7	275872298.9	309553790.4	222162255.3	225497660.5	95316722.43	118806496.3	117039645.6	101877865.4	87041139.52	83133946.22
LPC 18:4	135081738.2	94862422.64	124155610.9	44356174.72	39268528.74	109803396.6	35957099.22	54653464.33	31123220.07	49232329.9	29601505.65	53992372.54

## Sheet: Necroptosis
gene/group	SLA1	SLA2	SLA3	SLA4	SLA5	SLA6	LLA1	LLA2	LLA3	LLA4	LLA5	LLA6
glulb	0.704477698818884	0.883208843844494	2.83398929567426	1.99700203651829	5.07707232856559	0.306825235151508	0.022408731298043	0.230609102840064	0.104588502971241	0.149427870492162	0.0554340251506837	0.0934380253973899
smpd1	0.459514969339206	0.919451255910144	0.0867219825038232	0.765445093150741	0.968023741818258	0.522853222514003	5.44326346490419	1.87069192961264	1.36100355936315	3.80962365369334	6.66398734948569	5.69737453282072
gs01	0.391195012444059	0.633653710610195	2.43633375736787	1.88975579880618	4.28073910620322	0.869999913052811	0.425568460906887	0.552972368143725	0.731054054221063	0.337834880266262	0.233946238301123	0.57178308845601
chmp1a	0.571128486010134	0.877711693364134	0.999630528355468	0.511487774036586	0.808569277776531	0.733703004933421	1.34729010093701	1.3542086791636	1.18878558155473	1.18798257204557	2.1346987537928	1.15142011545713
hsp90ab1	177.016039380419	105.016884546946	79.8191387873485	109.625915415896	102.361764107922	85.1436599330518	244.498370563948	133.893042739867	286.002682318371	125.387710096949	275.701822603816	209.480782058972
zgc_56095	0.240434950429923	0.171817981915792	0.354500753439743	0.241974019434658	0.255011319352957	0.124352649508258	0.0999019398916033	0.101959799865367	0.0317913651548755	0.0692129757166685	0.0337001350149265	0.143903453265641
capn8	0.0202771554901787	0	0.00956701762172904	0.0112590087437424	0	0.0209746378817714	0.0245098496743545	0.0917206515129675	0.364634299855067	0.0233483903739511	0.0909475600302926	0.0306597271291107
zgc_56235	0.247508632278509	0.264590396536636	0.450021354993285	0.315084813950369	0.473363902225521	0.387155669337589	0.467003444373084	0.457384459393497	0.647083593161976	0.639505428459607	0.803265780489054	0.547670057767706
tlr3	1.65886781692566	3.1118030683824	1.49686546245544	2.13003455041879	2.2447985210923	1.60868309585784	4.87500445008249	3.30629054751686	2.88801338363597	1.69523557587121	5.0377652453781	3.76239418552853
gdh03	0.52941502900782	0.245011740153206	0.18555433797501	0.350353255963038	0.343940192541232	0.310693682041954	1.05000133380912	0.349434939380722	0.441914738646281	0.19905362130463	1.25027029374105	0.849502738751011
rbtstat3	3.24197773842487	4.09732194879506	4.14241838878185	4.04841846742401	2.9650636391846	3.7987706424027	5.2737335958518	8.62533859876972	3.79773839555594	3.3251214526787	6.37551121450882	5.85796439142014
chmp3	3.62814434437578	4.75621963578736	5.03201516782338	4.74568086852759	5.81356183546814	6.00722795228124	2.76668527280393	4.84630859068723	3.01360075682122	4.33188268613839	3.14903263901402	3.11725266097654
si_dkey-251i10.1	30.0890481769527	21.347656527006	17.7345700771296	24.332419952153	29.9052894974575	17.0144722656008	36.3698965576665	30.7453789714569	24.483114482462	27.3973227869379	55.6895707088501	33.4101257435869
pygb	1.78705656989042	2.80636592958519	3.73694987557274	3.08707334089838	1.5105078542751	2.88689672145232	2.17342424044386	1.97097211983531	1.45470589699425	2.08313323768984	1.36887611050667	1.64571639663895
gs04	0.334573065587949	1.36370033647374	0.701581292260129	0.743094577086999	0.739624396257557	1.26896559184717	0.157271535410441	0.60956016317993	0.681603985349994	0.449456514698558	0.333474386777739	0.505885497630327
frih	87.1224008455944	107.84008491864	80.8901245820994	83.0423375751201	100.56912028337	65.3367971241441	88.426027917719	100.120901127384	126.111023686424	154.446484963664	120.169812331724	99.6638846557694
si_dkey-32e23.4	0.530817043037419	0.632214748993543	0.166964115754559	0.196492837527778	0.258849575351291	0.411806845808889	0.588152454343156	0.950423840121101	0.717466710606579	0.509346735212563	1.05814786738441	0.535075237842288
metabolism/group	SLA1	SLA2	SLA3	SLA4	SLA5	SLA6	LLA1	LLA2	LLA3	LLA4	LLA5	LLA6
D-Sphingosine	1.44463e+09	9.98137e+08	9.50363e+08	1.75633e+09	1.91988e+09	2.18093e+09	8.00039e+08	9.1726e+08	1.01318e+09	7.22483e+08	9.7203e+08	6.43453e+08
Arachidonic acid	8.74774e+09	1.15258e+10	1.58369e+10	8.62441e+09	1.36188e+10	1.29981e+10	2.121e+10	2.65067e+10	2.00163e+10	2.3824e+10	2.05185e+10	2.31964e+10

## Sheet: Purine metabolism
gene/group	SLA1	SLA2	SLA3	SLA4	SLA5	SLA6	LLA1	LLA2	LLA3	LLA4	LLA5	LLA6
xdh	31.2172449738877	44.1811763322381	57.1300710327766	56.6850978134317	75.5072031762508	95.5981800681727	25.2499144308768	13.5775475587242	14.0867542171197	30.9782155144254	15.027844183446	18.0580289997678
aprt	6.4515326102361	6.12358131732183	5.55135351745246	5.32533876404878	6.65371302319137	4.98591007121201	11.3836354994059	6.84839153888674	9.09919975849799	8.59566035973958	12.4541776505203	10.0913067429181
5ntc	1.21437631213404	1.21324796042854	0.951221625865311	0.877231030771887	0.565735926929919	0.170738530157333	0.741059403099036	2.7131923522592	3.4545970474815	8.00294415492385	1.36609383364451	2.43635134781092
adcy5	0.0126845740937416	0.0120860849242922	0.0229415109577198	0.00704318368033714	0.00989688378922848	0.00546703794387387	0.0229985663697802	0.056181406777036	0.0581432834081497	0.0158229665626615	0.0158036502430863	0.052210844563266
gda	3.62972975442926	1.57447867150941	10.5018769126558	5.86591669503156	13.4879257693664	4.32434484500213	3.20946492381928	2.41167190302823	1.75292826132953	2.06535544348757	3.14622807875105	2.98971959434543
nt5c2l1	0.732976587131353	0.863367678071492	2.61957595911073	1.18571750259725	0.715988566244251	0.441779481890501	1.08131367631697	6.86597518705047	3.17461666098913	10.5532637949564	1.0527105570739	3.75246016887163
allc	23.776016220297	41.9201566915366	13.8435926099706	26.7754239937853	42.7189999925676	24.3629223165763	8.61593837830372	21.2786249741473	10.2332396319045	25.0636323112375	10.2993059092082	13.7917294020633
n6amt1	0.709659043610649	0.362765740328104	0.444805455194607	0.463071630648288	0.494083810101064	0.503668126360123	0.720046644676918	0.910876873938505	0.6849214279124	0.420502135702884	1.3901331290148	1.00514774602995
dguok	1.03074394158805	1.7218827929061	0.960004339200039	1.79874067954697	2.08365372511344	2.09085758745746	0.954653333655917	1.1504659410096	1.04783608714489	0.739862843867836	1.02068799729116	0.985037854628387
pde3b	0.552939913921096	0.470802895300847	0.460710083254351	0.352749955323322	0.289143356075107	0.498943511893721	0.455054776300609	0.192907091469214	0.203262130764097	0.094826132272247	0.246246963756221	0.290546843633636
nt5c2a	0.431962577329156	0.574610575485926	0.426138543394335	0.467239749678622	0.508827929025917	0.438116682458906	0.31531306609829	0.352085783806813	0.302640566085733	0.293911588282762	0.394199457722539	0.438255218265359
nudt2	3.5474436433254	4.08241809252822	3.91261240129117	4.55342205564129	4.74483693712676	4.62257487057216	2.45025380460469	1.56295380630195	2.79404590881797	4.61523635132099	3.23731830925381	2.27557343097498
nudt9	0.907663116860458	0.864837355353988	0.741705975755829	0.862490195494527	1.18274344429744	1.23894025405751	1.3233430222721	1.11107240419015	1.30655727065312	1.23908388469979	1.53889293213357	1.24507891882532
uraha	52.3572580385164	38.7169000556399	35.4913906015303	44.8195349297408	51.6290884426714	40.105499634662	69.7811166780338	51.6814486415766	37.0082844585402	55.0144817712034	81.1991501949786	54.6237010011144
metabolism/group	SLA1	SLA2	SLA3	SLA4	SLA5	SLA6	LLA1	LLA2	LLA3	LLA4	LLA5	LLA6
Deoxyinosine	1.89272e+06	1.8665e+06	2.66699e+06	2.33756e+06	1.8614e+06	1.75512e+06	2.96826e+06	3.17336e+06	4.84174e+06	3.945e+06	2.63301e+06	2.44071e+06
Adenylyl Sulfate	362101	695434	434566	277964	333776	398572	477446	701864	517310	562631	625783	563427
cAMP	1.74481e+06	1.53936e+06	910492	1.98209e+06	1.92161e+06	823192	455877	283882	1.69515e+06	682033	444689	453204
Inosine-5'-monophosphate (IMP)	1.22576e+07	2.13619e+07	1.48301e+07	2.28194e+07	1.00274e+07	3.01029e+07	2.31621e+07	1.08243e+08	2.26748e+07	2.25857e+07	5.15417e+07	3.22595e+07
D-ribose 5-phosphate	752793	581598	684687	772566	594469	711931	771064	1.08968e+06	689235	1.09225e+06	794919	1.32119e+06
Guanosine monophosphate (GMP)	3.75095e+06	2.86729e+06	2.13683e+06	1.722e+06	2.09367e+06	3.15782e+06	3.87501e+06	7.46664e+06	4.19909e+06	5.47536e+06	3.02068e+06	3.59612e+06
2'-Deoxyinosine	1.00197e+07	9.18544e+06	1.32641e+07	8.53765e+06	7.62894e+06	9.5917e+06	1.49445e+07	1.61876e+07	2.01131e+07	1.63839e+07	1.39813e+07	1.13098e+07
