# Supplementary material for: Transcriptome-and Metabolome-Based Mechanisms of High-Temperature Adaptation in Triploid Rainbow Trout (Oncorhynchus mykiss)
Source: Biology (Basel). 2026 Jul 20;15(14):1194. doi: 10.3390/biology15141194 (PMC13405881; doi:10.3390/biology15141194)
Supplement: Supplementary file 1 [file biology-15-01194-s001.zip › Table S13 List of genes and metabolites involved in each KEGG pathway in the SLA vs. MLA.xlsx]

## Sheet: Steroid hormone biosynthesis
gene/group	SLA1	SLA2	SLA3	SLA4	SLA5	SLA6	MLA1	MLA2	MLA3	MLA4	MLA5	MLA6
comta	0.276677489671776	0.271376792981497	0.299473952639491	0.198811137901818	0.133332734300079	0.159932214496786	0.259667859011536	0.248550483290455	0.363317679782657	0.225324688162579	0.143469945254463	0.338396364302475
srd5a1	0.51630430851589	0.409953175761978	0.45239792464834	0.42319572630031	0.489158062380409	0.317895154087153	0.980662921427024	0.962143909890905	0.166316042122345	0.504273974776956	0.770601678611962	0.519715682880535
hsd17b8	1.99131439036683	1.49791524988979	1.73070806735255	1.62943630156426	1.49235340619792	1.80685133559838	2.84666442895264	3.50125707690244	1.32342913242689	1.88093758621086	2.18997152726753	1.50119183790146
hsd17b3	0.281626573167992	0.561071919232535	0.397282732806126	0.360135893424256	0.795701500864034	0.0676789655961272	0.599757131554337	0.62450510976718	0.473392344184834	0.843114161062159	0.593487474252685	0.281938251465961
hsd17b12a	0.0113217282377531	0	0	0.0188593667319183	0.0231880706490236	0	0.0548361445189934	0.0135080438907282	0	0.0319297504906533	0.019406369342958	0.00588509554237341
metabolism/group	SLA1	SLA2	SLA3	SLA4	SLA5	SLA6	MLA1	MLA2	MLA3	MLA4	MLA5	MLA6
Estriol	4.26459e+07	1.86449e+07	2.36049e+07	3.68434e+07	2.07378e+07	1.63808e+07	8.58431e+06	4.74555e+06	1.10109e+07	6.18591e+06	1.12163e+07	7.36479e+06
Pregnenolone	4.46363e+06	4.17453e+06	4.95539e+06	2.22734e+06	3.14228e+06	4.0688e+06	8.98171e+06	5.06547e+06	1.0901e+07	5.43203e+06	1.04884e+07	8.52171e+06
16α-Hydroxydehydroepiandrosterone	2.11703e+07	1.98337e+07	1.37667e+07	2.57688e+07	3.27251e+07	2.68736e+07	1.71104e+06	1.03655e+07	633676	1.31258e+07	689364	1.13629e+06
17α-Hydroxypregnenolone	1.4518e+07	3.05463e+07	2.66486e+07	1.72483e+07	3.82145e+07	2.20398e+07	7.6957e+06	1.68539e+07	8.85552e+06	1.39348e+07	1.48796e+07	1.45818e+07
Dehydroepiandrosterone	1.15235e+08	2.37218e+08	8.60847e+07	8.04887e+07	1.25025e+08	1.2951e+08	3.26123e+07	1.43131e+08	5.07074e+07	7.40954e+07	4.43023e+07	4.89118e+07
7α-Hydroxytestosterone	3.69727e+07	2.81422e+07	2.22265e+07	2.71935e+07	2.169e+07	6.19094e+07	1.06031e+07	1.13507e+07	1.29155e+07	1.47353e+07	1.46451e+07	1.63736e+07

## Sheet: Glycerophospholipid metabolism
gene/group	SLA1	SLA2	SLA3	SLA4	SLA5	SLA6	MLA1	MLA2	MLA3	MLA4	MLA5	MLA6
pla2g1b	1.8227628658775	1.38050190760494	1.58769692705026	2.54322489414654	1.47687306399772	2.22387737872643	0.958745473803401	2.14129511755823	1.07495966619905	0.814825462237047	0.869786543105182	1.78159006929642
lpin1	0.028429069562196	0.293655473828337	0.423125284699239	0.223865765399403	0.0786424706887142	0.247285774690097	0.0581704357669994	0.0419361547702345	0.0437076701178266	0.0576473472548077	0.0480968993649854	0.053288863673047
chka	1.24154719639284	1.69533626128507	1.09320282157892	1.53682618097574	0.411848446632843	1.35378288551334	0.982325313072407	2.26440737093596	1.27852483650349	0.1540874567387	1.32063098435517	1.00847
gpam	1.3327794205684	0.439106374177708	1.30982867907047	0.804517789898007	0.714104573992898	0.512931890270733	0.663853607661773	1.1753471738738	0.476355331927398	0.482070178499265	0.976811499963472	0.604311209347728
pla2g15	1.88142808922175	1.40153239873187	1.19433510128414	1.22511758522872	2.07180620028732	1.35345497824417	2.11490046600132	1.89375002572061	2.54545431122555	1.84176553824957	2.39565620636169	1.3750942185379
cdipt	0.515537113641808	0.654950418889618	0.583768584691919	1.03051795124329	0.844698672307465	0.817681087485285	0.900869262058993	1.3449999166085	1.76697317281815	1.26888213362962	1.27922162120936	2.14383182899899
pla2g3	1.87435201983145	1.55169708779794	1.15979398746463	1.16017462157946	0	0.286056139432992	0.735369942421293	1.99434349184345	0.582005437022077	0.0315116706340401	0.1203856807066	0.404626621589183
pisd	0.398918943557279	0.30271196134392	0.367413687743753	0.299757289583609	0.257199344030289	0.244619359047069	0.405620329722398	0.369362607702546	0.442758022250266	0.333163336274462	0.262047324351797	0.569516302154252
gpat2	0.913710794338793	0.816187208105812	0.700537943875337	0	0.133669587785908	0.354427542534339	0.455566802486075	1.47171006873978	0	0	1.62210995177172	0.474951810347364
zgc_92664	0.157272284450699	0.170188823367961	0.130385353571072	0.117266816065021	0.119640823034171	0.135955712879679	0.120342012310468	0.0965020175056683	0.150465536038011	0.107141374358367	0.159545911542246	0.145594608993246
lcat	4.49242376229332	7.00838400770049	4.16301169327181	5.36871025794618	10.1915432134601	3.30732574149249	5.22044730323234	4.77947665128468	9.24433433085418	6.38456516604777	5.14927184233642	3.63295570984516
metabolism/group	SLA1	SLA2	SLA3	SLA4	SLA5	SLA6	LLA1	LLA2	LLA3	LLA4	LLA5	LLA6
LPC 20:4	602540371.4	304409084.7	1058269789	387874542.9	429125517.1	589469483.4	1109926631	1123703388	888848001	730390666.2	772913368.1	1033593370
LPA 18:2	3389146.949	8064513.987	6602947.008	4609605.539	3791200.154	10078536.22	9509903.006	2709530.477	3130965.433	2578081.537	1557268.949	2408960.072
PC 44:11	998622.8074	596393.8585	559425.8738	568287.7371	650858.0414	686878.2507	803917.5014	4917698.673	3358794.09	41839100.18	3328842.477	10003979.96
LPA 18:3	2453069.517	2381808.185	2007506.482	1337946.551	1871827.4	3173477.655	1477570.962	973850.9875	779791.0071	897810.3713	1606742.246	1879285.525
PC 39:5	11107988.16	29232747.44	127409391.5	129375267	23625270.82	148216689.5	4645989.282	4415699.168	6427215.234	5073427.719	33891218.58	6357414.851
LPC 22:1	394239.0322	92786.88637	494961.7508	586728.8938	602604.7626	501148.0408	233964.8364	198740.6997	176508.9516	142464.8637	168804.731	138381.5932
PC 33:1	3947997.94	21653625.53	11079458.14	11551973.26	20573119.31	8850210.941	60514632.96	20810832.23	101690120	71385929.14	22052024.34	13780255.76
PC 38:5	99690801.31	70305837.93	73775111.03	37841727.24	21565730.89	47516452.58	123543308	70260061.8	96720998.11	132351515.8	82160286.17	83443204.2
LPC 18:1	1313992747	1585172821	2443446221	1224684114	3702414892	1615083312	5756974832	5073747645	4593193495	1723984851	6055118779	5507194652
PC 39:7	31448159.78	46220421.08	38132388.86	156665605.4	44887708.01	97498293.78	6803593.953	7027465.194	9825574.633	6228954.763	10072169.38	7342865.721
PC 44:10	55402293.92	57852587.81	40276721.43	19103351.89	15073572.43	28127596.28	2716084.765	33591282.47	20565967.65	2803476.327	3528334.857	17965990.57
Acetylcholine	378442636.8	149853597.7	275872298.9	309553790.4	222162255.3	225497660.5	95316722.43	118806496.3	117039645.6	101877865.4	87041139.52	83133946.22
LPC 18:4	135081738.2	94862422.64	124155610.9	44356174.72	39268528.74	109803396.6	35957099.22	54653464.33	31123220.07	49232329.9	29601505.65	53992372.54

## Sheet: Oxidative phosphorylation
gene/group	SLA1	SLA2	SLA3	SLA4	SLA5	SLA6	MLA1	MLA2	MLA3	MLA4	MLA5	MLA6
rnaset2l	17.8189386923903	25.7214611376348	20.3383759087443	21.0204543331891	27.3978085047491	28.5417976742838	14.8837386861399	14.3396232564628	20.9897589726043	16.1292045980321	11.6633437321163	10.6637548198658
ndufs4	19.610279977977	25.5244411841579	14.6641452290059	24.3249945657826	21.0454411619676	18.6773469706082	13.5777889090954	13.5615357445355	18.3217390165396	12.2942782978707	15.8011221997441	5.59041368714072
ndufs8a	4.56025808502599	6.04140415138477	3.87195870502831	5.91002	5.24793752036119	4.90422844033175	6.41219388626129	7.54226391581642	8.39806413349128	5.02818493574629	6.02393038698416	5.87910397565732
ndufc1	8.52680608821701	12.2989525643729	9.42417215172184	12.1895269922446	14.1695081471675	14.6676908418134	7.46256055500967	8.36354657985277	11.4724982318638	9.27596594239584	5.86010031694208	9.27268870404964
sdhc	11.506643154763	12.2448198506212	8.43852220421665	11.1115315869582	15.1500828396011	8.92683173150748	10.2269934832745	6.80464381547994	9.01069131960966	9.17100572037306	7.74845054245109	7.51986128480875
atp6v1ba	0.254263908779135	0.272933840548626	0.200447711105677	0.22696269185548	0.340894541445534	0.331259352586668	0.374130449550042	0.31334843038682	0.470282768159036	0.275609515879158	0.362534203038517	0.350216665440869
ndufa7	4.07494142708734	5.41169406714625	4.30460187723102	4.32503676186778	5.67647921044735	5.65123022261224	3.06171284414825	3.94110619987135	3.70795284082753	4.93712698707499	3.26721848679104	3.63651554892105
metabolism/group	SLA1	SLA2	SLA3	SLA4	SLA5	SLA6	MLA1	MLA2	MLA3	MLA4	MLA5	MLA6
Riboflavin-5-phosphate	465002	531793	568659	492168	531225	886828	986393	1.25759e+06	481058	1.58661e+06	1.73272e+06	1054989.95661224

## Sheet: Phosphatidylinositol signaling 
gene/group	SLA1	SLA2	SLA3	SLA4	SLA5	SLA6	MLA1	MLA2	MLA3	MLA4	MLA5	MLA6
inpp5d	4.61750992993258	4.34018988391187	3.97447188589656	4.7466784253993	4.52774175087901	2.45271538437758	1.9200172861412	1.99521935635458	3.20802244024165	2.75165941831685	0.977889130588171	1.66500819827087
cdipt	0.515537113641808	0.654950418889618	0.583768584691919	1.03051795124329	0.844698672307465	0.817681087485285	0.900869262058993	1.3449999166085	1.76697317281815	1.26888213362962	1.27922162120936	2.14383182899899
calm3a	0.567032040842518	0.802698869144033	0.550353324769987	1.33135660109186	0.568819728183591	0.670327423660536	1.0339340520733	1.45357395665488	0.876752937217815	1.07994842939191	1.17426142193448	1.29126959308806
impa2	1.49261377416926	1.57498573644043	1.86243701963411	1.71236052846421	1.11164633398477	1.2121967638105	0.913777978543497	0.741775266457487	1.65224692368602	0.695784691409018	0.652453180450492	1.26532858289451
metabolism/group	SLA1	SLA2	SLA3	SLA4	SLA5	SLA6	MLA1	MLA2	MLA3	MLA4	MLA5	MLA6
Inositol	2.59604e+06	3.39519e+06	3.34636e+06	3.65443e+06	3.7263e+06	4.23135e+06	5.65557e+06	3.58059e+06	7.17315e+06	1.0035e+07	6.39542e+06	6.92303e+06
