# Supplementary material for: Transcriptome-and Metabolome-Based Mechanisms of High-Temperature Adaptation in Triploid Rainbow Trout (Oncorhynchus mykiss)
Source: Biology (Basel). 2026 Jul 20;15(14):1194. doi: 10.3390/biology15141194 (PMC13405881; doi:10.3390/biology15141194)
Supplement: Supplementary file 1 [file biology-15-01194-s001.zip › Table S2 The detailed lists of differentially expressed genes.xlsx]

## Sheet: MLA vs.LLA
										gene_id	MLA1	MLA2	MLA3	MLA4	MLA5	MLA6	LLA1	LLA2	LLA3	LLA4	LLA5	LLA6	MLA	LLA	log2FoldChange	pvalue	padj	gene_name	gene_chr	gene_start	gene_end	gene_strand	gene_length	gene_biotype	gene_description	Family
										gene_GSONMT00070526001	305.052937415216	254.547840825961	528.629596715937	139.381009244253	397.965857004895	209.174032879911	18.1874	10.446803878073	14.8172674005162	10.8155627260521	8.57312456683924	27.269395480374	305.791879014362	15.0182562411508	4.33068524802472	1.21378568581578e-32	4.71264430374836e-28	GSONMT00070526001	FR904461.1	859188	872195	-	13008	protein_coding	- && sp|P55202|ANPRB_ANGJA Atrial natriuretic peptide receptor 2 OS=Anguilla japonica OX=7937 GN=npr2 PE=2 SV=1 && PF00211:Adenylate and Guanylate cyclase catalytic domain	-
										gene_GSONMT00041686001	1320.10584536373	1529.07334559314	1625.47216574731	1068.26951605698	824.874685428329	1696.34239203865	279.631019698893	437.721082491261	201.643682450503	394.768	245.762904249392	281.156870642477	1344.02299170469	306.780599838904	2.13195188261234	3.75451622689153e-18	7.28864235126452e-14	GSONMT00041686001	FR906458.1	66915	84264	+	17350	protein_coding	- && - && -	-
										novel.30	1054.7957202174	930.662632072462	2479.70694884625	844.878035487422	1068.17653891541	1480.61117944463	298.955114556134	243.410530359102	87.6151463682695	200.087910431963	232.903217399133	227.558403663811	1309.8051758306	215.088387129735	2.60833739576159	1.09174709866701e-16	1.41293909509485e-12	-	FR904263.1	1440029	1447000	+	6972	-	- && sp|P35072|TCB1_CAEBR Transposable element Tcb1 transposase OS=Caenorhabditis briggsae OX=6238 PE=3 SV=1 && -	-
										novel.64	181.52798036328	0	0	732.227630755766	0	0	0	0	0	0	0	0	152.292601853174	0	24.6332025491412	2.37625392756902e-16	2.30651087479487e-12	-	FR904266.1	1984139	1988092	+	3954	-	- && sp|Q9NBX4|RTXE_DROME Probable RNA-directed DNA polymerase from transposon X-element OS=Drosophila melanogaster OX=7227 GN=X-element\ORF2 PE=3 SV=1 && -	-
										gene_GSONMT00080773001	98.8199656415488	110.75063951726	47.244674102632	132.698358116104	39.7965857004895	24.261564942184	691.120569011898	893.201731575246	240.297423495327	463.987640947634	2216.15270052794	977.936941365138	75.5952980033697	913.782834487198	-3.59598	1.18146281873347e-14	9.17429508002914e-11	GSONMT00080773001	FR904337.1	767984	771151	+	3168	protein_coding	- && - && -	-
										gene_GSONMT00075643001	22.5567312877448	37.5123133848785	21.7070124255336	9.54664446878443	37.9876499868309	37.3759243703916	0	0	0	0	0	0	27.7810459873607	0	7.21931519853259	4.51889861953494e-14	2.92417929670106e-10	GSONMT00075643001	FR904293.1	203904	207997	-	4094	protein_coding	- && sp|Q96PQ7|KLHL5_HUMAN Kelch-like protein 5 OS=Homo sapiens OX=9606 GN=KLHL5 PE=1 SV=3 && -	ZBTB
										gene_GSONMT00041372001	4.29652024528473	4.46575159343792	0	0	0.904467856829308	4.59002579987265	136.405375462875	122.227605373455	66.9998178110296	5.40778136302603	72.8715588181335	78.0468905127947	2.37612758257077	80.3265048902189	-5.01794	6.39101830440285e-14	3.54482395266779e-10	GSONMT00041372001	FR928514.1	1034	5452	-	4419	protein_coding	- && sp|Q9UII4|HERC5_HUMAN E3 ISG15--protein ligase HERC5 OS=Homo sapiens OX=9606 GN=HERC5 PE=1 SV=2 && -	-
										novel.63	35.446292023599	0	0	143.199667031767	0	0	0	0	0	0	0	0	29.7743265092276	0	22.4140985835731	8.72866125855659e-14	4.23623752530898e-10	-	FR904266.1	1980656	1984068	+	3174	-	- && - && -	-
										gene_GSONMT00019222001	18.2602110424601	23.2219082858772	11.4919477546943	12.4106378094198	15.3759535660982	8.52433362833492	118.217992067825	339.521126037374	148.172674005162	16.2233440890781	228.616655115713	204.990628093846	14.8808320144807	175.957	-3.56574	1.46295298578551e-13	6.31117918067869e-10	GSONMT00019222001	FR907112.1	11354	49616	+	38263	protein_coding	- && sp|Q14031|CO4A6_HUMAN Collagen alpha-6(IV) chain OS=Homo sapiens OX=9606 GN=COL4A6 PE=1 SV=3 && -	-
										gene_GSONMT00000287001	6.4447803679271	3.57260127475033	11.4919477546943	8.59198002190599	3.61787142731723	7.21289768551416	59.1089960339123	20.8936077561461	79.8843981593045	114.644964896152	44.2944769286694	63.9420307815667	6.82201308868485	63.7947457592918	-3.25147	2.28710455405547e-13	8.87991214157578e-10	GSONMT00000287001	FR904809.1	361055	374783	-	13729	protein_coding	- && sp|Q811P8|RHG32_MOUSE Rho GTPase-activating protein 32 OS=Mus musculus OX=10090 GN=Arhgap32 PE=1 SV=2 && -	-
										novel.255	82.7080147217311	73.2383261323818	40.8602586833574	5.72798668127066	230.639303491473	55.7360275698822	0	2.08936077561461	0	0	0	0.940323982081864	81.4849862133494	0.504947459616079	7.31674477948027	2.75637794435365e-13	9.72901182431588e-10	-	FR904293.1	196220	200913	+	4694	-	- && sp|Q04202|TCB2_CAEBR Transposable element Tcb2 transposase OS=Caenorhabditis briggsae OX=6238 PE=3 SV=1 && PF01498:Transposase	-
										gene_GSONMT00070529001	71.9667141085192	83.0629796379452	130.242074553202	58.2345312595851	197.173992788789	45.2445400273161	9.09369169752498	14.6255254293023	1.28845803482749	0	0	4.70161991040932	97.6541387292261	4.95154917867734	4.30412790846839	3.61896248099269e-13	1.17091531072518e-09	GSONMT00070529001	FR904461.1	885518	916782	-	31265	protein_coding	- && sp|P55202|ANPRB_ANGJA Atrial natriuretic peptide receptor 2 OS=Anguilla japonica OX=7937 GN=npr2 PE=2 SV=1 && -	-
										novel.253	32.2239018396355	50.0164178465047	22.9838955093886	29.5945978532317	281.289503473915	38.6873603132123	0	2.08936077561461	3.22114508706873	0	1.42885409447321	0	75.7992794726479	1.12322665952609	5.96042504722186	6.13258595178137e-13	1.83156755510664e-09	-	FR904293.1	171798	189465	+	5456	-	- && sp|P35072|TCB1_CAEBR Transposable element Tcb1 transposase OS=Caenorhabditis briggsae OX=6238 PE=3 SV=1 && -	-
										novel.9958	5.37065030660591	2.67945095606275	0	0	11.758082138781	5.24574377128303	86.3900711264873	34.4744527976411	55.4036954975822	63.8118200837072	35.7213523618302	56.4194389249118	4.17565452878878	55.3701384653599	-3.68456	9.31627483547785e-13	2.58366919115902e-09	-	FR961289.1	144	2493	-	2350	-	- && - && -	-
										gene_GSONMT00079636001	196.565801221776	253.654690507274	174.932982488124	55.3705379189497	393.443517720749	163.929492852595	14.7772490084781	56.4127409415945	27.7018477487911	14.0602315438677	24.2905196060445	21.6274515878829	206.316170451578	26.4783400727764	2.9592883617104	1.48465119036652e-12	3.79784223860561e-09	GSONMT00079636001	FR904323.1	1079032	1094993	-	15962	protein_coding	- && sp|P17936|IBP3_HUMAN Insulin-like growth factor-binding protein 3 OS=Homo sapiens OX=9606 GN=IGFBP3 PE=1 SV=2 && -	-
										novel.8583	55.8547631887015	134.865698121825	134.072723804767	1.90932889375689	66.0261535485395	147.536543567335	1.13671146219062	3.13404116342191	6.44229017413746	2.16311254521041	1.42885409447321	0	90.0442018541541	2.3841682399056	5.15584400219208	1.5650717513442e-12	3.79784223860561e-09	-	FR934647.1	1	3494	+	2920	-	- && sp|Q91590|TEFF1_XENLA Tomoregulin-1 OS=Xenopus laevis OX=8355 GN=tmeff1 PE=1 SV=2 && PF07648:Kazal-type serine protease inhibitor domain	-
										gene_GSONMT00011745001	158.971249075535	161.660207682453	243.88466901629	142.245002584888	184.511442793179	119.996388768099	55.6988616473405	41.7872155122922	56.6921535324097	41.0991383589978	54.2964555899819	69.5839746740579	168.544826653407	53.1929665525133	1.65659385662916	2.76310332664684e-12	6.31060292708178e-09	GSONMT00011745001	FR905065.1	249417	263060	-	13644	protein_coding	- && sp|Q6P112|RGL1_DANRE Ral guanine nucleotide dissociation stimulator-like 1 OS=Danio rerio OX=7955 GN=rgl1 PE=2 SV=1 && -	zf-C2H2
										gene_GSONMT00049621001	58.0030233113439	56.2684700773177	95.766231289119	35.3225845345024	47.032328555124	42.6216681416746	12.5038260840968	8.35744310245844	7.73074820896495	10.8155627260521	14.2885409447321	8.46291583873677	55.8357176515136	10.3598394841735	2.4509263373998	4.67170273468433e-12	1.00768627987141e-08	GSONMT00049621001	FR904739.1	468694	488978	-	20285	protein_coding	- && sp|D4A6L0|GP158_RAT Probable G-protein coupled receptor 158 OS=Rattus norvegicus OX=10116 GN=Gpr158 PE=1 SV=1 && -	-
										gene_GSONMT00022211001	187.972760731207	236.68483445221	237.500253597015	102.149095815993	254.155467769036	322.613241933906	31.8279209413374	19.8489273683388	77.3074820896495	57.3224824480759	37.1502064563034	49.8371710503388	223.512609049894	45.549031725674	2.28388721190333	7.09266266298485e-12	1.44936695027921e-08	GSONMT00022211001	FR905086.1	12281	37969	-	25689	protein_coding	- && sp|O42414|NFASC_CHICK Neurofascin OS=Gallus gallus OX=9031 GN=NFASC PE=1 SV=1 && -	-
										gene_GSONMT00079635001	350.166399990706	360.832728749784	248.992201351709	153.700975947429	681.968764049298	193.436801566062	18.1874	75.216987922126	25.7691606965498	10.8155627260521	55.7253096844551	64.8823547636486	331.516311942498	41.7661265313136	2.9915895087185	1.11617015830463e-11	2.16682112831679e-08	GSONMT00079635001	FR904323.1	1075583	1077812	+	2230	protein_coding	- && sp|P16611|IBP3_PIG Insulin-like growth factor-binding protein 3 OS=Sus scrofa OX=9823 GN=IGFBP3 PE=1 SV=3 && PF00219:Insulin-like growth factor binding protein	-
										novel.5245	416.762463792619	276.876598793151	366.465445066362	399.049738795189	486.603706974168	529.820120899586	122.764837916587	179.685026702856	97.9228106468894	160.070328345571	172.891345431258	151.39216111518	412.596345720179	147.454418359724	1.48969495897423	1.2338146691424e-11	2.28114706400585e-08	-	FR908984.1	154	8562	+	4145	-	- && sp|Q96L73|NSD1_HUMAN Histone-lysine N-methyltransferase, H3 lysine-36 specific OS=Homo sapiens OX=9606 GN=NSD1 PE=1 SV=1 && -	-
										novel.254	40.8169423302049	40.1917643409412	31.922077096373	8.59198002190599	153.759535660982	25.5730008850048	4.54684584876249	0	1.28845803482749	0	1.42885409447321	0.940323982081864	50.142550055902	1.36741366002418	5.23160632841222	2.56214003922216e-11	4.52171132558361e-08	-	FR904293.1	191919	195872	+	3954	-	- && sp|Q3ZBF8|CERS2_BOVIN Ceramide synthase 2 OS=Bos taurus OX=9913 GN=CERS2 PE=2 SV=1 && PF01498:Transposase	-
										gene_GSONMT00079643001	1914.09976927435	2325.76342986247	1814.45086215784	1389.99143465501	1988.92481716765	1384.87635561872	973.025011635173	606.959305316044	653.892452674952	568.898599390339	783.012043771317	758.841453540064	1803.01777812267	724.104811054648	1.31652815181201	2.91833463225716e-11	4.7371753322712e-08	GSONMT00079643001	FR904323.1	1292449	1302361	+	9913	protein_coding	- && sp|Q3UHH2|S22AN_MOUSE Solute carrier family 22 member 23 OS=Mus musculus OX=10090 GN=Slc22a23 PE=2 SV=1 && -	-
										novel.1057	53.7065030660591	59.8410713520681	34.4758432640828	58.2345312595851	63.3127499780515	34.7530524847501	11.3671146219062	1.0446803878073	13.5288093656887	5.40778136302603	5.71541637789283	3.76129592832745	50.7206252340995	6.80418300744142	2.85528143419592	2.92824931681113e-11	4.7371753322712e-08	-	FR904466.1	1248895	1255571	+	2043	-	- && sp|Q9CWU9|NUP37_MOUSE Nucleoporin Nup37 OS=Mus musculus OX=10090 GN=Nup37 PE=1 SV=2 && -	-
										gene_GSONMT00002670001	0	0	0	0	0	1.96715391423114	57.9722845717217	53.2786997781725	41.2306571144797	9.73400645344686	15.7173950392053	46.0758751220113	0.327858985705189	37.3348196798396	-6.38809	3.22379799630485e-11	5.00668724018129e-08	GSONMT00002670001	FR981944.1	8	1834	-	1827	protein_coding	- && sp|Q5GLZ8|HERC4_HUMAN Probable E3 ubiquitin-protein ligase HERC4 OS=Homo sapiens OX=9606 GN=HERC4 PE=1 SV=1 && -	-
										novel.6888	38.6686822075626	16.0767057363765	56.1828556896165	11.4559733625413	45.2233928414654	77.3747206264247	3.41013438657187	0	0.644229017413746	0	1.42885409447321	4.70161991040932	40.8303884106645	1.69747290147802	4.60833275618913	4.01108876887825e-11	5.98978971309489e-08	-	FR916974.1	1828	12090	+	3106	-	- && sp|Q91453|STXB_SYNHO Stonustoxin subunit beta OS=Synanceia horrida OX=13279 PE=1 SV=3 && PF00622:SPRY domain	-
										novel.2238	242.753393858587	217.035527441083	289.852460035067	162.292955969335	300.28332846733	185.568185909137	62.5191304204842	84.6191114123917	47.6729472886172	25.957350542525	80.0158292904996	82.748510423204	232.964308613423	63.9221465629536	1.86889941536972	5.54808314173927e-11	7.7153682804604e-08	-	FR904883.1	77175	90985	+	5199	-	- && - && -	-
										gene_GSONMT00003887001	299.68228710861	450.147760618542	563.10543998002	308.356616341737	198.078460645618	357.366294418656	1030.99729620689	857.682598389797	1966.83119016417	1422.24649847585	1328.83430786008	961.011109687664	362.789476518864	1261.26716679741	-1.79903	5.56406304674423e-11	7.7153682804604e-08	GSONMT00003887001	FR913256.1	5942	8725	-	2784	protein_coding	- && sp|P53450|FOS_TAKRU Proto-oncogene c-Fos OS=Takifugu rubripes OX=31033 GN=fos PE=3 SV=1 && -	-
										gene_GSONMT00051910001	155.748858891571	218.821828078458	338.374017221554	125.061042541076	10.8536142819517	297.040241048902	12.5038260840968	17.7595665927242	9.66343526120619	37.8544695411822	7.14427047236603	15.0451837133098	190.983267010585	16.6617919441475	3.51861547386907	8.96148612998538e-11	1.19516532646257e-07	GSONMT00051910001	FR947851.1	155	1256	+	1102	protein_coding	- && - && -	-
										gene_GSONMT00024835001	6.4447803679271	8.03835286818825	12.7688308385492	15.2746311500551	0.904467856829308	5.24574377128303	95.4837628240122	37.608493961063	61.8459856717196	23.7942379973145	102.877494802071	98.7340181185957	8.11280114213866	70.0573322291293	-3.13184	9.23478076388941e-11	1.19516532646257e-07	GSONMT00024835001	FR905141.1	47233	77771	+	30539	protein_coding	- && sp|P49658|KCNJ6_MESAU G protein-activated inward rectifier potassium channel 2 OS=Mesocricetus auratus OX=10036 GN=KCNJ6 PE=2 SV=1 && PF17655:Inward rectifier potassium channel C-terminal domain|PF01007:Inward rectifier potassium channel transmembrane domain	-
										novel.3407	1158.98633616556	2069.42928839913	799.32881049318	466.830914523559	816.734474716865	929.808083459917	209.154909043074	173.416944376013	273.797332400842	223.882148429278	405.794562830391	241.663263395039	1040.1863179597	254.618193412439	2.03171187500649	1.73854428740541e-10	2.17744259686459e-07	-	FR905584.1	242452	264054	+	13260	-	- && - && -	-
										gene_GSONMT00080085001	9.66717055189064	8.03835286818825	2.55376616770984	15.2746311500551	7.23574285463446	3.27858985705189	29.5544980169562	55.3680605537872	60.5575276368921	54.0778136302603	31.4347900784105	46.0758751220113	7.67470890825503	46.1780941730529	-2.60064	1.9807298004359e-10	2.34878037290962e-07	GSONMT00080085001	HG973520.1	3289715	3302227	-	12513	protein_coding	- && sp|P59511|ATS20_MOUSE A disintegrin and metalloproteinase with thrombospondin motifs 20 OS=Mus musculus OX=10090 GN=Adamts20 PE=2 SV=2 && PF01498:Transposase	-
										novel.2037	996.792696906057	1032.48176840285	1151.74854163714	952.755117984687	660.261535485395	562.606019470105	263.717059228224	441.89980404249	182.31681192809	128.70519644002	232.903217399133	279.276222678313	892.774279981038	254.803051952712	1.80885571134549	1.99633627739189e-10	2.34878037290962e-07	-	FR904784.1	290832	304813	+	9658	-	- && sp|P35072|TCB1_CAEBR Transposable element Tcb1 transposase OS=Caenorhabditis briggsae OX=6238 PE=3 SV=1 && PF01498:Transposase	-
										gene_GSONMT00016136001	104.190615948155	144.690351627388	97.0431143729739	97.3757735816012	95.8735928239066	74.0961307693728	0	13.580845041495	15.4614964179299	35.6913569959718	17.1462491336785	15.0451837133098	102.211596520566	16.1541885503975	2.66119355218308	2.51808401858114e-10	2.87550382663033e-07	GSONMT00016136001	FR904986.1	124958	160464	-	35507	protein_coding	- && sp|Q6ZU67|BEND4_HUMAN BEN domain-containing protein 4 OS=Homo sapiens OX=9606 GN=BEND4 PE=2 SV=3 && -	-
										novel.8054	233.086223306697	227.753331265334	460.954793271626	140.335673691131	156.47293923147	223.599828250939	18.1874	96.110595678272	16.1057254353437	15.1417878164729	12.8596868502589	36.6726353011927	240.367131502866	32.5129690794317	2.88295141398131	2.69320701670258e-10	2.93759960154859e-07	-	FR927394.1	1427	6415	+	4989	-	- && - && -	-
										gene_GSONMT00017387001	12.8895607358542	22.3287579671896	5.10753233541968	8.59198002190599	7.23574285463446	22.9501289993633	81.8432252777248	151.478656232059	72.1536499503396	31.365131905551	95.7332243297049	77.1065665307128	13.1839504857279	84.9467423710154	-2.65897	2.72378266253926e-10	2.93759960154859e-07	GSONMT00017387001	FR905592.1	79311	83470	-	4160	protein_coding	- && sp|P29400|CO4A5_HUMAN Collagen alpha-5(IV) chain OS=Homo sapiens OX=9606 GN=COL4A5 PE=1 SV=2 && -	-
										gene_GSONMT00064130001	3.22239018396355	0	6.3844154192746	0	1.80893571365862	0	82.9799367399154	49.0999782269433	7.08651919155121	33.5282444507614	45.7233310231426	31.0306914087015	1.90262355281613	41.5747835068359	-4.60666	3.13991493363382e-10	3.29487397873694e-07	GSONMT00064130001	FR904258.1	3131897	3140058	-	8162	protein_coding	- && sp|P43166|CAH7_HUMAN Carbonic anhydrase 7 OS=Homo sapiens OX=9606 GN=CA7 PE=1 SV=1 && -	-
										novel.10828	340.499229438815	425.13955169529	476.277390277885	315.039267469886	317.468217747087	374.414961675326	220.522023664981	164.014820885747	156.54765123154	162.233440890781	128.596868502589	155.153457043507	374.806436384048	164.511377036524	1.18634985057645	3.51223813464108e-10	3.58858310040985e-07	-	FR980269.1	1	2033	-	2033	-	- && - && -	-
										novel.9079	68.7443239245557	27.6876598793151	57.4597387734714	46.7785578970437	160.090810658787	123.930696596562	0	1.0446803878073	12.2403513308612	0	8.57312456683924	9.40323982081864	80.7819646216225	5.21023268438773	3.91612093084805	3.72284618237053e-10	3.70623656094149e-07	-	FR944185.1	1	2966	+	2746	-	- && sp|P35072|TCB1_CAEBR Transposable element Tcb1 transposase OS=Caenorhabditis briggsae OX=6238 PE=3 SV=1 && -	-
										novel.3972	6.4447803679271	8.03835286818825	8.93818158698444	2.86399334063533	9.94914642512239	13.1143594282076	27.2810750925749	42.8318959000995	56.0479245149959	34.6098007233666	61.4407260623479	37.6129592832745	8.22480233617751	43.3040635961099	-2.37257	5.70133261792216e-10	5.53399850558614e-07	-	FR906203.1	26566	40921	+	1232	-	- && - && -	-
										gene_GSONMT00023386001	797.004505500317	1165.5611658873	1101.9501013668	874.472633340654	160.090810658787	1270.1257106219	120.491414992206	103.423358392923	176.518750771366	312.569762782905	64.2984342512943	125.063089616888	894.867487895959	150.394135134597	2.57138945448679	5.88886166927141e-10	5.5766083700276e-07	GSONMT00023386001	FR946203.1	300	3205	-	2906	protein_coding	- && - && -	-
										gene_GSONMT00080869001	63.3736736179498	79.4903783631949	91.9355820375542	68.7358401752479	41.6055214141482	159.995185024132	4.54684584876249	16.7148862049169	11.5961223134474	7.57089390823645	30.0059359839373	16.9258316774735	84.1893634387046	14.5600859894624	2.55677747059647	7.75874140571305e-10	7.17240223376702e-07	GSONMT00080869001	FR904338.1	1244517	1250025	+	5509	protein_coding	- && sp|Q13093|PAFA_HUMAN Platelet-activating factor acetylhydrolase OS=Homo sapiens OX=9606 GN=PLA2G7 PE=1 SV=1 && -	-
										novel.4411	26.8532515330296	17.8630063737517	47.244674102632	40.0959067688946	9.94914642512239	36.7202063989812	0	5.22340193903652	2.57691606965498	1.08155627260521	0	0	29.7876986004019	1.48031238021612	4.22920122747425	8.46196685368302e-10	7.3642260030692e-07	-	FR906892.1	28848	30974	+	1139	-	- && - && -	-
										gene_GSONMT00061425001	83.7821447830522	78.5972280445073	134.072723804767	16.2292955969335	244.206321343913	97.7019777401464	19.3240948572406	9.40212349026574	3.22114508706873	18.3864566342885	15.7173950392053	10.3435638029005	109.098281885553	12.7324631518282	3.12192259347025	8.47104362735433e-10	7.3642260030692e-07	GSONMT00061425001	FR905428.1	23566	35319	-	11754	protein_coding	- && sp|Q7RTX0|TS1R3_HUMAN Taste receptor type 1 member 3 OS=Homo sapiens OX=9606 GN=TAS1R3 PE=1 SV=2 && PF00003:7 transmembrane sweet-taste receptor of 3 GCPR	-
										novel.2175	254.56882453312	284.914951661339	532.460245967502	236.756782825854	182.70250707952	396.053654731869	59.1089960339123	134.763770027142	44.4518022015485	93.0138394440477	88.5889538573388	82.748510423204	314.576161133201	83.7793119978656	1.91177403630526	8.53526425946824e-10	7.3642260030692e-07	-	FR904851.1	173347	184948	+	1752	-	- && sp|Q0V8C2|EXOC3_BOVIN Exocyst complex component 3 OS=Bos taurus OX=9913 GN=EXOC3 PE=2 SV=1 && -	-
										gene_GSONMT00039691001	26.8532515330296	16.9698560550641	43.4140248510673	13.3653022562982	20.8027607070741	19.015821170901	110.26101183249	66.8595448196675	97.9228106468894	61.6487075384968	70.0138506291871	104.375962011087	23.403502762239	85.1803145796363	-1.8909	1.28141646209029e-09	1.08157120776343e-06	GSONMT00039691001	FR905391.1	142530	147269	+	4740	protein_coding	- && - && PF13895:Immunoglobulin domain	-
										gene_GSONMT00022185001	207.307101834988	338.503970782594	483.938688781015	26.7306045125964	55.1725392665878	512.771453642916	9.09369169752498	19.8489273683388	19.9710995398261	6.48933763563124	7.14427047236603	28.2097194624559	270.737393136783	15.1261743626905	4.15132922443959	1.701381498167e-09	1.40548591591132e-06	GSONMT00022185001	FR905094.1	423304	429708	-	6405	protein_coding	- && sp|Q92021|NF7B_XENLA Nuclear factor 7, brain OS=Xenopus laevis OX=8355 PE=1 SV=1 && PF00622:SPRY domain	-
										novel.6480	402.798772995443	376.016284167473	473.723624110175	63.0078534939773	513.737742679047	587.523302383699	102.304031597156	53.2786997781725	80.5286271767183	77.8720516275749	114.308327557857	69.5839746740579	402.801263304969	82.9792854019227	2.28210591341799	1.83733443839465e-09	1.48347124921451e-06	-	FR914627.1	1	18811	+	5958	-	- && - && -	-
										gene_GSONMT00058820001	300.756417169931	569.829903322678	588.643101657118	57.2798668127066	256.868871339523	420.970937645463	63.6558418826748	71.0382663708967	90.8362914553382	69.2196014467332	77.1581211015532	59.2404108711574	365.724849657903	71.8580888547256	2.34610132607985	1.8908897565349e-09	1.48347124921451e-06	GSONMT00058820001	FR927778.1	1205	4091	+	2887	protein_coding	- && - && PF01498:Transposase	-
										gene_GSONMT00043596001	27.9273815943507	46.4438165717543	0	30.5492623001102	6.33127499780515	20.3272571137217	0	0	0	0	0	0	21.9298320962904	0	6.8755911797409	1.91040958277251e-09	1.48347124921451e-06	GSONMT00043596001	FR905366.1	50174	51085	+	912	protein_coding	- && sp|P51686|CCR9_HUMAN C-C chemokine receptor type 9 OS=Homo sapiens OX=9606 GN=CCR9 PE=1 SV=2 && PF00001:7 transmembrane receptor (rhodopsin family)	-
										gene_GSONMT00069341001	0	0	0	1.90932889375689	0	0	152.319335933543	268.482859666477	153.326506144472	219.555923338857	0	129.764709527297	0.318221482292814	153.908222435108	-8.83127	2.13907813177437e-09	1.62846759890729e-06	GSONMT00069341001	FR904443.1	1115486	1120232	-	4747	protein_coding	- && - && PF15619:Ciliary protein causing Leber congenital amaurosis disease	-
										novel.1408	397.428122688838	601.983314795431	204.301293416787	29.5945978532317	426.908828423433	171.798108509519	36.3747667900999	76.2616683099333	17.3941834701711	8.65245018084165	14.2885409447321	37.6129592832745	305.335710947873	31.7640948298421	3.26407563832362	2.34164490422747e-09	1.748398174068e-06	-	FR904576.1	632611	634759	+	2102	-	- && - && -	-
										novel.1997	235.234483429339	271.517696881025	559.274790728455	348.452523110632	301.18779632416	232.779879850684	142.088932773828	55.3680605537872	97.2785816294757	76.7904953549697	114.308327557857	119.421145724397	324.741195054049	100.875923932386	1.68620826882529	2.51853298322469e-09	1.84499172842796e-06	-	FR904764.1	657657	672606	+	12970	-	- && sp|P35072|TCB1_CAEBR Transposable element Tcb1 transposase OS=Caenorhabditis briggsae OX=6238 PE=3 SV=1 && -	-
										gene_GSONMT00076730001	4.29652024528473	0.893150318687583	8.93818158698444	3.81865778751377	4.52233928414654	5.90146174269341	958.247762626694	929.765545148501	2.57691606965498	2110.11628785276	0	790.812468930847	4.72838516088508	798.586496771409	-7.4052	3.5931669361464e-09	2.58348702708926e-06	GSONMT00076730001	HG973538.1	603215	607894	+	4680	protein_coding	- && sp|Q96Q27|ASB2_HUMAN Ankyrin repeat and SOCS box protein 2 OS=Homo sapiens OX=9606 GN=ASB2 PE=1 SV=1 && PF12796:Ankyrin repeats (3 copies)	-
										gene_GSONMT00059379001	1143.94851530706	808.301038412263	3098.99524451589	642.489172749192	1428.15474593348	782.927257863992	214.838466354028	272.661581217707	436.78727380652	369.892245230981	341.496128579096	268.932658875413	1317.46932913031	317.434725677291	2.05208836874647	3.91734958577901e-09	2.76536390940829e-06	GSONMT00059379001	FR920697.1	7597	9839	-	2243	protein_coding	- && sp|P85973|PNPH_RAT Purine nucleoside phosphorylase OS=Rattus norvegicus OX=10116 GN=Pnp PE=1 SV=1 && -	-
										novel.6481	133.192127603827	100.925986011697	303.898173957471	27.6852689594749	200.791864216106	468.18263158701	27.2810750925749	15.6702058171096	34.1441379229285	20.5495691794989	44.2944769286694	34.7919873370289	205.779342055931	29.4552420463017	2.80734789361916	4.75146169235072e-09	3.29429020834302e-06	-	FR914627.1	9878	10832	-	919	-	- && - && -	-
										gene_GSONMT00077066001	51.5582429434168	48.2301172091295	102.150646708394	45.8238934501653	35.274246416343	89.8333620832219	7.95698023533435	16.7148862049169	5.79806115672371	19.4680129068937	8.57312456683924	16.9258316774735	62.1450848017783	12.5728161246969	2.31008087512276	5.09550269746696e-09	3.4708418900325e-06	GSONMT00077066001	FR904296.1	1361365	1362922	+	1558	protein_coding	- && - && -	-
										novel.8082	82.7080147217311	150.049253539514	293.683109286632	21.0026178313258	58.790410693905	114.750644996816	11.3671146219062	11.4914842658804	15.4614964179299	22.7126817247093	28.5770818894641	5.64194389249118	120.164008511654	15.8753004687302	2.93130705633994	7.26964460257799e-09	4.81684245287119e-06	-	FR927778.1	376	984	+	609	-	- && - && -	-
										novel.1858	67.6701938632345	135.758848440513	143.010905391751	19.0932889375689	29.8474392753672	27.5401547992359	11.3671146219062	0	2.57691606965498	0	1.42885409447321	10.3435638029005	70.486805117945	4.28607476482248	4.03064067642615	7.32110814386363e-09	4.81684245287119e-06	-	FR904711.1	742606	745123	-	2453	-	- && - && -	-
										novel.2895	177.231460117995	216.142377122395	377.957392821056	43.9145645564084	73.2618964031739	169.175236623878	45.4684584876249	34.4744527976411	23.1922446268949	29.2020193603406	34.292498267357	36.6726353011927	176.280487940818	33.8837181401752	2.38115407370447	7.44373737115004e-09	4.81684245287119e-06	-	FR905213.1	146569	151570	-	4616	-	- && - && -	-
										gene_GSONMT00063421001	295.385766863325	370.657382255347	472.44674102632	145.108995925523	257.773339196353	310.154600477109	55.6988616473405	153.568017007674	77.9517111070633	45.4253634494187	95.7332243297049	84.6291583873677	308.587804290663	85.5010559880948	1.85141277823201	7.99505412397438e-09	5.08878641667917e-06	GSONMT00063421001	FR909087.1	39351	44199	+	4849	protein_coding	- && - && -	-
										novel.6032	94.5234453962641	90.2081821874459	195.363111829803	52.5065445783144	94.064657110248	78.6861565692454	34.1013438657187	11.4914842658804	24.4807026617224	34.6098007233666	12.8596868502589	23.5080995520466	100.892016278553	23.5085196531656	2.09053755317295	8.31438271962937e-09	5.20668102374726e-06	-	FR912306.1	27934	28859	-	926	-	- && - && -	-
										gene_GSONMT00018964001	3.22239018396355	0.893150318687583	3.83064925156476	0	3.61787142731723	0	25.0076521681937	22.9829685317607	18.0384124875849	32.4466881781562	8.57312456683924	32.9113393728652	1.92734353025552	23.3267	-3.7151	9.28881257962926e-09	5.72456249550295e-06	GSONMT00018964001	FR904972.1	237932	251779	+	13848	protein_coding	- && sp|P36968|GPX4_PIG Phospholipid hydroperoxide glutathione peroxidase OS=Sus scrofa OX=9823 GN=GPX4 PE=1 SV=3 && -	-
										gene_GSONMT00066889001	41.8910723915261	47.3369668904419	79.166751199005	0	60.5993464075636	60.3260533697548	0	4.17872155122922	3.22114508706873	2.16311254521041	0	3.76129592832745	48.2200317097153	2.2207125186393	4.37237628020743	1.02337227051774e-08	6.20835183986275e-06	GSONMT00066889001	FR904403.1	1316409	1318236	+	1828	protein_coding	- && sp|Q9QY10|FGFP1_RAT Fibroblast growth factor-binding protein 1 OS=Rattus norvegicus OX=10116 GN=Fgfbp1 PE=1 SV=1 && PF06473:FGF binding protein 1 (FGF-BP1)	-
										novel.7634	711.074100594623	638.602477861622	804.436	705.49702624317	937.028699675163	900.95649271786	316.005786488993	289.376467422623	112.095849029992	353.668901141902	371.502064563034	277.39557471415	782.932523320173	286.674107226782	1.45297744078384	1.38910193992471e-08	8.2974264491564e-06	-	FR922666.1	6504	8897	-	2394	-	- && sp|Q92090|CP2K1_ONCMY Cytochrome P450 2K1 OS=Oncorhynchus mykiss OX=8022 GN=cyp2k1 PE=2 SV=1 && -	-
										gene_GSONMT00014758001	56.9288932500227	41.0849146596288	52.3522064380517	55.3705379189497	66.9306214053688	39.9987962560331	401.25914615329	103.423358392923	93.4132075249932	812.24876072651	151.45853401416	224.737431717565	52.1109949880091	297.756739754907	-2.51516	1.76088669960103e-08	1.0252464953255e-05	GSONMT00014758001	FR904987.1	386211	435446	-	49236	protein_coding	- && sp|Q8WWI1|LMO7_HUMAN LIM domain only protein 7 OS=Homo sapiens OX=9606 GN=LMO7 PE=1 SV=3 && -	-
										gene_GSONMT00021613001	59.077153372665	80.3835286818825	34.4758432640828	9.54664446878443	135.670178524396	50.4902837985992	1.13671146219062	5.22340193903652	0	14.0602315438677	5.71541637789283	1.88064796416373	61.6072720184017	4.66940154785856	3.76576334304138	1.77826400220419e-08	1.0252464953255e-05	GSONMT00021613001	FR905186.1	204058	221898	-	17841	protein_coding	- && sp|Q6PGX3|LRFN1_DANRE Leucine-rich repeat and fibronectin type III domain-containing protein 1 OS=Danio rerio OX=7955 GN=lrfn1 PE=2 SV=1 && -	-
										novel.4092	113.857786500045	145.583501946076	237.500253597015	41.0505712157731	140.192517808543	171.142390538109	50.0153043363874	28.2063704707972	38.6537410448248	41.0991383589978	24.2905196060445	34.7919873370289	141.554503600927	36.1761768590134	1.96320540931395	1.80679387211976e-08	1.0252464953255e-05	-	FR906333.1	45431	50688	+	4045	-	- && - && -	-
										gene_GSONMT00024639001	0	0	0	0	0	0	20.4608063194312	38.6531743488703	21.9037865920674	0	2.85770818894641	24.4484235341285	0	18.0539831639073	-6.71063	1.8220266877211e-08	1.0252464953255e-05	GSONMT00024639001	FR909214.1	4726	36441	-	31716	protein_coding	- && sp|Q99250|SCN2A_HUMAN Sodium channel protein type 2 subunit alpha OS=Homo sapiens OX=9606 GN=SCN2A PE=1 SV=3 && -	-
										gene_GSONMT00021904001	17.1860809811389	12.5041044616262	22.9838955093886	14.3199667031767	24.4206321343913	19.6715391423114	1.13671146219062	3.13404116342191	0	1.08155627260521	1.42885409447321	2.82097194624559	18.5143698220055	1.60035582315609	3.59891101389961	1.9149302657798e-08	1.06212974998809e-05	GSONMT00021904001	FR906104.1	47485	78749	+	31265	protein_coding	- && sp|Q8BSM7|LAT3_MOUSE Large neutral amino acids transporter small subunit 3 OS=Mus musculus OX=10090 GN=Slc43a1 PE=1 SV=1 && -	-
										gene_GSONMT00055009001	0	0	0	0	0.904467856829308	0	121.628126454397	17.7595665927242	58.6248405846509	105.99251471531	0	66.7630027278123	0.150744642804885	61.794675179149	-7.99968	1.98730931059857e-08	1.08675029990564e-05	GSONMT00055009001	FR904647.1	336962	342927	-	5966	protein_coding	- && sp|Q2UY09|COSA1_HUMAN Collagen alpha-1(XXVIII) chain OS=Homo sapiens OX=9606 GN=COL28A1 PE=2 SV=2 && PF00092:von Willebrand factor type A domain	-
										gene_GSONMT00033956001	0	0	1.27688308385492	0	0	0	15.9139604706687	3.13404116342191	10.9518932960337	61.6487075384968	5.71541637789283	11.2838877849824	0.212813847309153	18.1079844385827	-6.22793	2.08365396219051e-08	1.12361039911123e-05	GSONMT00033956001	FR957600.1	1519	2437	-	919	protein_coding	- && sp|Q98989|STXA_SYNHO Stonustoxin subunit alpha OS=Synanceia horrida OX=13279 PE=1 SV=3 && -	-
										novel.2039	15.0378208584966	18.7561566924392	28.0914278448082	28.6399334063533	28.0385035617085	26.8844368278255	2.27342292438124	5.22340193903652	3.86537410448248	6.48933763563124	5.71541637789283	2.82097194624559	24.2413798652719	4.39798748794498	2.48783973805413	2.85791014122551e-08	1.52001670059208e-05	-	FR904784.1	333314	335063	-	1613	-	- && - && -	-
										novel.11018	35.446292023599	25.9013592419399	144.287788475606	28.6399334063533	25.3250999912206	91.1447980260426	7.95698023533435	13.580845041495	8.3749772263787	1.08155627260521	2.85770818894641	6.58226787457304	58.4575451941269	6.73905580655545	3.09183304444171	2.99515239707575e-08	1.57148360768734e-05	-	HG973520.1	1150692	1153076	-	2385	-	- && - && -	-
										novel.2302	0	0.893150318687583	0	1.90932889375689	4.52233928414654	1.96715391423114	61.3824189582936	26.1170096951826	52.1825504105134	1.08155627260521	20.0039573226249	31.0306914087015	1.54866206847036	31.9663640113202	-4.3027	3.09587112529412e-08	1.60267056414226e-05	-	FR904911.1	51031	61140	-	2519	-	- && sp|Q98SP7|BBS2_DANRE Bardet-Biedl syndrome 2 protein homolog OS=Danio rerio OX=7955 GN=bbs2 PE=2 SV=1 && -	-
										novel.604	125.673217174578	214.35607648502	11.4919477546943	41.0505712157731	141.096985665372	261.631470592741	25.0076521681937	5.22340193903652	23.1922446268949	21.6311254521041	8.57312456683924	11.2838877849824	132.550044814696	15.8185727563418	3.06105360166731	3.19213090763733e-08	1.63075887657798e-05	-	FR904351.1	1318808	1336900	-	7892	-	- && sp|P0CT41|TF212_SCHPO Transposon Tf2-12 polyprotein OS=Schizosaccharomyces pombe (strain 972 / ATCC 24843) OX=284812 GN=Tf2-12 PE=3 SV=1 && -	-
										novel.4323	116.006046622688	270.624546562338	65.1210372766009	18.1386244906904	142.001453522201	25.5730008850048	2.27342292438124	20.8936077561461	7.73074820896495	19.4680129068937	1.42885409447321	6.58226787457304	106.244118226587	9.72948562757204	3.44013904554831	3.69683386098079e-08	1.84342748567625e-05	-	FR906709.1	64421	89279	+	8352	-	- && - && -	-
										gene_GSONMT00043245001	225.567312877448	189.347867561768	340.927783389264	173.748929331877	257.773339196353	447.855374473289	90.9369169752498	105.512719168538	108.874703942923	68.138045174128	111.45061936891	112.838877849824	272.537	99.6253137465954	1.45224375859425	3.70337773354833e-08	1.84342748567625e-05	GSONMT00043245001	FR910284.1	620	5249	-	4630	protein_coding	- && sp|Q99J59|TSN1_MOUSE Tetraspanin-1 OS=Mus musculus OX=10090 GN=Tspan1 PE=2 SV=1 && -	-
										novel.8963	5.37065030660591	4.46575159343792	7.66129850312952	7.63731557502755	1.80893571365862	6.55717971410379	34.1013438657187	37.608493961063	167.499544527574	2.16311254521041	67.1561424402407	56.4194389249118	5.58352190099388	60.8246793774531	-3.45764	4.22518596807718e-08	2.07654519489322e-05	-	FR942035.1	31	3452	-	1338	-	- && - && -	-
										gene_GSONMT00003958001	254.56882453312	609.128517344932	71.5054526958755	25.775940065718	168.231021370251	411.135168074307	32.964632403528	43.8765762879068	37.3652830099973	47.5884759946291	32.8636441728838	33.8516633549471	256.724154014034	38.0850458706487	2.75360106851494	5.09490971562995e-08	2.47268705773811e-05	GSONMT00003958001	FR905256.1	224668	249670	-	25003	protein_coding	- && sp|Q8TEL6|TP4AP_HUMAN Short transient receptor potential channel 4-associated protein OS=Homo sapiens OX=9606 GN=TRPC4AP PE=1 SV=2 && -	-
										gene_GSONMT00028965001	38.6686822075626	38.4054637035661	58.7366218573263	55.3705379189497	16.2804214229275	43.9331040844954	168.233296404212	128.495687700299	66.3555887936159	157.90721580036	182.89332409257	125.063089616888	41.8991385324713	138.158033734657	-1.72173	5.99241384701165e-08	2.87236370400092e-05	GSONMT00028965001	FR916722.1	299	15620	+	15322	protein_coding	- && sp|O43301|HS12A_HUMAN Heat shock 70 kDa protein 12A OS=Homo sapiens OX=9606 GN=HSPA12A PE=1 SV=2 && -	-
										gene_GSONMT00068507001	4373.85760969986	3125.13296508785	5883.87725040347	2853.49203171967	6541.11154058955	4930.34342703464	1494.77557278067	2120.70118724883	980.516564503721	1862.43990142617	2309.0282166687	1710.44932340691	4617.96913742251	1746.31846100583	1.40331964061753	6.6591173828172e-08	3.15301087201537e-05	GSONMT00068507001	FR904428.1	1096129	1105085	-	8957	protein_coding	- && sp|P17735|ATTY_HUMAN Tyrosine aminotransferase OS=Homo sapiens OX=9606 GN=TAT PE=1 SV=1 && -	-
										novel.5018	78.4114944764463	33.0465617914406	60.0135049411812	0	55.1725392665878	99.6691316543776	0	0	0	0	0	0	54.3855386883389	0	8.18262714694252	6.91758960585059e-08	3.23593173538259e-05	-	FR908336.1	6162	15188	+	2590	-	- && - && -	-
										gene_GSONMT00030557001	31.1497717783143	54.4821694399426	114.919477546943	26.7306045125964	41.6055214141482	65.5717971410379	5.68355731095311	6.26808232684383	15.4614964179299	8.65245018084165	18.5751032281517	12.2242117670642	55.7432236388304	11.1441502052974	2.31742870628161	7.94945107976073e-08	3.67434985265226e-05	GSONMT00030557001	FR904735.1	459914	471987	-	12074	protein_coding	- && sp|P07722|MAG_RAT Myelin-associated glycoprotein OS=Rattus norvegicus OX=10116 GN=Mag PE=1 SV=1 && -	-
										novel.8048	374.871391401093	497.484727508984	231.115838177741	113.605069178535	474.845624835387	302.285984820185	98.8938972105841	74.1723075343186	76.019024054822	59.4855949932864	155.74509629758	106.256609975251	332.368105986987	95.0954216776402	1.81032995548638	8.26235878196514e-08	3.77405108315975e-05	-	FR927325.1	1	6523	-	6523	-	- && - && -	-
										gene_GSONMT00079064001	13705.8995824583	12768.4769559577	40670.0031038631	8428.73240148978	9988.94301082288	13251.4044842323	6325.79928709081	3751.44727261603	3531.01924444474	5813.36496525298	3660.72419004036	4616.05042803987	16468.9099231373	4616.40089791413	1.83487466029914	9.37485425047076e-08	4.23241966428811e-05	GSONMT00079064001	FR904315.1	650798	654742	+	3945	protein_coding	- && - && -	-
										novel.780	1828.16936436865	1492.45418252695	3017.27472714918	1773.76654230015	2207.80603852034	2519.92416413009	1126.48105903091	1029.0101819902	739.57491199098	889.03925608148	395.792584169078	798.335060787502	2139.89916983256	829.705509008357	1.3664239522884	1.04019337689712e-07	4.64213195993192e-05	-	FR904391.1	1354513	1356633	+	2100	-	- && - && -	-
										gene_GSONMT00024074001	3631.63373732692	3920.0367487198	3719.56042326938	1512.18848385545	4875.9862161668	2920.56784466183	1428.84630797361	1459.4185017668	861.978425299592	1095.61650414907	1746.05970344626	1217.71955679601	3429.9955756667	1301.60649990523	1.39838689651626	1.14355778128742e-07	5.04542891093924e-05	GSONMT00024074001	FR904574.1	692825	699388	-	6564	protein_coding	- && sp|Q5XJ10|G3P_DANRE Glyceraldehyde-3-phosphate dehydrogenase OS=Danio rerio OX=7955 GN=gapdh PE=2 SV=2 && -	-
										gene_GSONMT00046837001	3.22239018396355	8.03835286818825	7.66129850312952	2.86399334063533	1.80893571365862	1.31143594282076	20.4608063194312	22.9829685317607	28.9903057836186	28.1204630877354	17.1462491336785	23.5080995520466	4.15106775873267	23.5348154013785	-2.57009	1.19426279274745e-07	5.20993788665309e-05	GSONMT00046837001	FR913562.1	4100	9336	+	5237	protein_coding	- && sp|Q8TEJ3|SH3R3_HUMAN E3 ubiquitin-protein ligase SH3RF3 OS=Homo sapiens OX=9606 GN=SH3RF3 PE=1 SV=2 && -	-
										novel.2345	546.732201212482	618.953170850495	757.191668725968	592.846621511513	435.049039134897	580.310404698185	290.998134320799	346.833888752025	343.374066281527	321.222212963746	318.634463067525	314.068210015342	588.513851022257	322.521829233494	0.865930448830234	1.29372488555773e-07	5.57594334805273e-05	-	FR904934.1	544356	548276	+	3921	-	- && - && -	-
										gene_GSONMT00021172001	12.8895607358542	7.14520254950067	31.922077096373	18.1386244906904	1.80893571365862	9.1800515997453	89.8002055130591	65.8148644318602	269.287729278946	19.4680129068937	68.5849965347139	102.495314046923	13.5140753643037	102.575187118733	-2.9509	1.30688416183176e-07	5.57594334805273e-05	GSONMT00021172001	FR915412.1	1	2349	-	2349	protein_coding	- && sp|Q9DE67|LUM_COTJA Lumican OS=Coturnix japonica OX=93934 GN=LUM PE=2 SV=1 && PF01462:Leucine rich repeat N-terminal domain|PF13855:Leucine rich repeat	-
										gene_GSONMT00075967001	104.190615948155	106.284887923822	29.3683109286632	64.9171823877342	108.536142819517	43.277386113085	28.4177865547656	11.4914842658804	8.3749772263787	22.7126817247093	14.2885409447321	21.6274515878829	76.0957543534961	17.8188203840581	2.10629952361625	1.4123255522054e-07	5.96032085760075e-05	GSONMT00075967001	FR904555.1	149098	152809	-	3712	protein_coding	- && sp|Q5U4P2|ASPH1_HUMAN Aspartate beta-hydroxylase domain-containing protein 1 OS=Homo sapiens OX=9606 GN=ASPHD1 PE=1 SV=3 && -	-
										gene_GSONMT00045718001	42803.0088135878	32402.6004116668	57187.7626766103	49903.1746316769	29377.1159898159	51476.4836276004	17800.9014979051	19256.5935884521	28116.7312360055	15692.2999592289	20435.4712591558	19057.5461448531	43858.3576918263	20059.9239476001	1.12849887297236	1.45692900334663e-07	6.08244360042327e-05	GSONMT00045718001	FR912840.1	71	5485	+	5415	protein_coding	- && sp|Q61704|ITIH3_MOUSE Inter-alpha-trypsin inhibitor heavy chain H3 OS=Mus musculus OX=10090 GN=Itih3 PE=1 SV=3 && -	-
										novel.8748	0	0	0	0	0.904467856829308	0	10.2304031597156	19.8489273683388	18.6826415049986	2.16311254521041	5.71541637789283	13.1645357491461	0.150744642804885	11.6341727842171	-5.60477	1.51304588108331e-07	6.24952333818515e-05	-	FR937836.1	2890	3844	+	955	-	- && - && -	-
										gene_GSONMT00068474001	96.6717055189064	113.430090473323	140.457139224041	64.9171823877342	76.8797678304912	93.1119519402738	34.1013438657187	18.8042469805315	21.2595575746536	43.2622509042083	35.7213523618302	47.0161991040932	97.577972895795	33.3608251318392	1.5532674272201	1.55832834420311e-07	6.30264766343888e-05	GSONMT00068474001	FR904428.1	297542	330294	+	32753	protein_coding	- && sp|Q7YR26|TOP1_CHLAE DNA topoisomerase 1 OS=Chlorocebus aethiops OX=9534 GN=TOP1 PE=2 SV=1 && -	-
										gene_GSONMT00077107001	2374.90156558113	970.854396413403	4379.70897762238	2686.42575351594	1894.8601600574	2963.84523077491	696.804126322851	286.242426259202	480.594846990655	1244.87126976859	134.312284880481	421.265143972675	2545.09934732753	544.015016365743	2.22567378937189	1.55837370754168e-07	6.30264766343888e-05	GSONMT00077107001	FR904296.1	1986262	1987460	+	1199	protein_coding	- && sp|Q9DFD6|HEPC_ONCMY Hepcidin (Fragment) OS=Oncorhynchus mykiss OX=8022 GN=hamp PE=2 SV=1 && -	-
										gene_GSONMT00005169001	87.0045349670158	47.3369668904419	47.244674102632	26.7306045125964	70.548492832686	74.0961307693728	272.810750925749	156.702058171096	266.710813209291	99.503177079679	148.600825825213	177.721232613472	58.8269006791242	187.00814297075	-1.66833	1.74914097452992e-07	7.00125231722668e-05	GSONMT00005169001	FR905456.1	8399	22458	+	14060	protein_coding	- && sp|Q4V8Y7|AF1L1_DANRE Actin filament-associated protein 1-like 1 OS=Danio rerio OX=7955 GN=afap1l1 PE=2 SV=1 && -	-
										novel.5584	226.64144293877	276.876598793151	136.626489972476	190.932889375689	351.837996306601	158.028031109901	137.542086925065	31.3404116342191	41.2306571144797	29.2020193603406	65.7272883457675	44.1952271578476	223.490574749431	58.2062817562866	1.94741229955241	1.80335747488867e-07	7.10381799658515e-05	-	FR910300.1	26268	39041	-	12774	-	- && - && -	-
										gene_GSONMT00004511001	18.2602110424601	39.2986140222537	37.0296094317927	18.1386244906904	28.9429714185379	18.3601031994906	72.7495335801998	69.9935859830894	219.037865920674	63.8118200837072	92.8755161407584	80.8678624590403	26.6716889342042	99.8893640279115	-1.91839	1.82344554716165e-07	7.10381799658515e-05	GSONMT00004511001	FR905640.1	138804	140851	+	2048	protein_coding	- && sp|Q2KII1|ATF3_BOVIN Cyclic AMP-dependent transcription factor ATF-3 OS=Bos taurus OX=9913 GN=ATF3 PE=2 SV=1 && -	-
										gene_GSONMT00046879001	9.66717055189064	9.82465350556341	6.3844154192746	24.8212756188395	5.42680714097585	10.4914875425661	0	0	0	0	1.42885409447321	0	11.102634963185	0.238142349078868	5.41262211903368	1.82965486956811e-07	7.10381799658515e-05	GSONMT00046879001	FR906358.1	11	4660	+	4650	protein_coding	- && sp|O57472|CHRD_DANRE Chordin OS=Danio rerio OX=7955 GN=chd PE=2 SV=1 && -	-
										gene_GSONMT00071550001	145.00755827836	98.2465350556342	105.981295959958	245.34876284776	124.816564242444	107.537747311302	320.552632337755	318.627518281228	267.355042226705	435.867177859898	422.940811964069	306.545618158687	137.823077282576	345.314800138057	-1.32405	1.86331135688766e-07	7.13879882003569e-05	GSONMT00071550001	FR904286.1	1695465	1720975	-	25511	protein_coding	- && sp|Q5VZK9|CARL1_HUMAN F-actin-uncapping protein LRRC16A OS=Homo sapiens OX=9606 GN=CARMIL1 PE=1 SV=1 && -	-
										gene_GSONMT00037364001	79.4856245377675	117.895842066761	95.766231289119	41.0505712157731	66.9306214053688	71.4732588837313	10.2304031597156	33.4297724098338	19.3268705224124	35.6913569959718	12.8596868502589	20.687127605801	78.7670248997534	22.0375362573322	1.83003668523917	1.87543779849493e-07	7.13879882003569e-05	GSONMT00037364001	FR910070.1	20383	26564	-	6182	protein_coding	- && sp|O60704|TPST2_HUMAN Protein-tyrosine sulfotransferase 2 OS=Homo sapiens OX=9606 GN=TPST2 PE=1 SV=1 && PF13469:Sulfotransferase family	-
										gene_GSONMT00072710001	455.431146000181	721.665457499567	657.594788185284	188.068896035053	394.347985577578	368.513499932633	131.858529614112	199.533954071195	159.124567301195	156.825659527755	185.751032281517	169.258316774735	464.270295538383	167.058676595085	1.47432318313908	2.05460903725466e-07	7.74487868742227e-05	GSONMT00072710001	FR904497.1	802070	812785	+	10716	protein_coding	- && sp|Q96DM3|RMC1_HUMAN Regulator of MON1-CCZ1 complex OS=Homo sapiens OX=9606 GN=RMC1 PE=1 SV=2 && -	-
										novel.6236	89.1527950896582	78.5972280445073	111.088828295378	76.3731557502755	95.8735928239066	74.7518487407832	30.6912094791468	38.6531743488703	28.9903057836186	27.0389068151302	58.5830178734015	30.0903674266196	87.6395747907515	35.6744969544645	1.31264961927212	2.21316394858831e-07	8.26233687191246e-05	-	FR913331.1	2293	11182	-	612	-	- && sp|P79244|RL37_BOVIN Large ribosomal subunit protein eL37 OS=Bos taurus OX=9913 GN=RPL37 PE=3 SV=4 && PF01907:Ribosomal protein L37e	-
										gene_GSONMT00013934001	0	0	0	0	2.71340357048792	0.655717971410379	10.2304031597156	0	34.1441379229285	40.0175820863926	41.436768739723	25.3887475162103	0.56152025698305	25.2029399041617	-5.39146	2.41707805929224e-07	8.93766406953146e-05	GSONMT00013934001	FR904727.1	302071	305215	-	3145	protein_coding	- && sp|O02670|KCNJ5_PIG G protein-activated inward rectifier potassium channel 4 OS=Sus scrofa OX=9823 GN=KCNJ5 PE=2 SV=1 && PF17655:Inward rectifier potassium channel C-terminal domain|PF01007:Inward rectifier potassium channel transmembrane domain	-
										novel.5770	147.155818401002	200.065671386019	311.559	35.3225845345024	191.747185647813	96.3905417973257	1.13671146219062	56.4127409415945	15.4614964179299	32.4466881781562	11.4308327557857	22.5677755699647	163.706879037877	23.2427075542703	2.81218254519272	2.48277848120925e-07	9.09399597277646e-05	-	FR911056.1	22293	28683	+	6391	-	- && - && -	-
										novel.9202	29.0015116556719	39.2986140222537	45.9677910187771	40.0959067688946	111.249546390005	74.7518487407832	19.3240948572406	8.35744310245844	5.79806115672371	12.9786752712625	14.2885409447321	17.8661556595554	56.7275364327309	13.1021618319954	2.13792611478289	2.63545763680401e-07	9.563016654818e-05	-	FR946588.1	93	3182	-	3090	-	- && sp|Q9UR07|TF211_SCHPO Transposon Tf2-11 polyprotein OS=Schizosaccharomyces pombe (strain 972 / ATCC 24843) OX=284812 GN=Tf2-11 PE=3 SV=1 && -	-
										gene_GSONMT00004386001	88.078665028337	75.024626769757	128.965191469347	136.517015903617	116.676353530981	87.8662081689907	293.27155724518	225.650963766378	223.54746904257	148.173209346913	352.926961334882	285.858490552887	105.521343478505	254.904775214802	-1.2733	2.68318248762902e-07	9.64604104302634e-05	GSONMT00004386001	FR905897.1	98214	107355	+	9142	protein_coding	- && sp|Q01613|SHRM1_XENLA Protein Shroom1 OS=Xenopus laevis OX=8355 GN=shroom1 PE=1 SV=1 && PF08688:Apx/Shroom domain ASD1	-
										gene_GSONMT00013236001	223.419052754806	344.756023013407	223.454539674611	190.932889375689	374.449692727333	256.385726821458	137.542086925065	127.451007312491	67.6440468284433	114.644964896152	112.879473463383	125.063089616888	268.899654061217	114.20411150707	1.24077233110743	2.72966497330056e-07	9.72311672049242e-05	GSONMT00013236001	FR905128.1	295006	319567	+	24562	protein_coding	- && sp|O08967|CYH3_MOUSE Cytohesin-3 OS=Mus musculus OX=10090 GN=Cyth3 PE=1 SV=1 && -	-
										gene_GSONMT00053957001	34.3721619622778	63.4136726268184	16.599480090114	0	34.3697785595137	13.1143594282076	0	0	1.93268705224124	0	1.42885409447321	0	26.9782421111552	0.560256857785741	5.47242410512639	2.86754125836665e-07	0.00010111127293087	GSONMT00053957001	FR904731.1	317330	319001	+	1672	protein_coding	- && sp|Q6B8I1|DS13A_HUMAN Dual specificity protein phosphatase 13 isoform A OS=Homo sapiens OX=9606 GN=DUSP13 PE=1 SV=1 && -	-
										novel.9301	19.3343411037813	38.4054637035661	63.844154192746	0	34.3697785595137	62.293207283986	0	0	0	0	0	0	36.3744908072655	0	7.60215289179158	2.89067926011606e-07	0.00010111127293087	-	FR948306.1	1539	3087	+	1450	-	- && - && -	-
										gene_GSONMT00000048001	0	0	0	0	0	0	13.6405375462875	10.446803878073	2.57691606965498	0	48.581039212089	13.1645357491461	0	14.7349720758751	-6.39673	3.01429845608444e-07	0.000103777689045042	GSONMT00000048001	FR906117.1	27462	32963	-	5502	protein_coding	- && - && -	-
										gene_GSONMT00077926001	10914.2355530845	12363.8798615922	11397.458406489	5232.51583334075	16605.1253835293	7220.11058319968	4180.82475793711	4385.56826801507	4358.20930280399	3971.47463300632	5189.59807112669	4451.49373117554	10622.2209368726	4422.86146067745	1.26405019420277	3.04270398469485e-07	0.000103777689045042	GSONMT00077926001	HG973527.1	175845	186644	-	10800	protein_coding	- && sp|P41689|SPYA_FELCA Serine--pyruvate aminotransferase, mitochondrial OS=Felis catus OX=9685 GN=AGXT PE=2 SV=1 && -	-
										gene_GSONMT00063015001	221.270792632164	238.471135089585	293.683109286632	144.154331478645	243.301853487084	245.894239278892	84.116648202106	122.227605373455	132.711177587232	82.1982767179957	115.73718165233	77.1065665307128	231.129243542167	102.349576010638	1.17216767660488	3.06815202054975e-07	0.000103777689045042	GSONMT00063015001	FR914948.1	7160	13328	-	6169	protein_coding	- && - && -	-
										gene_GSONMT00018315001	54.7806331273803	41.9780649783164	37.0296094317927	72.5544979627617	70.548492832686	75.4075667121935	181.874	156.702058171096	79.2401691418908	143.846984256492	384.361751413293	247.30520728753	58.7164775075218	198.888	-1.75124	3.0738253335857e-07	0.000103777689045042	GSONMT00018315001	FR904628.1	518014	525458	-	7445	protein_coding	- && - && -	-
										gene_GSONMT00008027001	16.1119509198177	16.0767057363765	8.93818158698444	14.3199667031767	11.758082138781	23.6058469707736	53.4254387229592	60.5914624928237	106.942016890682	44.3438071768135	21.4328114170981	65.8226787457304	15.1351223426517	58.7597025743511	-1.95066	3.46556724194724e-07	0.000115994925634348	GSONMT00008027001	FR905546.1	141033	146656	+	5624	protein_coding	- && sp|Q9GLK0|TGM1_CANLF Protein-glutamine gamma-glutamyltransferase K OS=Canis lupus familiaris OX=9615 GN=TGM1 PE=2 SV=1 && -	-
										gene_GSONMT00069342001	6.4447803679271	7.14520254950067	2.55376616770984	19.0932889375689	5.42680714097585	5.90146174269341	82.9799367399154	181.774387478471	71.5094209329258	58.4040387206811	0	71.4646226382216	7.76088448439595	77.6887344183692	-3.31945	3.66460570217192e-07	0.000121165271156794	GSONMT00069342001	FR904443.1	1120893	1135865	+	14973	protein_coding	- && sp|P35072|TCB1_CAEBR Transposable element Tcb1 transposase OS=Caenorhabditis briggsae OX=6238 PE=3 SV=1 && PF13358:DDE superfamily endonuclease	-
										novel.7218	15.0378208584966	25.0082089232523	35.7527263479378	0.954664446878443	7.23574285463446	50.4902837985992	0	1.0446803878073	0.644229017413746	0	0	1.88064796416373	22.4132412049665	0.594926228230796	5.12371301093216	3.68245557010809e-07	0.000121165271156794	-	FR919079.1	9662	11118	+	1457	-	- && - && -	-
										gene_GSONMT00050774001	67.6701938632345	103.60543696776	137.903373056331	106.922418050386	150.141664233665	76.7190026550143	217.111889278409	205.802036398039	621.036772786851	351.505788596692	245.762904249392	258.589095072512	107.160348137732	316.634747730316	-1.56758	4.06307450499508e-07	0.000132565488009192	GSONMT00050774001	FR915499.1	11809	18199	-	6391	protein_coding	- && sp|Q91790|DUS1A_XENLA Dual specificity protein phosphatase 1-A OS=Xenopus laevis OX=8355 GN=dusp1-a PE=1 SV=1 && -	-
										novel.3515	45.1134625754897	75.9177770884446	91.9355820375542	22.9119467250826	55.1725392665878	68.1946690266794	20.4608063194312	17.7595665927242	18.0384124875849	16.2233440890781	10.0019786613124	3.76129592832745	59.8743294533064	14.3742340130764	2.05072311780979	4.33159098855693e-07	0.000140148626434759	-	FR905659.1	4490	18095	-	2870	-	- && - && -	-
										gene_GSONMT00081638001	1233.10131039672	1189.67622449186	1206.6545142429	1579.96965958382	1393.78496737396	1038.65726671404	660.429359532751	681.131612850363	312.451073445667	801.433198000458	457.233310231426	537.865317750826	1273.64065713388	575.090645301915	1.1477968943433	4.62061274504005e-07	0.000148066568644536	GSONMT00081638001	FR904347.1	188271	213425	-	25155	protein_coding	- && sp|P34257|TC3A_CAEEL Transposable element Tc3 transposase OS=Caenorhabditis elegans OX=6239 GN=tc3a PE=1 SV=1 && -	-
										gene_GSONMT00001810001	21.4826012264237	37.5123133848785	33.1989601802279	53.4612090251928	20.8027607070741	23.6058469707736	9.09369169752498	6.26808232684383	4.50960312189622	9.73400645344686	7.14427047236603	9.40323982081864	31.6772819157618	7.69214898214943	2.05860215398418	4.67044736278742e-07	0.000148066568644536	GSONMT00001810001	FR932271.1	31	3753	-	3723	protein_coding	- && sp|O57472|CHRD_DANRE Chordin OS=Danio rerio OX=7955 GN=chd PE=2 SV=1 && -	-
										novel.7553	24.7049914103872	19.6493070111268	14.0457139224041	18.1386244906904	28.0385035617085	9.83576957115568	163.68645055545	67.9042252074748	72.7978789677533	10.8155627260521	151.45853401416	124.122765634806	19.0688183279121	98.4642361842826	-2.36883	4.6907196062633e-07	0.000148066568644536	-	FR921837.1	7006	9383	-	2378	-	- && - && -	-
										novel.5076	21.4826012264237	32.153411472753	40.8602586833574	0	24.4206321343913	72.1289768551416	0	0	0	0	0	0	31.8409800620112	0	7.41114450948259	4.76486618671845e-07	0.000149176434176891	-	FR908535.1	7581	9320	+	1487	-	- && - && -	-
										gene_GSONMT00067376001	23.630861349066	56.2684700773177	25.5376616770984	17.183960043812	70.548492832686	39.3430782846227	7.95698023533435	14.6255254293023	7.73074820896495	5.40778136302603	7.14427047236603	6.58226787457304	38.7520873774338	8.24126226392778	2.2384358778543	4.83789784575143e-07	0.000149176434176891	GSONMT00067376001	FR904410.1	1208135	1224502	-	16368	protein_coding	- && sp|B2RQR8|ECE2_MOUSE Endothelin-converting enzyme 2 OS=Mus musculus OX=10090 GN=Ece2 PE=1 SV=1 && -	-
										novel.2855	46.1875926368108	91.1013325061335	38.3064925156476	0	59.6948785507343	29.507308713467	1.13671146219062	2.08936077561461	7.08651919155121	3.24466881781562	1.42885409447321	5.64194389249118	44.1329341537989	3.43800970568941	3.62191867868175	4.84114529085876e-07	0.000149176434176891	-	FR905186.1	310141	333978	-	5550	-	- && - && -	-
										novel.1805	36.5204220849202	49.1232675278171	58.7366218573263	33.4132556407455	72.3574285463446	32.7858985705189	21.5975177816218	10.446803878073	14.1730383831024	9.73400645344686	14.2885409447321	15.9855076953917	47.1561490379454	14.370902522728	1.71232525092955	5.03300500033743e-07	0.000153867285152048	-	FR904696.1	613657	626887	-	2337	-	- && - && -	-
										gene_GSONMT00067483001	320.090758273712	429.605303288728	831.250887589553	72.5544979627617	169.135489227081	245.238521307482	90.9369169752498	60.5914624928237	69.5767338806846	117.889633713967	78.5869751960264	50.7774950324206	344.645909608219	78.0598695485288	2.14234241061505	5.37018743865963e-07	0.000162892888666718	GSONMT00067483001	HG973524.1	1663402	1725926	+	62525	protein_coding	- && sp|O95789|ZMYM6_HUMAN Zinc finger MYM-type protein 6 OS=Homo sapiens OX=9606 GN=ZMYM6 PE=1 SV=2 && -	-
										gene_GSONMT00018796001	44.0393325141685	43.7643656156916	45.9677910187771	54.4158734720713	30.7519071321965	38.031642341802	175.053565177356	67.9042252074748	47.6729472886172	255.247280334829	534.391431332979	146.690541204771	42.8284853491178	204.493331757671	-2.25282	5.46983113093587e-07	0.000164629196503656	GSONMT00018796001	FR921260.1	6715	8514	-	1800	protein_coding	- && sp|O93267|TRP3_PSEAM Trypsinogen-like protein 3 OS=Pseudopleuronectes americanus OX=8265 GN=trp3 PE=2 SV=1 && PF00089:Trypsin	-
										novel.7202	42.9652024528473	46.4438165717543	53.6290895219066	0	145.619324949519	9.83576957115568	0	0	0	0	0	0.940323982081864	49.7488671778638	0.156720663680311	7.57257691583821	5.56837499146984e-07	0.000166305944168314	-	FR918969.1	4875	11409	+	6361	-	- && - && -	-
										novel.502	408.169423302049	404.597094365475	503.091935038838	232.93812503834	687.395571190274	188.191057794779	169.370007866403	150.433975844252	132.711177587232	97.3400645344686	172.891345431258	142.929245276443	404.063867788293	144.279302756676	1.48618555166575	5.79666944291496e-07	0.000171393146331624	-	FR904332.1	1843178	1847990	-	4664	-	- && sp|P35072|TCB1_CAEBR Transposable element Tcb1 transposase OS=Caenorhabditis briggsae OX=6238 PE=3 SV=1 && PF01498:Transposase	-
										gene_GSONMT00075136001	54.7806331273803	83.0629796379452	10.2150646708394	22.9119467250826	189.033782077325	85.2433362833492	14.7772490084781	20.8936077561461	9.01920624379244	3.24466881781562	2.85770818894641	4.70161991040932	74.207957086987	9.24901	3.00023074330828	5.82699616642826e-07	0.000171393146331624	GSONMT00075136001	HG973540.1	1929390	1934314	+	4925	protein_coding	- && sp|P17178|CP27A_RAT Sterol 26-hydroxylase, mitochondrial OS=Rattus norvegicus OX=10116 GN=Cyp27a1 PE=1 SV=1 && -	-
										gene_GSONMT00056389001	80.5597545990887	77.7040777258197	84.2742835344247	70.6451690690048	84.1155106851256	90.4890800546323	148.909201546971	130.585048475913	146.23998695292	131.949865257835	190.037594564936	164.556696864326	81.297979278016	152.046398943817	-0.898472	7.15082482274306e-07	0.000208750319223926	GSONMT00056389001	FR905823.1	18043	38799	-	20757	protein_coding	- && sp|Q9JLC8|SACS_MOUSE Sacsin OS=Mus musculus OX=10090 GN=Sacs PE=1 SV=2 && -	-
										gene_GSONMT00073471001	113.857786500045	154.515005132952	71.5054526958755	153.700975947429	89.5423178261015	34.7530524847501	337.603304270615	339.521126037374	103.720871803613	400.175820863926	1304.54378825404	508.715274306288	102.979098431192	499.046697589309	-2.27607	7.32318349704796e-07	0.000212186509295809	GSONMT00073471001	FR904511.1	714171	717049	-	2879	protein_coding	- && sp|P15253|CALR_RABIT Calreticulin OS=Oryctolagus cuniculus OX=9986 GN=CALR PE=1 SV=1 && -	-
										gene_GSONMT00000536001	375.945521462414	460.865564442793	257.930382938694	357.999167579416	421.482021282457	163.273774881184	1289.03079812417	566.216770191559	1049.44906936699	471.55853485587	3022.02640981083	1297.64709527297	339.582738764493	1282.65477960373	-1.91699	7.5573462165485e-07	0.000217349277187935	GSONMT00000536001	FR913574.1	8	3644	+	3637	protein_coding	- && sp|O42364|APOEB_DANRE Apolipoprotein Eb OS=Danio rerio OX=7955 GN=apoeb PE=2 SV=1 && -	-
										gene_GSONMT00031115001	1435.0377619251	1186.9967735358	1902.55579494383	1272.56770768897	1635.27788514739	1172.42373288176	788.877754760292	734.410312628535	647.450162500815	768.986509822302	950.187972824682	818.081864411221	1434.14327602047	784.665762824641	0.870417419337454	7.95216969371653e-07	0.00022702275038841	GSONMT00031115001	HG973525.1	2039	5873	+	3835	protein_coding	- && - && -	-
										gene_GSONMT00036814001	823.857757033347	556.432648542364	833.804653757263	1242.01844538886	681.064296192469	622.276354868449	2533.7298492229	1938.92679977036	1410.8615481361	1234.05570704254	7700.09471511611	2892.43656888381	793.242359297125	2951.68419802864	-1.89556	8.05638065180315e-07	0.000228319003786065	GSONMT00036814001	FR906155.1	93262	100589	-	7328	protein_coding	- && sp|Q9I927|FUCL5_ANGJA Fucolectin-5 OS=Anguilla japonica OX=7937 PE=2 SV=1 && -	-
										gene_GSONMT00023987001	42.9652024528473	22.3287579671896	54.9059726057616	34.367920087624	18.9938249934155	44.5888220559057	111.397723294681	115.959523046611	241.585881530155	43.2622509042083	124.310306219169	129.764709527297	36.3584166937906	127.71339908702	-1.82167	8.60767482226145e-07	0.000242175059890669	GSONMT00023987001	FR905020.1	62026	81426	+	19401	protein_coding	- && sp|Q3U962|CO5A2_MOUSE Collagen alpha-2(V) chain OS=Mus musculus OX=10090 GN=Col5a2 PE=1 SV=1 && -	-
										gene_GSONMT00063681001	667.034768080454	920.837978566898	139.180256140186	717.90766405259	1347.65710667567	595.391918040624	76.1596679667717	270.572220442092	87.6151463682695	279.041518332143	35.7213523618302	114.719525813987	731.334948592737	143.971571880849	2.34443851190409	8.7281081830383e-07	0.000243796782960176	GSONMT00063681001	FR904632.1	542792	560437	-	17646	protein_coding	- && sp|Q8BMA3|CNKR3_MOUSE Connector enhancer of kinase suppressor of ras 3 OS=Mus musculus OX=10090 GN=Cnksr3 PE=1 SV=1 && PF02892:BED zinc finger	zf-BED
										gene_GSONMT00064131001	0	0	0	2.86399334063533	0	3.27858985705189	40.9216126388624	24.027648919568	5.15383213930997	11.8971189986573	12.8596868502589	18.8064796416373	1.0237638662812	18.9443965313823	-4.04952	8.90115614262945e-07	0.00024551469707849	GSONMT00064131001	FR904258.1	3141381	3147796	-	6416	protein_coding	- && sp|P43166|CAH7_HUMAN Carbonic anhydrase 7 OS=Homo sapiens OX=9606 GN=CA7 PE=1 SV=1 && -	-
										gene_GSONMT00063678001	1597.2314011846	1596.9527698134	1293.48256394503	1393.81009244253	1056.41845677663	2274.02992485119	280.767731161084	598.601862213586	336.931776107389	999.357995887211	161.460512675472	393.995748492301	1535.3208681689	461.85260442284	1.73284990666534	8.94852707376815e-07	0.00024551469707849	GSONMT00063678001	FR904632.1	528195	530366	-	2172	protein_coding	- && sp|Q8BMA3|CNKR3_MOUSE Connector enhancer of kinase suppressor of ras 3 OS=Mus musculus OX=10090 GN=Cnksr3 PE=1 SV=1 && PF06663:Protein of unknown function (DUF1170)	-
										gene_GSONMT00030460001	19.3343411037813	19.6493070111268	6.3844154192746	81.1464779846677	11.758082138781	7.86861565692454	134.131952538493	128.495687700299	94.7016655598207	143.846984256492	92.8755161407584	159.855076953917	24.3568732190927	125.65114719163	-2.36696	9.06684612868233e-07	0.00024551469707849	GSONMT00030460001	FR911926.1	16349	18232	-	1884	protein_coding	- && sp|B0FPE9|NLRP3_MACMU NACHT, LRR and PYD domains-containing protein 3 OS=Macaca mulatta OX=9544 GN=NLRP3 PE=2 SV=1 && PF17776:NLRC4 helical domain HD2|PF17779:NOD2 winged helix domain|PF05729:NACHT domain	-
										gene_GSONMT00001264001	22.5567312877448	31.2602611540654	0	17.183960043812	24.4206321343913	23.6058469707736	0	3.13404116342191	0.644229017413746	0	0	0	19.8379052651312	0.629711696805943	4.92858813948832	9.09096808095777e-07	0.00024551469707849	GSONMT00001264001	FR907477.1	42186	64931	-	22746	protein_coding	- && sp|Q99250|SCN2A_HUMAN Sodium channel protein type 2 subunit alpha OS=Homo sapiens OX=9606 GN=SCN2A PE=1 SV=3 && PF00520:Ion transport protein|PF06512:Sodium ion transport-associated	-
										gene_GSONMT00000327001	0	6.25205223081308	3.83064925156476	1.90932889375689	1.80893571365862	1.96715391423114	25.0076521681937	10.446803878073	14.1730383831024	18.3864566342885	17.1462491336785	23.5080995520466	2.62802000067075	18.1113832915638	-2.78622	9.10578385084802e-07	0.00024551469707849	GSONMT00000327001	FR904663.1	690765	724348	+	33584	protein_coding	- && sp|Q8K0U4|HS12A_MOUSE Heat shock 70 kDa protein 12A OS=Mus musculus OX=10090 GN=Hspa12a PE=1 SV=1 && -	-
										gene_GSONMT00055988001	45.1134625754897	46.4438165717543	37.0296094317927	61.0985246002204	31.6563749890258	55.7360275698822	88.6634940508685	149.389295456445	233.210904303776	133.03142153044	60.0118719678747	142.929245276443	46.1796359563608	134.539372097641	-1.54588	9.34256446021314e-07	0.000249423053142455	GSONMT00055988001	FR910852.1	971	17141	-	16171	protein_coding	- && - && -	-
										gene_GSONMT00003226001	272.82903557558	234.898533814834	214.516358087627	201.434198291352	232.448239205132	200.649699251576	339.876727194996	357.280692630098	385.893181430834	374.218470321401	457.233310231426	376.129592832745	226.129344037683	381.771995773584	-0.755638	9.37922159346789e-07	0.000249423053142455	GSONMT00003226001	FR904992.1	356196	406829	+	50634	protein_coding	- && sp|Q04202|TCB2_CAEBR Transposable element Tcb2 transposase OS=Caenorhabditis briggsae OX=6238 PE=3 SV=1 && PF00090:Thrombospondin type 1 domain	-
										novel.5391	68.7443239245557	102.712286649072	31.922077096373	43.9145645564084	78.6887035441498	36.7202063989812	3.41013438657187	22.9829685317607	16.1057254353437	14.0602315438677	12.8596868502589	20.687127605801	60.4504	15.0176457256006	1.99888206163112	9.61429400563377e-07	0.00025393508779778	-	FR909550.1	14379	18253	+	3148	-	- && sp|P55041|GEM_MOUSE GTP-binding protein GEM OS=Mus musculus OX=10090 GN=Gem PE=1 SV=2 && -	-
										gene_GSONMT00032762001	19582.4651479465	16116.0043503988	30813.7425795869	12038.3186751372	18200.6066829762	18594.8502332555	5730.16248090293	11430.8928033875	3292.01027898424	9466.86205411337	4856.67506711443	6948.05390360289	19224.3312782168	6954.1094313509	1.46699848099541	9.74050585706694e-07	0.000255530324598974	GSONMT00032762001	FR907738.1	63532	64841	+	1310	protein_coding	- && sp|P80856|FABPL_RHASA Fatty acid-binding protein, liver OS=Rhamdia sapo OX=55673 GN=fabp1 PE=1 SV=2 && -	-
										gene_GSONMT00044489001	55.8547631887015	14.2904050990013	58.7366218573263	0	86.8289142556136	18.3601031994906	0	0	0	0	0	0	39.0118012666889	0	7.70221582383774	1.02927825474758e-06	0.000267594458101308	GSONMT00044489001	FR924990.1	1684	7774	-	6091	protein_coding	- && sp|Q9R1K2|TEN2_RAT Teneurin-2 OS=Rattus norvegicus OX=10116 GN=Tenm2 PE=1 SV=2 && -	-
										gene_GSONMT00018512001	451.134625754897	625.205223081308	381.788042072621	429.599	643.981114062467	332.449011505062	158.002893244496	175.506305151627	275.08579043567	120.052746259178	261.480299288597	222.856783753402	477.359502928609	202.164136355495	1.23859319728272	1.03477154358136e-06	0.000267594458101308	GSONMT00018512001	FR910814.1	2359	22646	-	20288	protein_coding	- && - && -	-
										gene_GSONMT00054487001	6.4447803679271	7.14520254950067	8.93818158698444	11.4559733625413	1.80893571365862	11.1472055139764	0	0	0	0	0	0	7.8233798490981	0	5.38749745565979	1.04071403629778e-06	0.000267594458101308	GSONMT00054487001	FR908854.1	14790	16981	+	2192	protein_coding	- && sp|P28339|DPOD1_BOVIN DNA polymerase delta catalytic subunit OS=Bos taurus OX=9913 GN=POLD1 PE=1 SV=1 && PF13358:DDE superfamily endonuclease	-
										gene_GSONMT00033555001	654.145	716.306555587442	812.097641331729	509.790814633089	697.344717615396	798.008771206431	400.122434691099	305.046673239733	246.739713669465	406.665158499558	455.804456136953	348.860197352371	697.948951286448	360.539772264863	0.955900688075527	1.08652733457151e-06	0.000277536251921535	GSONMT00033555001	FR905120.1	104484	129522	-	25039	protein_coding	- && sp|Q04202|TCB2_CAEBR Transposable element Tcb2 transposase OS=Caenorhabditis briggsae OX=6238 PE=3 SV=1 && PF00078:Reverse transcriptase (RNA-dependent DNA polymerase)	-
										gene_GSONMT00026538001	286.792726372756	142.904050990013	174.932982488124	536.521419145685	75.0708321168325	57.0474635127029	962.794608475457	1193.02500287594	293.124202923254	897.691706262321	1826.07553273676	1020.25152055882	212.211579104352	1032.16042897209	-2.28259	1.12903236571042e-06	0.000284977366876379	GSONMT00026538001	FR912027.1	7141	8481	-	1341	protein_coding	- && sp|Q8CHJ2|AQP12_MOUSE Aquaporin-12 OS=Mus musculus OX=10090 GN=Aqp12 PE=1 SV=1 && PF00230:Major intrinsic protein	-
										novel.3199	12.8895607358542	8.03835286818825	25.5376616770984	10.5013089156629	13.5670178524396	7.86861565692454	0	0	0.644229017413746	2.16311254521041	0	0	13.0670862843613	0.46789026043736	4.69814753936467	1.13460263502512e-06	0.000284977366876379	-	FR905413.1	1944	27566	+	1446	-	- && - && -	-
										gene_GSONMT00001262001	175.083199995353	261.693043375462	1.27688308385492	79.2371490909108	119.389757101469	305.564574677236	11.3671146219062	7.31276271465113	21.2595575746536	6.48933763563124	2.85770818894641	12.2242117670642	157.040767887381	10.2517820838088	3.92095730373706	1.13767815035901e-06	0.000284977366876379	GSONMT00001262001	FR907477.1	25076	29236	-	4161	protein_coding	- && sp|Q99250|SCN2A_HUMAN Sodium channel protein type 2 subunit alpha OS=Homo sapiens OX=9606 GN=SCN2A PE=1 SV=3 && PF00520:Ion transport protein	-
										gene_GSONMT00055129001	114.931916561367	76.8109274071322	130.242074553202	120.287720306684	142.905921379031	48.523129884368	201.19792880774	306.09135362754	369.143226978076	141.683871711282	771.581211015532	408.100608223529	105.616948348631	366.299700060617	-1.79584	1.20153791360122e-06	0.000299044301496674	GSONMT00055129001	FR904761.1	595328	606961	+	11634	protein_coding	- && sp|Q28178|TSP1_BOVIN Thrombospondin-1 OS=Bos taurus OX=9913 GN=THBS1 PE=2 SV=2 && PF02412:Thrombospondin type 3 repeat|PF05735:Thrombospondin C-terminal region	-
										gene_GSONMT00067802001	233.086223306697	292.953304529527	140.457139224041	209.071513866379	217.072285639034	241.304213479019	529.70754138083	349.967929915447	306.653012288943	643.525982200098	875.887559912076	610.270264371129	222.324113340783	552.668715011421	-1.31053	1.2524981193728e-06	0.000309741987151392	GSONMT00067802001	FR904417.1	27837	37763	-	9927	protein_coding	- && sp|Q7ZU99|TERA_DANRE Transitional endoplasmic reticulum ATPase OS=Danio rerio OX=7955 GN=vcp PE=1 SV=1 && -	-
										gene_GSONMT00053003001	2.14826012264237	0	0	8.59198002190599	3.61787142731723	0	26.1443636303843	20.8936077561461	13.5288093656887	46.5069197220239	35.7213523618302	12.2242117670642	2.39301859531093	25.8365441005229	-3.43545	1.2943664444098e-06	0.000312845350301211	GSONMT00053003001	FR904848.1	299506	300681	+	1176	protein_coding	- && - && PF01926:50S ribosome-binding GTPase	-
										gene_GSONMT00080902001	1.07413006132118	0	0	1.90932889375689	2.71340357048792	3.27858985705189	45.4684584876249	16.7148862049169	27.7018477487911	12.9786752712625	1.42885409447321	19.7468036237191	1.49590873043631	20.6732542384646	-3.70477	1.29570367685875e-06	0.000312845350301211	GSONMT00080902001	FR904338.1	1882601	1890255	+	7655	protein_coding	- && sp|Q90474|H90A1_DANRE Heat shock protein HSP 90-alpha 1 OS=Danio rerio OX=7955 GN=hsp90a.1 PE=1 SV=3 && PF00183:Hsp90 protein	-
										gene_GSONMT00013943001	578.956103052117	1329.90082452581	955.10854672348	16.2292955969335	15.3759535660982	1.96715391423114	3.41013438657187	4.17872155122922	7.73074820896495	0	11.4308327557857	15.9855076953917	482.922979563112	7.12265743299056	6.08275585654253	1.29668294020435e-06	0.000312845350301211	GSONMT00013943001	FR904727.1	512412	513665	-	1254	protein_coding	- && sp|Q802Y8|ZB16A_DANRE Zinc finger and BTB domain-containing protein 16-A OS=Danio rerio OX=7955 GN=zbtb16a PE=1 SV=1 && PF00651:BTB/POZ domain	ZBTB
										gene_GSONMT00010825001	216.974272386879	171.484861188016	278.360512280373	186.159567141296	284.907374901232	199.338263308755	139.815509849446	110.736121107574	95.9901235946482	113.563408623547	121.452598030223	93.0920742261045	222.870808534425	112.44163923859	0.989529142571842	1.29727763350577e-06	0.000312845350301211	GSONMT00010825001	FR906669.1	195	3369	+	3175	protein_coding	- && sp|Q9JLB0|PALS2_MOUSE Protein PALS2 OS=Mus musculus OX=10090 GN=Pals2 PE=1 SV=1 && -	-
										gene_GSONMT00025115001	74.1149742311616	62.5205223081308	107.258179043813	63.0078534939773	97.6825285375652	97.046259768736	34.1013438657187	51.1893390025579	33.4999089055148	35.6913569959718	27.1482277949909	28.2097194624559	83.6050528972307	34.973316004535	1.25377420861636	1.38749858837866e-06	0.000332537161681418	GSONMT00025115001	FR906034.1	164240	171415	+	7176	protein_coding	- && - && -	-
										gene_GSONMT00011738001	24.7049914103872	22.3287579671896	102.150646708394	4.77332223439222	36.1787142731723	34.0973345133397	6.82026877314373	1.0446803878073	7.08651919155121	0	0	4.70161991040932	37.3722945178124	3.27551471048526	3.43892513556322	1.46388992169731e-06	0.000348693190796439	GSONMT00011738001	FR905065.1	57140	60159	-	3020	protein_coding	- && sp|Q8R1T4|S35A3_MOUSE UDP-N-acetylglucosamine transporter OS=Mus musculus OX=10090 GN=Slc35a3 PE=2 SV=1 && -	-
										gene_GSONMT00012917001	41.8910723915261	40.1917643409412	48.521557186487	39.1412423220162	53.3636035529292	56.3917455412926	14.7772490084781	21.9382881439534	19.3268705224124	23.7942379973145	14.2885409447321	10.3435638029005	46.5834975558654	17.4114584032985	1.41656791034545	1.64829570694713e-06	0.000390223958036154	GSONMT00012917001	FR910206.1	21405	23270	+	1866	protein_coding	- && sp|P53348|BTG1_BOVIN Protein BTG1 OS=Bos taurus OX=9913 GN=BTG1 PE=2 SV=2 && PF07742:BTG family	-
										novel.5220	0	2.67945095606275	2.55376616770984	3.81865778751377	0.904467856829308	0	22.7342292438124	17.7595665927242	1.93268705224124	4.32622509042083	102.877494802071	34.7919873370289	1.65939046135261	30.7370316863831	-4.23923	1.6637326546255e-06	0.000391491418475695	-	FR908900.1	10309	15123	-	3970	-	- && - && -	-
										gene_GSONMT00027711001	38.6686822075626	51.8027184838798	47.244674102632	4.77332223439222	46.1278606982947	17.0486672566698	5.68355731095311	2.08936077561461	2.57691606965498	1.08155627260521	12.8596868502589	4.70161991040932	34.2776541639052	4.83211619824935	2.88780489029043	1.6861010768838e-06	0.000394005569349136	GSONMT00027711001	FR909540.1	30172	35139	-	4968	protein_coding	- && sp|O42266|OPSP_ICTPU Parapinopsin OS=Ictalurus punctatus OX=7998 PE=2 SV=1 && -	-
										gene_GSONMT00023852001	1891.5430379866	1628.21303096746	4953.02948227323	491.652190142398	2238.55794565254	3075.97300388609	1110.56709856024	316.538157505613	377.518204204455	701.930020920779	240.047487871499	603.687996496556	2379.82811515139	558.381494259857	2.09144323274484	1.69471308095879e-06	0.000394005569349136	GSONMT00023852001	FR907131.1	29957	43838	-	13882	protein_coding	- && sp|Q8BJD1|ITIH5_MOUSE Inter-alpha-trypsin inhibitor heavy chain H5 OS=Mus musculus OX=10090 GN=Itih5 PE=1 SV=1 && -	-
										gene_GSONMT00041033001	94.5234453962641	110.75063951726	40.8602586833574	113.605069178535	236.066110632449	74.0961307693728	31.8279209413374	36.5638135732557	21.9037865920674	20.5495691794989	35.7213523618302	47.0161991040932	111.650275696206	32.2637736253471	1.79684987305459	1.70717762807105e-06	0.000394540943973135	GSONMT00041033001	FR904611.1	770883	778008	+	7126	protein_coding	- && sp|P16611|IBP3_PIG Insulin-like growth factor-binding protein 3 OS=Sus scrofa OX=9823 GN=IGFBP3 PE=1 SV=3 && PF00219:Insulin-like growth factor binding protein	-
										gene_GSONMT00058400001	52.6323730047379	38.4054637035661	58.7366218573263	24.8212756188395	7.23574285463446	43.277386113085	10.2304031597156	1.0446803878073	5.79806115672371	7.57089390823645	5.71541637789283	10.3435638029005	37.5181438586982	6.78383646554606	2.46353316482439	1.78431527265327e-06	0.000409927957254649	GSONMT00058400001	FR940439.1	368	3467	-	3100	protein_coding	- && sp|O70263|LNX1_MOUSE E3 ubiquitin-protein ligase LNX OS=Mus musculus OX=10090 GN=Lnx1 PE=1 SV=1 && PF00595:PDZ domain	-
										novel.997	257.791214717084	255.440991144649	165.99480090114	115.514398072292	644.885581919296	402.610834445973	132.995241076303	87.7531525758136	85.6824593160282	108.155627260521	67.1561424402407	86.5098063515314	307.039636866739	94.7087381700729	1.6979320738771	1.80562896780962e-06	0.000412384413553978	-	FR904448.1	266026	282406	+	13358	-	- && sp|Q04202|TCB2_CAEBR Transposable element Tcb2 transposase OS=Caenorhabditis briggsae OX=6238 PE=3 SV=1 && PF01498:Transposase	-
										gene_GSONMT00009461001	39.7428122688838	58.9479210333805	11.4919477546943	0	28.9429714185379	29.507308713467	0	5.22340193903652	0.644229017413746	0	1.42885409447321	1.88064796416373	28.1054935314939	1.5295221691812	4.21406077981908	1.87927805805097e-06	0.000426695028549047	GSONMT00009461001	FR940508.1	927	1701	+	775	protein_coding	- && - && -	-
										gene_GSONMT00063321001	328.683798764282	374.229983530097	528.629596715937	206.207520525744	383.494371295627	299.663112934543	215.975177816218	104.46803878073	105.009329838441	70.3011577193384	181.464469998097	132.585681473543	353.484730627705	134.967309271061	1.39166950594816	1.92530669262617e-06	0.000434604404929672	GSONMT00063321001	FR904664.1	677999	694486	-	16488	protein_coding	- && sp|Q7TMB7|PLPR4_RAT 2-lysophosphatidate phosphatase PLPPR4 OS=Rattus norvegicus OX=10116 GN=Plppr4 PE=1 SV=1 && -	-
										novel.473	22.5567312877448	11.6109541429386	53.6290895219066	14.3199667031767	62.4082821212222	28.8515907420567	0	3.13404116342191	0	11.8971189986573	1.42885409447321	1.88064796416373	32.2294357531743	3.05677703678602	3.42661719802458	1.94941102830751e-06	0.000437501922457037	-	FR904325.1	543485	548669	+	5107	-	- && sp|A4Z944|ZBED5_CANLF Zinc finger BED domain-containing protein 5 OS=Canis lupus familiaris OX=9615 GN=ZBED5 PE=4 SV=1 && -	-
										gene_GSONMT00048511001	60.1512834339862	158.98075672639	38.3064925156476	14.3199667031767	100.395932108053	16.3929492852595	6.82026877314373	6.26808232684383	16.7499544527574	15.1417878164729	7.14427047236603	11.2838877849824	64.7578967954188	10.568041937761	2.59708961886406	2.03514156021977e-06	0.000454117277109729	GSONMT00048511001	FR907076.1	35291	41517	+	6227	protein_coding	- && - && -	-
										gene_GSONMT00031151001	1368.44169812319	245.616337639085	2640.59421741197	1600.97227741515	1434.48602093128	1650.44213403992	470.598545346918	383.397702325281	593.33492503806	455.335190766792	394.363730074605	415.623200080184	1490.0921142601	452.108882271973	1.71998794705317	2.26511002999893e-06	0.000501895582477658	GSONMT00031151001	FR923384.1	6399	8540	-	2142	protein_coding	- && sp|Q80X89|UD2A1_MOUSE UDP-glucuronosyltransferase 2A1 OS=Mus musculus OX=10090 GN=Ugt2a1 PE=2 SV=1 && PF00201:UDP-glucoronosyl and UDP-glucosyl transferase	-
										novel.4890	442.541585264327	468.010766992294	1473.52307876858	0	783.269164014181	0	0	1.0446803878073	1.93268705224124	0	0	0	527.890765839897	0.496227906674757	9.90834	2.27511519384092e-06	0.000501895582477658	-	FR907972.1	32308	49960	+	3335	-	- && sp|Q6DFC2|CCD77_XENLA Coiled-coil domain-containing protein 77 OS=Xenopus laevis OX=8355 GN=ccdc77 PE=2 SV=1 && -	-
										gene_GSONMT00033988001	124.599087113257	143.797201308701	164.717917817285	152.746311500551	140.192517808543	156.06087719567	408.079414926433	265.348818503055	161.70148337085	467.232309765449	458.662164325899	284.918166570805	147.018985457334	340.990392910415	-1.21082	2.32732777584797e-06	0.000510513153813972	GSONMT00033988001	HG973526.1	2777318	2802014	+	24697	protein_coding	- && sp|Q16881|TRXR1_HUMAN Thioredoxin reductase 1, cytoplasmic OS=Homo sapiens OX=9606 GN=TXNRD1 PE=1 SV=3 && -	-
										gene_GSONMT00041949001	38.6686822075626	46.4438165717543	34.4758432640828	37.2319134282593	38.8921178436602	52.4574377128303	163.68645055545	167.148862049169	316.960676567563	59.4855949932864	47.1521851176158	126.00341359897	41.3616351713583	146.739530480342	-1.82876	2.38755632057578e-06	0.000520782369116153	GSONMT00041949001	FR906072.1	82785	97087	+	14303	protein_coding	- && - && -	-
										gene_GSONMT00081756001	239.531003674624	246.509487957773	366.465445066362	185.204902694418	123.007628528786	202.616853165807	427.403509783674	332.208363322723	792.401691418908	768.986509822302	670.132570307934	474.863610951341	227.222553514628	577.666042601147	-1.34866	2.47822108258039e-06	0.000537538613141153	GSONMT00081756001	FR904348.1	714513	717005	+	2493	protein_coding	- && sp|Q63073|BTG1_RAT Protein BTG1 OS=Rattus norvegicus OX=10116 GN=Btg1 PE=2 SV=1 && -	-
										gene_GSONMT00069340001	70.8925840471981	43.7643656156916	31.922077096373	83.0558068784246	53.3636035529292	41.3102321988539	180.737122488309	138.942491578372	100.499726716544	129.786752712625	97.162078424178	141.04859731228	54.051444898245	131.362794872051	-1.2806	2.53235906370031e-06	0.000546229850040156	GSONMT00069340001	FR904443.1	1107606	1115204	+	7599	protein_coding	- && sp|O00258|GET1_HUMAN Guided entry of tail-anchored proteins factor 1 OS=Homo sapiens OX=9606 GN=GET1 PE=1 SV=2 && PF04937:Protein of unknown function (DUF 659)	-
										gene_GSONMT00082031001	230.937963184054	125.934194934949	169.825450152704	279.716682935384	219.785689209522	238.025623621967	392.165454455765	446.078525593719	373.652830099973	497.515885398395	404.365708735918	376.129592832745	210.704267339764	414.984666186086	-0.97623	2.60073882418255e-06	0.000557880030871336	GSONMT00082031001	FR904353.1	1065659	1082272	+	16614	protein_coding	- && sp|Q9PT92|CATA_DANRE Catalase OS=Danio rerio OX=7955 GN=cat PE=2 SV=1 && -	-
										gene_GSONMT00042787001	49.4099828207744	42.871215297004	99.5968805406838	83.0558068784246	47.9367964119533	50.4902837985992	104.577454521537	152.523336619867	137.865009726542	170.885891071623	158.602804486526	132.585681473543	62.2268276245732	142.840029649939	-1.20776	2.63451276266916e-06	0.000559416522677263	GSONMT00042787001	FR904868.1	75689	87865	+	12177	protein_coding	- && sp|Q14186|TFDP1_HUMAN Transcription factor Dp-1 OS=Homo sapiens OX=9606 GN=TFDP1 PE=1 SV=1 && -	-
										gene_GSONMT00064210001	49.4099828207744	33.0465617914406	25.5376616770984	59.1891957064635	51.5546678392706	57.7031814841133	107.987588908109	106.557399556345	83.1055432463732	120.052746259178	111.45061936891	93.0920742261045	46.0735418865268	103.707661927503	-1.15595	2.63671827254775e-06	0.000559416522677263	GSONMT00064210001	FR904267.1	310480	319230	-	8751	protein_coding	- && sp|Q5U1V9|TSN31_RAT Tetraspanin-31 OS=Rattus norvegicus OX=10116 GN=Tspan31 PE=2 SV=1 && -	-
										novel.7412	6.4447803679271	7.14520254950067	0	0.954664446878443	9.94914642512239	7.21289768551416	30.6912094791468	21.9382881439534	16.1057254353437	25.957350542525	47.1521851176158	28.2097194624559	5.28444857915713	28.3424130301734	-2.36637	2.90153164194748e-06	0.000612254714838332	-	FR920504.1	167	3212	-	3046	-	- && - && -	-
										gene_GSONMT00047087001	29.0015116556719	21.435607648502	25.5376616770984	37.2319134282593	24.4206321343913	25.5730008850048	47.7418814120061	78.3510290855479	153.326506144472	51.9147010850499	60.0118719678747	77.1065665307128	27.200054571488	78.0754260376105	-1.53387	3.059559007075e-06	0.00064211047572267	GSONMT00047087001	FR905369.1	249417	263175	-	13759	protein_coding	- && sp|Q95116|TSP2_BOVIN Thrombospondin-2 OS=Bos taurus OX=9913 GN=THBS2 PE=2 SV=2 && PF01498:Transposase	-
										novel.10550	3.22239018396355	2.67945095606275	0	1.90932889375689	0.904467856829308	0	18.1874	8.35744310245844	9.01920624379244	21.6311254521041	14.2885409447321	11.2838877849824	1.45260631510208	13.7945978205199	-3.27333	3.09514444343427e-06	0.000646086441724618	-	FR973488.1	208	2106	+	983	-	- && - && -	-
										gene_GSONMT00074442001	9.66717055189064	13.3972547803137	8.93818158698444	9.54664446878443	7.23574285463446	1.96715391423114	38.6481897144811	34.4744527976411	66.3555887936159	17.3049003616833	21.4328114170981	37.6129592832745	8.45869135947314	35.9714837279657	-2.12369	3.12464141639316e-06	0.000648755762742677	GSONMT00074442001	FR904525.1	781110	786954	+	5845	protein_coding	- && sp|Q91712|ETS2B_XENLA Protein c-ets-2-B OS=Xenopus laevis OX=8355 GN=ets2-b PE=2 SV=1 && -	ETS
										novel.1096	1079.50071162779	1255.76934807474	1084.07373819283	495.470847929912	1040.1380353537	980.954085229926	521.750561145496	550.54656437445	337.576005124803	317.977544145931	525.81830676614	481.445878825914	989.317794401483	455.852476730456	1.11879902414811	3.18022225382821e-06	0.000656783559718798	-	FR904477.1	419223	422397	+	3155	-	- && - && -	-
										gene_GSONMT00075844001	124.599087113257	231.325932540084	192.809345662093	112.650404731656	99.4914642512239	154.093723281439	29.5544980169562	67.9042252074748	26.4133897139636	42.180694631603	97.162078424178	49.8371710503388	152.494992929959	52.1753428407524	1.56018323660007	3.32453532824207e-06	0.000682954543144585	GSONMT00075844001	FR904552.1	198579	202865	-	4287	protein_coding	- && sp|Q5PQS7|CC174_RAT Coiled-coil domain-containing protein 174 OS=Rattus norvegicus OX=10116 GN=Ccdc174 PE=2 SV=2 && PF09004:Domain of unknown function (DUF1891)	-
										novel.10768	54.7806331273803	127.720495572324	21.7070124255336	11.4559733625413	72.3574285463446	15.0815133424387	1.13671146219062	16.7148862049169	1.28845803482749	8.65245018084165	4.28656228341962	4.70161991040932	50.5171760627605	6.13011467943426	3.05528724243777	3.40239629590571e-06	0.00069527072939387	-	FR978925.1	193	2054	-	1824	-	- && - && -	-
										gene_GSONMT00066036001	5623.07087101639	4568.46388008699	16535.6359359212	4346.58722663755	2178.8630671018	6856.18710906692	2852.00905863627	1624.47800304036	668.709720075468	1480.65053719653	2057.54989604142	2157.10321489579	6684.80134830514	1806.75007164764	1.88759605804812	3.42219798659599e-06	0.0006956558064271	GSONMT00066036001	FR904390.1	1456771	1460252	+	3482	protein_coding	- && sp|Q19KA1|G6PC1_FELCA Glucose-6-phosphatase catalytic subunit 1 OS=Felis catus OX=9685 GN=G6PC1 PE=2 SV=1 && -	-
										novel.3894	32.2239018396355	20.5424573298144	17.8763631739689	21.9572822782042	7.23574285463446	12.4586414567972	0	1.0446803878073	1.93268705224124	0	8.57312456683924	1.88064796416373	18.7157314888424	2.23852332850859	3.17121270749643	3.64521458057092e-06	0.000737130735964825	-	FR906104.1	82671	87315	-	1402	-	- && sp|O75387|LAT3_HUMAN Large neutral amino acids transporter small subunit 3 OS=Homo sapiens OX=9606 GN=SLC43A1 PE=1 SV=1 && -	-
										gene_GSONMT00058821001	23.630861349066	78.5972280445073	26.8145447609533	9.54664446878443	29.8474392753672	15.0815133424387	1.13671146219062	6.26808232684383	8.3749772263787	4.32622509042083	4.28656228341962	4.70161991040932	30.5863718735195	4.84902971661049	2.61880688108904	3.66517540257745e-06	0.00073732694394027	GSONMT00058821001	FR927778.1	4239	5141	-	903	protein_coding	- && sp|Q5JWF2|GNAS1_HUMAN Guanine nucleotide-binding protein G(s) subunit alpha isoforms XLas OS=Homo sapiens OX=9606 GN=GNAS PE=1 SV=2 && -	-
										gene_GSONMT00008718001	152.526468707608	230.432782221396	146.841554643316	146.063660372402	245.110789200742	115.406362968227	98.8938972105841	24.027648919568	55.4036954975822	46.5069197220239	81.4446833849728	71.4646226382216	172.730269685615	62.9569112288254	1.46091152546523	3.70141358098839e-06	0.000737828048641187	GSONMT00008718001	FR919943.1	8427	10436	-	2010	protein_coding	- && sp|Q5R6T0|FLRT3_PONAB Leucine-rich repeat transmembrane protein FLRT3 OS=Pongo abelii OX=9601 GN=FLRT3 PE=2 SV=1 && PF13855:Leucine rich repeat|PF01462:Leucine rich repeat N-terminal domain	-
										gene_GSONMT00000049001	0	0	0	0	0	0	4.54684584876249	17.7595665927242	0	2.16311254521041	27.1482277949909	15.0451837133098	0	11.110489415833	-5.99207	3.70567324692297e-06	0.000737828048641187	GSONMT00000049001	FR906117.1	33501	38467	-	4967	protein_coding	- && - && -	-
										gene_GSONMT00034817001	122.450826990615	90.2081821874459	126.411425301637	148.927653713037	64.2172178348809	201.961135194397	28.4177865547656	16.7148862049169	81.172856194132	17.3049003616833	11.4308327557857	35.7323113191108	125.696073537002	31.7955955650657	1.95905096711682	3.90446746254674e-06	0.000773443131126733	GSONMT00034817001	FR905301.1	336568	342135	-	5568	protein_coding	- && sp|Q5TD94|RSH4A_HUMAN Radial spoke head protein 4 homolog A OS=Homo sapiens OX=9606 GN=RSPH4A PE=2 SV=1 && -	-
										gene_GSONMT00017586001	67.6701938632345	41.0849146596288	135.349606888622	71.5998335158833	45.2233928414654	75.4075667121935	212.565043429646	230.874365705414	602.998360299266	78.9536079001801	284.341964800168	173.019612703063	72.7225847468378	263.792159139623	-1.865	4.07715811543777e-06	0.000803551984720746	GSONMT00017586001	FR904756.1	38761	82419	-	43659	protein_coding	- && sp|P15989|CO6A3_CHICK Collagen alpha-3(VI) chain OS=Gallus gallus OX=9031 GN=COL6A3 PE=2 SV=2 && -	-
										gene_GSONMT00080308001	204.084711651025	206.317723616832	231.115838177741	82.1011424315461	192.651653504643	135.077902110538	105.714165983728	75.216987922126	36.7210539925835	65.9749326289176	38.5790605507766	63.9420307815667	175.224828582054	64.358038643283	1.44559127031183	4.11816733689149e-06	0.00080753517687954	GSONMT00080308001	FR904330.1	1493508	1517560	-	24053	protein_coding	- && sp|P81122|IRS2_MOUSE Insulin receptor substrate 2 OS=Mus musculus OX=10090 GN=Irs2 PE=1 SV=2 && -	-
										novel.7780	9.66717055189064	12.5041044616262	6.3844154192746	24.8212756188395	6.33127499780515	4.59002579987265	2.27342292438124	0	0	0	0	0	10.7163778082181	0.378903820730207	4.86923527429931	4.189588463647e-06	0.000817411867786726	-	FR924024.1	7060	8227	+	597	-	- && - && -	-
										gene_GSONMT00056891001	3504.88639009102	3436.84242630982	6720.23567032844	3849.20704981388	3516.57102735235	1100.29475602662	11813.8422265471	13656.0620294171	3619.92284884784	16342.3152790647	14358.5547953613	11613.9415026931	3688.00621998702	11900.7731136552	-1.69026	4.56299322266421e-06	0.000885813874315803	GSONMT00056891001	FR913714.1	2770	4333	-	1564	protein_coding	- && sp|P06909|CFAH_MOUSE Complement factor H OS=Mus musculus OX=10090 GN=Cfh PE=1 SV=2 && -	-
										gene_GSONMT00065804001	95.5975754575853	98.2465350556342	159.610385481865	114.559733625413	143.81038923586	146.880825595925	64.7925533448655	77.3063486977406	57.9806115672371	38.9360258137874	65.7272883457675	56.4194389249118	126.450907408714	60.1937111157183	1.07299	4.62740472396472e-06	0.000893848834888826	GSONMT00065804001	FR904387.1	584776	608082	-	23307	protein_coding	- && sp|P58368|ANKHB_DANRE Progressive ankylosis protein homolog B OS=Danio rerio OX=7955 GN=ankhb PE=2 SV=2 && -	-
										gene_GSONMT00060618001	31.1497717783143	51.8027184838798	29.3683109286632	7.63731557502755	24.4206321343913	53.1131556842407	0	5.22340193903652	5.79806115672371	12.9786752712625	4.28656228341962	5.64194389249118	32.9153174307528	5.65477409048892	2.53529070063402	4.75886917853567e-06	0.000914692350127852	GSONMT00060618001	HG973527.1	5528033	5533561	-	5529	protein_coding	- && sp|Q66II5|T3HPD_XENTR Trans-L-3-hydroxyproline dehydratase OS=Xenopus tropicalis OX=8364 GN=l3hypdh PE=2 SV=1 && PF05544:Proline racemase	-
										gene_GSONMT00048649001	1214.84109935426	79.4903783631949	247.715318267854	3125.57139908002	460.374139126118	219.009802451066	10843.0906378363	10615	2737.32909499101	6330.34886355827	24157.6361752585	12216.6891752076	891.167022773752	11150.0152278936	-3.64522	4.91232295712821e-06	0.000939536212480097	GSONMT00048649001	FR917873.1	9064	10487	+	1424	protein_coding	- && - && -	-
										gene_GSONMT00048937001	195.491671160455	206.317723616832	223.454539674611	205.252856078865	131.14783924025	184.256749966316	421.719952472721	396.978547366776	341.441379229285	354.750457414508	241.476341965972	359.203761155272	190.986896622888	352.595073267422	-0.887441	5.04394320811597e-06	0.00095998107352113	GSONMT00048937001	FR905331.1	127025	159382	+	32358	protein_coding	- && sp|Q9JK11|RTN4_RAT Reticulon-4 OS=Rattus norvegicus OX=10116 GN=Rtn4 PE=1 SV=1 && -	-
										gene_GSONMT00029545001	474.765487103963	215.249226803708	618.011412585781	641.534508302314	222.49909278001	485.887016815091	1098.06327247614	1137.65694232215	1672.41852920608	759.252503368855	1084.50025770516	1036.23702825421	442.991124065144	1131.35475555544	-1.35375	5.08814496464443e-06	0.000963669836084315	GSONMT00029545001	FR908436.1	37926	45288	-	7363	protein_coding	- && sp|O93390|SPRC_COTJA SPARC OS=Coturnix japonica OX=93934 GN=SPARC PE=2 SV=1 && PF13358:DDE superfamily endonuclease	-
										gene_GSONMT00018287001	13.9636907971754	8.03835286818825	24.2607785932435	8.59198002190599	4.52233928414654	15.0815133424387	135.268664000684	62.6808232684383	232.566675286362	4.32622509042083	18.5751032281517	78.9872144948765	12.4097758178497	88.7341175614889	-2.8524	5.3818952948402e-06	0.0010143566345508	GSONMT00018287001	FR926702.1	9	3217	+	3209	protein_coding	- && sp|Q9DE67|LUM_COTJA Lumican OS=Coturnix japonica OX=93934 GN=LUM PE=2 SV=1 && PF13855:Leucine rich repeat|PF01462:Leucine rich repeat N-terminal domain	-
										gene_GSONMT00028642001	62.2995435566286	56.2684700773177	33.1989601802279	36.2772489813809	39.7965857004895	29.507308713467	154.592758857925	137.897811190564	358.191333682043	88.6876143536269	40.0079146452498	140.108273330198	42.8913528682519	153.247617676601	-1.84418	5.48713520564299e-06	0.00102919570770191	GSONMT00028642001	FR905690.1	75373	85327	+	9955	protein_coding	- && sp|O14807|RASM_HUMAN Ras-related protein M-Ras OS=Homo sapiens OX=9606 GN=MRAS PE=1 SV=2 && -	-
										gene_GSONMT00024925001	65.5219337405921	35.7260127475033	74.0592188635854	38.1865778751377	51.5546678392706	36.7202063989812	21.5975177816218	19.8489273683388	20.6153285572399	16.2233440890781	4.28656228341962	15.0451837133098	50.2947695775117	16.2694772988347	1.59529797000706	5.53178587751954e-06	0.00103258230038737	GSONMT00024925001	FR953532.1	1387	2841	+	1455	protein_coding	- && sp|P98199|AT8B2_MOUSE Phospholipid-transporting ATPase ID OS=Mus musculus OX=10090 GN=Atp8b2 PE=1 SV=2 && -	-
										gene_GSONMT00017368001	0	0	3.83064925156476	0	0	0	20.4608063194312	29.2510508586045	8.3749772263787	20.5495691794989	0	19.7468036237191	0.63844154192746	16.3972012012721	-5.09188	5.58475031196552e-06	0.00103748093594437	GSONMT00017368001	FR909848.1	19938	29974	-	10037	protein_coding	- && sp|P03934|TC1A_CAEEL Transposable element Tc1 transposase OS=Caenorhabditis elegans OX=6239 GN=tc1a PE=3 SV=1 && -	DM
										gene_GSONMT00038440001	2.14826012264237	1.78630063737517	1.27688308385492	5.72798668127066	0	1.31143594282076	289.861422858609	0	50.2498633582722	1.08155627260521	227.18780102124	161.735724918081	2.04181107799398	121.686061404801	-5.89943	5.68835564096675e-06	0.00105169569579131	GSONMT00038440001	FR906180.1	89063	110386	-	21324	protein_coding	- && - && -	-
										gene_GSONMT00071549001	12.8895607358542	10.717803824251	2.55376616770984	13.3653022562982	4.52233928414654	15.7372313138491	26.1443636303843	63.7255036562456	10.9518932960337	108.155627260521	90.017807951812	29.1500434445378	9.96433393035148	54.690873206589	-2.43093	5.8678890141882e-06	0.00107798400950203	GSONMT00071549001	FR904286.1	1683333	1692118	-	8786	protein_coding	- && sp|O76038|SEGN_HUMAN Secretagogin OS=Homo sapiens OX=9606 GN=SCGN PE=1 SV=2 && -	-
										gene_GSONMT00046338001	239.531003674624	476.942270179169	196.639994913658	19.0932889375689	244.206321343913	92.4562339688634	29.5544980169562	48.055297839136	25.1249316791361	5.40778136302603	2.85770818894641	15.0451837133098	211.478185502966	21.0075668000851	3.32620878244466	5.8860714473402e-06	0.00107798400950203	GSONMT00046338001	FR904576.1	634762	640589	-	5828	protein_coding	- && sp|Q9DGH0|TWS1A_DANRE Twisted gastrulation protein homolog 1-A OS=Danio rerio OX=7955 GN=twsg1a PE=2 SV=1 && -	-
										novel.2981	47.261722698132	106.284887923822	2.55376616770984	0	44.3189249846361	59.0146174269341	0	0	0	0	0	0	43.2389865335391	0	7.85227703354763	6.1779405587234e-06	0.00112612544663378	-	FR905256.1	220146	224662	+	1328	-	- && sp|A2AQP0|MYH7B_MOUSE Myosin-7B OS=Mus musculus OX=10090 GN=Myh7b PE=3 SV=1 && -	-
										gene_GSONMT00079583001	54.7806331273803	84.8492802753204	159.610385481865	69.6905046221264	42.5099892709775	123.274978625151	32.964632403528	39.6978547366776	10.3076642786199	18.3864566342885	11.4308327557857	35.7323113191108	89.1192952338035	24.7532920213351	1.84775923840177	6.51050160421592e-06	0.00117618520753156	GSONMT00079583001	FR904322.1	1731216	1731936	-	721	protein_coding	- && - && -	-
										gene_GSONMT00013163001	32.2239018396355	26.7945095606275	34.4758432640828	22.9119467250826	17.1848892797568	26.8844368278255	6.82026877314373	6.26808232684383	7.73074820896495	5.40778136302603	8.57312456683924	13.1645357491461	26.7459212495018	7.99409016466065	1.72908303678462	6.51315663780159e-06	0.00117618520753156	GSONMT00013163001	FR937353.1	27	782	-	756	protein_coding	- && - && -	-
										novel.5094	41.8910723915261	12.5041044616262	40.8602586833574	40.0959067688946	151.950599947324	27.5401547992359	12.5038260840968	10.446803878073	4.50960312189622	10.8155627260521	15.7173950392053	8.46291583873677	52.473682841994	10.4093511146767	2.35905938907071	6.60606027353774e-06	0.00118743933416841	-	FR908581.1	1	6266	-	6266	-	- && - && -	-
										novel.1051	76.263234353804	150.049253539514	74.0592188635854	36.2772489813809	23.516164277562	39.9987962560331	22.7342292438124	15.6702058171096	11.5961223134474	17.3049003616833	25.7193737005177	10.3435638029005	66.6939860453132	17.2280658732452	1.96942902151581	6.69314663391342e-06	0.00119754889957752	-	FR904465.1	608360	609083	-	624	-	- && - && -	-
										gene_GSONMT00046470001	81.6338846604099	157.194456089015	37.0296094317927	5.72798668127066	23.516164277562	81.9647464262973	13.6405375462875	2.08936077561461	7.73074820896495	16.2233440890781	11.4308327557857	0.940323982081864	64.5111412610579	8.67585789296877	2.91063590574093	6.79320321711586e-06	0.00120987572526486	GSONMT00046470001	FR908899.1	11	9458	+	9448	protein_coding	- && - && -	-
										novel.4482	587.549143542687	743.994215466757	1353.49606888622	515.51880131436	528.209228388316	448.511092444699	202.334640269931	411.604072796078	322.114508706873	258.491949152644	244.334050154918	277.39557471415	696.213091673839	286.045799299099	1.28114	6.89876626001481e-06	0.00122306620461797	-	FR907019.1	16933	20180	+	3248	-	- && sp|P03934|TC1A_CAEEL Transposable element Tc1 transposase OS=Caenorhabditis elegans OX=6239 GN=tc1a PE=3 SV=1 && -	-
										gene_GSONMT00070757001	105.264746009476	97.3533847369466	209.408825752207	38.1865778751377	59.6948785507343	131.799312253486	34.1013438657187	40.7425351244849	41.2306571144797	28.1204630877354	35.7213523618302	30.0903674266196	106.951287529665	35.0011198301447	1.60590936813714	7.03731182077632e-06	0.00124195758524301	GSONMT00070757001	FR904466.1	479253	485932	+	6680	protein_coding	- && sp|O42376|MK12_DANRE Mitogen-activated protein kinase 12 OS=Danio rerio OX=7955 GN=mapk12 PE=2 SV=1 && -	-
										gene_GSONMT00014994001	6.4447803679271	9.82465350556341	5.10753233541968	22.9119467250826	17.1848892797568	23.6058469707736	19.3240948572406	81.4850702489698	192.62447620671	16.2233440890781	77.1581211015532	78.9872144948765	14.1799415307539	77.6337201664047	-2.44131	7.10173493216423e-06	0.00124716256038416	GSONMT00014994001	FR905657.1	189638	198140	-	8503	protein_coding	- && sp|Q9QZI8|SERC1_MOUSE Serine incorporator 1 OS=Mus musculus OX=10090 GN=Serinc1 PE=1 SV=1 && PF03348:Serine incorporator (Serinc)	-
										gene_GSONMT00008615001	2628.39626005293	3895.02853979655	3446.30744332443	2241.55212127059	2052.2375671457	2389.43628781942	1306.08147005702	1451.06105866435	1996.4657249652	1033.96779661058	963.047659674941	1360.64880207246	2775.49303656827	1351.87875200742	1.03693904376775	7.13104848311143e-06	0.00124716256038416	GSONMT00008615001	FR904854.1	370073	482826	+	112754	protein_coding	- && sp|D3ZHV2|MACF1_RAT Microtubule-actin cross-linking factor 1 OS=Rattus norvegicus OX=10116 GN=Macf1 PE=1 SV=1 && PF13358:DDE superfamily endonuclease	-
										gene_GSONMT00014142001	10.7413006132118	16.0767057363765	7.66129850312952	28.6399334063533	2.71340357048792	16.3929492852595	27.2810750925749	72.082946758704	48.317176306031	141.683871711282	40.0079146452498	44.1952271578476	13.7042651858031	62.2613686119482	-2.17483	7.29709348738503e-06	0.00126927189102636	GSONMT00014142001	FR905478.1	63123	66353	-	3231	protein_coding	- && - && -	-
										gene_GSONMT00080282001	926.974242920181	1051.23792509529	939.785949717221	632.942528280408	847.486381849061	812.434566577459	529.70754138083	522.340193903652	487.037137164792	448.845853131161	612.978406529006	529.402401912089	868.476932406603	521.718589003588	0.735944277462226	7.35123873613458e-06	0.00126927189102636	GSONMT00080282001	FR904329.1	1946251	1952934	+	6684	protein_coding	- && sp|Q33BP8|FOXN3_PIG Forkhead box protein N3 OS=Sus scrofa OX=9823 GN=FOXN3 PE=2 SV=1 && -	-
										gene_GSONMT00051565001	849.636878505055	204.531422979457	988.307506903708	1449.18063036148	528.209228388316	361.300602247119	2878.15342226666	1863.70981184823	1028.83374080975	4553.35190766792	2801.98287926196	2478.69401676779	730.194378230855	2600.78762977038	-1.83294	7.3555394704819e-06	0.00126927189102636	GSONMT00051565001	FR905114.1	399136	404325	-	5190	protein_coding	- && sp|P07107|ACBP_BOVIN Acyl-CoA-binding protein OS=Bos taurus OX=9913 GN=DBI PE=1 SV=2 && -	-
										gene_GSONMT00009297001	473.691357042642	484.08747272867	480.10803952945	449.646954479747	446.807121273678	350.153396733142	584.26969156598	882.754927697173	630.700208048057	753.844722005829	1014.48640707598	854.754499712414	447.415723631221	786.801742684238	-0.814393	7.44415419208058e-06	0.00127887933921115	GSONMT00009297001	FR909416.1	25368	29213	-	3846	protein_coding	- && sp|P24032|MLRN_CHICK Myosin regulatory light chain 2, smooth muscle minor isoform OS=Gallus gallus OX=9031 PE=2 SV=2 && -	-
										gene_GSONMT00008903001	654.145	657.358634554061	446.909079349222	361.81782536693	596.948785507343	525.885813071124	323.962766724327	325.940280995879	309.874157376012	264.981286788276	301.488213933847	298.082702319951	540.510890865547	304.054901356382	0.83024032337337	7.64920562033025e-06	0.001308317433546	GSONMT00008903001	HG973522.1	668690	696732	-	28043	protein_coding	- && sp|P97275|ADAS_CAVPO Alkyldihydroxyacetonephosphate synthase, peroxisomal OS=Cavia porcellus OX=10141 GN=AGPS PE=1 SV=1 && -	-
										novel.10853	23.630861349066	15.1835554176889	7.66129850312952	9.54664446878443	13.5670178524396	21.6386930565425	73.8862450423904	51.1893390025579	47.6729472886172	134.112977803046	24.2905196060445	28.2097194624559	15.2046784412752	59.8936247008519	-1.96702	7.77740592159308e-06	0.0013184994750402	-	FR980934.1	1	2061	-	1711	-	- && - && -	-
										gene_GSONMT00006881001	16.1119509198177	24.1150586045647	0	0	13.5670178524396	32.1301805991086	0	0	0	0	0	0.940323982081864	14.3207013293218	0.156720663680311	5.78463346833343	7.79764521029283e-06	0.0013184994750402	GSONMT00006881001	FR915873.1	17742	18106	-	365	protein_coding	- && sp|Q91453|STXB_SYNHO Stonustoxin subunit beta OS=Synanceia horrida OX=13279 PE=1 SV=3 && PF00622:SPRY domain	-
										novel.4093	373.797261339772	468.903917310981	741.869071719709	197.615540503838	325.608428458551	523.918659156893	243.256252908793	144.165893517408	205.509056554985	143.846984256492	144.314263541794	192.766416326782	438.618813081624	178.976477851042	1.29120910282408	7.81061348733444e-06	0.0013184994750402	-	FR906333.1	32872	36032	-	3130	-	- && - && -	-
										gene_GSONMT00074656001	12.8895607358542	7.14520254950067	30.6451940125181	2.86399334063533	0.904467856829308	24.261564942184	0	0	1.28845803482749	0	0	0	13.1183305729203	0.214743005804582	5.18989419540646	7.87613464482603e-06	0.00132143527441292	GSONMT00074656001	FR904528.1	580369	593878	+	13510	protein_coding	- && sp|Q9JIQ8|TMPS2_MOUSE Transmembrane protease serine 2 OS=Mus musculus OX=10090 GN=Tmprss2 PE=2 SV=3 && -	-
										gene_GSONMT00075994001	5.37065030660591	0	19.1532462578238	10.5013089156629	1.80893571365862	5.24574377128303	28.4177865547656	18.8042469805315	102.432413768786	14.0602315438677	75.7293	54.5387909607481	7.01331416083904	48.9971228026297	-2.8447	7.89607437448609e-06	0.00132143527441292	GSONMT00075994001	FR904555.1	659581	685110	-	25530	protein_coding	- && sp|Q9UPT6|JIP3_HUMAN C-Jun-amino-terminal kinase-interacting protein 3 OS=Homo sapiens OX=9606 GN=MAPK8IP3 PE=1 SV=3 && -	-
										novel.9104	287.866856434077	335.824519826531	595.027517076393	141.29033813801	463.992010553435	278.024419878001	105.714165983728	135.80845041495	154.614964179299	199.006354159358	82.873537479446	93.0920742261045	350.337610317741	128.518257740481	1.44336427869593	7.9316472485075e-06	0.00132169157111825	-	FR944725.1	1	3126	+	2887	-	- && - && -	-
										gene_GSONMT00023514001	102.042355825512	280.449200067901	17.8763631739689	5.72798668127066	9.94914642512239	293.76165119185	4.54684584876249	11.4914842658804	8.3749772263787	4.32622509042083	11.4308327557857	4.70161991040932	118.301117227604	7.47866418293956	3.98848830365151	8.09697559729025e-06	0.00134347510487347	GSONMT00023514001	FR905995.1	46808	63088	-	16281	protein_coding	- && sp|O15466|SIA8E_HUMAN Alpha-2,8-sialyltransferase 8E OS=Homo sapiens OX=9606 GN=ST8SIA5 PE=1 SV=2 && PF00777:Glycosyltransferase family 29 (sialyltransferase)	-
										gene_GSONMT00066384001	1373.81234842979	1705.91710869328	3212.63783897898	1073.04283829137	1117.92227104102	1622.24626126928	597.910229112267	817.98474365312	662.911658918745	944.198625984345	665.846008024514	747.557565755081	1684.26311111729	739.401471908012	1.18725460021494	8.18115707231372e-06	0.00135166640208363	GSONMT00066384001	HG973525.1	3329140	3331959	-	2820	protein_coding	- && sp|P79244|RL37_BOVIN 60S ribosomal protein L37 OS=Bos taurus OX=9913 GN=RPL37 PE=3 SV=4 && -	-
										gene_GSONMT00082197001	91.3010552123005	30.3671108353778	49.7984402703419	271.124702913478	46.1278606982947	17.7043852280802	17.0506719328593	7.31276271465113	1.93268705224124	1.08155627260521	1.42885409447321	0	84.4039258596455	4.80108867780502	4.14699532529928	8.48988862403089e-06	0.00139449363417171	GSONMT00082197001	FR904266.1	2075469	2094124	+	18656	protein_coding	- && sp|Q9GLK0|TGM1_CANLF Protein-glutamine gamma-glutamyltransferase K OS=Canis lupus familiaris OX=9615 GN=TGM1 PE=2 SV=1 && -	-
										gene_GSONMT00013935001	0	0	0	2.86399334063533	0	0	7.95698023533435	0	16.7499544527574	31.365131905551	34.292498267357	11.2838877849824	0.477332223439222	16.9414087743303	-5.13106	8.51220808990611e-06	0.00139449363417171	GSONMT00013935001	FR904727.1	305875	334324	-	28450	protein_coding	- && sp|P57080|UBP25_MOUSE Ubiquitin carboxyl-terminal hydrolase 25 OS=Mus musculus OX=10090 GN=Usp25 PE=1 SV=2 && -	-
										gene_GSONMT00050202001	1306.14215456656	1224.50908692068	2025.1365709939	1128.41337621032	1011.19506393517	1327.17317413461	797.971446457817	665.461407033253	313.095302463081	770.068066094907	441.515915192221	660.107435421468	1337.09490446021	608.036595443791	1.13702562476254	8.65210583242887e-06	0.00141145655903312	GSONMT00050202001	HG973537.1	158149	165429	-	7281	protein_coding	- && sp|Q5ZI33|KLHL7_CHICK Kelch-like protein 7 OS=Gallus gallus OX=9031 GN=KLHL7 PE=2 SV=1 && PF00651:BTB/POZ domain	ZBTB
										gene_GSONMT00063680001	172.93493987271	225.073880309271	125.134542217782	165.156949309971	198.078460645618	200.649699251576	123.901549378778	106.557399556345	88.903604403097	91.9322831714425	85.7312456683924	88.3904543156952	181.171411934488	97.5694227489583	0.897565036784632	8.90005320220427e-06	0.00144583040012043	GSONMT00063680001	FR904632.1	534577	542767	-	8191	protein_coding	- && - && -	-
										gene_GSONMT00037448001	385.612692014305	515.347733882735	471.169857942466	363.727154260687	497.457321256119	373.759243703916	301.228537480515	227.740324541992	254.47046187843	262.818174243065	260.051445194124	273.634278785822	434.512333843371	263.323870353991	0.722436711902979	9.29226034257111e-06	0.00149834101243781	GSONMT00037448001	FR905092.1	344219	399840	+	55622	protein_coding	- && sp|P0CT41|TF212_SCHPO Transposon Tf2-12 polyprotein OS=Schizosaccharomyces pombe (strain 972 / ATCC 24843) OX=284812 GN=Tf2-12 PE=3 SV=1 && -	-
										novel.5043	6.4447803679271	26.7945095606275	24.2607785932435	0	5.42680714097585	20.3272571137217	0	2.08936077561461	0	0	0	0	13.8756887960826	0.348226795935768	5.23977587476017	9.32179094382834e-06	0.00149834101243781	-	FR908437.1	13875	14664	-	611	-	- && - && -	-
										gene_GSONMT00064059001	61.2254134953074	122.361593660199	125.134542217782	78.2824846440324	131.14783924025	47.2116939415473	61.3824189582936	29.2510508586045	29.6345348010323	23.7942379973145	27.1482277949909	30.0903674266196	94.227261199853	33.5501396394759	1.48922145003029	9.33906467341342e-06	0.00149834101243781	GSONMT00064059001	FR904258.1	1382350	1402716	+	20367	protein_coding	- && sp|O92815|POL_WDSV Gag-Pol polyprotein OS=Walleye dermal sarcoma virus OX=39720 GN=gag-pol PE=1 SV=2 && -	-
										novel.7246	232.012093245375	198.279370748643	252.822850603274	248.212756188395	342.793317738308	462.936887815727	81.8432252777248	156.702058171096	85.6824593160282	165.478109708597	141.456555352847	134.466329437706	289.509546056621	127.605	1.18650390771295	9.51766663185555e-06	0.00151983122687131	-	FR919227.1	14	7575	-	2243	-	- && sp|P35072|TCB1_CAEBR Transposable element Tcb1 transposase OS=Caenorhabditis briggsae OX=6238 PE=3 SV=1 && -	-
										novel.8408	282.496206127471	821.698293192577	66.3979203604558	320.767254151157	18.9938249934155	5.24574377128303	25.0076521681937	9.40212349026574	21.9037865920674	3.24466881781562	10.0019786613124	15.9855076953917	252.59987376606	14.2576195708411	4.14312505841959	9.58011925870333e-06	0.00151983122687131	-	FR932109.1	1	4697	-	4697	-	- && sp|Q95SX7|RTBS_DROME Probable RNA-directed DNA polymerase from transposon BS OS=Drosophila melanogaster OX=7227 GN=RTase PE=2 SV=1 && -	-
										gene_GSONMT00014359001	1945.24954105266	2345.41273687359	3920.0310674346	1397.62875023004	2053.14203500253	1467.49682001643	908.232458290307	1044.6803878073	1097.76624567302	659.749326289176	1223.09910486906	973.235321454729	2188.16015843498	984.460474063934	1.15200095404244	9.59044585029288e-06	0.00151983122687131	GSONMT00014359001	FR905559.1	47675	64480	+	16806	protein_coding	- && sp|Q9JJT0|RCL1_MOUSE RNA 3'-terminal phosphate cyclase-like protein OS=Mus musculus OX=10090 GN=Rcl1 PE=2 SV=1 && -	-
										novel.4443	64.447803679271	68.7725745389439	81.7205173667149	71.5998335158833	37.9876499868309	81.9647464262973	25.0076521681937	41.7872155122922	31.5672218532736	23.7942379973145	22.8616655115713	27.269395480374	67.7488542523236	28.7145647538366	1.22931727446574	9.72227841132828e-06	0.00153446008779769	-	FR906936.1	78637	84608	-	3758	-	- && - && -	-
										gene_GSONMT00023148001	1.07413006132118	0	0	0	0	0	1.13671146219062	4.17872155122922	47.6729472886172	0	14.2885409447321	9.40323982081864	0.179021676886864	12.780026844598	-5.74019	1.01193432051371e-05	0.00159066242624556	GSONMT00023148001	FR905804.1	44641	46530	-	1890	protein_coding	- && sp|P02457|CO1A1_CHICK Collagen alpha-1(I) chain OS=Gallus gallus OX=9031 GN=COL1A1 PE=1 SV=3 && -	-
										novel.6282	1165.43111653348	1249.51729584393	2383.94071755714	824.830082102975	820.352346144182	952.10249448787	426.266798321483	648.746520828336	298.278035062564	696.522239557753	437.229352908801	507.774950324206	1232.69567544493	502.469649500524	1.29454615471537	1.07518460467752e-05	0.00168327086537135	-	FR913533.1	7278	8938	+	1661	-	- && - && -	-
										gene_GSONMT00082604001	33.2980319009567	52.6958688025674	26.8145447609533	29.5945978532317	28.9429714185379	27.5401547992359	9.09369169752498	17.7595665927242	8.3749772263787	11.8971189986573	10.0019786613124	11.2838877849824	33.1476949225805	11.4018701602633	1.5484377493298	1.08519722031238e-05	0.00169212318376902	GSONMT00082604001	FR904361.1	1022935	1036143	-	13209	protein_coding	- && sp|Q9BQI5|SGIP1_HUMAN SH3-containing GRB2-like protein 3-interacting protein 1 OS=Homo sapiens OX=9606 GN=SGIP1 PE=1 SV=2 && -	-
										gene_GSONMT00054689001	172.93493987271	212.569775847645	144.287788475606	116.46906251917	191.747185647813	106.226311368481	421.719952472721	337.431765261759	253.182003843602	206.577248067594	480.094975742997	372.368296904418	157.372510621904	345.229040382182	-1.13231	1.10363328614482e-05	0.00171398663871435	GSONMT00054689001	FR921079.1	2910	9905	+	6996	protein_coding	- && sp|Q8VI73|TALDO_CRIGR Transaldolase OS=Cricetulus griseus OX=10029 GN=TALDO1 PE=2 SV=1 && -	-
										novel.10862	223.419052754806	262.586193694149	286.021810783502	139.381009244253	297.569924896842	255.730008850048	97.7571857483935	96.110595678272	117.249681169302	166.559665981202	122.881452124696	127.884061563133	244.118000037267	121.407107044166	1.00776610640623	1.12026025482439e-05	0.00173287747624748	-	FR981127.1	67	1744	-	1678	-	- && - && -	-
										gene_GSONMT00028970001	518.804819618131	636.816177224247	478.831156445595	250.122085082152	965.971671093701	278.680137849411	217.111889278409	201.62331484681	174.586063719125	161.151884618176	290.057381178061	183.363176505963	521.537674552206	204.648951691091	1.35134978461474	1.17515488534337e-05	0.00181057791977547	GSONMT00028970001	FR924628.1	6171	7957	+	1787	protein_coding	- && sp|P16930|FAAA_HUMAN Fumarylacetoacetase OS=Homo sapiens OX=9606 GN=FAH PE=1 SV=2 && -	-
										gene_GSONMT00036688001	50.4841128820956	74.1314764510694	65.1210372766009	11.4559733625413	60.5993464075636	63.6046432268067	17.0506719328593	19.8489273683388	22.5480156094811	11.8971189986573	12.8596868502589	9.40323982081864	54.2327649344463	15.6012767634023	1.78559950289981	1.18343810789443e-05	0.00181613312162487	GSONMT00036688001	FR907528.1	37927	43946	-	6020	protein_coding	- && sp|Q15021|CND1_HUMAN Condensin complex subunit 1 OS=Homo sapiens OX=9606 GN=NCAPD2 PE=1 SV=3 && -	-
										gene_GSONMT00078174001	88.078665028337	166.12595927589	12.7688308385492	2.86399334063533	68.7395571190274	5.24574377128303	2.27342292438124	9.40212349026574	3.86537410448248	5.40778136302603	2.85770818894641	11.2838877849824	57.3037915622871	5.84838297601405	3.28393468324925	1.19716539464979e-05	0.0018299662839635	GSONMT00078174001	FR904308.1	425452	431050	+	5599	protein_coding	- && sp|Q9Y2D1|ATF5_HUMAN Cyclic AMP-dependent transcription factor ATF-5 OS=Homo sapiens OX=9606 GN=ATF5 PE=1 SV=4 && -	-
										gene_GSONMT00012936001	17.1860809811389	20.5424573298144	72.7823357797304	10.5013089156629	9.04467856829308	36.0644884275708	0	10.446803878073	1.93268705224124	0	4.28656228341962	0.940323982081864	27.6868916670351	2.93439619930263	3.25489069254101	1.27781266658453e-05	0.00194558253305141	GSONMT00012936001	FR905812.1	152225	162143	-	9919	protein_coding	- && sp|Q9HC84|MUC5B_HUMAN Mucin-5B OS=Homo sapiens OX=9606 GN=MUC5B PE=1 SV=3 && -	-
										gene_GSONMT00011062001	4.29652024528473	0	0	1.90932889375689	0	0.655717971410379	27.2810750925749	0	23.1922446268949	11.8971189986573	18.5751032281517	26.3290714982922	1.14359451840867	17.8791022407618	-4.00929	1.28358040087648e-05	0.0019459598783738	GSONMT00011062001	FR904587.1	754678	756778	-	2101	protein_coding	- && sp|Q6DGN0|RERGL_DANRE Ras-related and estrogen-regulated growth inhibitor-like protein OS=Danio rerio OX=7955 GN=rergl PE=2 SV=1 && -	-
										gene_GSONMT00031701001	85.9304049056946	84.8492802753204	72.7823357797304	91.6477869003306	63.3127499780515	62.9489252553963	135.268664000684	175.506305151627	366.566310908422	97.3400645344686	198.610719131776	157.974428989753	76.9119138490873	188.544415452788	-1.29895	1.28808450198853e-05	0.0019459598783738	GSONMT00031701001	FR910332.1	2012	34468	-	32457	protein_coding	- && sp|P18206|VINC_HUMAN Vinculin OS=Homo sapiens OX=9606 GN=VCL PE=1 SV=4 && -	-
										gene_GSONMT00074749001	163.26776932082	217.035527441083	95.766231289119	93.5571157940875	221.59462492318	95.7348238259153	48.8785928741967	21.9382881439534	0.644229017413746	64.8933763563124	20.0039573226249	23.5080995520466	147.826015432367	29.9777572110913	2.30992815022931	1.30381963551238e-05	0.00196209694451177	GSONMT00074749001	FR904530.1	651573	676961	-	25389	protein_coding	- && sp|Q9BUH8|BEGIN_HUMAN Brain-enriched guanylate kinase-associated protein OS=Homo sapiens OX=9606 GN=BEGAIN PE=1 SV=1 && PF01498:Transposase	-
										gene_GSONMT00047950001	35.446292023599	68.7725745389439	2.55376616770984	15.2746311500551	3.61787142731723	36.0644884275708	1.13671146219062	1.0446803878073	7.08651919155121	0	1.42885409447321	1.88064796416373	26.9549372891993	2.09623551669768	3.57920394273061	1.33465080352318e-05	0.00199930060786087	GSONMT00047950001	FR909218.1	337	4334	-	3998	protein_coding	- && sp|P03934|TC1A_CAEEL Transposable element Tc1 transposase OS=Caenorhabditis elegans OX=6239 GN=tc1a PE=3 SV=1 && PF03732:Retrotransposon gag protein	-
										novel.10865	214.826012264237	192.920468836518	430.309599259108	393.321752113919	84.1155106851256	199.993981280165	50.0153043363874	75.216987922126	135.932	95.1769519892582	82.873537479446	79.9275384769584	252.581220739845	86.5237738130794	1.53969609807041	1.33884035966576e-05	0.00199930060786087	-	FR981160.1	1521	2056	+	536	-	- && - && -	-
										gene_GSONMT00035458001	311.497717783143	533.210740256487	702.285696120206	176.612922672512	362.691610588552	457.691144044444	222.795446589362	144.165893517408	135.288093656887	191.435460251122	210.041551887561	145.750217222689	423.998305244224	174.912777187505	1.27908255104728	1.35208100576459e-05	0.00201133705478223	GSONMT00035458001	FR904750.1	122879	128499	+	5621	protein_coding	- && sp|O35632|HYAL2_MOUSE Hyaluronidase-2 OS=Mus musculus OX=10090 GN=Hyal2 PE=1 SV=2 && PF01630:Hyaluronidase	-
										gene_GSONMT00046204001	151.452338646287	101.819136330384	128.965191469347	116.46906251917	147.428260663177	96.3905417973257	280.767731161084	142.076532741793	257.691606965498	221.719035884067	768.723502826585	401.518340348956	123.754088570949	345.416124987997	-1.47989	1.36265745690126e-05	0.00201933352754382	GSONMT00046204001	FR928848.1	8	2197	-	2190	protein_coding	- && sp|Q96IV6|FXDC2_HUMAN Fatty acid hydroxylase domain-containing protein 2 OS=Homo sapiens OX=9606 GN=FAXDC2 PE=1 SV=1 && -	-
										gene_GSONMT00055502001	27.9273815943507	56.2684700773177	16.599480090114	8.59198002190599	56.0770071234171	22.2944110279529	4.54684584876249	8.35744310245844	6.44229017413746	7.57089390823645	10.0019786613124	5.64194389249118	31.2931216558431	7.09356593123308	2.15961006698888	1.44831115858221e-05	0.00213810376589782	GSONMT00055502001	FR924918.1	2	7774	+	7773	protein_coding	- && sp|O77760|SOAT1_CHLAE Sterol O-acyltransferase 1 OS=Chlorocebus aethiops OX=9534 GN=SOAT1 PE=2 SV=1 && -	-
										gene_GSONMT00051812001	20.4084711651025	11.6109541429386	130.242074553202	10.5013089156629	4.52233928414654	127.865004425024	1.13671146219062	11.4914842658804	5.15383213930997	7.57089390823645	2.85770818894641	4.70161991040932	50.8583587476794	5.48537497916219	3.20313322015131	1.45578740122284e-05	0.0021410000621166	GSONMT00051812001	FR911994.1	23333	27164	-	3832	protein_coding	- && sp|P15105|GLNA_MOUSE Glutamine synthetase OS=Mus musculus OX=10090 GN=Glul PE=1 SV=6 && -	-
										gene_GSONMT00058884001	99.8941	31.2602611540654	201.747527249077	213.844836100771	19.8982928502448	67.538951055269	21.5975177816218	26.1170096951826	13.5288093656887	40.0175820863926	14.2885409447321	24.4484235341285	105.69732735205	23.3329805679577	2.17764431732953	1.46805123093934e-05	0.00215088894688493	GSONMT00058884001	FR905328.1	201766	204595	+	2830	protein_coding	- && sp|Q6NRI8|CENPS_XENLA Centromere protein S OS=Xenopus laevis OX=8355 GN=cenps PE=2 SV=1 && -	-
										gene_GSONMT00053110001	13.9636907971754	4.46575159343792	17.8763631739689	25.775940065718	18.9938249934155	7.21289768551416	0	2.08936077561461	2.57691606965498	2.16311254521041	2.85770818894641	1.88064796416373	14.714744718205	1.92795759059836	2.90841736355374	1.48533288909481e-05	0.00216802762225546	GSONMT00053110001	FR905156.1	356475	376749	+	20275	protein_coding	- && - && -	-
										novel.1824	11.815430674533	8.93150318687583	5.10753233541968	15.2746311500551	0	2.62287188564151	37.5114782522905	78.3510290855479	23.8364736443086	47.5884759946291	15.7173950392053	31.9710153907834	7.29199487208752	39.1626445677941	-2.44063	1.49924240059866e-05	0.0021801342863537	-	FR904704.1	564152	569645	-	5494	-	- && - && -	-
										gene_GSONMT00068396001	460.801796306787	1345.0843799435	388.172457491896	33.4132556407455	34.3697785595137	213.108340708373	61.3824189582936	19.8489273683388	42.5191151493072	50.8331448124447	27.1482277949909	45.1355511399294	412.491668108469	41.1445642038841	3.32488361410815	1.52135395628438e-05	0.00220403316069766	GSONMT00068396001	FR904279.1	1763349	1774532	-	11184	protein_coding	- && sp|Q9H6X2|ANTR1_HUMAN Anthrax toxin receptor 1 OS=Homo sapiens OX=9606 GN=ANTXR1 PE=1 SV=2 && PF01498:Transposase	-
										gene_GSONMT00031334001	85.9304049056946	77.7040777258197	174.932982488124	68.7358401752479	62.4082821212222	211.796904765552	26.1443636303843	47.0106174513287	39.2979700622385	46.5069197220239	8.57312456683924	37.6129592832745	113.584748696943	34.1909924526815	1.7225162725222	1.59458385472508e-05	0.00230008549334605	GSONMT00031334001	FR905036.1	408614	414640	+	6027	protein_coding	- && sp|Q9NY28|GALT8_HUMAN Probable polypeptide N-acetylgalactosaminyltransferase 8 OS=Homo sapiens OX=9606 GN=GALNT8 PE=2 SV=1 && PF01498:Transposase	-
										gene_GSONMT00048012001	179.379720240637	208.104024254207	241.33090284858	162.292955969335	258.677807053182	211.141186794142	106.850877445918	96.110595678272	133.999635622059	107.074070987915	137.169993069428	129.764709527297	210.154432860014	118.494980388482	0.825466715838042	1.59950312471909e-05	0.00230008549334605	GSONMT00048012001	FR912707.1	772	3701	+	2930	protein_coding	- && sp|A6NJG2|SWAHD_HUMAN Ankyrin repeat domain-containing protein SOWAHD OS=Homo sapiens OX=9606 GN=SOWAHD PE=2 SV=1 && PF12796:Ankyrin repeats (3 copies)	-
										gene_GSONMT00050012001	109.561266254761	108.071188561198	182.594280991254	118.378391412927	82.306574971467	78.0304385978351	277.357596774512	185.953	364.63362385618	410.991383589978	142.885409447321	242.603587377121	113.157023464907	270.737451679135	-1.26574	1.63538912278884e-05	0.00234301173732102	GSONMT00050012001	FR942326.1	1163	2413	-	1251	protein_coding	- && - && -	-
										gene_GSONMT00071845001	131.043867481184	124.147894297574	172.379216320414	114.559733625413	60.5993464075636	161.306620966953	205.744774656503	272.661581217707	285.39345471429	230.371486064909	351.498107240409	259.529419054594	127.339446516517	267.533137158068	-1.07159	1.65907110110332e-05	0.00236820200630285	GSONMT00071845001	FR904481.1	146073	179698	-	33626	protein_coding	- && sp|Q9NTN9|SEM4G_HUMAN Semaphorin-4G OS=Homo sapiens OX=9606 GN=SEMA4G PE=1 SV=1 && -	-
										gene_GSONMT00064751001	44.0393325141685	63.4136726268184	21.7070124255336	5.72798668127066	27.1340357048792	15.7372313138491	6.82026877314373	5.22340193903652	9.01920624379244	2.16311254521041	4.28656228341962	5.64194389249118	29.6265452110866	5.52574927951565	2.39168592403478	1.70521026391798e-05	0.00242514628962928	GSONMT00064751001	HG973533.1	2004834	2010381	-	5548	protein_coding	- && sp|Q8BSM7|LAT3_MOUSE Large neutral amino acids transporter small subunit 3 OS=Mus musculus OX=10090 GN=Slc43a1 PE=1 SV=1 && PF00078:Reverse transcriptase (RNA-dependent DNA polymerase)	-
										gene_GSONMT00077486001	1.07413006132118	0.893150318687583	0	1.90932889375689	3.61787142731723	0	0	21.9382881439534	6.44229017413746	67.0564889015228	100.019786613124	54.5387909607481	1.24908011684715	41.6659407989144	-5.05288	1.76018367170312e-05	0.00249419311085932	GSONMT00077486001	FR904301.1	798727	843524	-	44798	protein_coding	- && sp|E9Q401|RYR2_MOUSE Ryanodine receptor 2 OS=Mus musculus OX=10090 GN=Ryr2 PE=1 SV=1 && PF06459:Ryanodine Receptor TM 4-6	-
										novel.8443	97.7458355802276	51.8027184838798	108.535062127668	273.988696254113	35.274246416343	59.0146174269341	389.892031531383	310.27007517877	228.70130118188	455.335190766792	362.928939996195	298.082702319951	104.393529381528	340.868373495828	-1.70857	1.77960077675465e-05	0.0025125374457555	-	FR932701.1	1743	4547	+	2805	-	- && sp|P03934|TC1A_CAEEL Transposable element Tc1 transposase OS=Caenorhabditis elegans OX=6239 GN=tc1a PE=3 SV=1 && -	-
										gene_GSONMT00082282001	61.2254134953074	99.1396853743217	26.8145447609533	34.367920087624	79.5931714009791	16.3929492852595	9.09369169752498	8.35744310245844	5.79806115672371	9.73400645344686	12.8596868502589	28.2097194624559	52.9222807340742	12.3421014538115	2.10439462259882	1.79950608235072e-05	0.00253143562149816	GSONMT00082282001	HG973520.1	6465518	6502463	+	36946	protein_coding	- && sp|Q8IVL1|NAV2_HUMAN Neuron navigator 2 OS=Homo sapiens OX=9606 GN=NAV2 PE=1 SV=3 && -	-
										gene_GSONMT00044124001	472.61722698132	234.898533814834	1029.16776558707	749.411590799578	267.722485621475	507.525709871633	1527.7402051842	1868.93321378727	3172.18368174529	473.72164740108	1891.80282108253	1693.52349172944	543.557218779318	1771.31751015497	-1.70519	1.83542969464774e-05	0.00257264957849795	GSONMT00044124001	FR904893.1	69095	88531	-	19437	protein_coding	- && sp|O93484|CO1A2_ONCMY Collagen alpha-2(I) chain OS=Oncorhynchus mykiss OX=8022 GN=col1a2 PE=2 SV=2 && -	-
										gene_GSONMT00049890001	29.0015116556719	10.717803824251	72.7823357797304	40.0959067688946	16.2804214229275	55.7360275698822	0	0	12.2403513308612	0	1.42885409447321	8.46291583873677	37.435667836893	3.68868687734519	3.24742607923208	1.86694425859335e-05	0.00260740927281099	GSONMT00049890001	FR951211.1	1783	2583	+	801	protein_coding	- && sp|Q8IVG5|SAM9L_HUMAN Sterile alpha motif domain-containing protein 9-like OS=Homo sapiens OX=9606 GN=SAMD9L PE=1 SV=2 && -	-
										gene_GSONMT00082581001	69.8184539858769	46.4438165717543	24.2607785932435	10.5013089156629	98.5869963943946	24.9172829135944	3.41013438657187	22.9829685317607	2.57691606965498	9.73400645344686	4.28656228341962	2.82097194624559	45.7547728957544	7.63525994518327	2.59207784552871	1.90015268318655e-05	0.00264427699202154	GSONMT00082581001	FR904361.1	228808	250277	+	21470	protein_coding	- && sp|P81274|GPSM2_HUMAN G-protein-signaling modulator 2 OS=Homo sapiens OX=9606 GN=GPSM2 PE=1 SV=3 && -	-
										gene_GSONMT00059059001	316.868368089749	405.490244684163	347.312198808538	212.890171653893	180.893571365862	385.562167189303	403.532569077671	570.395491742788	636.498269204781	817.656542089536	870.172143534183	629.076744012767	308.169453631918	654.555293276954	-1.08608	1.93370372264061e-05	0.00268135645483015	GSONMT00059059001	FR904733.1	127743	133210	-	5468	protein_coding	- && sp|P17844|DDX5_HUMAN Probable ATP-dependent RNA helicase DDX5 OS=Homo sapiens OX=9606 GN=DDX5 PE=1 SV=1 && -	-
										gene_GSONMT00023809001	1110.6504834061	813.659940324388	2954.70745604028	642.489172749192	1128.77588532298	1470.77540987348	383.07176275824	488.910421493819	491.546740286688	598.100618750679	697.280798102925	482.386202807996	1353.5097246194	523.549424033391	1.37029898162049	1.94298448125265e-05	0.00268463756117848	GSONMT00023809001	FR935700.1	1178	3909	-	2732	protein_coding	- && sp|Q00322|CEBPD_MOUSE CCAAT/enhancer-binding protein delta OS=Mus musculus OX=10090 GN=Cebpd PE=1 SV=2 && PF07716:Basic region leucine zipper	C/EBP
										gene_GSONMT00017790001	1.07413006132118	0	0	0.954664446878443	0	0.655717971410379	5.68355731095311	17.7595665927242	12.8845803482749	0	12.8596868502589	19.7468036237191	0.447418746601667	11.4890324543217	-4.64077	1.96835851312564e-05	0.00270567628866855	GSONMT00017790001	FR905206.1	217339	232318	-	14980	protein_coding	- && sp|Q9HCM9|TRI39_HUMAN E3 ubiquitin-protein ligase TRIM39 OS=Homo sapiens OX=9606 GN=TRIM39 PE=1 SV=2 && -	-
										gene_GSONMT00028928001	74.1149742311616	38.4054637035661	6.3844154192746	147.972989266159	16.2804214229275	26.8844368278255	213.701754891837	173.416944376013	139.797696778783	319.059100418536	321.492171256472	205.930952075928	51.6737834784857	228.899769966261	-2.14586	1.97214853369701e-05	0.00270567628866855	GSONMT00028928001	FR957086.1	933	1516	+	584	protein_coding	- && sp|A1L243|MESD_DANRE LRP chaperone MESD OS=Danio rerio OX=7955 GN=mesd PE=2 SV=2 && -	-
										gene_GSONMT00079581001	145.00755827836	127.720495572324	294.959992370487	135.562351456739	56.9814749802464	320.646088019675	82.9799367399154	61.636142880631	71.5094209329258	41.0991383589978	37.1502064563034	64.8823547636486	180.146326779639	59.8762000220703	1.58510395380543	2.01874422399496e-05	0.0027527580933267	GSONMT00079581001	FR904322.1	1728986	1730127	-	1142	protein_coding	- && - && -	-
										gene_GSONMT00050393001	151.452338646287	143.797201308701	167.271683984995	110.741075837899	84.1155106851256	79.3418745406558	247.803098757556	205.802036398039	338.86446315963	363.402907595349	181.464469998097	239.782615430875	122.786614167277	262.853265223258	-1.10527	2.02268722911543e-05	0.0027527580933267	GSONMT00050393001	FR904898.1	88102	94818	+	6717	protein_coding	- && sp|Q9UHI8|ATS1_HUMAN A disintegrin and metalloproteinase with thrombospondin motifs 1 OS=Homo sapiens OX=9606 GN=ADAMTS1 PE=1 SV=4 && -	-
										novel.7671	24.7049914103872	55.3753197586302	99.5968805406838	12.4106378094198	26.2295678480499	57.0474635127029	6.82026877314373	8.35744310245844	22.5480156094811	3.24466881781562	8.57312456683924	4.70161991040932	45.894143479979	9.04085679669124	2.30359935114121	2.02773609099942e-05	0.0027527580933267	-	FR923090.1	1	1622	-	1622	-	- && sp|P35072|TCB1_CAEBR Transposable element Tcb1 transposase OS=Caenorhabditis briggsae OX=6238 PE=3 SV=1 && PF01498:Transposase	-
										gene_GSONMT00028067001	171.860809811389	161.660207682453	265.591681441823	245.34876284776	161.899746372446	115.406362968227	474.008679733489	406.380670857042	275.08579043567	296.346418693827	457.233310231426	370.487648940254	186.961261854016	379.923753148618	-1.02526	2.10714205111742e-05	0.00285058875528518	GSONMT00028067001	FR906177.1	113158	116031	-	2874	protein_coding	- && - && PF15176:Leucine-rich repeat family 19 TM domain	-
										gene_GSONMT00066931001	747.594522679543	638.602477861622	792.944395073905	639.625179408557	1117.92227104102	786.861565692454	508.110023599208	355.191331854484	270.576187313773	480.210985036712	508.672057632462	388.35380459981	787.258401959518	418.519065006075	0.913807153162325	2.17168403398478e-05	0.00292770153831574	GSONMT00066931001	FR904405.1	275904	285673	+	9770	protein_coding	- && sp|Q2KJ29|PCGF3_BOVIN Polycomb group RING finger protein 3 OS=Bos taurus OX=9913 GN=PCGF3 PE=2 SV=1 && PF01498:Transposase	-
										novel.2810	0	0	0	0	0	0	11.3671146219062	5.22340193903652	1.28845803482749	15.1417878164729	1.42885409447321	4.70161991040932	0	6.52520606952094	-5.23096	2.20426749842165e-05	0.00295066899310366	-	FR905163.1	40909	42316	+	1086	-	- && sp|A4QP31|TBCC1_DANRE TBCC domain-containing protein 1 OS=Danio rerio OX=7955 GN=tbccd1 PE=2 SV=3 && -	-
										gene_GSONMT00042616001	10.7413006132118	22.3287579671896	29.3683109286632	12.4106378094198	16.2804214229275	11.1472055139764	39.7849011766718	66.8595448196675	141.730383831024	28.1204630877354	48.581039212089	34.7919873370289	17.0461057092314	59.9780532440361	-1.8383	2.20623086682027e-05	0.00295066899310366	GSONMT00042616001	FR905488.1	183379	188714	+	5336	protein_coding	- && - && PF01498:Transposase	-
										gene_GSONMT00039182001	5.37065030660591	0.893150318687583	3.83064925156476	5.72798668127066	4.52233928414654	5.24574377128303	121.628126454397	10.446803878073	6.44229017413746	4.32622509042083	18.5751032281517	56.4194389249118	4.26508660225975	36.3063312916819	-3.08496	2.21691616267105e-05	0.00295066899310366	GSONMT00039182001	FR909268.1	34117	45893	-	11777	protein_coding	- && sp|Q8WX92|NELFB_HUMAN Negative elongation factor B OS=Homo sapiens OX=9606 GN=NELFB PE=1 SV=1 && -	-
										gene_GSONMT00004759001	177.231460117995	242.043736364335	146.841554643316	164.202284863092	188.129314220496	72.1289768551416	107.987588908109	45.9659370635214	50.8940923756859	81.1167204453905	57.1541637789283	63.9420307815667	165.096221177396	67.8434222255337	1.28472744384982	2.21911952296468e-05	0.00295066899310366	GSONMT00004759001	FR906969.1	11630	70781	+	59152	protein_coding	- && sp|Q96NI6|LRFN5_HUMAN Leucine-rich repeat and fibronectin type-III domain-containing protein 5 OS=Homo sapiens OX=9606 GN=LRFN5 PE=1 SV=2 && -	-
										gene_GSONMT00048480001	2.14826012264237	0.893150318687583	0	3.81865778751377	3.61787142731723	0	28.4177865547656	15.6702058171096	1.93268705224124	18.3864566342885	17.1462491336785	15.9855076953917	1.74632327602683	16.2564821479125	-3.21751	2.26554206598103e-05	0.00300211386531671	GSONMT00048480001	FR905356.1	141893	142566	+	674	protein_coding	- && - && -	-
										gene_GSONMT00050906001	160.045379136856	163.446508319828	137.903373056331	167.066278203728	83.2110428282963	146.880825595925	419.44652954834	184.908428641893	194.557163258951	306.080425147273	515.816328104828	345.098901424044	143.092234523494	327.651296020888	-1.1927	2.31782811354879e-05	0.00306017151397454	GSONMT00050906001	FR905725.1	31324	41523	+	10200	protein_coding	- && sp|P56701|PSMD2_BOVIN 26S proteasome non-ATPase regulatory subunit 2 OS=Bos taurus OX=9913 GN=PSMD2 PE=1 SV=2 && -	-
										novel.9303	355.537050297311	406.38339500285	298.790641622051	219.572822782042	375.354160584163	279.991573792232	169.370007866403	189.087150193122	85.0382302986145	211.98502943062	148.600825825213	148.571189168934	322.604940680108	158.775405463818	1.02612487519747	2.32511872616929e-05	0.00306017151397454	-	FR948324.1	1	2630	-	2279	-	- && - && -	-
										gene_GSONMT00066062001	140.711038033075	90.2081821874459	122.580776050072	189.97822492881	158.281874945129	93.1119519402738	243.256252908793	249.678612685946	192.62447620671	288.77552478559	300.059359839373	273.634278785822	132.478674680801	258.004750868706	-0.96166	2.33350202322042e-05	0.00306082937680932	GSONMT00066062001	FR904391.1	258635	281405	+	22771	protein_coding	- && sp|E9Q634|MYO1E_MOUSE Unconventional myosin-Ie OS=Mus musculus OX=10090 GN=Myo1e PE=1 SV=1 && -	-
										gene_GSONMT00013076001	320.090758273712	772.57502566476	838.912186092682	43.9145645564084	35.274246416343	408.512296188666	21.5975177816218	63.7255036562456	47.6729472886172	21.6311254521041	68.5849965347139	71.4646226382216	403.213179532095	49.1127855585874	3.03739697658976	2.38736305811448e-05	0.00311130654166569	GSONMT00013076001	FR904867.1	628956	634024	+	5069	protein_coding	- && sp|Q19KA1|G6PC1_FELCA Glucose-6-phosphatase catalytic subunit 1 OS=Felis catus OX=9685 GN=G6PC1 PE=2 SV=1 && -	-
										novel.10350	32.2239018396355	116.109541429386	11.4919477546943	17.183960043812	8.14021071146377	22.9501289993633	1.13671146219062	0	2.57691606965498	4.32622509042083	4.28656228341962	12.2242117670642	34.6832817963924	4.09177111212505	3.07967121296157	2.38801151140055e-05	0.00311130654166569	-	FR969320.1	1183	2321	+	964	-	- && sp|O35854|BCAT2_RAT Branched-chain-amino-acid aminotransferase, mitochondrial OS=Rattus norvegicus OX=10116 GN=Bcat2 PE=1 SV=1 && PF01063:Amino-transferase class IV	-
										gene_GSONMT00047326001	655.219337405921	524.279237069611	1144.08724313401	689.267730646236	530.922631958804	821.614618177204	403.532569077671	269.527540054285	490.902511269274	360.158238777534	201.468427320722	320.650477889915	727.565133065298	341.039960731567	1.09033708139411	2.47653057428334e-05	0.00321584535374999	GSONMT00047326001	HG973536.1	73846	76865	+	3020	protein_coding	- && sp|P41134|ID1_HUMAN DNA-binding protein inhibitor ID-1 OS=Homo sapiens OX=9606 GN=ID1 PE=1 SV=3 && PF00010:Helix-loop-helix DNA-binding domain	bHLH
										gene_GSONMT00034424001	73.0408441698404	28.5808101980027	52.3522064380517	6.6826511281491	117.58082138781	141.635081824642	4.54684584876249	9.40212349026574	26.4133897139636	17.3049003616833	12.8596868502589	2.82097194624559	69.9787358577493	12.2246530351966	2.50443370531468	2.52791791894618e-05	0.00327163137070014	GSONMT00034424001	FR930915.1	3371	4856	-	1486	protein_coding	- && sp|Q9BYJ1|LOXE3_HUMAN Hydroperoxide isomerase ALOXE3 OS=Homo sapiens OX=9606 GN=ALOXE3 PE=1 SV=1 && -	-
										gene_GSONMT00018276001	237.382743551981	196.493070111268	328.158952550714	186.159567141296	265.009082050987	342.284781076218	178.463699563928	136.853130802757	68.9325048632708	80.0351641727853	38.5790605507766	111.898553867742	259.248032747078	102.460352303543	1.33854915136651	2.6215066899064e-05	0.00338148235024271	GSONMT00018276001	FR912009.1	20435	29889	-	9455	protein_coding	- && sp|O42563|CP3AR_ONCMY Cytochrome P450 3A27 OS=Oncorhynchus mykiss OX=8022 GN=cyp3a27 PE=2 SV=1 && -	-
										gene_GSONMT00000419001	3789.53085634113	3046.53573704335	6034.54945429835	3407.19741090916	4179.54596640823	4182.82493962681	1902.8549877071	3037.93056774364	2142.70571191812	2252.88171583665	2317.60134123554	2205.05973798197	4106.69739410451	2309.83901040384	0.830061500560498	2.65221699329021e-05	0.00340976744971807	GSONMT00000419001	HG973526.1	84907	93179	+	8273	protein_coding	- && sp|Q9N0V3|ABCBB_RABIT Bile salt export pump OS=Oryctolagus cuniculus OX=9986 GN=ABCB11 PE=2 SV=1 && -	-
										novel.2846	23.630861349066	15.1835554176889	30.6451940125181	31.5039267469886	20.8027607070741	17.0486672566698	5.68355731095311	6.26808232684383	6.44229017413746	6.48933763563124	12.8596868502589	3.76129592832745	23.1358275816676	6.91737503769199	1.77006232656712	2.68533669384404e-05	0.00344095321700293	-	FR905182.1	236706	238694	-	1989	-	- && - && -	-
										gene_GSONMT00041845001	68.7443239245557	84.8492802753204	123.857659133927	107.877082497264	60.5993464075636	104.914875425661	179.600411026118	223.561602990763	132.711177587232	199.006354159358	168.604783147838	168.317992792654	91.8070946107153	178.633720283994	-0.96043	2.70182656461372e-05	0.00344445963913979	GSONMT00041845001	FR906305.1	55100	58691	-	3592	protein_coding	- && - && -	-
										gene_GSONMT00002765001	37.5945521462414	35.7260127475033	10.2150646708394	70.6451690690048	53.3636035529292	16.3929492852595	111.397723294681	108.64676033196	257.047377948085	70.3011577193384	85.7312456683924	125.063089616888	37.3228919119629	126.364559096557	-1.76208	2.71142706670196e-05	0.00344445963913979	GSONMT00002765001	FR939782.1	494	2951	-	2458	protein_coding	- && sp|P28562|DUS1_HUMAN Dual specificity protein phosphatase 1 OS=Homo sapiens OX=9606 GN=DUSP1 PE=1 SV=3 && -	-
										gene_GSONMT00060221001	44.0393325141685	75.024626769757	167.271683984995	0.954664446878443	91.3512535397601	0.655717971410379	0	2.08936077561461	0	1.08155627260521	4.28656228341962	0	63.2162132044948	1.24291322193991	5.75513448402961	2.71468770817693e-05	0.00344445963913979	GSONMT00060221001	FR907972.1	49961	52977	-	3017	protein_coding	- && sp|Q3ZC27|RAB19_BOVIN Ras-related protein Rab-19 OS=Bos taurus OX=9913 GN=RAB19 PE=2 SV=1 && -	-
										novel.10653	0	0	0	0	0	0	3.41013438657187	0	10.3076642786199	7.57089390823645	8.57312456683924	9.40323982081864	0	6.54417616018102	-5.24664	2.76145400819632e-05	0.00349238479876971	-	FR976436.1	94	1198	-	547	-	- && - && -	-
										gene_GSONMT00056958001	88.078665028337	22.3287579671896	57.4597387734714	71.5998335158833	30.7519071321965	270.811522192486	2.27342292438124	26.1170096951826	34.1441379229285	2.16311254521041	4.28656228341962	11.2838877849824	90.1717374349274	13.3780221926841	2.72890414365048	2.80521462866661e-05	0.00353620984326655	GSONMT00056958001	FR913916.1	9638	10824	-	1187	protein_coding	- && sp|P83614|HBB2_GOBGI Hemoglobin subunit beta-2 OS=Gobionotothen gibberifrons OX=36202 GN=hbb2 PE=1 SV=1 && -	-
										gene_GSONMT00000976001	324.387278518997	142.010900671326	586.089335489408	593.801285958392	132.052307097079	318.023216134034	1045.77454521537	1328.83345329089	1926.88899108451	295.264862421221	1227.38566715248	1149.07590610404	349.394053978206	1162.20390421142	-1.73501	2.86083204102514e-05	0.00359464934708227	GSONMT00000976001	FR906253.1	87288	110650	-	23363	protein_coding	- && sp|O93484|CO1A2_ONCMY Collagen alpha-2(I) chain OS=Oncorhynchus mykiss OX=8022 GN=col1a2 PE=2 SV=2 && PF01391:Collagen triple helix repeat (20 copies)	-
										novel.3779	26.8532515330296	30.3671108353778	56.1828556896165	51.551880131436	38.8921178436602	59.0146174269341	46.6051699498155	35.5191331854484	284.749225696876	275.796849514328	170.033637242312	141.04859731228	43.8103055766757	158.958768816843	-1.86032	2.88868047562897e-05	0.00361793252086356	-	FR905938.1	139012	148698	-	4711	-	- && sp|Q6UX07|DHR13_HUMAN Dehydrogenase/reductase SDR family member 13 OS=Homo sapiens OX=9606 GN=DHRS13 PE=2 SV=1 && -	-
										novel.3344	0	4.46575159343792	1.27688308385492	0	15.3759535660982	0.655717971410379	204.608063194312	21.9382881439534	9.66343526120619	20.5495691794989	228.616655115713	110.95822988566	3.62905103580024	99.3890401300572	-4.76625	2.89896364449913e-05	0.00361913705663419	-	FR905530.1	118508	122458	-	3951	-	- && - && -	-
										gene_GSONMT00066404001	2.14826012264237	0.893150318687583	2.55376616770984	4.77332223439222	0.904467856829308	3.93430782846227	21.5975177816218	10.446803878073	80.5286271767183	5.40778136302603	4.28656228341962	13.1645357491461	2.53454575478726	22.5719713720008	-3.16378	2.92298024343287e-05	0.0036374240683181	GSONMT00066404001	HG973525.1	3577763	3599420	+	21658	protein_coding	- && sp|Q640N1|AEBP1_MOUSE Adipocyte enhancer-binding protein 1 OS=Mus musculus OX=10090 GN=Aebp1 PE=1 SV=1 && -	-
										gene_GSONMT00008613001	27.9273815943507	48.2301172091295	11.4919477546943	37.2319134282593	45.2233928414654	15.7372313138491	12.5038260840968	7.31276271465113	8.3749772263787	9.73400645344686	8.57312456683924	6.58226787457304	30.9736640236247	8.8468274866643	1.81856719661022	2.94904874495778e-05	0.00365813950708404	GSONMT00008613001	FR904854.1	332273	356384	+	24112	protein_coding	- && sp|Q03001|DYST_HUMAN Dystonin OS=Homo sapiens OX=9606 GN=DST PE=1 SV=4 && -	-
										gene_GSONMT00009845001	30.0756417169931	48.2301172091295	20.4301293416787	35.3225845345024	16.2804214229275	31.4744626276982	11.3671146219062	8.35744310245844	14.8172674005162	7.57089390823645	2.85770818894641	7.52259185665491	30.3022261421549	8.74883651311976	1.75170760829476	2.95860436262411e-05	0.00365830487207782	GSONMT00009845001	FR904835.1	3569	8698	-	5130	protein_coding	- && sp|Q05927|5NTD_BOVIN 5'-nucleotidase OS=Bos taurus OX=9913 GN=NT5E PE=1 SV=2 && PF02872:5'-nucleotidase, C-terminal domain	-
										gene_GSONMT00020185001	2.14826012264237	0	0	9.54664446878443	0	0	6.82026877314373	2.08936077561461	101.788184751372	205.495691794989	351.498107240409	141.988921294361	1.9491507652378	134.946755771648	-6.11785	3.03349281784854e-05	0.00373899657605674	GSONMT00020185001	FR906721.1	612	30303	-	29692	protein_coding	- && sp|Q8BL65|ABLM2_MOUSE Actin-binding LIM protein 2 OS=Mus musculus OX=10090 GN=Ablim2 PE=1 SV=1 && -	-
										gene_GSONMT00028515001	6.4447803679271	8.03835286818825	2.55376616770984	7.63731557502755	13.5670178524396	13.1143594282076	15.9139604706687	30.2957312464118	56.6921535324097	25.957350542525	21.4328114170981	35.7323113191108	8.55926537658332	31.0040530880373	-1.83661	3.05055726179154e-05	0.00374813089387084	GSONMT00028515001	FR904819.1	349780	363079	+	13300	protein_coding	- && sp|O42422|EPHA7_CHICK Ephrin type-A receptor 7 OS=Gallus gallus OX=9031 GN=EPHA7 PE=2 SV=1 && PF07714:Protein tyrosine kinase	-
										gene_GSONMT00067375001	81.6338846604099	93.7807834621962	25.5376616770984	51.551880131436	99.4914642512239	65.5717971410379	10.2304031597156	17.7595665927242	41.8748861318935	15.1417878164729	27.1482277949909	22.5677755699647	69.5945785539004	22.4537745109603	1.61925884163781	3.06207998000612e-05	0.0037492334008534	GSONMT00067375001	FR904410.1	1188327	1193296	-	4970	protein_coding	- && sp|F1N476|ECE2_BOVIN Endothelin-converting enzyme 2 OS=Bos taurus OX=9913 GN=ECE2 PE=2 SV=1 && -	-
										gene_GSONMT00072395001	472.61722698132	357.260127475033	504.368818122693	219.572822782042	758.848531879789	315.400344248392	201.19792880774	236.097767644451	222.259011007742	101.666289624889	185.751032281517	172.079288720981	438.011311914878	186.508553014553	1.23038876892279	3.07076758221651e-05	0.0037492334008534	GSONMT00072395001	FR904490.1	428098	437582	+	9485	protein_coding	- && sp|P29534|VCAM1_RAT Vascular cell adhesion protein 1 OS=Rattus norvegicus OX=10116 GN=Vcam1 PE=1 SV=1 && PF07679:Immunoglobulin I-set domain	-
										gene_GSONMT00021201001	124.599087113257	250.975239551211	134.072723804767	22.9119467250826	18.0893571365862	215.075494622604	17.0506719328593	20.8936077561461	29.6345348010323	55.1593699028655	25.7193737005177	15.9855076953917	127.620641492251	27.4071776314688	2.22002688791117	3.09814015594485e-05	0.00377079591519482	GSONMT00021201001	FR904732.1	386202	389200	+	2999	protein_coding	- && sp|O43156|TTI1_HUMAN TELO2-interacting protein 1 homolog OS=Homo sapiens OX=9606 GN=TTI1 PE=1 SV=3 && -	-
										gene_GSONMT00018423001	228.789703061412	201.851972023394	264.314798357968	172.794264884998	198.982928502448	165.896646766826	774.100505751814	819.029424040927	164.278399440505	700.848464648174	234.332071493606	673.271971170614	205.438385599508	560.97680609094	-1.45013	3.13301977683382e-05	0.00380133205797968	GSONMT00018423001	FR905581.1	247307	256420	+	9114	protein_coding	- && sp|Q5ZLM0|CDC73_CHICK Parafibromin OS=Gallus gallus OX=9031 GN=CDC73 PE=2 SV=1 && PF01498:Transposase	-
										novel.3687	16.1119509198177	41.0849146596288	26.8145447609533	37.2319134282593	55.1725392665878	38.031642341802	15.9139604706687	8.35744310245844	14.1730383831024	15.1417878164729	8.57312456683924	11.2838877849824	35.7412508961748	12.2405403540873	1.54259440531676	3.20898620879618e-05	0.00388137378637758	-	FR905844.1	144929	146839	-	1911	-	- && - && -	-
										novel.9216	612.254134953074	789.544881719824	268.145447609533	560.388030317646	780.555760443693	939.643853031073	26.1443636303843	154.612697395481	14.8172674005162	277.959962059538	21.4328114170981	82.748510423204	658.422018012474	96.2859353877036	2.77404923626133	3.24376362246836e-05	0.00391125361509181	-	FR946851.1	1	3093	+	2445	-	- && sp|G9CGD6|CNIPF_HUMAN CNK3/IPCEF1 fusion protein OS=Homo sapiens OX=9606 GN=CNK3/IPCEF1 PE=1 SV=1 && -	-
										gene_GSONMT00000052001	539.213290783234	430.498453607415	361.357912730942	654.899810558612	674.733021194664	251.139983050175	1160.58240289663	980.954884151059	677.084697301847	818.738098362141	1780.35220171362	1214.89858484977	485.307078654174	1105.43514487918	-1.18722	3.26203943489876e-05	0.00392111278945446	GSONMT00000052001	FR906117.1	85880	98070	-	12191	protein_coding	- && sp|P16573|CEAM1_RAT Carcinoembryonic antigen-related cell adhesion molecule 1 OS=Rattus norvegicus OX=10116 GN=Ceacam1 PE=1 SV=4 && -	-
										gene_GSONMT00040530001	218.048	300.991657397716	222.177656590756	232.93812503834	198.078460645618	415.72519387418	85.2533596642967	160.880779722325	130.77849053499	142.765427983887	55.7253096844551	134.466329437706	264.659915999135	118.311616171277	1.15872545124525	3.3384086424068e-05	0.00400052635648415	GSONMT00040530001	FR951505.1	7	2831	-	2825	protein_coding	- && sp|O15294|OGT1_HUMAN UDP-N-acetylglucosamine--peptide N-acetylglucosaminyltransferase 110 kDa subunit OS=Homo sapiens OX=9606 GN=OGT PE=1 SV=3 && PF13844:Glycosyl transferase family 41	-
										gene_GSONMT00050130001	232.012093245375	217.92867775977	224.731422758466	136.517015903617	236.970578489279	550.147378013308	132.995241076303	102.378678005116	113.384307064819	112.481852350941	101.448640707598	125.063089616888	266.384527694969	114.625301470277	1.21875810801782	3.35130017080782e-05	0.00400361785943952	GSONMT00050130001	FR907512.1	43373	49139	-	5767	protein_coding	- && sp|Q66I71|UCK1_DANRE Uridine-cytidine kinase 1 OS=Danio rerio OX=7955 GN=uck1 PE=2 SV=1 && -	-
										novel.8939	369.500741094487	347.43547396947	371.572977401782	274.943360700992	428.717764137092	331.793293533652	225.068869513743	235.053087256644	124.336200360853	131.949865257835	190.037594564936	232.26002357422	353.993935139579	189.784273421372	0.901339278314239	3.37707528525737e-05	0.00402203450998168	-	FR941636.1	1	3512	-	2824	-	- && sp|Q9Y251|HPSE_HUMAN Heparanase OS=Homo sapiens OX=9606 GN=HPSE PE=1 SV=2 && PF03662:Glycosyl hydrolase family 79, N-terminal domain	-
										novel.3052	33.2980319009567	42.871215297004	62.5672711088911	13.3653022562982	81.4021071146377	62.9489252553963	14.7772490084781	27.1616900829899	14.1730383831024	9.73400645344686	10.0019786613124	10.3435638029005	49.4088088221973	14.365254398705	1.77891669893571	3.41812486271243e-05	0.00405847449295635	-	FR905304.1	273855	277732	+	3878	-	- && sp|Q2YDW7|KMT5A_MOUSE N-lysine methyltransferase KMT5A OS=Mus musculus OX=10090 GN=Kmt5a PE=1 SV=1 && -	-
										novel.4920	19.3343411037813	24.1150586045647	14.0457139224041	8.59198002190599	52.4591356960999	31.4744626276982	4.54684584876249	11.4914842658804	3.22114508706873	5.40778136302603	5.71541637789283	1.88064796416373	25.0034486627424	5.37722015113236	2.24925899349484	3.49664883978402e-05	0.00413905145894678	-	FR908048.1	13117	14703	-	1242	-	- && - && -	-
										gene_GSONMT00035378001	2.14826012264237	5.3589019121255	2.55376616770984	6.6826511281491	7.23574285463446	6.55717971410379	23.8709407060031	11.4914842658804	25.1249316791361	36.772913268577	7.14427047236603	27.269395480374	5.08941698322751	21.9456559787228	-2.08474	3.51359669423861e-05	0.00414647128420997	GSONMT00035378001	FR906436.1	21987	35290	+	13304	protein_coding	- && - && -	-
										gene_GSONMT00000364001	18.2602110424601	6.25205223081308	0	1.90932889375689	3.61787142731723	3.93430782846227	15.9139604706687	12.5361646536877	168.143773544988	14.0602315438677	34.292498267357	28.2097194624559	5.66229523713493	45.5260579905041	-3.01987	3.52676246574676e-05	0.00414939634833587	GSONMT00000364001	FR905031.1	3530	5144	-	1615	protein_coding	- && sp|P53539|FOSB_HUMAN Protein fosB OS=Homo sapiens OX=9606 GN=FOSB PE=1 SV=1 && -	-
										gene_GSONMT00066378001	0	1.78630063737517	2.55376616770984	0	0	0	38.6481897144811	36.5638135732557	1.28845803482749	9.73400645344686	0	17.8661556595554	0.723344467514168	17.3501039059278	-4.71355	3.68041234668327e-05	0.00431709032544788	GSONMT00066378001	HG973525.1	3278958	3280514	-	1557	protein_coding	- && sp|Q91167|NEU2_ONCKE Isotocin-neurophysin IT 2 OS=Oncorhynchus keta OX=8018 PE=2 SV=1 && PF00184:Neurohypophysial hormones, C-terminal Domain	-
										gene_GSONMT00069364001	103.116485886834	103.60543696776	165.99480090114	86.8744646659384	132.956774953908	127.209286453613	71.6128221180092	64.7701840440529	39.9421990796523	60.5671512658916	72.8715588181335	57.3597629069937	119.959541638199	61.1872797054555	0.980052123308428	3.73465605267191e-05	0.00435323353205629	GSONMT00069364001	FR904444.1	150816	155239	+	4424	protein_coding	- && sp|Q14739|LBR_HUMAN Delta(14)-sterol reductase LBR OS=Homo sapiens OX=9606 GN=LBR PE=1 SV=2 && -	-
										gene_GSONMT00061371001	0	4.46575159343792	0	0	0.904467856829308	5.90146174269341	31.8279209413374	2.08936077561461	63.7786727239609	3.24466881781562	25.7193737005177	24.4484235341285	1.87861353216011	25.1847367488958	-3.65051	3.74192655198168e-05	0.00435323353205629	GSONMT00061371001	FR910118.1	34082	37190	-	3109	protein_coding	- && sp|Q3T0I2|CATH_BOVIN Pro-cathepsin H OS=Bos taurus OX=9913 GN=CTSH PE=2 SV=1 && -	-
										gene_GSONMT00071944001	2.14826012264237	12.5041044616262	6.3844154192746	11.4559733625413	11.758082138781	26.2287188564151	32.964632403528	7.31276271465113	44.4518022015485	77.8720516275749	115.73718165233	71.4646226382216	11.7465923935468	58.3005088729756	-2.28056	3.74486168986453e-05	0.00435323353205629	GSONMT00071944001	FR904483.1	143560	168466	-	24907	protein_coding	- && sp|Q8TCP9|F200A_HUMAN Protein FAM200A OS=Homo sapiens OX=9606 GN=FAM200A PE=1 SV=1 && -	-
										gene_GSONMT00045282001	345.869879745421	412.635447233663	223.454539674611	452.510947820382	370.831821300016	146.225107624514	678.616742927801	621.584830745346	342.729837264113	802.514754273063	2857.70818894641	1142.49363822946	325.254623899768	1074.2746653977	-1.7231	3.82977500473985e-05	0.00443636495870917	GSONMT00045282001	FR906000.1	80876	91589	+	10714	protein_coding	- && sp|P13667|PDIA4_HUMAN Protein disulfide-isomerase A4 OS=Homo sapiens OX=9606 GN=PDIA4 PE=1 SV=2 && -	-
										gene_GSONMT00074648001	112.783656438724	46.4438165717543	97.0431143729739	132.698358116104	45.2233928414654	85.2433362833492	173.916853715165	196.399912907773	144.951528918093	186.027678888095	285.770818894641	204.990628093846	86.5726124373951	198.676236902936	-1.19873	3.84510564658924e-05	0.00443636495870917	GSONMT00074648001	FR904528.1	486793	491140	+	4348	protein_coding	- && sp|P13731|SERPH_CHICK Serpin H1 OS=Gallus gallus OX=9031 GN=SERPINH1 PE=1 SV=2 && PF00079:Serpin (serine protease inhibitor)	-
										gene_GSONMT00001787001	198.714061344419	192.920468836518	197.916877997513	264.442051785329	142.001453522201	212.452622736963	467.188410960346	328.029641771494	369.78745599549	345.016450961061	268.624569760963	344.158577441962	201.407922703824	353.800851148553	-0.813638	3.85065417783184e-05	0.00443636495870917	GSONMT00001787001	FR904788.1	380696	429891	-	49196	protein_coding	- && sp|O94985|CSTN1_HUMAN Calsyntenin-1 OS=Homo sapiens OX=9606 GN=CLSTN1 PE=1 SV=1 && -	-
										gene_GSONMT00048195001	109.561266254761	181.309514693579	111.088828295378	63.9625179408557	53.3636035529292	64.2603611982171	36.3747667900999	43.8765762879068	47.6729472886172	27.0389068151302	28.5770818894641	42.3145791936839	97.2576819892867	37.6424763774837	1.35856766039459	3.88956213643194e-05	0.0044679331215712	GSONMT00048195001	FR905072.1	412424	416450	-	4027	protein_coding	- && sp|O14807|RASM_HUMAN Ras-related protein M-Ras OS=Homo sapiens OX=9606 GN=MRAS PE=1 SV=2 && -	-
										gene_GSONMT00009264001	7.51891042924828	1.78630063737517	0	4.77332223439222	4.52233928414654	0	13.6405375462875	27.1616900829899	7.73074820896495	19.4680129068937	17.1462491336785	30.0903674266196	3.10014543086037	19.2062675509057	-2.65259	3.94942703805145e-05	0.00452331723243026	GSONMT00009264001	FR946815.1	81	3089	+	3009	protein_coding	- && sp|Q6PGG2|GMIP_MOUSE GEM-interacting protein OS=Mus musculus OX=10090 GN=Gmip PE=1 SV=1 && -	-
										novel.8153	91.3010552123005	64.306822945506	109.811945211523	98.3304380284797	78.6887035441498	77.3747206264247	61.3824189582936	37.608493961063	40.586428097066	48.6700322672343	27.1482277949909	39.4936072474383	86.6356142613973	42.4815347210143	1.02010963160914	3.9827794350338e-05	0.00454809983366536	-	FR928831.1	3178	5656	-	2437	-	- && - && -	-
										novel.1914	104.190615948155	106.284887923822	206.855059584497	108.831746944143	143.81038923586	214.419776651194	72.7495335801998	77.3063486977406	66.3555887936159	78.9536079001801	72.8715588181335	68.643650691976	147.398746047945	72.813381413641	1.01967878558431	4.00043475969809e-05	0.00455486451554364	-	FR904732.1	649731	657008	+	3357	-	- && - && -	-
										novel.1478	22.5567312877448	19.6493070111268	3.83064925156476	9.54664446878443	29.8474392753672	9.1800515997453	1.13671146219062	6.26808232684383	1.93268705224124	0	0	1.88064796416373	15.7684704823889	1.8696881342399	3.03141566607867	4.06618543168936e-05	0.00460872042721494	-	FR904595.1	862687	874649	-	984	-	- && sp|Q5EB20|RIPR3_DANRE RIPOR family member 3 OS=Danio rerio OX=7955 GN=ripor3 PE=2 SV=1 && -	-
										novel.6966	2.14826012264237	1.78630063737517	10.2150646708394	0.954664446878443	2.71340357048792	7.86861565692454	4.54684584876249	22.9829685317607	28.9903057836186	27.0389068151302	22.8616655115713	27.269395480374	4.28105151752463	22.2816813285362	-2.39586	4.07147557444683e-05	0.00460872042721494	-	FR917368.1	5100	7519	+	2420	-	- && - && PF01498:Transposase	-
										gene_GSONMT00040012001	4.29652024528473	0	11.4919477546943	8.59198002190599	0.904467856829308	26.2287188564151	0	0	0	0	0	0	8.58560578918824	0	5.52695948249865	4.21772152969624e-05	0.00476038535209262	GSONMT00040012001	FR909003.1	9263	23126	+	13864	protein_coding	- && sp|P19181|HV05_CARAU Ig heavy chain V region 5A OS=Carassius auratus OX=7957 PE=4 SV=1 && -	-
										gene_GSONMT00023392001	878.638390160727	1477.27062710926	595.027517076393	289.263327404168	944.264442529797	405.233706331614	346.69699596814	316.538157505613	299.566493097392	321.222212963746	130.025722597062	273.634278785822	764.949668435327	281.280643486296	1.4423646828845	4.23423235427635e-05	0.00476516827209083	GSONMT00023392001	FR904935.1	31724	36190	+	4467	protein_coding	- && sp|Q9Y2D1|ATF5_HUMAN Cyclic AMP-dependent transcription factor ATF-5 OS=Homo sapiens OX=9606 GN=ATF5 PE=1 SV=4 && -	-
										novel.3994	15.0378208584966	22.3287579671896	5.10753233541968	11.4559733625413	29.8474392753672	7.86861565692454	46.6051699498155	28.2063704707972	7.73074820896495	81.1167204453905	228.616655115713	103.435638029005	15.2743565759898	82.6185503699477	-2.42548	4.28962244774949e-05	0.00480855551409172	-	FR906223.1	105104	111242	-	3901	-	- && sp|P04323|POL3_DROME Retrovirus-related Pol polyprotein from transposon 17.6 OS=Drosophila melanogaster OX=7227 GN=pol PE=4 SV=1 && -	-
										gene_GSONMT00082421001	63.3736736179498	69.6657248576315	58.7366218573263	45.8238934501653	45.2233928414654	142.946517767463	27.2810750925749	15.6702058171096	35.432595957756	30.2835756329458	10.0019786613124	28.2097194624559	70.9616373986668	24.4798584373591	1.52385477646156	4.29755515219138e-05	0.00480855551409172	GSONMT00082421001	FR904358.1	608649	612560	-	3912	protein_coding	- && sp|Q96EQ0|SGTB_HUMAN Small glutamine-rich tetratricopeptide repeat-containing protein beta OS=Homo sapiens OX=9606 GN=SGTB PE=1 SV=1 && -	-
										gene_GSONMT00066212001	270.680775452938	237.577984770897	234.946487429305	211.935507207014	154.664003517812	156.71659516708	284.177865547656	364.593455344749	428.412296580141	438.030290405109	404.365708735918	328.17306974657	211.086892257508	374.62544772669	-0.830863	4.31856489149779e-05	0.00481817817463486	GSONMT00066212001	HG973536.1	3895945	3909652	+	13708	protein_coding	- && sp|O88342|WDR1_MOUSE WD repeat-containing protein 1 OS=Mus musculus OX=10090 GN=Wdr1 PE=1 SV=3 && -	-
										novel.388	122.450826990615	112.536940154635	139.180256140186	97.3757735816012	138.383582094884	119.340670796689	40.9216126388624	60.5914624928237	99.2112686817169	31.365131905551	25.7193737005177	44.1952271578476	121.544674959768	50.3340127628865	1.25099681040555	4.3343562260431e-05	0.00481935741936083	-	FR904314.1	322842	326659	+	3067	-	- && - && -	-
										novel.7583	1.07413006132118	0.893150318687583	3.83064925156476	0.954664446878443	9.04467856829308	2.62287188564151	89.8002055130591	0	2.57691606965498	38.9360258137874	30.0059359839373	47.956523086175	3.07002408873109	34.8792677444357	-3.5022	4.34444726929453e-05	0.00481935741936083	-	FR922072.1	5813	7900	-	2049	-	- && - && -	-
										novel.2661	16.1119509198177	3.57260127475033	76.6129850312952	10.5013089156629	39.7965857004895	41.3102321988539	3.41013438657187	9.40212349026574	7.73074820896495	1.08155627260521	0	2.82097194624559	31.3176106734783	4.07425571744223	2.88694613306193	4.38605450521283e-05	0.00485165106038158	-	FR905088.1	354047	363904	-	566	-	- && sp|Q498P2|RT35_DANRE Small ribosomal subunit protein mS35 OS=Danio rerio OX=7955 GN=mrps35 PE=2 SV=1 && -	-
										gene_GSONMT00053500001	156.822988952893	213.462926166332	168.548567068849	46.7785578970437	216.167817782205	251.139983050175	93.210339899631	32.3850920220264	56.6921535324097	91.9322831714425	28.5770818894641	55.4791149428299	175.486806819583	59.7126775763006	1.55469232587359	4.50084552324835e-05	0.00496448375811478	GSONMT00053500001	FR904815.1	64457	94438	+	29982	protein_coding	- && sp|P49584|PCY1A_CRIGR Choline-phosphate cytidylyltransferase A OS=Cricetulus griseus OX=10029 GN=PCYT1A PE=1 SV=1 && PF13358:DDE superfamily endonuclease	-
										novel.5137	26.8532515330296	33.9397121101282	25.5376616770984	37.2319134282593	53.3636035529292	25.5730008850048	18.1874	11.4914842658804	10.3076642786199	11.8971189986573	12.8596868502589	13.1645357491461	33.7498571977416	12.9846455896021	1.39255472623554	4.54444489100476e-05	0.0049983744288428	-	FR908672.1	67	3706	+	3640	-	- && - && PF01498:Transposase	-
										novel.3345	6.4447803679271	5.3589019121255	2.55376616770984	5.72798668127066	17.1848892797568	0	204.608063194312	21.9382881439534	3.22114508706873	25.957350542525	220.043530548874	141.988921294361	6.21172073479832	102.959549801849	-4.05075	4.60937590416823e-05	0.00504313315001273	-	FR905530.1	122488	180152	-	6353	-	- && sp|Q9NBX4|RTXE_DROME Probable RNA-directed DNA polymerase from transposon X-element OS=Drosophila melanogaster OX=7227 GN=X-element\ORF2 PE=3 SV=1 && -	-
										novel.2468	10.7413006132118	29.4739605166902	12.7688308385492	0	3.61787142731723	9.83576957115568	2.27342292438124	0	0	0	0	0	11.0729554944874	0.378903820730207	4.91354663738743	4.61343121112776e-05	0.00504313315001273	-	FR904994.1	347952	353897	+	2115	-	- && - && -	-
										gene_GSONMT00047467001	105.264746009476	31.2602611540654	167.271683984995	55.3705379189497	69.6440249758567	156.71659516708	21.5975177816218	42.8318959000995	32.8556798881011	25.957350542525	42.8656228341962	31.9710153907834	97.5879748684038	33.0131803895545	1.56478628143518	4.63207111660032e-05	0.00504313315001273	GSONMT00047467001	FR908887.1	24596	42946	+	18351	protein_coding	- && sp|P30839|AL3A2_RAT Aldehyde dehydrogenase family 3 member A2 OS=Rattus norvegicus OX=10116 GN=Aldh3a2 PE=1 SV=1 && -	-
										novel.9193	50.4841128820956	32.153411472753	70.2285696120206	42.0052356626515	19.8982928502448	55.7360275698822	12.5038260840968	12.5361646536877	19.9710995398261	16.2233440890781	22.8616655115713	15.0451837133098	45.0842750082746	16.5235472652616	1.44456525240088	4.64639303191179e-05	0.00504313315001273	-	FR946414.1	35	3177	-	3039	-	- && sp|P03934|TC1A_CAEEL Transposable element Tc1 transposase OS=Caenorhabditis elegans OX=6239 GN=tc1a PE=3 SV=1 && -	-
										gene_GSONMT00077831001	3236.35387476072	2151.59911771839	5059.01077823319	3078.79284118298	2306.39303491473	4887.06604092155	1969.92096397635	1127.21013844408	772.430591879082	2187.98833948033	1621.74939722709	1461.26346815522	3453.20261462193	1523.42714986036	1.18093154393003	4.65582659953157e-05	0.00504313315001273	GSONMT00077831001	HG973527.1	2130452	2133726	-	3275	protein_coding	- && sp|Q9Y5C1|ANGL3_HUMAN Angiopoietin-related protein 3 OS=Homo sapiens OX=9606 GN=ANGPTL3 PE=1 SV=1 && -	-
										gene_GSONMT00014622001	65.5219337405921	67.8794242202563	97.0431143729739	84.010471325303	41.6055214141482	99.0134136829672	185.283968337071	213.11479911269	336.931776107389	99.503177079679	115.73718165233	157.974428989753	75.8456464593735	184.757555213152	-1.28904	4.66307320057325e-05	0.00504313315001273	GSONMT00014622001	FR905778.1	34170	54501	-	20332	protein_coding	- && sp|Q9JI03|CO5A1_RAT Collagen alpha-1(V) chain OS=Rattus norvegicus OX=10116 GN=Col5a1 PE=1 SV=1 && -	-
										gene_GSONMT00060387001	4.29652024528473	14.2904050990013	6.3844154192746	9.54664446878443	9.04467856829308	8.52433362833492	27.2810750925749	19.8489273683388	43.163344166721	17.3049003616833	42.8656228341962	19.7468036237191	8.68116623816218	28.3684455745389	-1.69317	4.71554492290776e-05	0.00508106516036896	GSONMT00060387001	FR910459.1	17880	20346	-	2467	protein_coding	- && sp|A5D7F6|MAML2_BOVIN Mastermind-like protein 2 OS=Bos taurus OX=9913 GN=MAML2 PE=2 SV=1 && -	-
										novel.4865	30.0756417169931	13.3972547803137	31.922077096373	18.1386244906904	33.4653107026844	38.6873603132123	9.09369169752498	10.446803878073	7.08651919155121	7.57089390823645	4.28656228341962	13.1645357491461	27.6143781833778	8.60816778465856	1.67038345473904	4.73132436787525e-05	0.00508106516036896	-	FR907923.1	13937	16847	-	1489	-	- && - && -	-
										gene_GSONMT00009584001	295.385766863325	838.668149247641	188.978696410528	55.3705379189497	2.71340357048792	22.2944110279529	25.0076521681937	4.17872155122922	27.7018477487911	11.8971189986573	8.57312456683924	14.104859731228	233.901827506481	15.2438874608231	3.93448617794295	4.73740686151951e-05	0.00508106516036896	GSONMT00009584001	FR908198.1	51957	54020	+	2064	protein_coding	- && - && PF01442:Apolipoprotein A1/A4/E domain	-
										gene_GSONMT00028450001	0	0	0	0.954664446878443	0.904467856829308	0	13.6405375462875	3.13404116342191	1.93268705224124	12.9786752712625	2.85770818894641	14.104859731228	0.309855383951292	8.10808482556458	-4.58328	4.77778111593937e-05	0.0051102515043378	GSONMT00028450001	FR904592.1	405928	409788	+	3861	protein_coding	- && sp|P00563|KCRM_RABIT Creatine kinase M-type OS=Oryctolagus cuniculus OX=9986 GN=CKM PE=1 SV=1 && PF00217:ATP:guanido phosphotransferase, C-terminal catalytic domain	-
										gene_GSONMT00080378001	41.8910723915261	55.3753197586302	61.2903880250362	67.7811757283695	82.306574971467	36.7202063989812	31.8279209413374	6.26808232684383	10.3076642786199	21.6311254521041	30.0059359839373	21.6274515878829	57.5607895456684	20.2780300951209	1.52703011268105	4.82424019879866e-05	0.00514576785600431	GSONMT00080378001	FR904332.1	34145	50926	+	16782	protein_coding	- && - && -	-
										gene_GSONMT00023304001	879.712520222049	1354.01588313038	983.199974568288	414.324369945244	678.350892621981	850.466208919261	430.813644170246	391.755145427739	447.739167102554	495.352772853185	365.786648185141	446.653891488885	860.011641567867	429.683544871292	1.00053737971065	4.85628403212685e-05	0.00516575572140704	GSONMT00023304001	FR904941.1	3	44839	+	44837	protein_coding	- && sp|Q98UK4|MAF_DANRE Transcription factor Maf OS=Danio rerio OX=7955 GN=maf PE=1 SV=1 && -	-
										novel.3630	348.018139868063	435.857355519541	316.66700479602	467.785578970437	511.024339108559	359.333448332887	300.091826018324	216.248840276112	181.672582910676	131.949865257835	235.760925588079	242.603587377121	406.447644432585	218.054604571358	0.900612179659829	4.89589468956113e-05	0.00519366139936887	-	FR905786.1	96053	104856	+	8804	-	- && sp|P35072|TCB1_CAEBR Transposable element Tcb1 transposase OS=Caenorhabditis briggsae OX=6238 PE=3 SV=1 && -	-
										gene_GSONMT00025339001	900.120991387151	1786.30063737517	303.898173957471	249.167420635274	1151.38758174371	403.266552417383	286.451288472037	134.763770027142	153.326506144472	367.72913268577	301.488213933847	195.587388273028	799.023559586026	239.891049922716	1.73714177782215	5.06619348162707e-05	0.00535967379067173	GSONMT00025339001	FR904762.1	349648	356854	-	7207	protein_coding	- && sp|P32320|CDD_HUMAN Cytidine deaminase OS=Homo sapiens OX=9606 GN=CDA PE=1 SV=2 && -	-
										gene_GSONMT00059326001	118.15430674533	112.536940154635	89.3818158698444	92.602451347209	68.7395571190274	100.324849625788	46.6051699498155	37.608493961063	72.7978789677533	50.8331448124447	41.436768739723	37.6129592832745	96.9566534769724	47.8157359523457	1.00679596676177	5.16300131123531e-05	0.0054453496251848	GSONMT00059326001	FR908080.1	22471	28166	+	5696	protein_coding	- && sp|Q0VCY7|SRSF1_BOVIN Serine/arginine-rich splicing factor 1 OS=Bos taurus OX=9913 GN=SRSF1 PE=2 SV=1 && -	-
										gene_GSONMT00032321001	121.376696929294	284.914951661339	158.33350239801	102.149095815993	111.249546390005	99.6691316543776	377.388205447287	180.729707090664	249.31662973912	363.402907595349	704.425068575291	410.921580169774	146.282154141503	381.030683102914	-1.37997	5.17522797015709e-05	0.0054453496251848	GSONMT00032321001	FR906322.1	118789	130141	+	11353	protein_coding	- && sp|P0CT41|TF212_SCHPO Transposon Tf2-12 polyprotein OS=Schizosaccharomyces pombe (strain 972 / ATCC 24843) OX=284812 GN=Tf2-12 PE=3 SV=1 && PF00078:Reverse transcriptase (RNA-dependent DNA polymerase)	-
										gene_GSONMT00056266001	7.51891042924828	0	24.2607785932435	13.3653022562982	1.80893571365862	6.55717971410379	0	0	0.644229017413746	0	0	0	8.9185177844254	0.107371502902291	5.07863216877767	5.30395382061699e-05	0.0055657111091696	GSONMT00056266001	FR905318.1	21939	26516	-	4578	protein_coding	- && sp|Q862Z2|ASB5_RABIT Ankyrin repeat and SOCS box protein 5 OS=Oryctolagus cuniculus OX=9986 GN=ASB5 PE=2 SV=1 && PF00023:Ankyrin repeat	-
										gene_GSONMT00080722001	85.9304049056946	84.8492802753204	58.7366218573263	85.9198002190599	123.912096385615	85.8990542547596	67.0659762692467	30.2957312464118	44.4518022015485	27.0389068151302	31.4347900784105	39.4936072474383	87.5412096496293	39.9634689763643	1.13065709178684	5.39488926835643e-05	0.00564587522191932	GSONMT00080722001	FR904336.1	1242511	1257210	-	14700	protein_coding	- && sp|Q811P8|RHG32_MOUSE Rho GTPase-activating protein 32 OS=Mus musculus OX=10090 GN=Arhgap32 PE=1 SV=2 && PF00620:RhoGAP domain	-
										gene_GSONMT00071977001	392.057472382232	381.375186079598	463.508559439336	278.762018488505	356.360335590747	406.545142274435	230.752426824696	254.902014624982	156.54765123154	232.534598610119	264.338007477543	200.289008183437	379.768119042476	223.227284492053	0.770121034641967	5.41105115616776e-05	0.00564756645670348	GSONMT00071977001	FR904483.1	699562	703578	-	4017	protein_coding	- && sp|P40617|ARL4A_HUMAN ADP-ribosylation factor-like protein 4A OS=Homo sapiens OX=9606 GN=ARL4A PE=1 SV=2 && PF00025:ADP-ribosylation factor family	-
										gene_GSONMT00043512001	1220.21174966086	1050.3447747766	2367.34123746702	949.891124644051	1102.54631747493	1870.76337243381	674.069897079039	245.499891134717	613.306024577886	980.971539252922	538.677993616399	522.820134037516	1426.84976274288	595.89091328308	1.25955751738022	5.44952370017593e-05	0.0056724720424405	GSONMT00043512001	FR904926.1	498591	501413	-	2823	protein_coding	- && sp|Q92110|CP1A1_ONCMY Cytochrome P450 1A1 OS=Oncorhynchus mykiss OX=8022 GN=cyp1a1 PE=2 SV=2 && PF00067:Cytochrome P450	-
										gene_GSONMT00082698001	0	1.78630063737517	0	7.63731557502755	0	0	122.764837916587	7.31276271465113	5.15383213930997	80.0351641727853	31.4347900784105	46.0758751220113	1.57060270206712	48.7962103572926	-4.95342	5.52784732347545e-05	0.0057386149781085	GSONMT00082698001	FR904363.1	1016957	1092931	+	75975	protein_coding	- && sp|P22300|GBRG2_BOVIN Gamma-aminobutyric acid receptor subunit gamma-2 OS=Bos taurus OX=9913 GN=GABRG2 PE=2 SV=1 && -	-
										gene_GSONMT00045614001	109.561266254761	99.1396853743217	65.1210372766009	139.381009244253	94.9691249670773	66.8832330838586	178.463699563928	185.953	171.364918632056	162.233440890781	175.749053620204	176.78090863139	95.842559366812	175.090855061343	-0.869599	5.58206150753431e-05	0.00577944320244072	GSONMT00045614001	FR905247.1	321002	344944	-	23943	protein_coding	- && sp|P97820|M4K4_MOUSE Mitogen-activated protein kinase kinase kinase kinase 4 OS=Mus musculus OX=10090 GN=Map4k4 PE=1 SV=1 && -	-
										novel.4555	664.886507957812	839.561299566328	1377.75684747946	585.209305936486	790.504906868815	372.447807761095	327.372901110899	415.782794347307	355.614417612388	382.870920502243	361.500085901721	375.189268850664	771.727779261666	369.721731387537	1.06041831271086	5.62716143914889e-05	0.00581064282011688	-	FR907197.1	38374	39895	-	501	-	- && sp|Q58DT1|RL7_BOVIN Large ribosomal subunit protein uL30 OS=Bos taurus OX=9913 GN=RPL7 PE=2 SV=1 && -	-
										gene_GSONMT00002017001	242.753393858587	250.082089232523	759.745434893677	76.3731557502755	173.657828511227	217.042648536835	123.901549378778	72.082946758704	94.0574365424069	105.99251471531	71.4427047236603	88.3904543156952	286.609091797188	92.6446010724257	1.62652372775595	5.71502576836793e-05	0.00587961191786489	GSONMT00002017001	FR905383.1	127918	138433	-	10516	protein_coding	- && sp|Q3UV71|TMTC1_MOUSE Protein O-mannosyl-transferase TMTC1 OS=Mus musculus OX=10090 GN=Tmtc1 PE=2 SV=2 && -	-
										gene_GSONMT00073863001	23.630861349066	19.6493070111268	42.1371417672124	47.7332223439222	19.8982928502448	42.6216681416746	76.1596679667717	76.2616683099333	210.018659676881	59.4855949932864	67.1561424402407	68.643650691976	32.6117489105411	92.9542306798482	-1.51946	5.72423969750407e-05	0.00587961191786489	GSONMT00073863001	FR904517.1	922135	930326	+	8192	protein_coding	- && sp|Q04913|NR4A1_XENLA Nuclear receptor subfamily 4 group A member 1 OS=Xenopus laevis OX=8355 GN=nr4a1 PE=2 SV=1 && PF00105:Zinc finger, C4 type (two domains)	NGFIB-like
										gene_GSONMT00033935001	27.9273815943507	31.2602611540654	12.7688308385492	44.8692290032868	17.1848892797568	19.6715391423114	60.245707496103	71.0382663708967	59.9132986194784	32.4466881781562	132.883430786008	78.0468905127947	25.6136885020534	72.4290469939062	-1.49068	5.90215874314113e-05	0.00604636452140363	GSONMT00033935001	FR923388.1	991	3882	+	2892	protein_coding	- && sp|Q92820|GGH_HUMAN Gamma-glutamyl hydrolase OS=Homo sapiens OX=9606 GN=GGH PE=1 SV=2 && -	-
										gene_GSONMT00068889001	227.715573000091	209.890324891582	441.801547013802	126.015706987955	316.563749890258	194.748237508882	105.714165983728	138.942491578372	153.326506144472	83.2798329906009	94.3043702352316	87.4501303336133	252.789189882095	110.502916211003	1.18813269099299	5.99992777849752e-05	0.00612012138200817	GSONMT00068889001	FR904280.1	1069940	1072140	+	2201	protein_coding	- && sp|P46527|CDN1B_HUMAN Cyclin-dependent kinase inhibitor 1B OS=Homo sapiens OX=9606 GN=CDKN1B PE=1 SV=1 && PF02234:Cyclin-dependent kinase inhibitor	-
										gene_GSONMT00013621001	1.07413006132118	1.78630063737517	6.3844154192746	21.9572822782042	7.23574285463446	1.96715391423114	25.0076521681937	51.1893390025579	16.7499544527574	49.7515885398395	52.8676014955086	17.8661556595554	6.73417086084013	35.5720485530688	-2.40465	6.00568239464563e-05	0.00612012138200817	GSONMT00013621001	HG973533.1	124238	157315	+	33078	protein_coding	- && sp|O00370|LORF2_HUMAN LINE-1 retrotransposable element ORF2 protein OS=Homo sapiens OX=9606 PE=1 SV=1 && -	-
										novel.8154	298.608157047289	500.164178465047	259.207266022549	176.612922672512	422.386489139287	453.101118244572	175.053565177356	131.62972886372	48.9614053234447	128.70519644002	205.754989604142	160.795400935999	351.680021931876	141.81671439078	1.31601640667728	6.03367653477705e-05	0.00613097330619541	-	FR928869.1	1	5606	+	5606	-	- && sp|P34257|TC3A_CAEEL Transposable element Tc3 transposase OS=Caenorhabditis elegans OX=6239 GN=tc3a PE=1 SV=1 && PF01498:Transposase	-
										gene_GSONMT00011843001	238.456873613303	207.210873935519	210.685708836062	236.756782825854	242.397385630254	301.630266848774	130.721818151922	144.165893517408	168.788002562401	144.928540529098	125.739160313642	170.198640756817	239.522981948294	147.423675971881	0.697707958036805	6.04791319289353e-05	0.00613097330619541	GSONMT00011843001	FR905544.1	80555	156494	+	75940	protein_coding	- && sp|P03934|TC1A_CAEEL Transposable element Tc1 transposase OS=Caenorhabditis elegans OX=6239 GN=tc1a PE=3 SV=1 && -	-
										gene_GSONMT00079924001	16.1119509198177	5.3589019121255	0	42.0052356626515	6.33127499780515	13.770077399618	72.7495335801998	42.8318959000995	17.3941834701711	136.276090348256	128.596868502589	61.1210588353211	13.929573482003	76.4949384394394	-2.44666	6.16873511664098e-05	0.00623716952184122	GSONMT00079924001	FR904326.1	716648	726021	+	9374	protein_coding	- && sp|W0LYS5|CAMKI_MACNP Calcium/calmodulin-dependent protein kinase type 1 OS=Macrobrachium nipponense OX=159736 GN=CaMKI PE=2 SV=1 && -	-
										novel.2914	310.423587721822	1037.84067031497	58.7366218573263	45.8238934501653	17.1848892797568	93.7676699116841	19.3240948572406	9.40212349026574	0.644229017413746	43.2622509042083	17.1462491336785	13.1645357491461	260.629555422621	17.1572471919921	3.93002897872766	6.19044290729207e-05	0.00624000167092175	-	FR905220.1	356853	408488	-	6959	-	- && - && -	-
										gene_GSONMT00037470001	933.419023288108	888.684567094145	847.850367679667	969.939078028499	1609.95278515617	557.360275698822	2150.65808646466	2566.77971284255	1017.88184751372	1236.21881958775	8787.45268101022	3155.72728386673	967.867682824235	3152.45307188094	-1.70338	6.20367960896254e-05	0.00624000167092175	GSONMT00037470001	FR905254.1	20203	21839	+	1637	protein_coding	- && sp|B3EWY9|MLP_ACRMI Mucin-like protein (Fragment) OS=Acropora millepora OX=45264 PE=1 SV=1 && -	-
										novel.9492	183.676240485922	123.254743978886	231.115838177741	167.066278203728	163.708682086105	408.512296188666	68.2026877314373	51.1893390025579	40.586428097066	141.683871711282	88.5889538573388	100.614666082759	212.889013186841	81.8109910804069	1.38504119083569	6.22970561151965e-05	0.00624726296516405	-	FR951908.1	1	2914	-	2698	-	- && - && PF15208:Rab15 effector	-
										gene_GSONMT00064347001	411.391813486013	320.640964408842	646.10284043059	653.945146111734	349.124592736113	398.67652661751	1043.50112229099	879.620886533751	474.796785833931	1202.69057513699	1410.27899124506	944.085278010191	463.313647298467	992.495606508485	-1.09909	6.24307945831054e-05	0.00624726296516405	GSONMT00064347001	FR904365.1	592128	593648	-	1521	protein_coding	- && sp|Q0EF98|GPX2_CALJA Glutathione peroxidase 2 OS=Callithrix jacchus OX=9483 GN=GPX2 PE=2 SV=2 && PF00255:Glutathione peroxidase	-
										gene_GSONMT00008022001	1.07413006132118	4.46575159343792	0	0.954664446878443	0	0	11.3671146219062	8.35744310245844	1.28845803482749	16.2233440890781	40.0079146452498	11.2838877849824	1.08242435027292	14.7546937130837	-3.74074	6.27432766618707e-05	0.00626239192718198	GSONMT00008022001	FR905546.1	7417	22376	+	14960	protein_coding	- && sp|Q8ND23|CARL3_HUMAN Capping protein, Arp2/3 and myosin-I linker protein 3 OS=Homo sapiens OX=9606 GN=CARMIL3 PE=2 SV=2 && -	-
										novel.44	4.29652024528473	2.67945095606275	6.3844154192746	0	40.7010535573189	1.31143594282076	0	0	0	0	0	0	9.22881268679362	0	5.62374754598077	6.31103446502052e-05	0.00628287754202274	-	FR904264.1	2509554	2511308	-	1541	-	- && - && -	-
										gene_GSONMT00060652001	598.290444155899	760.964071521821	767.406733396807	480.196216779857	746.185981884179	492.444196529194	414.899683699577	428.318959000995	327.268340846183	283.367743422564	400.079146452498	392.115100528137	640.91460737796	374.341495658326	0.775898504107433	6.35212538702079e-05	0.00629582929881168	GSONMT00060652001	HG973526.1	2521569	2548313	-	26745	protein_coding	- && sp|Q03181|PPARD_HUMAN Peroxisome proliferator-activated receptor delta OS=Homo sapiens OX=9606 GN=PPARD PE=1 SV=1 && -	THR-like
										novel.9425	79.4856245377675	59.8410713520681	301.344407789761	16.2292955969335	74.1663642600032	100.324849625788	10.2304031597156	12.5361646536877	35.432595957756	35.6913569959718	32.8636441728838	23.5080995520466	105.231935527054	25.0437107486769	2.06504128701858	6.36839809721115e-05	0.00629582929881168	-	FR950564.1	1	2974	+	1510	-	- && sp|Q9DAM2|EFCB9_MOUSE EF-hand calcium-binding domain-containing protein 9 OS=Mus musculus OX=10090 GN=Efcab9 PE=1 SV=2 && -	-
										novel.2406	509.137649066241	221.501279034521	482.66180569716	1090.22679833518	165.517617799763	643.915047924992	1833.51558851347	1461.50786254242	824.613142289595	1681.8200039011	1368.84222250533	1471.60703195812	518.826699642976	1440.31764195167	-1.47284	6.37289465777291e-05	0.00629582929881168	-	FR904960.1	248160	253532	-	3632	-	- && - && -	-
										gene_GSONMT00048510001	1524.19055701476	1651.43493925334	3344.15679661604	1183.78391412927	1349.46604238933	1474.70971770194	595.636806187886	78.3510290855479	832.988119515974	933.383063258293	488.668100309837	432.549031757657	1754.62366118411	560.262691685866	1.64646147547869	6.38890625800186e-05	0.00629582929881168	GSONMT00048510001	FR907076.1	29260	34926	+	5667	protein_coding	- && sp|Q6PBK3|RS28_DANRE 40S ribosomal protein S28 OS=Danio rerio OX=7955 GN=rps28 PE=3 SV=1 && -	-
										gene_GSONMT00048527001	17.1860809811389	5.3589019121255	16.599480090114	1.90932889375689	14.4714857092689	17.0486672566698	3.41013438657187	0	0	0	1.42885409447321	1.88064796416373	12.0956574738457	1.1199394075348	3.5301250318787	6.4534265118703e-05	0.00634330981645257	GSONMT00048527001	FR905950.1	111675	112542	+	868	protein_coding	- && - && PF01498:Transposase	-
										gene_GSONMT00073474001	196.565801221776	160.767057363765	120.027009882362	228.164802803948	230.639303491473	184.912467937727	433.087067094627	324.895600608072	285.39345471429	220.637479611462	615.836114717952	456.997455291786	186.846073783509	389.474528673031	-1.05644	6.65452277996393e-05	0.00652445710744645	GSONMT00073474001	FR904511.1	739772	774156	-	34385	protein_coding	- && sp|Q96SU4|OSBL9_HUMAN Oxysterol-binding protein-related protein 9 OS=Homo sapiens OX=9606 GN=OSBPL9 PE=1 SV=2 && -	-
										gene_GSONMT00072500001	182.602110424601	169.698560550641	1170.90178789496	11.4559733625413	18.9938249934155	72.784694826552	29.5544980169562	7.31276271465113	15.4614964179299	32.4466881781562	28.5770818894641	13.1645357491461	271.072825342119	21.0861771610506	3.68642409130105	6.74318367965792e-05	0.00658889544927876	GSONMT00072500001	FR904492.1	202070	210042	-	7973	protein_coding	- && sp|A2ASZ8|SCMC2_MOUSE Calcium-binding mitochondrial carrier protein SCaMC-2 OS=Mus musculus OX=10090 GN=Slc25a25 PE=1 SV=1 && PF00153:Mitochondrial carrier protein	-
										gene_GSONMT00011561001	80.5597545990887	71.4520254950067	25.5376616770984	14.3199667031767	97.6825285375652	32.7858985705189	22.7342292438124	10.446803878073	17.3941834701711	11.8971189986573	17.1462491336785	14.104859731228	53.7229725970758	15.6205740759367	1.78428829468614	6.75418634114497e-05	0.00658889544927876	GSONMT00011561001	FR906555.1	38312	58757	+	20446	protein_coding	- && - && -	-
										gene_GSONMT00023731001	1565.00749934496	1430.82681053751	1528.42905137434	2067.80319193871	1831.54741007935	885.874979375422	3280.54927988214	2931.3731681873	1088.10281041182	5165.51275796247	9570.46472478154	4106.3948297515	1551.58149044171	4357.06626182946	-1.48951	6.92214466339375e-05	0.0067215628832052	GSONMT00023731001	FR906189.1	88305	94424	-	6120	protein_coding	- && sp|P13667|PDIA4_HUMAN Protein disulfide-isomerase A4 OS=Homo sapiens OX=9606 GN=PDIA4 PE=1 SV=2 && PF00085:Thioredoxin	-
										novel.1958	780.893	821.698293192577	583.535569321698	637.716	1045.56484249468	994.724162629544	484.239082893205	363.548774956942	414.239258197039	443.438071768135	591.545595111908	507.774950324206	810.688545455633	467.464288875239	0.796441971575667	6.92480593746994e-05	0.0067215628832052	-	FR904749.1	6507	19204	+	12698	-	- && sp|Q8VC82|RHBL1_MOUSE Rhomboid-related protein 1 OS=Mus musculus OX=10090 GN=Rhbdl1 PE=2 SV=1 && -	-
										novel.7621	5.37065030660591	21.435607648502	6.3844154192746	0	37.0831821300016	36.7202063989812	2.27342292438124	2.08936077561461	0	0	2.85770818894641	0	17.8323436505609	1.20341531482371	4.02510058118753	6.99200169586167e-05	0.00676986179160911	-	FR922474.1	6	1796	-	1371	-	- && sp|O15296|LX15B_HUMAN Polyunsaturated fatty acid lipoxygenase ALOX15B OS=Homo sapiens OX=9606 GN=ALOX15B PE=1 SV=3 && PF00305:Lipoxygenase	-
										novel.11282	48.3358527594532	88.4218815500707	22.9838955093886	52.5065445783144	53.3636035529292	5.90146174269341	1.13671146219062	5.22340193903652	22.5480156094811	1.08155627260521	2.85770818894641	9.40323982081864	45.2522066154749	7.04177221551309	2.62261750105713	7.07648886492157e-05	0.00683462081267276	-	HG973540.1	2922999	2925008	+	2010	-	- && - && -	-
										gene_GSONMT00057773001	176.157330056674	223.287579671896	254.099733687129	103.103760262872	246.919724914401	158.683749081312	128.44839522754	84.6191114123917	49.6056343408585	72.4642702645488	57.1541637789283	119.421145724397	193.708646279047	85.2854534581107	1.18338360011495	7.12731300099065e-05	0.00686662666442836	GSONMT00057773001	FR905621.1	139820	154211	+	14392	protein_coding	- && sp|Q969X2|SIA7F_HUMAN Alpha-N-acetylgalactosaminide alpha-2,6-sialyltransferase 6 OS=Homo sapiens OX=9606 GN=ST6GALNAC6 PE=1 SV=1 && -	-
										gene_GSONMT00077490001	10.7413006132118	15.1835554176889	66.3979203604558	5.72798668127066	6.33127499780515	20.3272571137217	77.2963794289623	77.3063486977406	160.413025336023	48.6700322672343	45.7233310231426	94.9727221902682	20.7848825306924	84.0636398238951	-2.04071	7.20870182868745e-05	0.00692784795051037	GSONMT00077490001	FR904301.1	911295	928386	-	17092	protein_coding	- && sp|P54001|P4HA1_RAT Prolyl 4-hydroxylase subunit alpha-1 OS=Rattus norvegicus OX=10116 GN=P4ha1 PE=2 SV=2 && -	-
										novel.251	25.7791214717084	29.4739605166902	44.6909079349222	18.1386244906904	18.9938249934155	21.6386930565425	5.68355731095311	8.35744310245844	9.01920624379244	14.0602315438677	7.14427047236603	8.46291583873677	26.4525220773282	8.78793741869575	1.56833993239082	7.24986781740274e-05	0.00695020661428343	-	FR904291.1	2179221	2181709	-	2444	-	- && - && -	-
										gene_GSONMT00074814001	20.4084711651025	19.6493070111268	26.8145447609533	12.4106378094198	6.33127499780515	25.5730008850048	56.8355731095311	36.5638135732557	16.1057254353437	141.683871711282	77.1581211015532	68.643650691976	18.5312061049021	66.1651259371569	-1.83345	7.30125281109965e-05	0.00698222762669347	GSONMT00074814001	FR904532.1	783401	803074	-	19674	protein_coding	- && sp|Q6PC64|ELOV6_DANRE Elongation of very long chain fatty acids protein 6 OS=Danio rerio OX=7955 GN=elovl6 PE=2 SV=1 && -	-
										gene_GSONMT00061689001	70.8925840471981	91.9944828248211	40.8602586833574	35.3225845345024	14.4714857092689	84.5876183119388	25.0076521681937	16.7148862049169	15.4614964179299	20.5495691794989	2.85770818894641	14.104859731228	56.3548356851811	15.782695315119	1.82986556657354	7.36147428297839e-05	0.0070198330571176	GSONMT00061689001	FR904881.1	48241	49992	-	1752	protein_coding	- && sp|Q1LUV9|M1I1B_DANRE Mid1-interacting protein 1-B OS=Danio rerio OX=7955 GN=mid1ip1b PE=2 SV=1 && PF07084:Thyroid hormone-inducible hepatic protein Spot 14	-
										gene_GSONMT00010761001	31.1497717783143	61.6273719894432	40.8602586833574	90.6931224534521	13.5670178524396	32.7858985705189	180.737122488309	110.736121107574	52.1825504105134	173.049003616833	151.45853401416	135.406653419788	45.1139068879209	133.928330842863	-1.56773	7.37673694767419e-05	0.0070198330571176	GSONMT00010761001	FR905660.1	205971	215824	+	9854	protein_coding	- && sp|Q9WUL6|M3K14_MOUSE Mitogen-activated protein kinase kinase kinase 14 OS=Mus musculus OX=10090 GN=Map3k14 PE=1 SV=1 && -	-
										gene_GSONMT00035944001	313.645977905785	363.512179705846	252.822850603274	310.265945235494	259.582274910011	316.711780191213	177.326988101737	223.561602990763	209.374430659467	180.619897525069	197.181865037303	168.317992792654	302.756834758604	192.730462851166	0.652221686895587	7.47830098470151e-05	0.00709908347266555	GSONMT00035944001	FR906587.1	78549	91974	-	13426	protein_coding	- && sp|Q1JPY8|PSPC1_DANRE Paraspeckle component 1 OS=Danio rerio OX=7955 GN=pspc1 PE=2 SV=1 && -	-
										gene_GSONMT00061172001	11.815430674533	8.93150318687583	8.93818158698444	8.59198002190599	14.4714857092689	13.770077399618	26.1443636303843	31.3404116342191	36.7210539925835	17.3049003616833	44.2944769286694	24.4484235341285	11.086443096531	30.042271680278	-1.42154	7.51922990520413e-05	0.00710299442087581	GSONMT00061172001	FR904599.1	639437	642955	+	3519	protein_coding	- && sp|Q86T20|SIM29_HUMAN Small integral membrane protein 29 OS=Homo sapiens OX=9606 GN=SMIM29 PE=2 SV=3 && -	-
										gene_GSONMT00075869001	12.8895607358542	48.2301172091295	25.5376616770984	0.954664446878443	17.1848892797568	2.62287188564151	1.13671146219062	0	2.57691606965498	0	4.28656228341962	0	17.9032942057265	1.33336496921087	3.77924879990848	7.53914811835991e-05	0.00710299442087581	GSONMT00075869001	FR904552.1	698159	702553	+	4395	protein_coding	- && - && PF15148:Apolipoprotein F	-
										gene_GSONMT00069826001	349.092269929384	100.032835693009	409.879469917429	671.129106155546	209.836542784399	275.401547992359	1008.26306696308	900.514494289897	2232.89777435604	254.165724062224	1063.06744628807	1133.09039840865	335.895295412021	1098.66648406133	-1.71056	7.54008938241676e-05	0.00710299442087581	GSONMT00069826001	FR904449.1	1185192	1196443	+	11252	protein_coding	- && sp|P02457|CO1A1_CHICK Collagen alpha-1(I) chain OS=Gallus gallus OX=9031 GN=COL1A1 PE=1 SV=3 && -	-
										novel.4534	8.59304049056946	17.8630063737517	7.66129850312952	11.4559733625413	15.3759535660982	11.1472055139764	2.27342292438124	1.0446803878073	3.22114508706873	4.32622509042083	1.42885409447321	0.940323982081864	12.0160796350111	2.20577526103886	2.41962097121902	7.55559855720833e-05	0.00710299442087581	-	FR907160.1	7388	24227	+	1170	-	- && - && -	-
										gene_GSONMT00032167001	29.0015116556719	51.8027184838798	72.7823357797304	53.4612090251928	50.6501999824412	57.0474635127029	32.964632403528	18.8042469805315	21.9037865920674	17.3049003616833	30.0059359839373	16.9258316774735	52.4575730732699	22.9848889998702	1.20213513535647	7.63669197310131e-05	0.00716188895042588	GSONMT00032167001	FR909665.1	20370	21776	+	1407	protein_coding	- && sp|O43422|P52K_HUMAN 52 kDa repressor of the inhibitor of the protein kinase OS=Homo sapiens OX=9606 GN=THAP12 PE=1 SV=2 && -	-
										gene_GSONMT00078743001	348.018139868063	414.421747871039	243.88466901629	366.591147601322	420.577553425628	186.223903880548	208.018197580884	114.914842658804	143.663070883265	102.747845897495	172.891345431258	214.393867914665	329.952860277148	159.438195061062	1.04982120506599	7.69089539402437e-05	0.00719279191466884	GSONMT00078743001	FR904314.1	851392	865601	-	14210	protein_coding	- && sp|O95477|ABCA1_HUMAN Phospholipid-transporting ATPase ABCA1 OS=Homo sapiens OX=9606 GN=ABCA1 PE=1 SV=3 && -	-
										novel.788	148.229948462323	97.3533847369466	192.809345662093	105.013089156629	251.442064198548	130.487876310665	88.6634940508685	91.9318741270428	39.9421990796523	57.3224824480759	74.3004129126067	62.061382817403	154.222618087867	69.0369742392749	1.16447485823537	7.70669509221202e-05	0.00719279191466884	-	FR904395.1	1188240	1198526	-	10287	-	- && sp|P35072|TCB1_CAEBR Transposable element Tcb1 transposase OS=Caenorhabditis briggsae OX=6238 PE=3 SV=1 && -	-
										gene_GSONMT00041610001	5778.81972990796	4470.21734503135	10420.6	4819.14612784238	5565.19072307073	5829.33276583827	2667.86180176139	4362.5852994833	2486.07977819965	3930.37549464732	2546.21799635125	3003.39479876947	6147.22492317178	3166.0858615354	0.957126722634868	7.78993449449436e-05	0.00725304548401051	GSONMT00041610001	FR974274.1	3	1390	+	1388	protein_coding	- && sp|B8K1W2|ABCBB_CANLF Bile salt export pump OS=Canis lupus familiaris OX=9615 GN=Abcb11e PE=1 SV=1 && -	-
										novel.8696	266.384255207653	368.871081617972	361.357912730942	146.063660372402	87.7333821124429	506.869991900223	121.628126454397	83.5744310245844	119.826597238957	126.542083894809	131.454576691535	83.6888344052858	289.546713990272	111.119108284928	1.3832646523732	8.01004755681762e-05	0.00744014608710528	-	FR936953.1	2426	3950	-	1525	-	- && - && -	-
										gene_GSONMT00017975001	19.3343411037813	6.25205223081308	35.7527263479378	28.6399334063533	2.71340357048792	15.0815133424387	30.6912094791468	44.9212566757141	105.653558855854	51.9147010850499	88.5889538573388	68.643650691976	17.9623283336353	65.0688884408467	-1.87676	8.04102869686375e-05	0.00745109737910339	GSONMT00017975001	FR904714.1	294600	306350	+	11751	protein_coding	- && sp|P79293|MYH7_PIG Myosin-7 OS=Sus scrofa OX=9823 GN=MYH7 PE=1 SV=2 && -	-
										gene_GSONMT00059054001	287.866856434077	309.030010265904	381.788042072621	316.948596363643	197.173992788789	334.416165419293	150.045913009162	223.561602990763	168.788002562401	155.74410325515	162.889366769946	196.527712255109	304.537277224055	176.259450140422	0.787126788125536	8.06681714359866e-05	0.00745719624803242	GSONMT00059054001	FR904733.1	61295	72131	+	10837	protein_coding	- && sp|Q5ZIB2|FBF1_CHICK Fas-binding factor 1 homolog OS=Gallus gallus OX=9031 GN=FBF1 PE=2 SV=1 && -	-
										gene_GSONMT00063455001	20.4084711651025	70.5588751763191	5.10753233541968	0	11.758082138781	26.8844368278255	0	0	3.86537410448248	3.24466881781562	0	1.88064796416373	22.4528996072413	1.49844848107697	3.80964625038773	8.0958230360799e-05	0.00746623337764461	GSONMT00063455001	FR922348.1	5124	9053	+	3930	protein_coding	- && sp|Q9Y6R7|FCGBP_HUMAN IgGFc-binding protein OS=Homo sapiens OX=9606 GN=FCGBP PE=1 SV=3 && -	-
										gene_GSONMT00025907001	40.8169423302049	55.3753197586302	35.7527263479378	28.6399334063533	29.8474392753672	24.9172829135944	104.577454521537	54.3233801659798	110.163161977751	44.3438071768135	150.029679919687	72.4049466203035	35.8916073386813	89.3070717303452	-1.31548	8.11890665731353e-05	0.00746977890703448	GSONMT00025907001	FR904649.1	3242	22668	+	19427	protein_coding	- && sp|O93510|GELS_CHICK Gelsolin OS=Gallus gallus OX=9031 GN=GSN PE=2 SV=1 && -	-
										novel.6417	37.5945521462414	61.6273719894432	68.9516865281657	1.90932889375689	13.5670178524396	80.6533104834766	1.13671146219062	9.40212349026574	2.57691606965498	9.73400645344686	15.7173950392053	5.64194389249118	44.0505446489206	7.36818273454244	2.61184050952055	8.17734921574288e-05	0.0075057626631308	-	FR914228.1	4640	12783	+	4002	-	- && sp|Q04202|TCB2_CAEBR Transposable element Tcb2 transposase OS=Caenorhabditis briggsae OX=6238 PE=3 SV=1 && -	-
										gene_GSONMT00068730001	44.0393325141685	56.2684700773177	72.7823357797304	65.8718468346126	56.0770071234171	68.1946690266794	37.5114782522905	31.3404116342191	16.1057254353437	31.365131905551	18.5751032281517	33.8516633549471	60.538943559321	28.1249189684172	1.11203454875331	8.2088761838997e-05	0.00751524835097066	GSONMT00068730001	FR904433.1	875214	905420	-	30207	protein_coding	- && sp|P35072|TCB1_CAEBR Transposable element Tcb1 transposase OS=Caenorhabditis briggsae OX=6238 PE=3 SV=1 && -	-
										gene_GSONMT00021029001	440.393325141685	557.325798861052	541.398427554486	388.548429879527	397.965857004895	331.793293533652	362.610956438808	209.980757949268	139.797696778783	139.520759166072	230.045509210186	242.603587377121	442.904188662549	220.75987782004	1.00602040293797	8.2263960983942e-05	0.00751524835097066	GSONMT00021029001	FR904768.1	516186	520149	-	3964	protein_coding	- && sp|Q13145|BAMBI_HUMAN BMP and activin membrane-bound inhibitor homolog OS=Homo sapiens OX=9606 GN=BAMBI PE=1 SV=1 && -	-
										gene_GSONMT00054190001	171.860809811389	193.813619155206	150.672203894881	159.429	151.046132090494	187.535339823368	95.4837628240122	98.1999564538867	56.6921535324097	104.910958442705	127.168014408115	89.330778297777	169.059511234006	95.297603993151	0.839946611824882	8.29636861220896e-05	0.00756138046332454	GSONMT00054190001	FR907869.1	20596	27527	-	6932	protein_coding	- && sp|P11153|LIPL_CAVPO Lipoprotein lipase OS=Cavia porcellus OX=10141 GN=LPL PE=2 SV=1 && PF00151:Lipase	-
										gene_GSONMT00028801001	53.7065030660591	47.3369668904419	31.922077096373	42.9599	56.9814749802464	52.4574377128303	81.8432252777248	83.5744310245844	116.605452151888	100.584733352284	74.3004129126067	77.1065665307128	47.5607266425801	89.0024702083002	-0.902941	8.4084588197167e-05	0.00764559302422297	GSONMT00028801001	FR905703.1	55164	84891	+	29728	protein_coding	- && sp|Q86YP4|P66A_HUMAN Transcriptional repressor p66-alpha OS=Homo sapiens OX=9606 GN=GATAD2A PE=1 SV=1 && -	-
										novel.4889	77.3373644151252	140.224600033951	139.180256140186	73.5091624096402	66.9306214053688	89.1776441118115	50.0153043363874	41.7872155122922	34.1441379229285	61.6487075384968	40.0079146452498	49.8371710503388	97.7266080860137	46.2400751676156	1.08007287932233	8.55239913708436e-05	0.00775830488075788	-	FR907968.1	59747	60901	-	1155	-	- && - && -	-
										gene_GSONMT00063454001	30.0756417169931	67.8794242202563	6.3844154192746	0.954664446878443	12.6625499956103	26.2287188564151	0	3.13404116342191	6.44229017413746	0	0	0	24.0309024425713	1.59605522292656	3.77353753884679	8.59572020201772e-05	0.00777942733248345	GSONMT00063454001	FR922348.1	3	4949	+	4947	protein_coding	- && sp|P57999|ZAN_RABIT Zonadhesin (Fragment) OS=Oryctolagus cuniculus OX=9986 GN=ZAN PE=2 SV=2 && PF08742:C8 domain	-
										gene_GSONMT00076841001	5068.81975937466	4169.22568763364	16613.5258040364	2762.79890926622	2574.11552053621	5346.06862090882	2944.08268707371	2225.16922602956	1864.39877639538	2118.7687380336	1558.87981707027	2179.67099046576	6089.09238362598	2148.49503917805	1.50277251619876	8.63164400279691e-05	0.00779377232680449	GSONMT00076841001	FR904570.1	818647	822370	-	3724	protein_coding	- && sp|Q19KA1|G6PC1_FELCA Glucose-6-phosphatase catalytic subunit 1 OS=Felis catus OX=9685 GN=G6PC1 PE=2 SV=1 && -	-
										novel.2954	113.857786500045	132.186247165762	104.704412876103	165.156949309971	179.084635652203	287.860189449156	129.585106689731	45.9659370635214	26.4133897139636	30.2835756329458	64.2984342512943	59.2404108711574	163.808370158874	59.2978090371022	1.4755575356713	8.66966932484973e-05	0.00780994387950384	-	FR905239.1	32264	37945	-	5026	-	- && sp|Q04202|TCB2_CAEBR Transposable element Tcb2 transposase OS=Caenorhabditis briggsae OX=6238 PE=3 SV=1 && PF01498:Transposase	-
										novel.2654	42.9652024528473	58.0547707146929	39.5833755995025	36.2772489813809	50.6501999824412	52.4574377128303	25.0076521681937	2.08936077561461	21.9037865920674	6.48933763563124	20.0039573226249	16.9258316774735	46.6647059072825	15.4033210286009	1.59837922729086	8.71751089335414e-05	0.00783486291540204	-	FR905086.1	41154	43315	-	2162	-	- && - && -	-
										gene_GSONMT00000006001	0	2.67945095606275	0	0	0	0.655717971410379	2.27342292438124	3.13404116342191	43.163344166721	5.40778136302603	2.85770818894641	18.8064796416373	0.555861487912188	12.607129574689	-4.42876	9.07209431129613e-05	0.00813321438863064	GSONMT00000006001	FR905227.1	167870	183756	+	15887	protein_coding	- && sp|Q52KG5|KI26A_MOUSE Kinesin-like protein KIF26A OS=Mus musculus OX=10090 GN=Kif26a PE=1 SV=2 && -	-
										gene_GSONMT00005622001	813.116456420135	903.868122511834	828.697121421843	430.553665542178	1591.86342801958	1057.67308788494	276.220885312321	474.284896064516	571.431138445993	551.593699028655	225.758946926767	327.232745764488	937.628646966752	404.420385257123	1.21197921162397	9.09264594792577e-05	0.00813321438863064	GSONMT00005622001	FR905172.1	145410	159294	+	13885	protein_coding	- && sp|Q6DFC8|ZN395_XENLA Zinc finger protein 395 OS=Xenopus laevis OX=8355 GN=znf395 PE=2 SV=1 && -	-
										novel.6019	32.2239018396355	33.0465617914406	48.521557186487	42.9599	45.2233928414654	24.261564942184	15.9139604706687	10.446803878073	2.57691606965498	15.1417878164729	20.0039573226249	14.104859731228	37.7061464517904	13.0313808814537	1.56879242461042	9.1123171561694e-05	0.00813321438863064	-	FR912214.1	228	4530	-	3780	-	- && - && -	-
										novel.481	11.815430674533	6.25205223081308	15.322597006259	1.90932889375689	26.2295678480499	17.7043852280802	0	0	3.22114508706873	0	0	2.82097194624559	13.205560313582	1.00701950555239	3.50441648413683	9.13751275445122e-05	0.00813699702303493	-	FR904326.1	972041	975115	+	1926	-	- && sp|P35072|TCB1_CAEBR Transposable element Tcb1 transposase OS=Caenorhabditis briggsae OX=6238 PE=3 SV=1 && -	-
										gene_GSONMT00002307001	90.2269251509793	105.391737605135	58.7366218573263	159.429	7.23574285463446	24.9172829135944	217.111889278409	329.074322159301	117.893910186716	668.401776470018	194.324156848356	292.44075842746	74.3228788350616	303.207802228376	-2.02964	9.17499702441518e-05	0.00814379163373066	GSONMT00002307001	FR910340.1	13301	24288	+	10988	protein_coding	- && sp|Q92523|CPT1B_HUMAN Carnitine O-palmitoyltransferase 1, muscle isoform OS=Homo sapiens OX=9606 GN=CPT1B PE=1 SV=2 && -	-
										novel.2306	2416.79263797266	8400.97189757541	3030.04355798773	112.650404731656	129.338903526591	137.045056024769	189.830814185834	145.210573905215	74.0863370025808	337.445557052824	157.173950392053	198.408360219273	2371.14040963647	183.692598792963	3.69039983156181	9.18709301904401e-05	0.00814379163373066	-	FR904914.1	46363	86436	+	14111	-	- && sp|Q9H0H0|INT2_HUMAN Integrator complex subunit 2 OS=Homo sapiens OX=9606 GN=INTS2 PE=1 SV=2 && PF14750:Integrator complex subunit 2	-
										gene_GSONMT00071406001	117.080176684009	57.1616203960053	104.704412876103	147.972989266159	94.9691249670773	70.1618229409105	146.63577862259	130.585048475913	226.768614129639	348.261119778876	248.620612438338	206.87127605801	98.6750245217107	217.957074917228	-1.14603	9.24503791038689e-05	0.00817648842616587	GSONMT00071406001	HG973520.1	312818	325578	-	12761	protein_coding	- && sp|P12617|DCMC_ANSAN Malonyl-CoA decarboxylase, mitochondrial OS=Anser anser anser OX=8844 GN=MLYCD PE=1 SV=2 && PF05292:Malonyl-CoA decarboxylase C-terminal domain	-
										gene_GSONMT00038774001	156.822988952893	140.224600033951	149.395320811026	140.335673691131	126.625499956103	150.815133424387	230.752426824696	232.963726481029	179.739895858435	254.165724062224	241.476341965972	204.050304111764	144.036536144915	223.85806988402	-0.633007	9.28769749657867e-05	0.00819554870459462	GSONMT00038774001	FR904646.1	819053	821304	+	2252	protein_coding	- && sp|O73817|PSB3_ONCMY Proteasome subunit beta type-3 OS=Oncorhynchus mykiss OX=8022 GN=psmb3 PE=2 SV=1 && -	-
										novel.10140	51.5582429434168	53.589019121255	104.704412876103	43.9145645564084	54.2680714097585	45.9002579987265	13.6405375462875	30.2957312464118	27.0576187313773	16.2233440890781	25.7193737005177	32.9113393728652	58.9890948176114	24.3079907810896	1.26279117953581	9.3219582572888e-05	0.00820712814733549	-	FR964755.1	13	2408	-	2396	-	- && - && -	-
										gene_GSONMT00000397001	34.3721619622778	28.5808101980027	63.844154192746	41.0505712157731	23.516164277562	34.0973345133397	100.030608672775	67.9042252074748	128.201574465335	52.9962573576551	104.306348896544	63.9420307815667	37.5768660599502	86.2301742302252	-1.2122	9.38521104585365e-05	0.00824412226394375	GSONMT00000397001	FR905031.1	445578	449415	+	3838	protein_coding	- && sp|Q5FVH0|C1QT5_RAT Complement C1q tumor necrosis factor-related protein 5 OS=Rattus norvegicus OX=10116 GN=C1qtnf5 PE=2 SV=1 && PF00386:C1q domain	-
										novel.4379	195.491671160455	302.777958035091	191.532462578238	105.967753603507	252.346532055377	280.647291763642	51.152015798578	120.13824459784	150.749590074817	109.237183533126	64.2984342512943	57.3597629069937	221.460611532718	92.1558718604414	1.2599073950082	9.43333819317581e-05	0.00826769274691296	-	FR906809.1	80151	84179	-	3997	-	- && - && -	-
										gene_GSONMT00006165001	1573.60053983553	2006.91	2475.87629959469	1119.82139618841	1480.61388162958	1388.15494547577	820.705675701629	1030.05	936.064762302173	1081.55627260521	993.053595658879	925.278798368554	1674.16263813583	964.452327835741	0.795271495110287	9.50496309667767e-05	0.00831170489170286	GSONMT00006165001	FR905261.1	213121	222485	+	9365	protein_coding	- && sp|Q8JHJ1|RL35_DANRE 60S ribosomal protein L35 OS=Danio rerio OX=7955 GN=rpl35 PE=2 SV=3 && -	-
										novel.10052	55.8547631887015	78.5972280445073	62.5672711088911	31.5039267469886	70.548492832686	85.2433362833492	30.6912094791468	13.580845041495	31.5672218532736	28.1204630877354	37.1502064563034	12.2242117670642	64.0525030341873	25.555692947503	1.33606855786845	9.55112597132307e-05	0.0083333037519683	-	FR963236.1	1	2495	-	2495	-	- && - && -	-
										gene_GSONMT00007837001	0	0	0	0	0	1.31143594282076	6.82026877314373	5.22340193903652	10.3076642786199	14.0602315438677	1.42885409447321	4.70161991040932	0.218572657136793	7.09034008992507	-4.41465	9.65227446506022e-05	0.00838310711029389	GSONMT00007837001	FR904934.1	87360	92864	+	5505	protein_coding	- && sp|P79826|MYPR_ONCMY Myelin proteolipid protein OS=Oncorhynchus mykiss OX=8022 GN=plp PE=2 SV=1 && -	-
										gene_GSONMT00019946001	292.163376679362	383.161486716973	192.809345662093	241.530105060246	306.614603465135	403.266552417383	528.570829918639	440.855123654683	660.33474284909	430.459396496872	757.293	561.373417302872	303.257578333532	563.147696715493	-0.890226	9.66075853605809e-05	0.00838310711029389	GSONMT00019946001	FR911611.1	5660	12668	-	7009	protein_coding	- && sp|Q9UN86|G3BP2_HUMAN Ras GTPase-activating protein-binding protein 2 OS=Homo sapiens OX=9606 GN=G3BP2 PE=1 SV=2 && -	-
										novel.8387	161.119509198177	221.501279034521	151.949086978735	225.300809463313	278.576099903427	114.094927025406	159.139604706687	27.1616900829899	54.1152374627547	42.180694631603	68.5849965347139	78.9872144948765	192.090285267263	71.6949063189375	1.42471813813475	9.68258080209817e-05	0.00838310711029389	-	FR931878.1	6	4688	-	4683	-	- && - && PF01498:Transposase	-
										novel.2189	13.9636907971754	6.25205223081308	42.1371417672124	1.90932889375689	6.33127499780515	28.8515907420567	0	0	4.50960312189622	1.08155627260521	1.42885409447321	1.88064796416373	16.5741799048033	1.48344357552306	3.35865146048317	9.69457346242712e-05	0.00838310711029389	-	FR904859.1	539736	542070	-	1470	-	- && - && -	-
										gene_GSONMT00063657001	94.5234453962641	181.309514693579	14.0457139224041	60.1438601533419	37.0831821300016	49.8345658271888	12.5038260840968	44.9212566757141	7.08651919155121	12.9786752712625	11.4308327557857	14.104859731228	72.8233803537967	17.1709949516064	2.08962315143177	9.83099902460975e-05	0.0084821859584333	GSONMT00063657001	FR904632.1	180217	187825	-	7609	protein_coding	- && sp|P52019|ERG1_MOUSE Squalene monooxygenase OS=Mus musculus OX=10090 GN=Sqle PE=2 SV=1 && -	-
										gene_GSONMT00052646001	38.6686822075626	58.9479210333805	71.5054526958755	31.5039267469886	72.3574285463446	26.2287188564151	15.9139604706687	12.5361646536877	30.9229928358598	11.8971189986573	8.57312456683924	21.6274515878829	49.8686883477612	16.9118021855993	1.52147428206025	0.000100101862193516	0.00861763836258418	GSONMT00052646001	FR908096.1	45514	58436	+	12923	protein_coding	- && sp|Q5RB85|B3A3_PONAB Anion exchange protein 3 OS=Pongo abelii OX=9601 GN=SLC4A3 PE=2 SV=1 && -	-
										gene_GSONMT00018568001	0	0	0	0	0	0	0	20.8936077561461	15.4614964179299	0	2.85770818894641	10.3435638029005	0	8.25939602765382	-5.58739	0.00010132447465806	0.00870359303777398	GSONMT00018568001	FR913684.1	9721	11617	-	1897	protein_coding	- && - && -	-
										gene_GSONMT00018420001	216.974272386879	288.487552936089	293.683109286632	102.149095815993	248.72866062806	236.714187679147	113.671146219062	107.602079944152	155.259193196713	120.052746259178	101.448640707598	92.1517502440226	231.122813122133	115.030926095121	1.00251183290507	0.000102119018186475	0.00873965731329865	GSONMT00018420001	FR905581.1	229345	230553	-	1209	protein_coding	- && sp|O43825|B3GT2_HUMAN Beta-1,3-galactosyltransferase 2 OS=Homo sapiens OX=9606 GN=B3GALT2 PE=1 SV=1 && PF01762:Galactosyltransferase	-
										novel.4088	21.4826012264237	75.9177770884446	14.0457139224041	7.63731557502755	13.5670178524396	22.2944110279529	4.54684584876249	7.31276271465113	7.73074820896495	6.48933763563124	1.42885409447321	1.88064796416373	25.8241394487821	4.89819941110779	2.36985954681206	0.000102194519657899	0.00873965731329865	-	FR906325.1	125323	128088	-	909	-	- && - && -	-
										novel.3593	5.37065030660591	2.67945095606275	11.4919477546943	16.2292955969335	2.71340357048792	7.86861565692454	43.1950355632436	61.636142880631	12.2403513308612	44.3438071768135	8.57312456683924	31.9710153907834	7.72556064028482	33.6599128181953	-2.13435	0.000103536626097739	0.00883497372499078	-	FR905735.1	104299	108590	+	1561	-	- && - && -	-
										gene_GSONMT00008989001	2455.46132018022	3465.42323650782	3607.19471189015	1477.82056376783	2591.30040981597	1826.83026834931	1109.43038709805	1342.41429833239	1303.27530222801	1637.47619672428	1508.86992376371	1379.45528171409	2570.67175175188	1380.15356497675	0.897191965750874	0.000104408193916021	0.00886561719217607	GSONMT00008989001	FR904717.1	665766	667481	-	1716	protein_coding	- && sp|Q6PBK3|RS28_DANRE 40S ribosomal protein S28 OS=Danio rerio OX=7955 GN=rps28 PE=3 SV=1 && -	-
										gene_GSONMT00012546001	140.711038033075	100.925986011697	265.591681441823	117.423726966049	75.0708321168325	293.76165119185	574.039288406264	541.144440884184	1669.19738411902	181.701453797675	137.169993069428	587.702488801165	165.580819293554	615.159174846289	-1.89456	0.000104531836914171	0.00886561719217607	GSONMT00012546001	FR936711.1	842	3975	+	3134	protein_coding	- && sp|Q06831|SOX4_MOUSE Transcription factor SOX-4 OS=Mus musculus OX=10090 GN=Sox4 PE=1 SV=2 && PF00505:HMG (high mobility group) box	HMG
										gene_GSONMT00081180001	73.0408441698404	109.857489198573	98.3199974568288	78.2824846440324	35.274246416343	104.25915745425	167.096584942021	154.612697395481	202.287911467916	143.846984256492	158.602804486526	168.317992792654	83.1723698899779	165.794162556848	-0.996169	0.000104580762221621	0.00886561719217607	GSONMT00081180001	FR904341.1	1429339	1514772	+	85434	protein_coding	- && sp|Q9H2E6|SEM6A_HUMAN Semaphorin-6A OS=Homo sapiens OX=9606 GN=SEMA6A PE=1 SV=2 && -	-
										gene_GSONMT00002128001	42.9652024528473	108.964338879885	29.3683109286632	51.551880131436	54.2680714097585	88.5219261404011	189.830814185834	117.004203434418	136.576551691714	94.095395716653	205.754989604142	150.451837133098	62.6066216571652	148.952298627643	-1.23903	0.000104964991493208	0.00887880339807252	GSONMT00002128001	HG973535.1	746583	748287	-	1705	protein_coding	- && sp|Q6PBP3|PXL2A_DANRE Peroxiredoxin-like 2A OS=Danio rerio OX=7955 GN=prxl2a PE=2 SV=2 && -	-
										gene_GSONMT00019587001	185.824500608565	115.216391110698	188.978696410528	209.071513866379	208.027607070741	161.306620966953	263.717059228224	385.487063100896	199.066766380848	363.402907595349	490.09695440431	349.800521334453	178.070888338977	341.92854534068	-0.939649	0.000105260726245365	0.0088844629504403	GSONMT00019587001	FR904869.1	271462	276689	+	5228	protein_coding	- && sp|Q90XD2|SPEB_CHICK Agmatinase, mitochondrial OS=Gallus gallus OX=9031 GN=AGMAT PE=2 SV=1 && -	-
										novel.3895	29.0015116556719	7.14520254950067	0	21.9572822782042	38.8921178436602	15.7372313138491	2.27342292438124	1.0446803878073	0	4.32622509042083	0	3.76129592832745	18.7888909401477	1.90093738848947	3.3183671090593	0.000105809566427049	0.00891141480715095	-	FR906104.1	122338	138065	-	4192	-	- && - && -	-
										gene_GSONMT00042869001	180.453850301959	305.457408991153	173.656099404269	284.490005169776	26.2295678480499	85.8990542547596	967.341454324219	449.212566757141	202.93214048533	699.766908375569	532.962577238506	661.988083385632	176.030997661661	585.700621761066	-1.73464	0.000106807039523567	0.00896891733480986	GSONMT00042869001	FR906252.1	105556	116999	+	11444	protein_coding	- && sp|A8WFT6|HYKK_DANRE Hydroxylysine kinase OS=Danio rerio OX=7955 GN=hykk PE=2 SV=1 && -	-
										gene_GSONMT00046920001	265.310125146332	205.424573298144	397.11063907888	204.298191631987	197.173992788789	243.927085364661	105.714165983728	149.389295456445	97.2785816294757	146.010096801703	137.169993069428	169.258316774735	252.207434551466	134.136741619252	0.909922098319074	0.000106954327667464	0.00896891733480986	GSONMT00046920001	FR907921.1	30895	32752	+	1858	protein_coding	- && sp|P36514|UD2C1_RABIT UDP-glucuronosyltransferase 2C1 (Fragment) OS=Oryctolagus cuniculus OX=9986 GN=UGT2C1 PE=2 SV=1 && -	-
										gene_GSONMT00029744001	49.4099828207744	55.3753197586302	54.9059726057616	45.8238934501653	89.5423178261015	63.6046432268067	27.2810750925749	30.2957312464118	3.86537410448248	4.32622509042083	15.7173950392053	28.2097194624559	59.7770216147066	18.2825866725919	1.7212286202655	0.000108338308629965	0.00906539476479961	GSONMT00029744001	FR905124.1	109563	139291	+	29729	protein_coding	- && sp|Q95SX7|RTBS_DROME Probable RNA-directed DNA polymerase from transposon BS OS=Drosophila melanogaster OX=7227 GN=RTase PE=2 SV=1 && -	-
										gene_GSONMT00050372001	2.14826012264237	0	14.0457139224041	2.86399334063533	14.4714857092689	13.1143594282076	0	0	0	0	1.42885409447321	0	7.77396875385972	0.238142349078868	4.89556388058388	0.000110158265580828	0.0091978598267553	GSONMT00050372001	FR905563.1	262864	272739	-	9876	protein_coding	- && sp|Q9Y5S2|MRCKB_HUMAN Serine/threonine-protein kinase MRCK beta OS=Homo sapiens OX=9606 GN=CDC42BPB PE=1 SV=2 && PF13358:DDE superfamily endonuclease	-
										novel.8088	92.3751852736217	162.55335800114	144.287788475606	61.0985246002204	88.6378499692722	76.0632846836039	25.0076521681937	19.8489273683388	26.4133897139636	50.8331448124447	80.0158292904996	36.6726353011927	104.169331833911	39.7985964424388	1.40141421640619	0.000111396675900988	0.00926489251726294	-	FR927916.1	3849	6096	-	2113	-	- && - && -	-
										gene_GSONMT00022169001	13.9636907971754	8.93150318687583	26.8145447609533	9.54664446878443	9.04467856829308	19.015821170901	7.95698023533435	0	0	0	0	0	14.5528138254972	1.32616337255573	3.53609360247898	0.000111438335279498	0.00926489251726294	GSONMT00022169001	FR905094.1	237544	245563	+	8020	protein_coding	- && sp|Q02084|A33_PLEWA Zinc-binding protein A33 OS=Pleurodeles waltl OX=8319 PE=1 SV=2 && -	-
										gene_GSONMT00033812001	136.41451778779	68.7725745389439	205.578176500642	133.653022562982	250.537596341718	131.799312253486	93.210339899631	73.1276271465113	36.7210539925835	49.7515885398395	55.7253096844551	82.748510423204	154.459199997594	65.2140716143707	1.2455941308911	0.000112172492426339	0.00930600254475435	GSONMT00033812001	HG973531.1	553582	558774	-	5193	protein_coding	- && sp|P03934|TC1A_CAEEL Transposable element Tc1 transposase OS=Caenorhabditis elegans OX=6239 GN=tc1a PE=3 SV=1 && -	-
										novel.5619	1.07413006132118	0	3.83064925156476	9.54664446878443	0.904467856829308	2.62287188564151	15.9139604706687	11.4914842658804	12.8845803482749	33.5282444507614	11.4308327557857	15.9855076953917	2.99646058735687	16.8724349977938	-2.50902	0.000112415036046259	0.00930623921008965	-	FR910412.1	10270	28374	-	682	-	- && - && -	-
										gene_GSONMT00021044001	160.045379136856	170.591710869328	100.873763624539	99.2851024753581	177.275699938544	99.0134136829672	103.440743059347	56.4127409415945	66.9998178110296	57.3224824480759	65.7272883457675	47.0161991040932	134.514178287932	66.1532119516512	1.02638924399959	0.00011391891222392	0.00939110629127794	GSONMT00021044001	FR904695.1	78025	115048	-	37024	protein_coding	- && sp|Q6Q137|SEPT7_BOVIN Septin-7 OS=Bos taurus OX=9913 GN=SEPTIN7 PE=2 SV=2 && PF00735:Septin	-
										novel.7902	348.018139868063	431.391603926103	494.153753451854	174.703593778755	393.443517720749	386.217885160713	171.643430790784	217.293520663919	212.595575746536	220.637479611462	190.037594564936	181.483	371.32141565104	198.948354986573	0.89898787748832	0.000113923944346364	0.00939110629127794	-	FR925432.1	809	7599	+	3613	-	- && sp|Q9CWV1|MCM8_MOUSE DNA helicase MCM8 OS=Mus musculus OX=10090 GN=Mcm8 PE=1 SV=3 && PF00493:MCM P-loop domain	-
										gene_GSONMT00011601001	149.304078523644	147.369802583451	66.3979203604558	286.399334063533	127.529967812932	102.947721511429	343.286861581568	323.850920220265	150.749590074817	379.626251684427	682.992257158193	408.100608223529	146.658137475908	381.434	-1.37647	0.000115723050407316	0.00951920159981879	GSONMT00011601001	FR976910.1	48	1718	-	1671	protein_coding	- && sp|Q29486|PPBT_FELCA Alkaline phosphatase, tissue-nonspecific isozyme OS=Felis catus OX=9685 GN=ALPL PE=1 SV=1 && PF00245:Alkaline phosphatase	-
										gene_GSONMT00021725001	152.526468707608	127.720495572324	231.115838177741	76.3731557502755	149.237196376836	228.189854050812	63.6558418826748	48.055297839136	50.8940923756859	85.4429455358113	118.594889841276	41.374255211602	160.860501439266	68.0028871143644	1.25159279899319	0.000117090342924495	0.00961131005155699	GSONMT00021725001	FR905035.1	197150	204796	-	7647	protein_coding	- && sp|Q80V03|ADCK5_MOUSE Uncharacterized aarF domain-containing protein kinase 5 OS=Mus musculus OX=10090 GN=Adck5 PE=2 SV=2 && -	-
										gene_GSONMT00041259001	64.447803679271	120.575293022824	89.3818158698444	119.333055859805	82.306574971467	55.7360275698822	61.3824189582936	19.8489273683388	43.163344166721	38.9360258137874	41.436768739723	31.0306914087015	88.6300951621823	39.2996960759275	1.17401996535556	0.000118548472168461	0.00971047042281156	GSONMT00041259001	FR905507.1	60340	105384	-	45045	protein_coding	- && sp|P15208|INSR_MOUSE Insulin receptor OS=Mus musculus OX=10090 GN=Insr PE=1 SV=2 && -	-
										gene_GSONMT00035094001	6973.25235809712	6302.06864865959	7002.42683186038	6884.08532644046	9999.79662510483	6874.54721226641	5750.62328722236	4562.1192535545	3127.73187954374	4602.02193993515	3717.87835381928	4825.74267604412	7339.36283373813	4431.01956501986	0.728102681434259	0.000118869331447509	0.00971625402690734	GSONMT00035094001	FR905844.1	88479	144926	+	56448	protein_coding	- && - && -	-
										gene_GSONMT00018719001	65.5219337405921	155.408155451639	168.548567068849	24.8212756188395	20.8027607070741	146.880825595925	7.95698023533435	22.9829685317607	32.2114508706873	35.6913569959718	2.85770818894641	29.1500434445378	96.9972530304866	21.8084180445397	2.13897936280109	0.000119301966630542	0.00973113058066688	GSONMT00018719001	FR908445.1	27307	36843	+	9537	protein_coding	- && sp|P03934|TC1A_CAEEL Transposable element Tc1 transposase OS=Caenorhabditis elegans OX=6239 GN=tc1a PE=3 SV=1 && PF01498:Transposase	-
										gene_GSONMT00054368001	4570.42341092163	5503.59226375289	8270.37173412832	2632.96454449075	3763.49075226675	3811.03284983712	2313.20782555792	2545.8861050864	2529.24312236637	2901.81547939977	2216.15270052794	2284.98727645893	4758.64592589958	2465.21541823289	0.948622413842966	0.000119632817925631	0.0097345389411014	GSONMT00054368001	FR909102.1	19360	24165	+	4806	protein_coding	- && sp|A5JSS2|RL21_CAPHI 60S ribosomal protein L21 OS=Capra hircus OX=9925 GN=RPL21 PE=2 SV=1 && -	-
										gene_GSONMT00065470001	3.22239018396355	2.67945095606275	3.83064925156476	0	0.904467856829308	3.27858985705189	2.27342292438124	12.5361646536877	16.1057254353437	8.65245018084165	32.8636441728838	15.9855076953917	2.31925801757871	14.7361525104216	-2.67002	0.000119845196874426	0.0097345389411014	GSONMT00065470001	FR904384.1	694774	701857	-	7084	protein_coding	- && sp|Q503M4|MT12B_DANRE Monocarboxylate transporter 12-B OS=Danio rerio OX=7955 GN=slc16a12b PE=2 SV=1 && -	-
										gene_GSONMT00021260001	1469.40992388738	2153.38541835576	2189.85448881119	1157.05330961667	1741.10062439642	1058.32880585635	696.804126322851	934.988947087538	771.142133844254	1191.87501241094	927.326307313111	783.289877074192	1628.18876182063	884.237734008814	0.880677047129346	0.000120489892601603	0.00976647300657583	GSONMT00021260001	FR910907.1	29365	31713	-	2349	protein_coding	- && sp|Q32PB9|RL38_BOVIN 60S ribosomal protein L38 OS=Bos taurus OX=9913 GN=RPL38 PE=3 SV=4 && -	-
										gene_GSONMT00017645001	22.5567312877448	16.9698560550641	14.0457139224041	15.2746311500551	23.516164277562	10.4914875425661	59.1089960339123	48.055297839136	83.749772263787	10.8155627260521	65.7272883457675	39.4936072474383	17.1424307058994	51.1584207426822	-1.5852	0.000122231729773766	0.00988701904207551	GSONMT00017645001	FR909745.1	36902	42310	-	5409	protein_coding	- && sp|Q58D84|FSTL1_BOVIN Follistatin-related protein 1 OS=Bos taurus OX=9913 GN=FSTL1 PE=2 SV=1 && -	-
										gene_GSONMT00002127001	74.1149742311616	117.895842066761	65.1210372766009	91.6477869003306	80.4976392578084	215.075494622604	368.294513749762	264.304138115248	122.403513308612	314.732875328115	231.474363304659	242.603587377121	107.392129059211	257.302165197253	-1.2526	0.00012359878352362	0.00997681157814568	GSONMT00002127001	HG973535.1	742985	746341	-	3357	protein_coding	- && sp|E9Q9W7|PDZD7_MOUSE PDZ domain-containing protein 7 OS=Mus musculus OX=10090 GN=Pdzd7 PE=1 SV=2 && -	-
										gene_GSONMT00070829001	195.491671160455	249.188938913836	314.11323862831	102.149095815993	251.442064198548	111.472055139764	127.31168376535	60.5914624928237	88.903604403097	72.4642702645488	100.019786613124	95.9130461723501	203.976177309484	90.8673089518823	1.16538148444216	0.000125261981828454	0.0100900865279493	GSONMT00070829001	HG973534.1	3053528	3075005	-	21478	protein_coding	- && sp|Q0P6D2|DIK1C_HUMAN Divergent protein kinase domain 1C OS=Homo sapiens OX=9606 GN=DIPK1C PE=2 SV=3 && -	-
										novel.8831	22.5567312877448	24.1150586045647	24.2607785932435	11.4559733625413	18.0893571365862	7.21289768551416	1.13671146219062	1.0446803878073	2.57691606965498	4.32622509042083	2.85770818894641	10.3435638029005	17.9484661116991	3.71430083365344	2.24375662377556	0.000130632160567994	0.0105008783979564	-	FR939677.1	36	2853	+	2818	-	- && sp|P21328|RTJK_DROME RNA-directed DNA polymerase from mobile element jockey OS=Drosophila melanogaster OX=7227 GN=pol PE=1 SV=1 && -	-
										gene_GSONMT00076329001	136.41451778779	108.964338879885	52.3522064380517	113.605069178535	131.14783924025	76.7190026550143	73.8862450423904	21.9382881439534	50.2498633582722	46.5069197220239	35.7213523618302	39.4936072474383	103.200495696588	44.6327126459847	1.20834397869544	0.000131052796766288	0.0105129253868758	GSONMT00076329001	FR904561.1	344996	390655	+	45660	protein_coding	- && sp|Q04202|TCB2_CAEBR Transposable element Tcb2 transposase OS=Caenorhabditis briggsae OX=6238 PE=3 SV=1 && -	-
										gene_GSONMT00057794001	62.2995435566286	58.9479210333805	163.44103473343	29.5945978532317	37.0831821300016	144.257953710283	12.5038260840968	35.5191331854484	33.4999089055148	34.6098007233666	8.57312456683924	18.8064796416373	82.6040388361592	23.9187121844839	1.77467289295022	0.000132401299841498	0.0105992017889608	GSONMT00057794001	FR911852.1	26057	30538	-	4482	protein_coding	- && sp|Q91590|TEFF1_XENLA Tomoregulin-1 OS=Xenopus laevis OX=8355 GN=tmeff1 PE=1 SV=2 && -	-
										gene_GSONMT00065491001	8.59304049056946	11.6109541429386	5.10753233541968	17.183960043812	14.4714857092689	10.4914875425661	19.3240948572406	51.1893390025579	14.8172674005162	30.2835756329458	47.1521851176158	43.2549031757657	11.2430767107624	34.3368941977737	-1.5872	0.000133157700541019	0.0106358745832416	GSONMT00065491001	FR904384.1	1090514	1096422	-	5909	protein_coding	- && sp|Q2M3R5|S35G1_HUMAN Solute carrier family 35 member G1 OS=Homo sapiens OX=9606 GN=SLC35G1 PE=1 SV=1 && PF00892:EamA-like transporter family	-
										novel.9128	20.4084711651025	26.7945095606275	21.7070124255336	44.8692290032868	47.032328555124	20.9829750851321	18.1874	10.446803878073	3.86537410448248	11.8971189986573	8.57312456683924	4.70161991040932	30.2990876324678	9.61190414225188	1.68851568635117	0.000133407276619756	0.0106358745832416	-	FR945201.1	11	2349	+	2339	-	- && - && -	-
										novel.2811	4.29652024528473	0.893150318687583	12.7688308385492	7.63731557502755	8.14021071146377	5.24574377128303	56.8355731095311	5.22340193903652	41.8748861318935	11.8971189986573	22.8616655115713	40.4339312295201	6.49696191004931	29.8544294867016	-2.22852	0.000134805993597741	0.0107057727924756	-	FR905165.1	240300	250437	+	2530	-	- && sp|A6NCL1|GEMC1_HUMAN Geminin coiled-coil domain-containing protein 1 OS=Homo sapiens OX=9606 GN=GMNC PE=1 SV=2 && -	-
										gene_GSONMT00059719001	36.5204220849202	18.7561566924392	29.3683109286632	17.183960043812	123.912096385615	33.4416165419293	7.95698023533435	5.22340193903652	23.1922446268949	6.48933763563124	2.85770818894641	11.2838877849824	43.1970937795632	9.50059340180429	2.1414465393313	0.000134835494141055	0.0107057727924756	GSONMT00059719001	FR908557.1	2535	26206	+	23672	protein_coding	- && sp|Q5T0N1|CFA70_HUMAN Cilia- and flagella-associated protein 70 OS=Homo sapiens OX=9606 GN=CFAP70 PE=2 SV=3 && -	PAX
										gene_GSONMT00058510001	172.93493987271	235.791684133522	130.242074553202	100.239766922237	156.47293923147	201.305417222986	92.0736284374404	62.6808232684383	80.5286271767183	44.3438071768135	101.448640707598	104.375962011087	166.164470322688	80.9085814630158	1.04196984624867	0.000136605967350322	0.010824210792538	GSONMT00058510001	FR904840.1	436217	447563	+	11347	protein_coding	- && sp|Q96F05|CK024_HUMAN Uncharacterized protein C11orf24 OS=Homo sapiens OX=9606 GN=C11orf24 PE=1 SV=2 && -	-
										gene_GSONMT00041970001	3.22239018396355	4.46575159343792	16.599480090114	0.954664446878443	1.80893571365862	5.90146174269341	0	0	0	0	0	0	5.49211396179098	0	4.85581458969565	0.000137148441359688	0.0108448720669617	GSONMT00041970001	FR909590.1	12672	16374	+	3703	protein_coding	- && sp|Q9ET38|CLD19_MOUSE Claudin-19 OS=Mus musculus OX=10090 GN=Cldn19 PE=1 SV=3 && PF00822:PMP-22/EMP/MP20/Claudin family	-
										novel.10154	37.5945521462414	60.7342216707557	22.9838955093886	47.7332223439222	79.5931714009791	23.6058469707736	26.1443636303843	11.4914842658804	11.5961223134474	4.32622509042083	14.2885409447321	19.7468036237191	45.3741516736767	14.5989233114307	1.64302163765575	0.000137425360761993	0.0108448720669617	-	FR965093.1	1	2437	-	2437	-	- && - && -	-
										gene_GSONMT00081064001	70.8925840471981	41.0849146596288	25.5376616770984	201.434198291352	69.6440249758567	6.55717971410379	329.64632403528	278.92966354455	103.720871803613	187.109235160701	460.091018420373	322.531125854079	69.1917605608729	280.338039803099	-2.0183	0.000138816128558618	0.0108846337506404	GSONMT00081064001	FR904340.1	909467	944399	-	34933	protein_coding	- && sp|P35072|TCB1_CAEBR Transposable element Tcb1 transposase OS=Caenorhabditis briggsae OX=6238 PE=3 SV=1 && PF01498:Transposase	-
										gene_GSONMT00005156001	3049.45524409084	4106.70516532551	3717.00665710167	2504.08484416216	3244.32620244673	2794.01427617962	2445.06635517203	2044.4395189389	1339.99635622059	2120.93185057881	1794.64074265835	2014.17396961935	3235.93206488442	1959.87479886467	0.723603674544625	0.000138892052745495	0.0108846337506404	GSONMT00005156001	HG973522.1	1323576	1339540	+	15965	protein_coding	- && sp|Q6PAY6|HYPDH_XENLA Hydroxyproline dehydrogenase OS=Xenopus laevis OX=8355 GN=prodh2 PE=2 SV=1 && -	-
										gene_GSONMT00029682001	394.205732504874	633.243575949497	314.11323862831	213.844836100771	519.164549820023	302.285984820185	220.522023664981	227.740324541992	101.788184751372	236.86082370054	132.883430786008	172.079288720981	396.142986303943	181.979012694312	1.12367014354307	0.000138931546637998	0.0108846337506404	GSONMT00029682001	FR904806.1	99272	114888	+	15617	protein_coding	- && sp|P35072|TCB1_CAEBR Transposable element Tcb1 transposase OS=Caenorhabditis briggsae OX=6238 PE=3 SV=1 && -	-
										gene_GSONMT00067377001	36.5204220849202	47.3369668904419	11.4919477546943	3.81865778751377	56.0770071234171	15.0815133424387	7.95698023533435	2.08936077561461	1.93268705224124	0	7.14427047236603	9.40323982081864	28.3877524972377	4.75442305939581	2.60362754603829	0.000139050593424964	0.0108846337506404	GSONMT00067377001	FR904410.1	1237994	1255558	-	17565	protein_coding	- && sp|F1N476|ECE2_BOVIN Endothelin-converting enzyme 2 OS=Bos taurus OX=9913 GN=ECE2 PE=2 SV=1 && -	-
										novel.4783	2001.10430424136	2201.61553556489	3144.96303553467	1586.65231071197	1675.07447084788	1371.76199619051	878.677960273351	1409.27384315205	1026.90105375751	1241.62660095078	1080.21369542174	1042.81929612879	1996.86194218188	1113.25207494737	0.84250843313182	0.000141507480404907	0.0110546668696195	-	FR907698.1	57550	60257	-	408	-	- && sp|Q3T051|RL39_BOVIN Large ribosomal subunit protein eL39 OS=Bos taurus OX=9913 GN=RPL39 PE=3 SV=3 && PF00832:Ribosomal L39 protein	-
										gene_GSONMT00068412001	11.815430674533	0.893150318687583	15.322597006259	27.6852689594749	14.4714857092689	11.1472055139764	34.1013438657187	51.1893390025579	54.7594664801684	41.0991383589978	30.0059359839373	43.2549031757657	13.5559	42.401687811191	-1.65902	0.000142340084497863	0.0110973817685021	GSONMT00068412001	FR904279.1	2054876	2093787	-	38912	protein_coding	- && sp|Q9Y5I4|PCDC2_HUMAN Protocadherin alpha-C2 OS=Homo sapiens OX=9606 GN=PCDHAC2 PE=2 SV=1 && PF08266:Cadherin-like|PF00028:Cadherin domain|PF16492:Cadherin cytoplasmic C-terminal	-
										gene_GSONMT00013600001	1016.12703800984	967.281795138653	1732.73034479113	1010.03498479739	918.939342538577	2234.68684656657	586.543114490361	641.433758113685	659.690513831676	619.731744202783	895.891517234701	657.286463475223	1313.30005864036	676.762851891405	0.957151880854285	0.000144398410415232	0.0112352959574786	GSONMT00013600001	FR905929.1	123239	158775	+	35537	protein_coding	- && sp|P15428|PGDH_HUMAN 15-hydroxyprostaglandin dehydrogenase [NAD(+)] OS=Homo sapiens OX=9606 GN=HPGD PE=1 SV=1 && -	-
										novel.11083	52.6323730047379	74.1314764510694	57.4597387734714	55.3705379189497	44.3189249846361	49.1788478557784	29.5544980169562	21.9382881439534	25.7691606965498	29.2020193603406	32.8636441728838	32.9113393728652	55.5153164981072	28.7064916272582	0.956855088039845	0.000145234301813248	0.0112777340044024	-	HG973525.1	204545	209815	+	5271	-	- && sp|P34257|TC3A_CAEEL Transposable element Tc3 transposase OS=Caenorhabditis elegans OX=6239 GN=tc3a PE=1 SV=1 && -	-
										gene_GSONMT00014036001	106.338876070797	150.942403858202	26.8145447609533	66.8265112814911	115.771885674151	112.783491082585	13.6405375462875	26.1170096951826	51.5383213930997	57.3224824480759	24.2905196060445	22.5677755699647	96.5796187880299	32.5794410431092	1.56160846036695	0.000145622224681075	0.0112852864180987	GSONMT00014036001	FR904832.1	252330	331904	-	79575	protein_coding	- && sp|P03934|TC1A_CAEEL Transposable element Tc1 transposase OS=Caenorhabditis elegans OX=6239 GN=tc1a PE=3 SV=1 && -	-
										gene_GSONMT00017388001	7.51891042924828	0.893150318687583	0	0.954664446878443	1.80893571365862	0	10.2304031597156	33.4297724098338	9.66343526120619	5.40778136302603	11.4308327557857	15.0451837133098	1.86261015141215	14.2012347771462	-2.98475	0.000148011556602253	0.0114476029813527	GSONMT00017388001	FR905592.1	96348	107291	-	10944	protein_coding	- && - && -	-
										novel.4706	4.29652024528473	30.3671108353778	2.55376616770984	0	0.904467856829308	7.86861565692454	0	0	0	0	0	0	7.66508012702104	0	5.36208652672036	0.000148520339114393	0.0114641166728736	-	FR907511.1	59556	60474	+	919	-	- && - && -	-
										gene_GSONMT00065071001	10.7413006132118	5.3589019121255	65.1210372766009	12.4106378094198	19.8982928502448	13.770077399618	62.5191304204842	40.7425351244849	233.85513332119	54.0778136302603	75.7293	52.6581429965844	21.2167079768701	86.5970037500139	-2.0537	0.000149278995033825	0.0114998140102843	GSONMT00065071001	FR904378.1	102091	155391	+	53301	protein_coding	- && sp|Q8BPB5|FBLN3_MOUSE EGF-containing fibulin-like extracellular matrix protein 1 OS=Mus musculus OX=10090 GN=Efemp1 PE=1 SV=1 && -	-
										gene_GSONMT00035736001	12.8895607358542	17.8630063737517	8.93818158698444	4.77332223439222	20.8027607070741	11.1472055139764	47.7418814120061	35.5191331854484	70.2209628980983	14.0602315438677	37.1502064563034	31.0306914087015	12.7356728586722	39.2871844840709	-1.62678	0.000149733160663219	0.0115119597938815	GSONMT00035736001	FR906018.1	19319	23561	+	4243	protein_coding	- && sp|A1L1R6|ZN423_DANRE Zinc finger protein 423 OS=Danio rerio OX=7955 GN=znf423 PE=2 SV=1 && -	zf-C2H2
										novel.7964	70.8925840471981	62.5205223081308	116.196360630798	121.242384753562	145.619324949519	81.9647464262973	60.245707496103	36.5638135732557	24.4807026617224	60.5671512658916	42.8656228341962	47.956523086175	99.7393205192508	45.4465868195573	1.14083595846696	0.000150900009142597	0.0115787425987559	-	FR926259.1	5	6477	+	6176	-	- && - && -	-
										gene_GSONMT00013013001	48.3358527594532	24.1150586045647	67.6748034443108	58.2345312595851	39.7965857004895	36.0644884275708	43.1950355632436	54.3233801659798	172.00914764947	257.410392880039	225.758946926767	79.9275384769584	45.7035533659957	138.770740277076	-1.6064	0.000151398884547152	0.0115941086615932	GSONMT00013013001	FR906120.1	98249	101639	-	3391	protein_coding	- && sp|Q9ES72|CCN1_RAT CCN family member 1 OS=Rattus norvegicus OX=10116 GN=Ccn1 PE=2 SV=1 && -	-
										novel.4851	112.783656438724	145.583501946076	140.457139224041	164.202284863092	32.5608428458551	33.4416165419293	34.1013438657187	34.4744527976411	33.4999089055148	24.8757942699197	58.5830178734015	31.0306914087015	104.838173643286	36.0942015201495	1.54191686180486	0.000152897401484924	0.0116791345816721	-	FR907869.1	35380	39219	+	928	-	- && - && -	-
										gene_GSONMT00053883001	26.8532515330296	53.589019121255	47.244674102632	70.6451690690048	75.9752999736619	41.3102321988539	15.9139604706687	32.3850920220264	8.3749772263787	1.08155627260521	15.7173950392053	20.687127605801	52.6029409997395	15.6933514394476	1.75204889588863	0.000153392662922753	0.0116791345816721	GSONMT00053883001	FR905304.1	314538	353968	+	39431	protein_coding	- && sp|Q9UHY1|NRBP_HUMAN Nuclear receptor-binding protein OS=Homo sapiens OX=9606 GN=NRBP1 PE=1 SV=1 && -	-
										novel.11060	50.4841128820956	56.2684700773177	60.0135049411812	27.6852689594749	30.7519071321965	28.8515907420567	7.95698023533435	18.8042469805315	14.8172674005162	29.2020193603406	8.57312456683924	13.1645357491461	42.3424757890538	15.4196957154513	1.44111280756938	0.000153411596266749	0.0116791345816721	-	HG973522.1	710041	712601	-	1665	-	- && - && -	-
										gene_GSONMT00044059001	8.59304049056946	4.46575159343792	5.10753233541968	14.3199667031767	7.23574285463446	12.4586414567972	21.5975177816218	32.3850920220264	15.4614964179299	17.3049003616833	51.4387474010354	31.0306914087015	8.69677923900589	28.2030742321664	-1.66197	0.000154676072707679	0.0117435715914009	GSONMT00044059001	FR905767.1	157319	168394	+	11076	protein_coding	- && sp|Q9YGL3|NR2E1_ORYLA Nuclear receptor subfamily 2 group E member 1 OS=Oryzias latipes OX=8090 GN=nr2e1 PE=2 SV=1 && -	RXR-like
										gene_GSONMT00036811001	276.051425759544	139.331449715263	143.010905391751	464.921585629802	142.905921379031	249.172829135944	543.348078927117	523.38487429146	228.70130118188	512.657673214868	1447.42919770136	724.989790185117	235.899019501889	663.418485916967	-1.49029	0.000155440515759826	0.0117435715914009	GSONMT00036811001	FR906155.1	36518	50991	+	14474	protein_coding	- && sp|Q2PZI1|D19L1_HUMAN Probable C-mannosyltransferase DPY19L1 OS=Homo sapiens OX=9606 GN=DPY19L1 PE=2 SV=1 && -	-
										gene_GSONMT00080851001	6095.68809799771	7434.58325275544	11527.7004810422	2546.09007982481	4232.90956996116	4088.40155174371	2716.74039463559	2456.04359173497	2552.43536699326	2914.79415467103	3242.06994035971	2584.95062674304	5987.56217222084	2744.5056791896	1.12536943713065	0.000155524673682567	0.0117435715914009	GSONMT00080851001	FR904338.1	496087	500113	+	4027	protein_coding	- && sp|Q90YR7|RS7_ICTPU 40S ribosomal protein S7 OS=Ictalurus punctatus OX=7998 GN=rps7 PE=2 SV=1 && -	-
										gene_GSONMT00070121001	114.931916561367	127.720495572324	131.518957637057	126.970371434833	193.556121361472	59.6703353983445	62.5191304204842	42.8318959000995	25.7691606965498	58.4040387206811	68.5849965347139	74.2855945844672	125.728032994233	55.3991361428326	1.18903204246507	0.000156039175869869	0.0117435715914009	GSONMT00070121001	HG973541.1	1227126	1260480	-	33355	protein_coding	- && sp|E1BMP7|DNA2_BOVIN DNA replication ATP-dependent helicase/nuclease DNA2 OS=Bos taurus OX=9913 GN=DNA2 PE=3 SV=3 && -	-
										gene_GSONMT00020512001	22.5567312877448	16.9698560550641	16.599480090114	30.5492623001102	37.9876499868309	5.90146174269341	38.6481897144811	37.608493961063	60.5575276368921	63.8118200837072	104.306348896544	65.8226787457304	21.7607402437596	61.7925098397363	-1.508	0.00015621121654054	0.0117435715914009	GSONMT00020512001	FR904976.1	184989	190961	-	5973	protein_coding	- && sp|Q04202|TCB2_CAEBR Transposable element Tcb2 transposase OS=Caenorhabditis briggsae OX=6238 PE=3 SV=1 && -	-
										gene_GSONMT00005157001	1123.54004414196	1486.20213029614	2076.2118943481	1030.08293818184	1136.01162817761	1443.89097304565	804.79171523096	733.365632240728	563.056161219614	1121.5738546916	647.270904796363	690.197802848088	1382.65660136522	760.042678504559	0.863325530854658	0.0001563321393438	0.0117435715914009	GSONMT00005157001	HG973522.1	1339584	1340573	+	990	protein_coding	- && sp|Q6PAY6|HYPDH_XENLA Hydroxyproline dehydrogenase OS=Xenopus laevis OX=8355 GN=prodh2 PE=2 SV=1 && -	-
										gene_GSONMT00023979001	562.844	610.914817982307	884.87997711146	398.095074348311	512.833274822218	577.687532812544	397.849011766718	312.359435954384	267.999271244118	405.583602226952	335.780712201204	326.292421782407	591.209138201523	340.977409195964	0.79411597124378	0.000156375277204819	0.0117435715914009	GSONMT00023979001	FR909852.1	25477	31388	-	5912	protein_coding	- && - && -	-
										novel.2896	402.798772995443	456.399812849355	542.675310638341	457.284270054774	307.519071321965	281.958727706463	289.861422858609	227.740324541992	94.0574365424069	182.78301007028	227.18780102124	204.990628093846	408.105994261057	204.436770521396	0.999512957328425	0.000157964592811949	0.0118400256380632	-	FR905213.1	166680	168643	-	1910	-	- && - && -	-
										gene_GSONMT00075966001	27.9273815943507	56.2684700773177	21.7070124255336	9.54664446878443	92.2557213965894	30.8187446562878	14.7772490084781	7.31276271465113	7.73074820896495	4.32622509042083	17.1462491336785	12.2242117670642	39.7539957698106	10.5862409872096	1.93110346324114	0.00016042265739259	0.0119971003844917	GSONMT00075966001	FR904555.1	143251	144726	+	1476	protein_coding	- && - && -	-
										gene_GSONMT00073095001	32.2239018396355	40.1917643409412	44.6909079349222	19.0932889375689	47.032328555124	70.8175409123209	10.2304031597156	4.17872155122922	28.3460767662048	16.2233440890781	10.0019786613124	4.70161991040932	42.3416220867521	12.2803573563249	1.75821149837987	0.000160678210475858	0.0119971003844917	GSONMT00073095001	FR904503.1	1068822	1076024	-	7203	protein_coding	- && sp|A7MBF6|ARMD1_BOVIN Armadillo-like helical domain containing protein 1 OS=Bos taurus OX=9913 GN=ARMH1 PE=2 SV=1 && -	-
										gene_GSONMT00020946001	34374.3102224005	30940.5133399753	57558.0587709282	39424.7776627391	31028.6742963862	31701.3410458062	96812.5785233131	85837.208744575	25319.488842395	90621.436969045	96889.1672921337	85750.9648979914	37504.6125563726	80205.1408782422	-1.09663	0.000161526505759197	0.0120372900433907	GSONMT00020946001	FR906223.1	42362	99144	-	56783	protein_coding	- && sp|P98093|CO3_ONCMY Complement C3 (Fragment) OS=Oncorhynchus mykiss OX=8022 GN=c3 PE=1 SV=1 && -	-
										gene_GSONMT00066638001	847.488618382413	1017.29821298516	1124.93399687618	866.835317765627	338.270978454161	695.061049695001	231.889138286887	289.376467422623	492.190969304102	541.859692575208	408.652271019337	323.471449836161	814.981362359757	381.239998074053	1.0951264160805	0.000162728240987519	0.0121036143382786	GSONMT00066638001	FR904399.1	413519	419393	-	5875	protein_coding	- && sp|Q9Z209|LAYN_CRIGR Layilin OS=Cricetulus griseus OX=10029 GN=LAYN PE=1 SV=1 && PF00059:Lectin C-type domain	-
										novel.7111	190.121020853849	263.479344012837	214.516358087627	186.159567141296	159.186342801958	239.337059564788	138.678798387256	129.540368088106	133.355406604645	117.889633713967	120.023743935749	140.108273330198	208.799948743726	129.932704009987	0.683979982529479	0.000163225737329942	0.0121174043548228	-	FR918270.1	3172	8139	+	4944	-	- && sp|P35072|TCB1_CAEBR Transposable element Tcb1 transposase OS=Caenorhabditis briggsae OX=6238 PE=3 SV=1 && -	-
										gene_GSONMT00057390001	55.8547631887015	69.6657248576315	98.3199974568288	47.7332223439222	49.7457321256119	80.6533104834766	45.4684584876249	37.608493961063	23.1922446268949	30.2835756329458	17.1462491336785	30.0903674266196	66.9954584093621	30.6315648781378	1.12671016150271	0.00016955177674268	0.0125630100836094	GSONMT00057390001	FR904818.1	594993	597043	-	2051	protein_coding	- && - && PF02758:PAAD/DAPIN/Pyrin domain	-
										gene_GSONMT00081693001	58.0030233113439	76.8109274071322	82.9974004505698	81.1464779846677	73.2618964031739	95.0791058545049	46.6051699498155	28.2063704707972	54.7594664801684	42.180694631603	20.0039573226249	38.5532832653564	77.8831385685654	38.3848236867276	1.00458719085053	0.000170238517204293	0.0125892824109673	GSONMT00081693001	FR904347.1	1593107	1676745	-	83639	protein_coding	- && sp|O15014|ZN609_HUMAN Zinc finger protein 609 OS=Homo sapiens OX=9606 GN=ZNF609 PE=1 SV=2 && -	PAX
										gene_GSONMT00040865001	164.341899382141	196.493070111268	228.562072010031	155.610304841186	141.096985665372	137.045056024769	52.2887272607686	67.9042252074748	46.3844892537897	162.233440890781	42.8656228341962	74.2855945844672	170.524898005795	74.3270166719129	1.19673536660566	0.000170554848507928	0.0125892824109673	GSONMT00040865001	FR928713.1	4162	5711	-	1550	protein_coding	- && - && -	-
										gene_GSONMT00021462001	0	0	0	0	0.904467856829308	0.655717971410379	2.27342292438124	14.6255254293023	0	14.0602315438677	11.4308327557857	6.58226787457304	0.260030971373281	8.16204675465165	-4.58662	0.000171147491673308	0.0126090559994456	GSONMT00021462001	FR930512.1	3900	4894	+	995	protein_coding	- && sp|O95196|CSPG5_HUMAN Chondroitin sulfate proteoglycan 5 OS=Homo sapiens OX=9606 GN=CSPG5 PE=1 SV=3 && -	-
										gene_GSONMT00021536001	4.29652024528473	14.2904050990013	11.4919477546943	1.90932889375689	3.61787142731723	14.4257953710283	0	0	0.644229017413746	0	2.85770818894641	0	8.3386447985138	0.583656201060027	4.07724349534973	0.000171988010372021	0.0126469819899699	GSONMT00021536001	FR908240.1	32057	41734	-	9678	protein_coding	- && sp|Q9JM99|PRG4_MOUSE Proteoglycan 4 OS=Mus musculus OX=10090 GN=Prg4 PE=1 SV=2 && -	-
										novel.5404	49.4099828207744	28.5808101980027	37.0296094317927	96.4211091347228	109.440610676346	29.507308713467	34.1013438657187	22.9829685317607	5.15383213930997	10.8155627260521	17.1462491336785	15.0451837133098	58.398238495851	17.5408566849716	1.75100295107314	0.000172681700389976	0.0126626108833479	-	FR909579.1	20063	26758	-	6696	-	- && sp|A4Z943|ZBED5_BOVIN Zinc finger BED domain-containing protein 5 OS=Bos taurus OX=9913 GN=ZBED5 PE=4 SV=1 && -	-
										novel.3722	15.0378208584966	12.5041044616262	15.322597006259	17.183960043812	11.758082138781	13.1143594282076	21.5975177816218	28.2063704707972	30.2787638184461	23.7942379973145	81.4446833849728	47.956523086175	14.1534873228637	38.8796827565546	-1.44971	0.000172852824606562	0.0126626108833479	-	FR905873.1	168129	170436	-	2308	-	- && - && -	-
										novel.406	83.7821447830522	32.153411472753	58.7366218573263	53.4612090251928	49.7457321256119	76.7190026550143	27.2810750925749	31.3404116342191	24.4807026617224	23.7942379973145	8.57312456683924	32.9113393728652	59.0996869864918	24.7301485542559	1.24298	0.000174374469343347	0.0127500247584271	-	FR904314.1	1322951	1327628	+	3200	-	- && - && -	-
										gene_GSONMT00041952001	4.29652024528473	1.78630063737517	3.83064925156476	1.90932889375689	1.80893571365862	5.24574377128303	146.63577862259	8.35744310245844	94.0574365424069	3.24466881781562	0	34.7919873370289	3.14624641882053	47.8479	-3.92641	0.000175068511799798	0.0127767105998852	GSONMT00041952001	FR906072.1	112033	148663	-	36631	protein_coding	- && sp|Q80SU7|GVIN1_MOUSE Interferon-induced very large GTPase 1 OS=Mus musculus OX=10090 GN=Gvin1 PE=1 SV=1 && -	-
										gene_GSONMT00042240001	192.269280976492	226.860180946646	158.33350239801	132.698358116104	140.192517808543	184.912467937727	106.850877445918	89.8425133514282	70.8651919155121	123.297415076994	111.45061936891	91.2114262619408	172.544384697254	98.9196739034505	0.810292922506419	0.000175441065603169	0.0127798776981401	GSONMT00042240001	FR905121.1	218011	238437	+	20427	protein_coding	- && sp|Q8QGQ8|PER2_CHICK Period circadian protein homolog 2 OS=Gallus gallus OX=9031 GN=PER2 PE=2 SV=1 && -	-
										gene_GSONMT00059821001	9.66717055189064	10.717803824251	3.83064925156476	3.81865778751377	4.52233928414654	8.52433362833492	46.6051699498155	12.5361646536877	103.076642786199	44.3438071768135	0	26.3290714982922	6.84682572128361	38.815142677468	-2.50449	0.00017577663853907	0.0127803441346777	GSONMT00059821001	FR916370.1	14568	17502	-	2935	protein_coding	- && sp|Q9ES52|SHIP1_MOUSE Phosphatidylinositol 3,4,5-trisphosphate 5-phosphatase 1 OS=Mus musculus OX=10090 GN=Inpp5d PE=1 SV=2 && -	-
										gene_GSONMT00020617001	61.2254134953074	64.306822945506	91.9355820375542	38.1865778751377	52.4591356960999	55.0803095984718	31.8279209413374	45.9659370635214	18.6826415049986	18.3864566342885	24.2905196060445	17.8661556595554	60.5323069413462	26.169938568291	1.21238182391291	0.000176137159685694	0.0127826193681435	GSONMT00020617001	FR924942.1	7	1165	+	1159	protein_coding	- && sp|Q8NCM8|DYHC2_HUMAN Cytoplasmic dynein 2 heavy chain 1 OS=Homo sapiens OX=9606 GN=DYNC2H1 PE=1 SV=4 && -	-
										gene_GSONMT00072262001	1274.99238278824	1085.17763720541	1639.51787966972	1158.00797406355	1252.68798170859	1108.81908965495	825.252521550392	986.178286090096	708.007690137707	416.399164953004	431.513936530908	720.288170274707	1253.20049084841	681.273294922803	0.878264922368591	0.000176559724334503	0.0127893803302452	GSONMT00072262001	FR904487.1	210373	213712	-	3340	protein_coding	- && sp|Q15466|NR0B2_HUMAN Nuclear receptor subfamily 0 group B member 2 OS=Homo sapiens OX=9606 GN=NR0B2 PE=1 SV=2 && PF00104:Ligand-binding domain of nuclear hormone receptor	Miscellaneous
										novel.4515	33.2980319009567	15.1835554176889	20.4301293416787	18.1386244906904	59.6948785507343	17.7043852280802	4.54684584876249	6.26808232684383	9.01920624379244	11.8971189986573	7.14427047236603	10.3435638029005	27.4082674883049	8.20318128222043	1.72795872581756	0.000177585003858775	0.0128396934074875	-	FR907101.1	76933	80482	-	3550	-	- && - && -	-
										novel.11052	30.0756417169931	20.5424573298144	25.5376616770984	7.63731557502755	5.42680714097585	28.1958727706463	1.13671146219062	4.17872155122922	9.66343526120619	0	1.42885409447321	1.88064796416373	19.5692927017593	3.04806172221049	2.5743736843141	0.000180512793168525	0.0130271184155412	-	HG973521.1	4210572	4212195	-	1405	-	- && - && -	-
										gene_GSONMT00040769001	18.2602110424601	17.8630063737517	11.4919477546943	21.9572822782042	4.52233928414654	26.8844368278255	76.1596679667717	29.2510508586045	18.0384124875849	41.0991383589978	105.735202991017	67.7033267098942	16.8298705935137	56.3311332288117	-1.72319	0.000180879598195843	0.0130293715761629	GSONMT00040769001	FR904816.1	516829	530376	-	13548	protein_coding	- && sp|Q08CX1|RASEF_XENTR Ras and EF-hand domain-containing protein OS=Xenopus tropicalis OX=8364 GN=rasef PE=2 SV=1 && -	-
										novel.3484	293.237506740683	643.961379773747	312.836355544455	63.0078534939773	230.639303491473	352.120550647373	195.514371496787	119.093564210033	101.788184751372	38.9360258137874	64.2984342512943	99.6743421006775	315.967158281952	103.217487103992	1.61372408942083	0.000182179267137918	0.0130986893072163	-	FR905635.1	219990	223839	-	3821	-	- && sp|Q92172|TEF_CHICK Transcription factor VBP OS=Gallus gallus OX=9031 GN=TEF PE=1 SV=2 && PF07716:Basic region leucine zipper	-
										gene_GSONMT00053157001	293.237506740683	337.610820463906	263.037915274114	213.844836100771	243.301853487084	291.794497277618	172.780142252975	157.746738558903	139.153467761369	162.233440890781	224.330092832293	164.556696864326	273.804571557363	170.133429860108	0.692589521822829	0.000182982109080957	0.0131320949485716	GSONMT00053157001	FR904990.1	197303	205076	+	7774	protein_coding	- && sp|Q13310|PABP4_HUMAN Polyadenylate-binding protein 4 OS=Homo sapiens OX=9606 GN=PABPC4 PE=1 SV=1 && -	-
										gene_GSONMT00029060001	61.2254134953074	99.1396853743217	218.347007339191	2.86399334063533	3.61787142731723	12.4586414567972	6.82026877314373	1.0446803878073	1.93268705224124	7.57089390823645	8.57312456683924	6.58226787457304	66.275435405595	5.4206537604735	3.6246524975351	0.000187005607990963	0.0133960880735372	GSONMT00029060001	FR904588.1	851816	856278	-	4463	protein_coding	- && sp|Q13506|NAB1_HUMAN NGFI-A-binding protein 1 OS=Homo sapiens OX=9606 GN=NAB1 PE=1 SV=2 && -	-
										gene_GSONMT00018055001	4722.94987962924	5583.08264211608	9086.30002471161	3511.25583561892	3794.24265939895	4659.53190484215	2451.88662394517	3428.64103278357	2592.37756607291	3340.92732607748	2569.07966186283	2576.48771090431	5226.22715771949	2826.56665360771	0.886568737736623	0.000188426537493045	0.0134730179460496	GSONMT00018055001	FR904865.1	162693	169539	-	6847	protein_coding	- && sp|O42387|RS24_TAKRU 40S ribosomal protein S24 OS=Takifugu rubripes OX=31033 GN=rps24 PE=3 SV=1 && -	-
										gene_GSONMT00011732001	92.3751852736217	142.010900671326	99.5968805406838	98.3304380284797	58.790410693905	140.979363853231	106.850877445918	271.616900829899	697.055796841673	184.94612261549	190.037594564936	244.484235341284	105.347196510208	282.498587939867	-1.42482	0.000189757659532224	0.0135432553106583	GSONMT00011732001	FR920477.1	416	7312	-	6897	protein_coding	- && sp|Q8BH61|F13A_MOUSE Coagulation factor XIII A chain OS=Mus musculus OX=10090 GN=F13a1 PE=1 SV=3 && -	-
										gene_GSONMT00014711001	5.37065030660591	6.25205223081308	2.55376616770984	5.72798668127066	19.8982928502448	1.96715391423114	1.13671146219062	0	0	0	0	0.940323982081864	6.96165035847923	0.346172574045414	4.2493747464585	0.000190337055654557	0.0135591954169192	GSONMT00014711001	FR910525.1	3220	8681	-	5462	protein_coding	- && sp|Q9BY67|CADM1_HUMAN Cell adhesion molecule 1 OS=Homo sapiens OX=9606 GN=CADM1 PE=1 SV=2 && -	-
										gene_GSONMT00037471001	2023.66103552911	1319.18302070156	2566.53499854839	2466.8529307339	2185.19434209961	1277.99432627883	3765.92507423753	4948.6509970432	1349.6597914818	4719.91157364912	9280.40734360348	4699.73926244515	1973.23677564857	4794.04900707671	-1.28065	0.000190679459579609	0.0135591954169192	GSONMT00037471001	FR905254.1	21844	23860	+	2017	protein_coding	- && - && -	-
										gene_GSONMT00021052001	22.5567312877448	22.3287579671896	25.5376616770984	63.0078534939773	37.0831821300016	38.031642341802	57.9722845717217	53.2786997781725	105.653558855854	101.666289624889	78.5869751960264	75.2259185665491	34.7576381496356	78.7306210988689	-1.17693	0.000191474026608429	0.0135908054060308	GSONMT00021052001	FR904695.1	198660	233133	+	34474	protein_coding	- && sp|O42131|TOP2B_CHICK DNA topoisomerase 2-beta OS=Gallus gallus OX=9031 GN=TOP2B PE=2 SV=1 && -	-
										gene_GSONMT00050263001	5828.22971272874	5625.0607070944	7551.49	4668.30914523559	5846.48022654465	5239.84230954034	3945.52548526365	3981.27695793364	2900.31903639669	3937.94638855556	4225.12155735727	3827.11860707318	5793.23477651028	3802.88467209666	0.607369736901951	0.000191959260901864	0.0136003836930215	GSONMT00050263001	FR906353.1	57649	64589	+	6941	protein_coding	- && sp|O19045|FA10_RABIT Coagulation factor X OS=Oryctolagus cuniculus OX=9986 GN=F10 PE=2 SV=1 && -	-
										gene_GSONMT00037918001	81.6338846604099	112.536940154635	74.0592188635854	131.743693669225	37.9876499868309	24.261564942184	165.959873479831	189.087150193122	23.1922446268949	1466.59030565266	1124.50817235041	496.491062539224	77.0371587128118	577.638134807024	-2.90688	0.000192932480814674	0.0136303646881326	GSONMT00037918001	FR905346.1	201864	209951	+	8088	protein_coding	- && sp|P08113|ENPL_MOUSE Endoplasmin OS=Mus musculus OX=10090 GN=Hsp90b1 PE=1 SV=2 && -	-
										gene_GSONMT00075239001	156.822988952893	64.306822945506	214.516358087627	259.668729550937	113.962949960493	121.96354268233	70.4761106558186	33.4297724098338	43.8075731841347	61.6487075384968	104.306348896544	67.7033267098942	155.206898696631	63.5619732324537	1.29364312234837	0.000193084545883503	0.0136303646881326	GSONMT00075239001	FR904539.1	777274	783645	+	6372	protein_coding	- && sp|A2BGM5|FOXN4_DANRE Forkhead box protein N4 OS=Danio rerio OX=7955 GN=foxn4 PE=1 SV=1 && -	-
										gene_GSONMT00080701001	32.2239018396355	16.0767057363765	35.7527263479378	73.5091624096402	32.5608428458551	29.507308713467	94.3470513618216	79.3957094733552	115.316994117061	75.7089390823645	50.0098933065622	107.196933957332	36.605107982152	86.9959202164161	-1.25749	0.000194434509292616	0.0137007518290292	GSONMT00080701001	FR904335.1	1910310	1924260	-	13951	protein_coding	- && sp|Q5UE93|PI3R6_HUMAN Phosphoinositide 3-kinase regulatory subunit 6 OS=Homo sapiens OX=9606 GN=PIK3R6 PE=1 SV=1 && -	-
										gene_GSONMT00076803001	77.3373644151252	41.0849146596288	37.0296094317927	74.4638268565186	108.536142819517	44.5888220559057	30.6912094791468	27.1616900829899	38.6537410448248	11.8971189986573	22.8616655115713	17.8661556595554	63.8401133730813	24.8552634627909	1.35031657448002	0.000196723250069191	0.0138369146869319	GSONMT00076803001	FR904295.1	2130707	2133501	+	2795	protein_coding	- && sp|Q7M6Y2|SOX11_MOUSE Transcription factor SOX-11 OS=Mus musculus OX=10090 GN=Sox11 PE=1 SV=1 && PF00505:HMG (high mobility group) box	HMG
										novel.4105	834.599057646559	962.816043545215	971.708026813594	725.544979627617	752.517256881984	784.238693806813	556.988616473405	583.976336784283	555.325413010649	285.530855967774	542.964555899818	504.953978377961	838.570676386964	504.956626085649	0.731273972739516	0.000199192446526737	0.0139852548442081	-	FR906347.1	122610	127533	+	4924	-	- && sp|Q63415|PCSK6_RAT Proprotein convertase subtilisin/kexin type 6 OS=Rattus norvegicus OX=10116 GN=Pcsk6 PE=1 SV=1 && -	-
										novel.3209	7.51891042924828	2.67945095606275	11.4919477546943	0	9.94914642512239	2.62287188564151	0	0	0	0	0	0	5.71038790846153	0	4.91709821375882	0.000200055601322127	0.0140205032074601	-	FR905426.1	269250	270042	+	793	-	- && - && -	-
										gene_GSONMT00037352001	69.8184539858769	75.9177770884446	58.7366218573263	68.7358401752479	98.5869963943946	49.8345658271888	31.8279209413374	54.3233801659798	28.9903057836186	22.7126817247093	32.8636441728838	35.7323113191108	70.2717092214132	34.4084	1.03151623551288	0.000202321848998974	0.0141537803769985	GSONMT00037352001	FR966862.1	2	364	-	363	protein_coding	- && - && -	-
										gene_GSONMT00003071001	95.5975754575853	105.391737605135	54.9059726057616	106.922418050386	167.326553513422	30.1630266848774	43.1950355632436	33.4297724098338	34.1441379229285	38.9360258137874	40.0079146452498	38.5532832653564	93.3845473195278	38.0443616033999	1.29756002772604	0.0002037427371957	0.0141817912815354	GSONMT00003071001	FR906016.1	80433	179240	+	98808	protein_coding	- && sp|A5WWA0|ZNRF3_DANRE E3 ubiquitin-protein ligase znrf3 OS=Danio rerio OX=7955 GN=znrf3 PE=1 SV=2 && -	-
										gene_GSONMT00004426001	12.8895607358542	1.78630063737517	2.55376616770984	4.77332223439222	4.52233928414654	12.4586414567972	6.82026877314373	32.3850920220264	36.0768249751698	29.2020193603406	32.8636441728838	18.8064796416373	6.49732175271252	26.0257214908669	-1.98066	0.00020410438379465	0.0141817912815354	GSONMT00004426001	FR908876.1	21808	24105	+	2298	protein_coding	- && sp|O60671|RAD1_HUMAN Cell cycle checkpoint protein RAD1 OS=Homo sapiens OX=9606 GN=RAD1 PE=1 SV=1 && PF02144:Repair protein Rad1/Rec1/Rad17	-
										gene_GSONMT00073539001	158.971249075535	157.194456089015	111.088828295378	144.154331478645	100.395932108053	111.472055139764	227.342292438124	185.953	193.268705224124	233.616154882725	290.057381178061	190.885768362618	130.546142031065	220.187235185892	-0.751331	0.000204173136267537	0.0141817912815354	GSONMT00073539001	FR904512.1	775361	776017	-	657	protein_coding	- && sp|P35072|TCB1_CAEBR Transposable element Tcb1 transposase OS=Caenorhabditis briggsae OX=6238 PE=3 SV=1 && PF13358:DDE superfamily endonuclease	-
										gene_GSONMT00065191001	8.59304049056946	31.2602611540654	34.4758432640828	15.2746311500551	3.61787142731723	13.1143594282076	31.8279209413374	75.216987922126	59.9132986194784	49.7515885398395	62.8695801568211	41.374255211602	17.7226678190496	53.4922718985341	-1.60816	0.000204183313407981	0.0141817912815354	GSONMT00065191001	FR904380.1	696584	697342	-	759	protein_coding	- && sp|Q5PRC0|CH25H_DANRE Cholesterol 25-hydroxylase-like protein OS=Danio rerio OX=7955 GN=ch25h PE=2 SV=1 && PF04116:Fatty acid hydroxylase superfamily	-
										novel.3727	161.119509198177	238.471135089585	182.594280991254	139.381009244253	121.198692815127	150.159415452977	76.1596679667717	87.7531525758136	88.2593753856832	116.808077441362	108.592911179964	88.3904543156952	165.487340465229	94.3272731442149	0.812867146613053	0.000206672985942522	0.0143290809860792	-	FR905876.1	125702	133537	-	7584	-	- && - && -	-
										gene_GSONMT00013177001	3472.66248825138	3291.25892436374	5605.5167381231	2963.27844311069	3262.41555958331	2273.37420687978	1777.81672686613	2296.20749240046	1213.7274688075	2402.13648145616	1568.88179573158	1985.02392617481	3478.08439338534	1873.96564857277	0.89206380182309	0.000207344031997572	0.0143422025290421	GSONMT00013177001	FR970631.1	107	889	-	783	protein_coding	- && - && -	-
										novel.5978	39.7428122688838	3.57260127475033	74.0592188635854	5.72798668127066	42.5099892709775	6.55717971410379	7.95698023533435	6.26808232684383	4.50960312189622	4.32622509042083	0	2.82097194624559	28.6949646789286	4.31364378679014	2.70746855659261	0.000207601035937816	0.0143422025290421	-	FR912040.1	9407	12308	+	2337	-	- && - && -	-
										gene_GSONMT00080280001	71.9667141085192	117.895842066761	75.3361019474403	76.3731557502755	138.383582094884	26.2287188564151	40.9216126388624	17.7595665927242	31.5672218532736	17.3049003616833	44.2944769286694	38.5532832653564	84.3640191373825	31.7335102734282	1.41375352830357	0.000209819749048774	0.0144435889498151	GSONMT00080280001	FR904329.1	1875865	1894575	+	18711	protein_coding	- && sp|Q28G71|FOXN3_XENTR Forkhead box protein N3 OS=Xenopus tropicalis OX=8364 GN=foxn3 PE=2 SV=1 && PF13358:DDE superfamily endonuclease	Fork head
										novel.10711	10.7413006132118	11.6109541429386	0	0	23.516164277562	1.96715391423114	0	0	0	0	0	0	7.97259549132392	0	5.41469458343982	0.000210204461493216	0.0144435889498151	-	FR977438.1	39	1874	+	1836	-	- && sp|P43353|AL3B1_HUMAN Aldehyde dehydrogenase family 3 member B1 OS=Homo sapiens OX=9606 GN=ALDH3B1 PE=1 SV=1 && -	-
										gene_GSONMT00023605001	0	0	0	0	0	0	7.95698023533435	7.31276271465113	12.2403513308612	1.08155627260521	0	3.76129592832745	0	5.39215774696322	-4.9834	0.000210339863052559	0.0144435889498151	GSONMT00023605001	FR904665.1	611961	617776	-	5816	protein_coding	- && sp|Q1RMR1|ANGL1_BOVIN Angiopoietin-related protein 1 OS=Bos taurus OX=9913 GN=ANGPTL1 PE=2 SV=1 && -	-
										gene_GSONMT00058882001	32.2239018396355	8.93150318687583	15.322597006259	26.7306045125964	4.52233928414654	32.1301805991086	29.5544980169562	50.1446586147506	50.8940923756859	35.6913569959718	174.320199525731	95.9130461723501	19.9768544047703	72.7529752835743	-1.85576	0.000210837838658779	0.0144435889498151	GSONMT00058882001	FR905328.1	184597	192400	+	7804	protein_coding	- && sp|Q8CFX1|G6PE_MOUSE GDH/6PGL endoplasmic bifunctional protein OS=Mus musculus OX=10090 GN=H6pd PE=1 SV=2 && PF00479:Glucose-6-phosphate dehydrogenase, NAD binding domain	-
										gene_GSONMT00019349001	54.7806331273803	90.2081821874459	108.535062127668	55.3705379189497	72.3574285463446	103.60343948284	26.1443636303843	34.4744527976411	39.9421990796523	59.4855949932864	42.8656228341962	27.269395480374	80.8092138984381	38.363604802589	1.07753697938932	0.000210928628613434	0.0144435889498151	GSONMT00019349001	FR923090.1	4803	6368	+	1566	protein_coding	- && sp|Q5ZJQ8|UBAC2_CHICK Ubiquitin-associated domain-containing protein 2 OS=Gallus gallus OX=9031 GN=UBAC2 PE=2 SV=1 && -	-
										novel.8827	22.5567312877448	13.3972547803137	5.10753233541968	3.81865778751377	23.516164277562	4.59002579987265	1.13671146219062	1.0446803878073	1.93268705224124	1.08155627260521	1.42885409447321	3.76129592832745	12.1643943780711	1.73096419960751	2.77534974978366	0.000211402480954493	0.0144505505731323	-	FR939629.1	1151	3055	+	1833	-	- && sp|P35072|TCB1_CAEBR Transposable element Tcb1 transposase OS=Caenorhabditis briggsae OX=6238 PE=3 SV=1 && -	-
										gene_GSONMT00060967001	121.376696929294	103.60543696776	63.844154192746	110.741075837899	121.198692815127	102.947721511429	217.111889278409	162.97014049794	155.903422214127	152.499434437334	241.476341965972	162.676048900162	103.952296375709	182.106212882324	-0.801282	0.000214958274813468	0.0146473059903382	GSONMT00060967001	FR904726.1	364784	374074	-	9291	protein_coding	- && sp|C1BZR1|TOLIP_ESOLU Toll-interacting protein OS=Esox lucius OX=8010 GN=tollip PE=2 SV=1 && -	-
										novel.2613	24.7049914103872	10.717803824251	56.1828556896165	56.3252023658282	57.8859428370757	19.6715391423114	4.54684584876249	0	2.57691606965498	25.957350542525	1.42885409447321	4.70161991040932	37.5813892115783	6.53526441097083	2.52562476642071	0.000215526664386528	0.0146473059903382	-	FR905068.1	197920	200097	+	2178	-	- && sp|P35072|TCB1_CAEBR Transposable element Tcb1 transposase OS=Caenorhabditis briggsae OX=6238 PE=3 SV=1 && -	-
										gene_GSONMT00000047001	0	0	1.27688308385492	0	0.904467856829308	0	0	8.35744310245844	0	24.8757942699197	25.7193737005177	4.70161991040932	0.363558490114038	10.6090384972175	-4.95953	0.000216059645041887	0.0146473059903382	GSONMT00000047001	FR906117.1	6476	27438	-	20963	protein_coding	- && sp|Q95SX7|RTBS_DROME Probable RNA-directed DNA polymerase from transposon BS OS=Drosophila melanogaster OX=7227 GN=RTase PE=2 SV=1 && PF00078:Reverse transcriptase (RNA-dependent DNA polymerase)	-
										gene_GSONMT00030452001	77.3373644151252	43.7643656156916	186.424930242818	84.010471325303	51.5546678392706	144.257953710283	28.4177865547656	34.4744527976411	42.5191151493072	63.8118200837072	22.8616655115713	24.4484235341285	97.8916255247487	36.0888772718535	1.43264520981698	0.000216118323405685	0.0146473059903382	GSONMT00030452001	FR905871.1	68691	78243	-	9553	protein_coding	- && sp|Q5IGQ0|EPO_EPICO Erythropoietin OS=Epinephelus coioides OX=94232 GN=epo PE=2 SV=1 && PF13384:Homeodomain-like domain	-
										gene_GSONMT00013593001	189.046890792528	200.065671386019	257.930382938694	152.746311500551	129.338903526591	134.422184139128	67.0659762692467	132.674409251528	79.2401691418908	89.7691706262321	104.306348896544	96.8533701544319	177.258390713918	94.9849073899789	0.898423070710515	0.000216167164592381	0.0146473059903382	GSONMT00013593001	FR916907.1	8416	16785	-	8370	protein_coding	- && - && -	-
										gene_GSONMT00015874001	4.29652024528473	1.78630063737517	7.66129850312952	1.90932889375689	2.71340357048792	1.31143594282076	35.2380553279093	10.446803878073	30.2787638184461	2.16311254521041	8.57312456683924	17.8661556595554	3.2797146321425	17.4276692993389	-2.48724	0.00021715807422988	0.0146888142683786	GSONMT00015874001	FR966957.1	398	2385	-	1988	protein_coding	- && sp|Q9EQC1|3BHS7_MOUSE 3 beta-hydroxysteroid dehydrogenase type 7 OS=Mus musculus OX=10090 GN=Hsd3b7 PE=1 SV=1 && -	-
										gene_GSONMT00042084001	19.3343411037813	15.1835554176889	21.7070124255336	29.5945978532317	14.4714857092689	25.5730008850048	3.41013438657187	14.6255254293023	2.57691606965498	1.08155627260521	4.28656228341962	7.52259185665491	20.9773322324182	5.58388104970148	1.91784493780038	0.000218163177860247	0.0147311365975686	GSONMT00042084001	FR904644.1	643262	647768	+	4507	protein_coding	- && - && -	-
										gene_GSONMT00006444001	223.419052754806	301.884807716403	217.070124255336	178.522251566269	289.429714185378	147.536543567335	127.31168376535	154.612697395481	108.874703942923	133.03142153044	105.735202991017	138.227625366034	226.310415674255	127.965555831874	0.821436021194893	0.000218961408771972	0.0147593674600357	GSONMT00006444001	FR971642.1	1185	1821	-	637	protein_coding	- && sp|Q91WG5|AAKG2_MOUSE 5'-AMP-activated protein kinase subunit gamma-2 OS=Mus musculus OX=10090 GN=Prkag2 PE=1 SV=2 && -	-
										gene_GSONMT00059886001	119.228436806651	102.712286649072	174.932982488124	63.0078534939773	87.7333821124429	123.274978625151	45.4684584876249	32.3850920220264	43.8075731841347	52.9962573576551	81.4446833849728	62.061382817403	111.814986695903	53.0272412089695	1.08161269756208	0.000219511886810276	0.0147612582839555	GSONMT00059886001	FR947469.1	10	3121	+	3112	protein_coding	- && sp|Q32L53|LFG1_BOVIN Protein lifeguard 1 OS=Bos taurus OX=9913 GN=GRINA PE=2 SV=1 && -	-
										gene_GSONMT00010354001	50.4841128820956	58.9479210333805	112.365711379233	26.7306045125964	82.306574971467	26.2287188564151	15.9139604706687	27.1616900829899	18.0384124875849	6.48933763563124	35.7213523618302	8.46291583873677	59.5106072725313	18.6312781462403	1.68433809042229	0.000219749840007373	0.0147612582839555	GSONMT00010354001	FR961132.1	62	879	-	818	protein_coding	- && sp|Q9U8W8|TL5A_TACTR Techylectin-5A OS=Tachypleus tridentatus OX=6853 PE=1 SV=1 && PF00147:Fibrinogen beta and gamma chains, C-terminal globular domain	-
										novel.350	371.649001217129	381.375186079598	524.798947464372	421.007021073394	400.679260575383	316.056062219802	184.147256874881	241.321169583487	362.700936803939	197.924797886753	182.89332409257	203.109980129682	402.59424643828	228.682910895219	0.809750345969014	0.000220942425302518	0.0147905059887453	-	FR904307.1	1544550	1549553	-	4984	-	- && - && -	-
										gene_GSONMT00077778001	271.754905514259	479.621721135232	192.809345662093	403.823061029582	321.990557031234	301.630266848774	261.443636303843	144.165893517408	105.653558855854	59.4855949932864	138.598847163901	169.258316774735	328.604976203529	146.434307934838	1.16833003349156	0.000220947135256588	0.0147905059887453	GSONMT00077778001	HG973527.1	3618848	3683446	-	64599	protein_coding	- && sp|Q17R13|ACK1_BOVIN Activated CDC42 kinase 1 OS=Bos taurus OX=9913 GN=TNK2 PE=1 SV=1 && -	-
										novel.4904	471.543096919999	270.624546562338	910.417638788558	249.167420635274	1171.28587459395	327.858985705189	218.248600740599	119.093564210033	149.461132039989	173.049003616833	337.209566295677	262.35039100084	566.816260534219	209.902042983995	1.43428214948654	0.000221459050018107	0.0147992583063736	-	FR908009.1	28705	35788	+	7019	-	- && - && -	-
										gene_GSONMT00013936001	0	0	0	0	0	0	6.82026877314373	0	9.01920624379244	7.57089390823645	2.85770818894641	3.76129592832745	0	5.00489550707441	-4.86629	0.000223515209007531	0.014893042253435	GSONMT00013936001	FR904727.1	341463	347312	+	5850	protein_coding	- && sp|Q9JHJ5|5HT3B_MOUSE 5-hydroxytryptamine receptor 3B OS=Mus musculus OX=10090 GN=Htr3b PE=2 SV=1 && -	-
										gene_GSONMT00047503001	189.046890792528	169.698560550641	219.623890423046	153.700975947429	168.231021370251	138.35649196759	82.9799367399154	100.289317229501	146.23998695292	94.095395716653	91.4466620462852	77.1065665307128	173.109638508581	98.692977535998	0.799535129946378	0.000223629620196585	0.014893042253435	GSONMT00047503001	FR905556.1	92166	103480	-	11315	protein_coding	- && sp|O43747|AP1G1_HUMAN AP-1 complex subunit gamma-1 OS=Homo sapiens OX=9606 GN=AP1G1 PE=1 SV=5 && -	-
										gene_GSONMT00001687001	0	6.25205223081308	0	0	0	0	2.27342292438124	41.7872155122922	36.7210539925835	210.903473158015	5.71541637789283	26.3290714982922	1.04200870513551	53.9549422439095	-5.67381	0.000224281921741324	0.0149109073519326	GSONMT00001687001	FR905069.1	478751	490293	-	11543	protein_coding	- && sp|P28685|CNTN2_CHICK Contactin-2 OS=Gallus gallus OX=9031 GN=CNTN2 PE=1 SV=1 && -	-
										gene_GSONMT00045678001	26.8532515330296	34.8328624288157	53.6290895219066	56.3252023658282	5.42680714097585	49.1788478557784	57.9722845717217	154.612697395481	188.114873084814	134.112977803046	64.2984342512943	81.8081864411221	37.7076768077224	113.486575591246	-1.59435	0.000225886831326703	0.0149767086188267	GSONMT00045678001	FR905347.1	202146	213379	-	11234	protein_coding	- && sp|O93388|STMN3_CHICK Stathmin-3 OS=Gallus gallus OX=9031 GN=STMN3 PE=2 SV=1 && -	-
										novel.790	76.263234353804	19.6493070111268	150.672203894881	46.7785578970437	299.378860610501	127.865004425024	79.5698023533435	10.446803878073	23.1922446268949	28.1204630877354	11.4308327557857	19.7468036237191	120.10119469873	28.7511583875919	2.06345197265951	0.000226043147649318	0.0149767086188267	-	FR904397.1	1119129	1123966	+	2303	-	- && - && -	-
										novel.4949	84.8562748443734	257.227291782024	141.734022307896	116.46906251917	0	0	0	0	0	0	0	0	100.047775242244	0	9.06159115195122	0.000227007092547407	0.0149879050083392	-	FR908153.1	41290	46524	-	4765	-	- && sp|O73864|WNT11_DANRE Protein Wnt-11 OS=Danio rerio OX=7955 GN=wnt11 PE=2 SV=1 && PF00110:wnt family	-
										gene_GSONMT00073961001	127.821477297221	138.438299396575	54.9059726057616	73.5091624096402	159.186342801958	164.585210824005	35.2380553279093	62.6808232684383	65.7113597762021	64.8933763563124	55.7253096844551	49.8371710503388	119.74107755586	55.6810159106093	1.10659944003372	0.000227064372566022	0.0149879050083392	GSONMT00073961001	FR904290.1	962892	976728	+	13837	protein_coding	- && - && -	zf-C2H2
										gene_GSONMT00039640001	1038.68376929758	1136.08720537061	1792.74384973231	508.83615018621	846.581913992232	683.258126209614	421.719952472721	556.814646701293	520.537046070307	593.774393660258	464.377580703792	462.639399184277	1001.03183579809	503.310503132108	0.990950498095996	0.000227547667185782	0.0149879050083392	GSONMT00039640001	FR913693.1	1054	4700	-	3647	protein_coding	- && sp|Q3T0D5|RL30_BOVIN 60S ribosomal protein L30 OS=Bos taurus OX=9913 GN=RPL30 PE=3 SV=3 && -	-
										novel.1820	5.37065030660591	9.82465350556341	11.4919477546943	2.86399334063533	17.1848892797568	3.93430782846227	0	0	1.93268705224124	0	0	0.940323982081864	8.44507366928634	0.478835172387184	3.80337253856482	0.00022837375916537	0.0149879050083392	-	FR904701.1	634095	659016	-	1299	-	- && sp|P23377|FURIN_RAT Furin OS=Rattus norvegicus OX=10116 GN=Furin PE=1 SV=1 && PF00082:Subtilase family	-
										gene_GSONMT00018134001	33.2980319009567	34.8328624288157	26.8145447609533	45.8238934501653	43.4144571278068	26.2287188564151	70.4761106558186	61.636142880631	94.0574365424069	54.0778136302603	62.8695801568211	61.1210588353211	35.0687514208522	67.3730237835432	-0.949029	0.000228640962947945	0.0149879050083392	GSONMT00018134001	FR904720.1	66064	70921	+	4858	protein_coding	- && sp|P70187|MF14A_MOUSE Hippocampus abundant transcript 1 protein OS=Mus musculus OX=10090 GN=Mfsd14a PE=2 SV=3 && -	-
										gene_GSONMT00050401001	41.8910723915261	19.6493070111268	34.4758432640828	65.8718468346126	36.1787142731723	37.3759243703916	17.0506719328593	9.40212349026574	21.9037865920674	16.2233440890781	15.7173950392053	14.104859731228	39.2404513574854	15.7336968124506	1.30581726205897	0.000228709806449667	0.0149879050083392	GSONMT00050401001	FR904898.1	173441	187183	-	13743	protein_coding	- && sp|A0A0R4IGV4|JAM2A_DANRE Junctional adhesion molecule 2A OS=Danio rerio OX=7955 GN=jam2a PE=2 SV=2 && PF09004:Domain of unknown function (DUF1891)	-
										novel.2836	48.3358527594532	83.9561299566328	26.8145447609533	49.6425512376791	49.7457321256119	21.6386930565425	10.2304031597156	30.2957312464118	14.8172674005162	6.48933763563124	12.8596868502589	20.687127605801	46.6889173161455	15.8965923163891	1.54805202132838	0.000228914327253519	0.0149879050083392	-	FR905178.1	130998	135423	-	4426	-	- && sp|O00370|LORF2_HUMAN LINE-1 retrotransposable element ORF2 protein OS=Homo sapiens OX=9606 PE=1 SV=1 && PF01498:Transposase	-
										gene_GSONMT00025806001	1389.92429934961	1702.34450741853	1154.30230780485	1200.0132097262	2140.87541711497	1005.21565017211	732.042181650761	863.950680716641	723.469186555637	798.188529182642	991.624741564405	930.920742261045	1432.11256526438	840.032676988522	0.770113425682514	0.000230489190688294	0.0150442472608231	GSONMT00025806001	FR904919.1	523990	539599	+	15610	protein_coding	- && sp|P20742|PZP_HUMAN Pregnancy zone protein OS=Homo sapiens OX=9606 GN=PZP PE=1 SV=4 && -	-
										gene_GSONMT00005744001	75.1891042924828	78.5972280445073	91.9355820375542	40.0959067688946	203.505267786594	146.880825595925	36.3747667900999	15.6702058171096	28.9903057836186	12.9786752712625	81.4446833849728	31.9710153907834	106.033985754326	34.5716087396411	1.63212770940517	0.000230549815077262	0.0150442472608231	GSONMT00005744001	FR927473.1	8	5177	-	5170	protein_coding	- && - && -	-
										gene_GSONMT00030849001	39.7428122688838	32.153411472753	65.1210372766009	19.0932889375689	40.7010535573189	62.9489252553963	22.7342292438124	21.9382881439534	16.1057254353437	18.3864566342885	12.8596868502589	11.2838877849824	43.2934214614203	17.2180456821065	1.33009590270094	0.000234274594634108	0.0152608958047808	GSONMT00030849001	FR924804.1	5859	7880	-	2022	protein_coding	- && - && -	-
										gene_GSONMT00040227001	374.871391401093	320.640964408842	224.731422758466	287.353998510411	310.232474892453	322.613241933906	463.778276573774	458.614690247407	492.190969304102	399.094264591321	602.976427867693	450.415187417213	306.740582317529	477.844969333585	-0.637158	0.000234656024196521	0.0152608958047808	GSONMT00040227001	FR905586.1	185783	204053	-	18271	protein_coding	- && sp|Q7ZU99|TERA_DANRE Transitional endoplasmic reticulum ATPase OS=Danio rerio OX=7955 GN=vcp PE=1 SV=1 && -	-
										novel.8719	1.07413006132118	0	6.3844154192746	4.77332223439222	0.904467856829308	3.93430782846227	2.27342292438124	91.9318741270428	4.50960312189622	2.16311254521041	20.0039573226249	39.4936072474383	2.84510723337993	26.7292628814323	-3.24924	0.000236732124758747	0.0153701696921123	-	FR937209.1	500	3920	+	3421	-	- && - && -	-
										gene_GSONMT00024622001	62.2995435566286	66.0931235828812	112.365711379233	47.7332223439222	50.6501999824412	76.0632846836039	22.7342292438124	40.7425351244849	37.3652830099973	41.0991383589978	20.0039573226249	30.0903674266196	69.2008475881183	32.0059184144228	1.09594382079709	0.000237696342232307	0.0153877307984575	GSONMT00024622001	FR940799.1	401	3006	+	2606	protein_coding	- && - && -	-
										gene_GSONMT00017229001	23.630861349066	29.4739605166902	82.9974004505698	4.77332223439222	63.3127499780515	44.5888220559057	14.7772490084781	1.0446803878073	7.73074820896495	0	11.4308327557857	12.2242117670642	41.4628527641126	7.8679536880167	2.40234009381109	0.000237795252641902	0.0153877307984575	GSONMT00017229001	FR961799.1	49	1239	-	1191	protein_coding	- && - && -	-
										gene_GSONMT00020345001	84.8562748443734	89.3150318687583	93.2124651214092	41.0505712157731	75.9752999736619	65.5717971410379	45.4684584876249	39.6978547366776	36.7210539925835	43.2622509042083	27.1482277949909	37.6129592832745	74.996906694169	38.3184675332266	0.96113208237235	0.000238944356572776	0.0154325235694486	GSONMT00020345001	FR905553.1	712	6881	+	6170	protein_coding	- && sp|P0DOY1|DNM3C_MOUSE DNA (cytosine-5)-methyltransferase 3C OS=Mus musculus OX=10090 GN=Dnmt3c PE=1 SV=2 && PF17980:Cysteine rich ADD domain in DNMT3	-
										gene_GSONMT00028940001	9.66717055189064	15.1835554176889	39.5833755995025	17.183960043812	13.5670178524396	16.3929492852595	6.82026877314373	4.17872155122922	1.28845803482749	6.48933763563124	4.28656228341962	6.58226787457304	18.5963381250989	4.94093602547072	1.93101080166687	0.00023928241870932	0.0154325235694486	GSONMT00028940001	FR926377.1	2400	4816	-	2417	protein_coding	- && - && -	-
										novel.2755	19.3343411037813	8.03835286818825	8.93818158698444	1.90932889375689	3.61787142731723	7.21289768551416	0	2.08936077561461	0	0	1.42885409447321	0	8.17516226092371	0.586369145014636	3.96910554664297	0.000240955541833626	0.015514659812989	-	FR905138.1	443876	446480	-	1340	-	- && sp|P03934|TC1A_CAEEL Transposable element Tc1 transposase OS=Caenorhabditis elegans OX=6239 GN=tc1a PE=3 SV=1 && -	-
										gene_GSONMT00072318001	297.534026985968	340.290271419969	365.188561982507	104.05842470975	699.153653329055	278.024419878001	233.025849749078	41.7872155122922	75.3747950374083	148.173209346913	110.021765274437	129.764709527297	347.374893050875	123.024590741238	1.49913353589934	0.000243185100378782	0.0156293625184633	GSONMT00072318001	HG973521.1	538469	569194	-	30726	protein_coding	- && sp|O88533|DDC_MOUSE Aromatic-L-amino-acid decarboxylase OS=Mus musculus OX=10090 GN=Ddc PE=1 SV=1 && PF13358:DDE superfamily endonuclease	-
										gene_GSONMT00014090001	12.8895607358542	4.46575159343792	0	2.86399334063533	10.8536142819517	3.93430782846227	29.5544980169562	33.4297724098338	28.9903057836186	5.40778136302603	22.8616655115713	28.2097194624559	5.83453796339023	24.742290424577	-2.08154	0.000243542067781133	0.0156293625184633	GSONMT00014090001	FR904820.1	598295	601452	+	3158	protein_coding	- && - && -	-
										novel.4219	58.0030233113439	36.6191630661909	136.626489972476	30.5492623001102	60.5993464075636	26.8844368278255	3.41013438657187	0	14.8172674005162	18.3864566342885	28.5770818894641	0.940323982081864	58.2136203142518	11.0218773821538	2.41311502367921	0.000246159611262539	0.0157712756879197	-	FR906530.1	71265	74703	-	1565	-	- && - && -	-
										novel.7315	38.6686822075626	41.9780649783164	14.0457139224041	5.72798668127066	9.94914642512239	30.1630266848774	9.09369169752498	8.35744310245844	2.57691606965498	6.48933763563124	4.28656228341962	1.88064796416373	23.4221034832589	5.4474331254755	2.13257002278291	0.000247393242159369	0.015824201021548	-	FR919762.1	534	2186	+	1581	-	- && sp|P35072|TCB1_CAEBR Transposable element Tcb1 transposase OS=Caenorhabditis briggsae OX=6238 PE=3 SV=1 && -	-
										gene_GSONMT00001427001	39.7428122688838	59.8410713520681	70.2285696120206	46.7785578970437	64.2172178348809	85.2433362833492	254.623367530699	89.8425133514282	92.7689785075794	116.808077441362	120.023743935749	117.540497760233	61.008594208041	131.934529754509	-1.10671	0.000247831103963432	0.0158261355961911	GSONMT00001427001	FR912984.1	15781	19183	-	3403	protein_coding	- && sp|P49947|FRIM_SALSA Ferritin, middle subunit OS=Salmo salar OX=8030 PE=2 SV=1 && -	-
										gene_GSONMT00014674001	2118.18448092537	1976.54165525562	2065.99682967726	2183.32	2612.10317052304	1846.50180749163	4122.85247336539	3621.90690452793	1866.33146344762	3998.51353982145	4642.34695294345	3682.30871383258	2133.77425564732	3655.71000798973	-0.776464	0.000254108134035936	0.0162003323679463	GSONMT00014674001	FR911428.1	14650	22172	+	7523	protein_coding	- && sp|Q92090|CP2K1_ONCMY Cytochrome P450 2K1 OS=Oncorhynchus mykiss OX=8022 GN=cyp2k1 PE=2 SV=1 && -	-
										gene_GSONMT00071838001	169.712549688747	96.460234418259	111.088828295378	258.714065104058	137.479114238055	143.602235738873	281.904442623274	281.019024320165	204.220598520157	304.998868874668	452.946747948007	284.918166570805	152.842837913895	301.667974809513	-0.977981	0.000255800542527204	0.0162814948592807	GSONMT00071838001	FR904480.1	1143895	1156298	+	12404	protein_coding	- && sp|Q6UXK5|LRRN1_HUMAN Leucine-rich repeat neuronal protein 1 OS=Homo sapiens OX=9606 GN=LRRN1 PE=1 SV=1 && -	-
										gene_GSONMT00002586001	13.9636907971754	29.4739605166902	37.0296094317927	4.77332223439222	24.4206321343913	1.96715391423114	0	0	3.22114508706873	7.57089390823645	1.42885409447321	1.88064796416373	18.6047281714455	2.35025684232368	2.95054513783105	0.000257177757338388	0.0163423626946321	GSONMT00002586001	FR919309.1	8166	11024	+	2859	protein_coding	- && sp|A4D1E9|GTPBA_HUMAN GTP-binding protein 10 OS=Homo sapiens OX=9606 GN=GTPBP10 PE=1 SV=1 && -	-
										novel.5198	36.5204220849202	78.5972280445073	91.9355820375542	8.59198002190599	40.7010535573189	43.277386113085	15.9139604706687	11.4914842658804	25.1249316791361	7.57089390823645	14.2885409447321	15.9855076953917	49.9372753098819	15.0625531606742	1.70992765368897	0.000257655423007652	0.0163459631596325	-	FR908849.1	20895	23538	+	2644	-	- && - && -	-
										gene_GSONMT00007026001	210.529492018952	175.057462462766	519.691415128952	117.423726966049	238.779514202937	160.650902995543	92.0736284374404	51.1893390025579	80.5286271767183	104.910958442705	167.175929053365	79.9275384769584	237.022	95.9676700982909	1.30655302290999	0.000259165690533227	0.0164149544871828	GSONMT00007026001	FR905088.1	337717	353856	+	16140	protein_coding	- && - && -	zf-C2H2
										novel.311	11.815430674533	21.435607648502	19.1532462578238	29.5945978532317	15.3759535660982	23.6058469707736	30.6912094791468	56.4127409415945	52.1825504105134	12.9786752712625	258.62259109965	59.2404108711574	20.1634471618271	78.3546963455542	-1.94779	0.000261621575615863	0.0165435167668754	-	FR904300.1	1147551	1158984	+	5023	-	- && sp|Q5TCZ1|SPD2A_HUMAN SH3 and PX domain-containing protein 2A OS=Homo sapiens OX=9606 GN=SH3PXD2A PE=1 SV=1 && PF01498:Transposase	-
										novel.8470	33.2980319009567	5.3589019121255	22.9838955093886	18.1386244906904	81.4021071146377	21.6386930565425	6.82026877314373	5.22340193903652	15.4614964179299	5.40778136302603	1.42885409447321	2.82097194624559	30.4700423307236	6.1937957556425	2.24646541928317	0.000263888553987766	0.0166597349546813	-	FR933047.1	1637	4286	+	2614	-	- && - && -	-
										gene_GSONMT00073116001	7886.26291022012	9054.75793085472	17131.9403360815	5631.56557213594	5329.12461243828	7305.35391948303	4380.88597528266	5188.92748623888	4747.96785833931	4656.09975356541	3427.82097264122	4027.40761525662	8723.16754686892	4404.85161022068	0.985607806216937	0.000266647606775124	0.0167511577427267	GSONMT00073116001	FR904504.1	561470	567860	-	6391	protein_coding	- && sp|Q90YR4|RS10_ICTPU 40S ribosomal protein S10 OS=Ictalurus punctatus OX=7998 GN=rps10 PE=2 SV=1 && -	-
										gene_GSONMT00049909001	22.5567312877448	22.3287579671896	30.6451940125181	27.6852689594749	25.3250999912206	24.261564942184	43.1950355632436	49.0999782269433	62.4902146891334	34.6098007233666	45.7233310231426	59.2404108711574	25.4671028600553	49.0597951828312	-0.961808	0.000266939922452994	0.0167511577427267	GSONMT00049909001	FR931070.1	182	4935	+	4754	protein_coding	- && sp|Q12830|BPTF_HUMAN Nucleosome-remodeling factor subunit BPTF OS=Homo sapiens OX=9606 GN=BPTF PE=1 SV=3 && -	-
										novel.8278	363.05596072656	424.246401376602	598.858166327958	458.238934501653	456.756	266.877214364024	221.658735127171	278.92966354455	105.653558855854	250.921055244408	178.606761809151	279.276222678313	428.005490832599	219.174332876575	0.965585655450375	0.000267062954895679	0.0167511577427267	-	FR930452.1	12	5106	-	4515	-	- && - && -	-
										novel.6796	36.5204220849202	37.5123133848785	39.5833755995025	43.9145645564084	28.9429714185379	45.2445400273161	19.3240948572406	21.9382881439534	11.5961223134474	27.0389068151302	11.4308327557857	14.104859731228	38.6196978452606	17.5721841027975	1.14571230256248	0.000267181792311554	0.0167511577427267	-	FR916330.1	7295	8327	+	1033	-	- && - && -	-
										gene_GSONMT00065251001	109.561266254761	100.032835693009	103.427529792249	86.8744646659384	141.096985665372	139.667927910411	139.815509849446	199.533954071195	222.903240025156	173.049003616833	242.905196060445	179.601880577636	113.443501663623	192.968130700119	-0.762639	0.000267493890704439	0.0167511577427267	GSONMT00065251001	FR904381.1	578901	586933	-	8033	protein_coding	- && sp|C0HKD8|MFA1A_MOUSE Microfibrillar-associated protein 1A OS=Mus musculus OX=10090 GN=Mfap1a PE=1 SV=1 && -	-
										novel.9484	30.0756417169931	57.1616203960053	29.3683109286632	15.2746311500551	40.7010535573189	59.6703353983445	13.6405375462875	1.0446803878073	9.01920624379244	8.65245018084165	8.57312456683924	25.3887475162103	38.7085988578967	11.0531244069631	1.80715958510325	0.000268264737919618	0.0167723779621048	-	FR951765.1	96	2919	+	2191	-	- && sp|O75783|RHBL1_HUMAN Rhomboid-related protein 1 OS=Homo sapiens OX=9606 GN=RHBDL1 PE=1 SV=1 && -	-
										novel.5097	12.8895607358542	7.14520254950067	8.93818158698444	12.4106378094198	2.71340357048792	2.62287188564151	0	0	0	2.16311254521041	1.42885409447321	0	7.78664302298142	0.598661106613937	3.89587759890176	0.000268916136551188	0.0167860738227274	-	FR908583.1	3933	5822	-	1111	-	- && - && -	-
										gene_GSONMT00063796001	89.1527950896582	94.6739337808838	93.2124651214092	135.562351456739	85.9244463987842	116.062080939637	118.217992067825	237.142448032258	142.374612848438	220.637479611462	188.608740470463	186.184148452209	102.431345464519	182.194236913776	-0.827218	0.000269960140323077	0.01681151863377	GSONMT00063796001	FR906049.1	68886	75172	-	6287	protein_coding	- && sp|C1BH56|CPIN1_ONCMY Anamorsin OS=Oncorhynchus mykiss OX=8022 GN=ciapin1 PE=2 SV=1 && -	-
										gene_GSONMT00066081001	1023.64594843909	1080.71188561198	1322.8508748737	1288.7970032859	952.404653241261	1087.18039659841	845.713327869823	817.98474365312	831.055432463732	678.135782923464	677.277	794.573764859175	1125.93179367505	774.123315424936	0.539294908714745	0.00027018976014713	0.01681151863377	GSONMT00066081001	FR904391.1	630361	651454	-	21094	protein_coding	- && sp|Q0VF96|CGNL1_HUMAN Cingulin-like protein 1 OS=Homo sapiens OX=9606 GN=CGNL1 PE=1 SV=2 && -	-
										gene_GSONMT00038108001	13.9636907971754	18.7561566924392	7.66129850312952	6.6826511281491	25.3250999912206	19.6715391423114	46.6051699498155	18.8042469805315	29.6345348010323	28.1204630877354	108.592911179964	67.7033267098942	15.3434060424042	49.9101087848288	-1.67828	0.000270838092383285	0.0168248956397975	GSONMT00038108001	FR904994.1	10122	19429	+	9308	protein_coding	- && sp|Q00973|B4GN1_HUMAN Beta-1,4 N-acetylgalactosaminyltransferase 1 OS=Homo sapiens OX=9606 GN=B4GALNT1 PE=1 SV=2 && -	-
										gene_GSONMT00054641001	211.603622080273	410.849146596288	153.22597006259	112.650404731656	197.173992788789	151.470851395797	126.174972303159	69.9935859830894	126.268887413094	94.095395716653	54.2964555899819	68.643650691976	206.162331275899	89.9121579496589	1.19341455568555	0.000273613966956907	0.0169518804293141	GSONMT00054641001	FR904759.1	249794	254837	+	5044	protein_coding	- && sp|Q70EK8|UBP53_HUMAN Inactive ubiquitin carboxyl-terminal hydrolase 53 OS=Homo sapiens OX=9606 GN=USP53 PE=1 SV=2 && -	-
										gene_GSONMT00002601001	85.9304049056946	39.2986140222537	89.3818158698444	192.842218269446	134.765710667567	49.1788478557784	51.152015798578	44.9212566757141	17.3941834701711	51.9147010850499	14.2885409447321	18.8064796416373	98.5662685984306	33.0795296026471	1.5766947651329	0.000273755448132178	0.0169518804293141	GSONMT00002601001	FR905531.1	11421	32784	+	21364	protein_coding	- && sp|Q6GMG5|IMDH1_DANRE Inosine-5'-monophosphate dehydrogenase 1a OS=Danio rerio OX=7955 GN=impdh1a PE=2 SV=1 && PF13358:DDE superfamily endonuclease	-
										gene_GSONMT00018803001	0	0	0	0	0.904467856829308	0	1.13671146219062	2.08936077561461	1.93268705224124	1.08155627260521	5.71541637789283	29.1500434445378	0.150744642804885	6.85096256418038	-4.83067	0.000275057369463448	0.0170053780681335	GSONMT00018803001	FR972065.1	127	2049	-	1923	protein_coding	- && sp|O00410|IPO5_HUMAN Importin-5 OS=Homo sapiens OX=9606 GN=IPO5 PE=1 SV=4 && -	-
										gene_GSONMT00025088001	4240.66548209603	6127.90433651551	8271.64861721217	2512.67682418406	4161.45660927164	5132.30456222903	2433.69924055012	2523.94781694245	2844.9153408991	3390.67891461732	2634.80695020859	2339.52606741968	5074.44273858474	2694.59572177288	0.913071929763423	0.00027550001762343	0.0170056656347334	GSONMT00025088001	FR906031.1	129245	131222	+	1978	protein_coding	- && sp|O42387|RS24_TAKRU 40S ribosomal protein S24 OS=Takifugu rubripes OX=31033 GN=rps24 PE=3 SV=1 && -	-
										gene_GSONMT00077515001	106.338876070797	128.613645891012	128.965191469347	79.2371490909108	133.861242810738	99.6691316543776	85.2533596642967	45.9659370635214	57.3363825498234	54.0778136302603	77.1581211015532	58.3000868890755	112.780872831197	63.0152834830884	0.845341814203045	0.000276581735141465	0.0170295334169538	GSONMT00077515001	FR904301.1	1734224	1799266	-	65043	protein_coding	- && sp|Q6GMI0|HTR1A_DANRE Serine protease HTRA1A OS=Danio rerio OX=7955 GN=htra1a PE=2 SV=1 && -	-
										gene_GSONMT00069578001	108.487136193439	84.8492802753204	66.3979203604558	95.4664446878443	68.7395571190274	89.1776441118115	38.6481897144811	7.31276271465113	54.1152374627547	36.772913268577	41.436768739723	40.4339312295201	85.5196637913165	36.4533005216178	1.22474397122702	0.000276763910423373	0.0170295334169538	GSONMT00069578001	FR904281.1	191250	226530	-	35281	protein_coding	- && sp|Q8WZA2|RPGF4_HUMAN Rap guanine nucleotide exchange factor 4 OS=Homo sapiens OX=9606 GN=RAPGEF4 PE=1 SV=1 && PF13358:DDE superfamily endonuclease	-
										gene_GSONMT00070102001	31.1497717783143	53.589019121255	67.6748034443108	58.2345312595851	47.032328555124	91.800515997453	92.0736284374404	160.880779722325	166.211086492746	152.499434437334	72.8715588181335	100.614666082759	58.2468283593404	124.191858998456	-1.09156	0.000278504616666787	0.0171095257068112	GSONMT00070102001	HG973541.1	1007515	1017414	+	9900	protein_coding	- && - && PF09004:Domain of unknown function (DUF1891)	-
										novel.1813	12.8895607358542	33.0465617914406	82.9974004505698	19.0932889375689	27.1340357048792	28.8515907420567	12.5038260840968	16.7148862049169	8.3749772263787	4.32622509042083	11.4308327557857	7.52259185665491	34.0020730603949	10.1455565363756	1.74389598116703	0.000279644702289504	0.0171256026364633	-	FR904699.1	126752	132670	-	3491	-	- && sp|Q16099|GRIK4_HUMAN Glutamate receptor ionotropic, kainate 4 OS=Homo sapiens OX=9606 GN=GRIK4 PE=2 SV=2 && PF00060:Ligand-gated ion channel	-
										novel.1193	33.2980319009567	19.6493070111268	33.1989601802279	32.4585911938671	12.6625499956103	10.4914875425661	5.68355731095311	2.08936077561461	3.86537410448248	17.3049003616833	1.42885409447321	3.76129592832745	23.6264879707258	5.68889042925569	2.04437151976391	0.000279648484817332	0.0171256026364633	-	FR904507.1	1064154	1071117	+	1353	-	- && - && -	-
										novel.1351	59.077153372665	97.3533847369466	15.322597006259	64.9171823877342	151.046132090494	10.4914875425661	25.0076521681937	2.08936077561461	14.1730383831024	8.65245018084165	18.5751032281517	23.5080995520466	66.3679895227775	15.3342840479918	2.1173528122178	0.000282038870140002	0.0172167054587772	-	FR904555.1	181378	185904	-	4394	-	- && - && -	-
										gene_GSONMT00078351001	8.59304049056946	1.78630063737517	3.83064925156476	10.5013089156629	10.8536142819517	3.27858985705189	0	2.08936077561461	0	0	0	0	6.47391723902931	0.348226795935768	4.13852577767358	0.000283050753590054	0.0172167054587772	GSONMT00078351001	FR904310.1	556188	567620	+	11433	protein_coding	- && - && -	-
										gene_GSONMT00050938001	578.956103052117	672.54218997175	549.059726057616	658.718468346126	701.867056899543	560.638865555874	476.282102657871	489.955101881626	403.931593918419	346.098007233666	407.223416924864	422.205467954757	620.297068313838	424.283	0.548420180894968	0.000283164196793682	0.0172167054587772	GSONMT00050938001	FR905619.1	175649	223160	+	47512	protein_coding	- && sp|Q3UEB3|PUF60_MOUSE Poly(U)-binding-splicing factor PUF60 OS=Mus musculus OX=10090 GN=Puf60 PE=1 SV=2 && -	-
										gene_GSONMT00061770001	4043.02555081293	5296.38138981737	7214.3894237803	3577.12768245353	3294.97640242917	3058.92433662942	1735.75840276508	2714.07964752338	2284.43609574914	3159.22587227981	2296.16852981844	2284.98727645893	4414.13746432045	2412.44263743246	0.87144111202091	0.000283450882985216	0.0172167054587772	GSONMT00061770001	FR906320.1	78141	81356	+	3216	protein_coding	- && sp|Q90YT2|RL36_ICTPU 60S ribosomal protein L36 OS=Ictalurus punctatus OX=7998 GN=rpl36 PE=3 SV=1 && -	-
										gene_GSONMT00021122001	671.331288325739	743.101065148069	592.473750908683	633.897192727286	971.398478234677	629.489252553964	306.912094791468	520.250833128038	507.652465722032	349.342676051482	427.227374247489	468.281343076768	706.948504649736	429.944464502879	0.716573281471362	0.000283607663323444	0.0172167054587772	GSONMT00021122001	FR906809.1	61022	79696	+	18675	protein_coding	- && sp|Q6P5W5|S39A4_HUMAN Zinc transporter ZIP4 OS=Homo sapiens OX=9606 GN=SLC39A4 PE=2 SV=4 && -	-
										gene_GSONMT00016391001	7.51891042924828	2.67945095606275	0	2.86399334063533	3.61787142731723	0.655717971410379	27.2810750925749	2.08936077561461	7.73074820896495	8.65245018084165	35.7213523618302	28.2097194624559	2.88932402077899	18.280784347047	-2.66348	0.000283895038651372	0.0172167054587772	GSONMT00016391001	FR939642.1	10	1651	-	1642	protein_coding	- && - && -	-
										gene_GSONMT00033460001	45.1134625754897	31.2602611540654	37.0296094317927	21.9572822782042	47.032328555124	47.8674119129576	78.4330908911529	60.5914624928237	68.9325048632708	90.8507268988373	100.019786613124	56.4194389249118	38.3767259846056	75.8745017806868	-0.973168	0.000284240153481588	0.0172167054587772	GSONMT00033460001	FR924437.1	2078	8049	+	5972	protein_coding	- && sp|Q7TMV1|RN139_MOUSE E3 ubiquitin-protein ligase RNF139 OS=Mus musculus OX=10090 GN=Rnf139 PE=1 SV=1 && PF13639:Ring finger domain|PF13705:TRC8 N-terminal domain	-
										gene_GSONMT00067163001	47.261722698132	17.8630063737517	61.2903880250362	49.6425512376791	17.1848892797568	63.6046432268067	68.2026877314373	73.1276271465113	286.681912749117	150.336321892124	82.873537479446	84.6291583873677	42.8078668068604	124.308540897667	-1.5443	0.00028615650176505	0.0173057824572116	GSONMT00067163001	FR904407.1	305930	316009	-	10080	protein_coding	- && - && -	-
										gene_GSONMT00019805001	240.605133735945	278.662899430526	402.218	337.951214194969	81.4021071146377	166.552364738236	527.434118456449	974.686801824215	1140.28536082233	152.499434437334	690.136527630559	707.123634525561	251.231981771436	698.694312949408	-1.47735	0.000289750897796777	0.0174959072439466	GSONMT00019805001	FR905003.1	332036	335636	+	3601	protein_coding	- && sp|P02457|CO1A1_CHICK Collagen alpha-1(I) chain OS=Gallus gallus OX=9031 GN=COL1A1 PE=1 SV=3 && PF01410:Fibrillar collagen C-terminal domain	-
										gene_GSONMT00052903001	261.013604901047	239.364285408272	283.468044615792	255.850071763423	265.009082050987	297.695959020312	458.094719262821	321.76155944465	330.489485933252	418.562277498215	465.806434798265	410.921580169774	267.066841293306	400.939342851163	-0.583537	0.000291456280962521	0.0175715552246131	GSONMT00052903001	FR904679.1	202727	226861	-	24135	protein_coding	- && sp|P11048|LMNA_XENLA Lamin-A OS=Xenopus laevis OX=8355 GN=lmna PE=2 SV=1 && -	-
										gene_GSONMT00023146001	365.204220849202	229.539631902709	1127.48776304389	481.150881226736	119.389757101469	620.964918925629	1503.86926447819	1487.6248722376	2784.35781326221	343.934894688456	1696.0498101397	1498.87642743849	490.62286217494	1552.45218037411	-1.66263	0.000296929488085716	0.0178737741153736	GSONMT00023146001	FR905804.1	11931	16520	-	4590	protein_coding	- && sp|Q9YIB4|CO1A1_CYNPY Collagen alpha-1(I) chain OS=Cynops pyrrhogaster OX=8330 GN=COL1A1 PE=2 SV=1 && PF01410:Fibrillar collagen C-terminal domain	-
										gene_GSONMT00048140001	364.130090787881	456.399812849355	1167.0711386434	366.591147601322	424.195424852945	445.888220559057	159.139604706687	294.59986936166	200.355224415675	385.034033047453	191.46644865941	207.811600040092	537.379305882326	239.73446337183	1.16323364174044	0.000298249863863598	0.0179254631801363	GSONMT00048140001	FR906126.1	71406	73670	-	2265	protein_coding	- && - && -	-
										gene_GSONMT00038844001	171.860809811389	324.213565683593	162.164151649575	261.578058444694	193.556121361472	268.844368278255	173.916853715165	109.691440719767	67.6440468284433	108.155627260521	80.0158292904996	153.272809079344	230.369512538163	115.44943448229	0.999768202800615	0.000298959917723995	0.0179403674892609	GSONMT00038844001	FR904640.1	222045	299045	-	77001	protein_coding	- && sp|P03934|TC1A_CAEEL Transposable element Tc1 transposase OS=Caenorhabditis elegans OX=6239 GN=tc1a PE=3 SV=1 && PF01498:Transposase	-
										gene_GSONMT00032263001	27.9273815943507	12.5041044616262	16.599480090114	13.3653022562982	11.758082138781	11.8029234853868	22.7342292438124	50.1446586147506	64.4229017413746	29.2020193603406	27.1482277949909	40.4339312295201	15.6595456710928	39.0143279974649	-1.34681	0.00030020993519872	0.0179726116864387	GSONMT00032263001	FR928800.1	1634	5430	+	3797	protein_coding	- && sp|Q32L92|CNN3_BOVIN Calponin-3 OS=Bos taurus OX=9913 GN=CNN3 PE=2 SV=1 && -	-
										gene_GSONMT00023147001	0	1.78630063737517	1.27688308385492	0	1.80893571365862	0	4.54684584876249	1.0446803878073	65.0671307587884	0	8.57312456683924	10.3435638029005	0.812019905814784	14.9292242275163	-4.24862	0.00030042304086176	0.0179726116864387	GSONMT00023147001	FR905804.1	24420	25369	-	950	protein_coding	- && - && -	-
										gene_GSONMT00026922001	105.264746009476	82.1698293192577	80.4436	130.789029222347	123.912096385615	49.1788478557784	173.916853715165	151.478656232059	156.54765123154	152.499434437334	257.193737005177	208.751924022174	95.2930305125556	183.398042773908	-0.944677	0.000302861293052336	0.0180906039446923	GSONMT00026922001	FR904911.1	117402	130138	+	12737	protein_coding	- && sp|Q15011|HERP1_HUMAN Homocysteine-responsive endoplasmic reticulum-resident ubiquitin-like domain member 1 protein OS=Homo sapiens OX=9606 GN=HERPUD1 PE=1 SV=1 && -	-
										novel.7969	2.14826012264237	0	1.27688308385492	1.90932889375689	0.904467856829308	0	2.27342292438124	12.5361646536877	8.3749772263787	5.40778136302603	14.2885409447321	7.52259185665491	1.03982332618058	8.40057982814344	-3.11109	0.000305517873497458	0.0182212549253645	-	FR926369.1	5046	5887	-	422	-	- && sp|P97496|SMRC1_MOUSE SWI/SNF complex subunit SMARCC1 OS=Mus musculus OX=10090 GN=Smarcc1 PE=1 SV=2 && -	-
										gene_GSONMT00068094001	2220.22683675088	2723.21532167844	2073.65812818039	1842.5023824754	2004.30077073375	961.282546087615	4585.49403847697	2232.48198874421	1318.09256962852	7780.71582512186	12206.7005290846	4938.58155389395	1970.86433098441	5510.34441749168	-1.48326	0.000308764300562069	0.018379331772524	GSONMT00068094001	FR904422.1	244822	252989	+	8168	protein_coding	- && sp|Q5R6T1|PDIA6_PONAB Protein disulfide-isomerase A6 OS=Pongo abelii OX=9601 GN=PDIA6 PE=2 SV=1 && -	-
										gene_GSONMT00032631001	542.435680967197	724.34490845563	882.32621094375	242.484769507125	265.913549907817	171.142390538109	834.346213247917	1127.21013844408	2318.58023367207	774.394291185328	1403.13472077269	1004.26601286343	471.441251719938	1243.65526836425	-1.40084	0.000309115119957198	0.018379331772524	GSONMT00032631001	FR906891.1	62710	64670	-	1961	protein_coding	- && sp|P53450|FOS_TAKRU Proto-oncogene c-Fos OS=Takifugu rubripes OX=31033 GN=fos PE=3 SV=1 && -	-
										novel.278	89.1527950896582	63.4136726268184	203.024410332932	48.6878867908006	128.434435669762	123.274978625151	55.6988616473405	57.4574213294018	41.2306571144797	45.4253634494187	44.2944769286694	47.0161991040932	109.331363189187	48.5204965955672	1.17003509548602	0.000309911608882777	0.0183985139548665	-	FR904296.1	1358325	1360662	+	1546	-	- && sp|Q4V7B5|TEKL1_RAT Tektin-like protein 1 OS=Rattus norvegicus OX=10116 GN=Tektl1 PE=1 SV=1 && -	-
										gene_GSONMT00000569001	17.1860809811389	8.93150318687583	52.3522064380517	4.77332223439222	7.23574285463446	17.0486672566698	4.54684584876249	1.0446803878073	2.57691606965498	4.32622509042083	5.71541637789283	2.82097194624559	17.9212538252938	3.50518	2.37272658914122	0.000310472653746822	0.018403681304388	GSONMT00000569001	FR904743.1	210522	220721	-	10200	protein_coding	- && - && -	-
										novel.7047	670.257158264418	31.2602611540654	208.131942668352	2035.34460074484	220.690157066351	108.193465282712	4693.48162738508	3749.35791184042	1052.02598543665	3287.93106871983	8816.02976289969	4330.19193748698	545.64626419679	4321.50304896144	-2.98553	0.000311462724357465	0.0184342252071691	-	FR917873.1	10661	11946	+	1239	-	- && - && -	-
										gene_GSONMT00011389001	670.257158264418	668.97	984.476857652143	410.505712157731	494.743917685631	937.020981145431	366.02109082538	264.304138115248	234.499362338604	501.842110488816	458.662164325899	304.664970194524	694.329035933726	354.998972714745	0.969482715840175	0.000312204979307605	0.0184500312429179	GSONMT00011389001	FR956721.1	8	2473	-	2466	protein_coding	- && sp|Q9W725|UCP2_CYPCA Mitochondrial uncoupling protein 2 OS=Cyprinus carpio OX=7962 GN=ucp2 PE=2 SV=1 && -	-
										gene_GSONMT00000515001	16.1119509198177	22.3287579671896	2.55376616770984	7.63731557502755	37.9876499868309	24.9172829135944	2.27342292438124	5.22340193903652	1.93268705224124	1.08155627260521	2.85770818894641	8.46291583873677	18.589453921695	3.63861536932457	2.35975611430319	0.000313037415339403	0.0184711104680359	GSONMT00000515001	FR905473.1	69018	82497	+	13480	protein_coding	- && sp|Q6QQT1|S39A1_TAKRU Zinc transporter ZIP1 OS=Takifugu rubripes OX=31033 GN=slc39a1 PE=2 SV=1 && -	-
										gene_GSONMT00066642001	71.9667141085192	48.2301172091295	72.7823357797304	50.5972156845575	142.001453522201	21.6386930565425	14.7772490084781	19.8489273683388	19.9710995398261	17.3049003616833	35.7213523618302	37.6129592832745	67.8694215601134	24.2060813205718	1.48976443866644	0.000314112283275113	0.0185064089688005	GSONMT00066642001	FR904399.1	479254	487633	+	8380	protein_coding	- && - && -	-
										gene_GSONMT00020623001	2058.03319749139	3223.37950014349	3490.99835125935	19.0932889375689	2167.10498496302	573.753224984081	5.68355731095311	26.1170096951826	43.163344166721	12.9786752712625	582.972470545068	97.7936941365138	1922.06042462982	128.118125187617	3.90875639303126	0.000315869339162598	0.0185817317611016	GSONMT00020623001	FR927288.1	2506	5693	+	3188	protein_coding	- && sp|P13753|HA1B_BOVIN BOLA class I histocompatibility antigen, alpha chain BL3-7 OS=Bos taurus OX=9913 PE=2 SV=1 && -	-
										gene_GSONMT00006808001	18.2602110424601	24.1150586045647	20.4301293416787	28.6399334063533	35.274246416343	13.1143594282076	10.2304031597156	7.31276271465113	3.86537410448248	11.8971189986573	4.28656228341962	10.3435638029005	23.3056563732679	7.98929751063777	1.55215881038529	0.000317085486867458	0.01862251884925	GSONMT00006808001	FR912927.1	21730	24656	+	2927	protein_coding	- && sp|Q9DCK3|TSN4_MOUSE Tetraspanin-4 OS=Mus musculus OX=10090 GN=Tspan4 PE=1 SV=1 && -	-
										gene_GSONMT00044726001	26.8532515330296	29.4739605166902	12.7688308385492	10.5013089156629	68.7395571190274	7.86861565692454	10.2304031597156	9.40212349026574	0.644229017413746	0	1.42885409447321	4.70161991040932	26.0342540966473	4.4012049453796	2.57962848235376	0.000317643348060192	0.01862251884925	GSONMT00044726001	FR906114.1	66382	71764	+	5383	protein_coding	- && - && -	-
										gene_GSONMT00043215001	67.6701938632345	33.0465617914406	22.9838955093886	78.2824846440324	96.7780606807359	45.2445400273161	158.002893244496	88.7978329636209	123.047742326025	73.545826537154	334.35185810673	155.153457043507	57.334289419358	155.483268370256	-1.4338	0.000318001596792169	0.01862251884925	GSONMT00043215001	FR904620.1	837758	847116	+	9359	protein_coding	- && sp|Q9MZ34|SC6A6_BOVIN Sodium- and chloride-dependent taurine transporter OS=Bos taurus OX=9913 GN=SLC6A6 PE=2 SV=1 && PF00209:Sodium:neurotransmitter symporter family	-
										gene_GSONMT00049585001	2846.44466250113	2438.3003700171	6330.78632975269	1238.19978760134	3229.85471673746	1988.79260728768	449.001027565296	783.510290855479	2111.78271908226	456.416747039397	1677.47470691154	963.83208163391	3012.0630789829	1073.66959551465	1.4878378587716	0.000320271793664757	0.0187272178626926	GSONMT00049585001	FR906001.1	171965	174970	-	3006	protein_coding	- && sp|Q4V8T0|MIOX_DANRE Inositol oxygenase OS=Danio rerio OX=7955 GN=miox PE=2 SV=1 && PF05153:Myo-inositol oxygenase	-
										gene_GSONMT00036425001	398.502252750159	325.999866320968	349.865964976248	321.721918598035	458.565203412459	508.837145814454	221.658735127171	252.812653849368	259.62429401774	315.81443160072	187.17988637599	215.334191896747	393.915391978721	242.070698811289	0.70204877895751	0.000322852539877223	0.0188497334034181	GSONMT00036425001	FR905525.1	107508	149579	-	42072	protein_coding	- && sp|P34257|TC3A_CAEEL Transposable element Tc3 transposase OS=Caenorhabditis elegans OX=6239 GN=tc3a PE=1 SV=1 && -	-
										gene_GSONMT00064363001	58.0030233113439	57.1616203960053	99.5968805406838	63.9625179408557	75.0708321168325	53.768873655651	31.8279209413374	43.8765762879068	40.586428097066	35.6913569959718	32.8636441728838	31.9710153907834	67.9272913268954	36.1361569809915	0.896273451071827	0.000323742485118296	0.0188733119027072	GSONMT00064363001	FR904365.1	1034701	1106388	-	71688	protein_coding	- && sp|Q04202|TCB2_CAEBR Transposable element Tcb2 transposase OS=Caenorhabditis briggsae OX=6238 PE=3 SV=1 && -	-
										gene_GSONMT00077983001	149.304078523644	153.621854814264	185.148047158963	172.794264884998	158.281874945129	138.35649196759	222.795446589362	215.204159888305	219.682094938087	240.105492518356	307.203630311739	243.543911359203	159.584435382432	241.422455934175	-0.597107	0.000325417051064521	0.0189281154083069	GSONMT00077983001	FR904306.1	687344	699176	+	11833	protein_coding	- && sp|Q6P5M2|WDR61_DANRE WD repeat-containing protein 61 OS=Danio rerio OX=7955 GN=wdr61 PE=2 SV=1 && -	-
										gene_GSONMT00042964001	585.400883420044	391.199839585161	702.285696120206	445.828296692233	484.794771260509	549.491660041897	288.724711396418	227.740324541992	199.066766380848	157.90721580036	484.381538026417	278.335898696232	526.500191186675	272.692742473711	0.951970370953319	0.000325657577209834	0.0189281154083069	GSONMT00042964001	FR912379.1	4909	14300	-	9392	protein_coding	- && sp|P43091|HEM1_OPSTA 5-aminolevulinate synthase, nonspecific, mitochondrial OS=Opsanus tau OX=8068 GN=alas1 PE=2 SV=1 && -	-
										novel.3677	16.1119509198177	35.7260127475033	42.1371417672124	44.8692290032868	24.4206321343913	20.9829750851321	14.7772490084781	13.580845041495	3.86537410448248	11.8971189986573	14.2885409447321	8.46291583873677	30.7079902762239	11.1453406560969	1.49237097379807	0.000326687706763235	0.0189596067306269	-	FR905822.1	59488	61574	-	2087	-	- && - && -	-
										gene_GSONMT00069616001	19.3343411037813	19.6493070111268	20.4301293416787	34.367920087624	12.6625499956103	4.59002579987265	52.2887272607686	39.6978547366776	21.9037865920674	46.5069197220239	120.023743935749	62.061382817403	18.5057122232823	57.0804025107816	-1.62726	0.000328699339580867	0.0190260625672993	GSONMT00069616001	FR904281.1	945923	959561	-	13639	protein_coding	- && sp|P55006|RDH7_RAT Retinol dehydrogenase 7 OS=Rattus norvegicus OX=10116 GN=Rdh7 PE=1 SV=1 && -	-
										gene_GSONMT00042463001	27.9273815943507	23.2219082858772	31.922077096373	33.4132556407455	28.0385035617085	39.3430782846227	35.2380553279093	86.7084721880063	179.739895858435	56.2409261754707	44.2944769286694	65.8226787457304	30.644367410613	78.0074175373702	-1.35702	0.000328812856916959	0.0190260625672993	GSONMT00042463001	FR962929.1	1	1638	-	1638	protein_coding	- && sp|O75369|FLNB_HUMAN Filamin-B OS=Homo sapiens OX=9606 GN=FLNB PE=1 SV=2 && -	-
										gene_GSONMT00003101001	6700.42332252154	7358.67	12521.1155202813	3355.64553077773	4908.54705901265	5124.43594657211	3144.14390441926	4061.7173477948	3630.87474214387	3399.33136479816	3072.03630311739	3093.66590104933	6661.47214247206	3400.29492722047	0.970015998994291	0.000335859458059864	0.0194048799384409	GSONMT00003101001	FR905087.1	33109	36119	-	3011	protein_coding	- && sp|Q3T025|RL17_BOVIN 60S ribosomal protein L17 OS=Bos taurus OX=9913 GN=RPL17 PE=2 SV=3 && PF00237:Ribosomal protein L22p/L17e	-
										gene_GSONMT00082014001	1901.21020853849	63.4136726268184	2933.00044361475	151.791647053673	5599.56050163025	1283.24007005011	26.1443636303843	126.406326924684	550.815809888753	38.9360258137874	4.28656228341962	85.5694823694496	1988.70275725235	138.693095151746	3.84013569249895	0.000336403021307529	0.0194074052084489	GSONMT00082014001	FR904353.1	534567	539778	-	5212	protein_coding	- && sp|P10635|CP2D6_HUMAN Cytochrome P450 2D6 OS=Homo sapiens OX=9606 GN=CYP2D6 PE=1 SV=2 && -	-
										gene_GSONMT00004699001	4377.07999988382	2833.9659611957	6579.7785311044	3412.92539759044	5706.2877087361	3228.09957325329	3002.05497164543	1997.42890148757	1971.34079328606	3096.49560846871	2073.26729108062	2139.23705923624	4356.35619529396	2379.97077086744	0.872093896428814	0.000338418738653982	0.0194856625152631	GSONMT00004699001	FR909406.1	16284	17815	+	1532	protein_coding	- && sp|O60356|NUPR1_HUMAN Nuclear protein 1 OS=Homo sapiens OX=9606 GN=NUPR1 PE=1 SV=1 && -	-
										gene_GSONMT00046976001	166.490159504783	215.249226803708	206.855059584497	121.242384753562	184.511442793179	196.059673451703	69.3393991936279	105.512719168538	126.913116430508	116.808077441362	115.73718165233	105.316285993169	181.734657815239	106.604463313256	0.767112897888635	0.000339150825901881	0.0194856625152631	GSONMT00046976001	FR906373.1	57772	74981	+	17210	protein_coding	- && sp|Q99KQ4|NAMPT_MOUSE Nicotinamide phosphoribosyltransferase OS=Mus musculus OX=10090 GN=Nampt PE=1 SV=1 && -	-
										gene_GSONMT00000741001	256.717084655763	280.449200067901	165.99480090114	296.900642979196	366.30948201587	180.322442137854	131.858529614112	153.568017007674	121.759284291198	161.151884618176	125.739160313642	178.661556595554	257.782275459621	145.456405406726	0.82593287865404	0.000339265128015193	0.0194856625152631	GSONMT00000741001	FR922560.1	778	3957	+	3180	protein_coding	- && - && PF13358:DDE superfamily endonuclease	-
										gene_GSONMT00067014001	1412.48103063736	1396.88709842738	1394.35632756957	1333.66623228919	1978.0712028857	1727.81685466635	1150.35199973691	1010.20593500966	903.853311431486	1131.30786114505	588.687886922961	887.665839085279	1540.54645774592	945.345472221891	0.704347797266747	0.000341905175719313	0.0196082870789927	GSONMT00067014001	FR904406.1	729319	741237	+	11919	protein_coding	- && sp|D4A1F2|MICA2_RAT [F-actin]-monooxygenase MICAL2 OS=Rattus norvegicus OX=10116 GN=Mical2 PE=3 SV=1 && -	-
										gene_GSONMT00041184001	5.37065030660591	0	8.93818158698444	4.77332223439222	3.61787142731723	6.55717971410379	0	0	0	0	0	0	4.87620087823393	0	4.69551042052875	0.00034414457966075	0.0197076068582718	GSONMT00041184001	FR905952.1	144260	145682	-	1423	protein_coding	- && - && PF01498:Transposase	-
										gene_GSONMT00008007001	363.05596072656	354.580676518971	543.952193722196	541.294741380077	424.195424852945	373.759243703916	292.13484578299	342.655167200796	235.787820373431	275.796849514328	184.322178187044	231.319699592138	433.473040150777	260.336093441788	0.733803548187458	0.000345617499164482	0.019762805629691	GSONMT00008007001	FR904671.1	825756	839605	-	13850	protein_coding	- && - && -	-
										gene_GSONMT00039902001	6.4447803679271	2.67945095606275	0	8.59198002190599	7.23574285463446	8.52433362833492	10.2304031597156	24.027648919568	92.1247494901657	3.24466881781562	24.2905196060445	27.269395480374	5.57938130481087	30.1978975789472	-2.42446	0.000346234993424323	0.0197689997863129	GSONMT00039902001	FR942151.1	1198	3165	+	1968	protein_coding	- && sp|Q96S65|CSRN1_HUMAN Cysteine/serine-rich nuclear protein 1 OS=Homo sapiens OX=9606 GN=CSRNP1 PE=1 SV=2 && PF16019:Cysteine/serine-rich nuclear protein N-terminus	-
										gene_GSONMT00046738001	23.630861349066	28.5808101980027	30.6451940125181	15.2746311500551	36.1787142731723	22.2944110279529	43.1950355632436	76.2616683099333	40.586428097066	102.747845897495	71.4427047236603	32.9113393728652	26.1007703351278	61.1908369940438	-1.22627	0.00034723057324926	0.0197967316255151	GSONMT00046738001	FR906296.1	109586	118116	+	8531	protein_coding	- && sp|Q32LC7|G3BP1_BOVIN Ras GTPase-activating protein-binding protein 1 OS=Bos taurus OX=9913 GN=G3BP1 PE=2 SV=1 && PF02136:Nuclear transport factor 2 (NTF2) domain	-
										gene_GSONMT00034261001	24.7049914103872	23.2219082858772	25.5376616770984	14.3199667031767	38.8921178436602	17.0486672566698	9.09369169752498	6.26808232684383	0	5.40778136302603	14.2885409447321	2.82097194624559	23.9542188628116	6.31317804639542	1.99957016345564	0.000349392364171189	0.0198743671793043	GSONMT00034261001	FR905375.1	285053	303170	-	18118	protein_coding	- && sp|Q96IW2|SHD_HUMAN SH2 domain-containing adapter protein D OS=Homo sapiens OX=9606 GN=SHD PE=1 SV=1 && -	-
										novel.3011	5.37065030660591	10.717803824251	2.55376616770984	6.6826511281491	1.80893571365862	12.4586414567972	9.09369169752498	14.6255254293023	57.3363825498234	60.5671512658916	8.57312456683924	27.269395480374	6.59874143286194	29.5775451649592	-2.14536	0.000349616050673899	0.0198743671793043	-	FR905270.1	58970	63176	+	2970	-	- && - && -	-
										gene_GSONMT00053098001	129.969737419863	108.964338879885	196.639994913658	235.802118378976	123.912096385615	223.599828250939	347.83370743033	296.689230137275	480.594846990655	215.229698248436	347.211544956989	268.932658875413	169.814685704823	326.081947773183	-0.941894	0.000353054988156508	0.0200281577949139	GSONMT00053098001	FR905156.1	48560	57592	+	9033	protein_coding	- && sp|Q6PE55|PGFRL_MOUSE Platelet-derived growth factor receptor-like protein OS=Mus musculus OX=10090 GN=Pdgfrl PE=2 SV=1 && PF13518:Helix-turn-helix domain|PF01498:Transposase	-
										gene_GSONMT00010748001	1.07413006132118	3.57260127475033	2.55376616770984	1.90932889375689	0.904467856829308	5.24574377128303	11.3671146219062	33.4297724098338	15.4614964179299	7.57089390823645	2.85770818894641	12.2242117670642	2.54333967094176	13.8185328856528	-2.40616	0.000353353116198322	0.0200281577949139	GSONMT00010748001	FR908005.1	10	8385	+	8376	protein_coding	- && sp|P10588|NR2F6_HUMAN Nuclear receptor subfamily 2 group F member 6 OS=Homo sapiens OX=9606 GN=NR2F6 PE=1 SV=2 && -	RXR-like
										novel.459	62.2995435566286	80.3835286818825	93.2124651214092	52.5065445783144	27.1340357048792	53.1131556842407	30.6912094791468	22.9829685317607	29.6345348010323	27.0389068151302	34.292498267357	26.3290714982922	61.4415455545591	28.4948648987865	1.10575737853635	0.000354583382112281	0.0200685924109204	-	FR904322.1	197855	198585	+	731	-	- && - && -	-
										gene_GSONMT00071545001	41.8910723915261	16.0767057363765	34.4758432640828	44.8692290032868	43.4144571278068	42.6216681416746	109.124	68.9489055952821	205.509056554985	50.8331448124447	48.581039212089	84.6291583873677	37.224829277459	94.6042674887447	-1.35311	0.000355825478089909	0.0201095778927494	GSONMT00071545001	FR904286.1	1517435	1546856	+	29422	protein_coding	- && sp|Q76KF0|SEM6D_MOUSE Semaphorin-6D OS=Mus musculus OX=10090 GN=Sema6d PE=1 SV=1 && -	-
										gene_GSONMT00011534001	139.636907971754	76.8109274071322	99.5968805406838	61.0985246002204	131.14783924025	185.568185909137	46.6051699498155	71.0382663708967	68.2882758458571	23.7942379973145	50.0098933065622	50.7774950324206	115.643210944863	51.7522230838111	1.15758773373765	0.000357513088250087	0.0201755859947644	GSONMT00011534001	FR924351.1	590	3055	+	2466	protein_coding	- && - && -	-
										gene_GSONMT00036778001	0	5.3589019121255	0	4.77332223439222	6.33127499780515	3.93430782846227	22.7342292438124	10.446803878073	27.7018477487911	11.8971189986573	8.57312456683924	13.1645357491461	3.39963449546419	15.7529433642199	-2.17216	0.000359228825494094	0.0202429874871316	GSONMT00036778001	FR912482.1	15323	16910	+	1588	protein_coding	- && - && -	zf-C2H2
										gene_GSONMT00027739001	61.2254134953074	77.7040777258197	71.5054526958755	71.5998335158833	64.2172178348809	85.8990542547596	237.57269559784	69.9935859830894	65.7113597762021	616.487075384968	154.316242203106	143.869569258525	72.0251749204211	214.658421367288	-1.5734	0.000362876438830768	0.0204188994406426	GSONMT00027739001	HG973539.1	594268	608603	-	14336	protein_coding	- && sp|Q803V5|LST8_DANRE Target of rapamycin complex subunit lst8 OS=Danio rerio OX=7955 GN=mlst8 PE=2 SV=1 && -	-
										gene_GSONMT00036438001	186.898630669886	189.347867561768	114.919477546943	194.751547163202	124.816564242444	295.728805106081	125.038260840968	61.636142880631	92.7689785075794	108.155627260521	104.306348896544	80.8678624590403	184.410482048387	95.462203474214	0.955871287845786	0.0003642086107216	0.0204442265407307	GSONMT00036438001	FR920056.1	1208	4644	-	3437	protein_coding	- && sp|Q75UR0|ANO5_MOUSE Anoctamin-5 OS=Mus musculus OX=10090 GN=Ano5 PE=2 SV=1 && -	-
										novel.3399	706.777580349338	437.643656156916	711.22387770719	678.766421730573	917.130406824918	672.110920695638	416.036395161768	333.25304371053	287.970370783944	402.338933409137	584.401324639541	363.905381065681	687.275477244096	397.984241461767	0.790613135795739	0.000364379662241426	0.0204442265407307	-	FR905572.1	103599	113833	+	2866	-	- && - && -	-
										novel.41	2.14826012264237	0	42.1371417672124	0	3.61787142731723	10.4914875425661	0	0	0	0	0	0.940323982081864	9.73246014328967	0.156720663680311	5.20696699092969	0.000365958928158114	0.0205032054035598	-	FR904264.1	1160239	1164403	-	1013	-	- && sp|Q13634|CAD18_HUMAN Cadherin-18 OS=Homo sapiens OX=9606 GN=CDH18 PE=2 SV=1 && PF01049:Cadherin, Y-type LIR-motif	-
										gene_GSONMT00048089001	584.326753358723	470.690217948356	504.368818122693	758.958235268363	710.007267611007	540.311608442152	1261.74972303159	876.486845370329	646.805933483401	934.464619530898	1513.15648604713	1006.14666082759	594.777150125216	1039.80171138182	-0.804686	0.000368414092278102	0.0206110166380254	GSONMT00048089001	FR904833.1	199594	218582	-	18989	protein_coding	- && sp|Q9BYK8|HELZ2_HUMAN Helicase with zinc finger domain 2 OS=Homo sapiens OX=9606 GN=HELZ2 PE=1 SV=6 && -	-
										gene_GSONMT00066465001	0	3.57260127475033	8.93818158698444	8.59198002190599	1.80893571365862	3.93430782846227	13.6405375462875	11.4914842658804	4.50960312189622	88.6876143536269	15.7173950392053	22.5677755699647	4.47433440429361	26.1024016494768	-2.55814	0.00036952867614731	0.0206436264461805	GSONMT00066465001	FR904270.1	545837	558453	+	12617	protein_coding	- && - && -	-
										gene_GSONMT00013428001	798.078635561639	182.202665012267	1597.3807379025	442.964303351598	1315.09626382981	1812.40447297829	435.360490019008	193.265871744351	241.585881530155	575.38793702597	345.782690862516	348.860197352371	1024.68784643935	356.707178089062	1.52282274255647	0.00037185729381784	0.0207113533269938	GSONMT00013428001	FR912013.1	20626	23238	-	2613	protein_coding	- && - && -	-
										novel.9198	21.4826012264237	16.9698560550641	24.2607785932435	22.9119467250826	13.5670178524396	0.655717971410379	2.27342292438124	5.22340193903652	3.22114508706873	0	4.28656228341962	0	16.6413197372773	2.50075537231769	2.73944355050324	0.000372299399791008	0.0207113533269938	-	FR946465.1	190	3116	-	1657	-	- && - && -	-
										novel.5445	3.22239018396355	12.5041044616262	10.2150646708394	0	8.14021071146377	0.655717971410379	0	0	0	0	0	0	5.7895813332172	0	4.94242167077639	0.000372341333700141	0.0207113533269938	-	FR909731.1	10677	11986	+	613	-	- && - && -	-
										gene_GSONMT00031004001	32.2239018396355	23.2219082858772	19.1532462578238	8.59198002190599	75.9752999736619	31.4744626276982	1.13671146219062	1.0446803878073	6.44229017413746	4.32622509042083	21.4328114170981	0	31.7734665011004	5.73045308860905	2.52464516079813	0.000373176722681012	0.0207281250855693	GSONMT00031004001	FR905711.1	122535	126786	-	4252	protein_coding	- && sp|Q0V8T9|CTP5A_MOUSE Contactin-associated protein like 5-1 OS=Mus musculus OX=10090 GN=Cntnap5a PE=1 SV=1 && -	-
										novel.5804	142.859298155717	250.082089232523	145.564671559461	120.287720306684	129.338903526591	109.504901225533	88.6634940508685	104.46803878073	87.6151463682695	50.8331448124447	45.7233310231426	72.4049466203035	149.606264001085	74.9513502759599	0.990973461373193	0.000374590660313373	0.0207565008390902	-	FR911211.1	11053	24142	+	860	-	- && - && -	-
										novel.9839	170.786679750068	128.613645891012	214.516358087627	101.194431369115	155.568471374641	158.028031109901	78.4330908911529	62.6808232684383	92.7689785075794	104.910958442705	110.021765274437	66.7630027278123	154.784602930394	85.9297698520208	0.849374932519651	0.000374756788961063	0.0207565008390902	-	FR958496.1	1	804	+	804	-	- && - && -	-
										gene_GSONMT00049609001	248.124044165193	206.317723616832	215.793241171481	225.300809463313	319.277153460746	240.648495507609	172.780142252975	151.478656232059	156.54765123154	180.619897525069	138.598847163901	149.511513151016	242.576911230862	158.256117926093	0.616307396148744	0.000375921657698734	0.0207790822638889	GSONMT00049609001	FR904739.1	336626	352959	-	16334	protein_coding	- && sp|Q6PD31|TRAK1_MOUSE Trafficking kinesin-binding protein 1 OS=Mus musculus OX=10090 GN=Trak1 PE=1 SV=1 && -	-
										gene_GSONMT00031304001	110.635396316082	259.013592419399	191.532462578238	49.6425512376791	49.7457321256119	117.373516882458	52.2887272607686	50.1446586147506	45.740260236376	61.6487075384968	60.0118719678747	31.9710153907834	129.657208593245	50.3008735015083	1.36833289357797	0.000376234864047646	0.0207790822638889	GSONMT00031304001	FR904783.1	37393	37803	-	411	protein_coding	- && - && PF13358:DDE superfamily endonuclease	-
										novel.3105	48.3358527594532	23.2219082858772	49.7984402703419	40.0959067688946	35.274246416343	41.9659501702642	27.2810750925749	25.0723293073753	12.2403513308612	12.9786752712625	14.2885409447321	12.2242117670642	39.782050778529	17.3475306189784	1.20384417298434	0.000377882663903735	0.020828866567307	-	FR905351.1	14024	15836	+	1372	-	- && sp|P12864|GLRX1_RABIT Glutaredoxin-1 OS=Oryctolagus cuniculus OX=9986 GN=GLRX PE=1 SV=1 && -	-
										novel.7192	4.29652024528473	3.57260127475033	16.599480090114	0	20.8027607070741	0	0	0	0	0	0	0	7.54522705287052	0	5.3247157432286	0.000378209213670001	0.020828866567307	-	FR918863.1	10998	11758	-	761	-	- && - && -	-
										gene_GSONMT00057564001	10.7413006132118	11.6109541429386	2.55376616770984	7.63731557502755	4.52233928414654	3.27858985705189	21.5975177816218	21.9382881439534	40.586428097066	15.1417878164729	24.2905196060445	10.3435638029005	6.7240442733477	22.3163508746765	-1.74348	0.000381427204192905	0.0209745716338605	GSONMT00057564001	FR905142.1	440475	442979	+	2505	protein_coding	- && sp|Q9Y5F6|PCDGM_HUMAN Protocadherin gamma-C5 OS=Homo sapiens OX=9606 GN=PCDHGC5 PE=2 SV=1 && PF16492:Cadherin cytoplasmic C-terminal|PF08266:Cadherin-like|PF00028:Cadherin domain	-
										gene_GSONMT00007059001	2.14826012264237	0.893150318687583	0	6.6826511281491	1.80893571365862	5.90146174269341	15.9139604706687	16.7148862049169	20.6153285572399	28.1204630877354	5.71541637789283	5.64194389249118	2.90574317097185	15.4536664318241	-2.35783	0.000381935356336975	0.0209745716338605	GSONMT00007059001	FR906134.1	28344	48214	-	19871	protein_coding	- && - && -	-
										novel.480	212.677752141594	262.586193694149	282.191161531937	245.34876284776	338.270978454161	214.419776651194	164.82316201764	158.79141894671	94.7016655598207	210.903473158015	78.5869751960264	128.824385545215	259.249104220133	139.438513403905	0.894507624037893	0.000382818081602232	0.0209756767969203	-	FR904326.1	926768	946769	+	6385	-	- && sp|P35072|TCB1_CAEBR Transposable element Tcb1 transposase OS=Caenorhabditis briggsae OX=6238 PE=3 SV=1 && -	-
										gene_GSONMT00016680001	65.5219337405921	78.5972280445073	157.056619314155	80.1918135377893	87.7333821124429	102.292003540019	50.0153043363874	40.7425351244849	45.0960312189622	64.8933763563124	34.292498267357	57.3597629069937	95.2321633815843	48.7332513684162	0.959065545152766	0.000383616586695312	0.0209756767969203	GSONMT00016680001	FR907586.1	8085	13793	+	5709	protein_coding	- && sp|Q86V20|SHLD2_HUMAN Shieldin complex subunit 2 OS=Homo sapiens OX=9606 GN=SHLD2 PE=1 SV=1 && -	-
										novel.862	5.37065030660591	1.78630063737517	12.7688308385492	14.3199667031767	3.61787142731723	4.59002579987265	0	0	0.644229017413746	1.08155627260521	0	0.940323982081864	7.07560761881614	0.444351545350136	3.82276149532512	0.000383853007863225	0.0209756767969203	-	FR904417.1	250780	252130	+	1351	-	- && - && -	-
										gene_GSONMT00044582001	310.423587721822	356.366977156346	251.545967519419	310.265945235494	294.856521326354	317.367498162623	230.752426824696	184.908428641893	106.942016890682	240.105492518356	160.031658580999	166.43734482849	306.80441618701	181.529561380853	0.761377502331333	0.000384116473564373	0.0209756767969203	GSONMT00044582001	FR904886.1	572604	587096	+	14493	protein_coding	- && sp|Q96I51|RCC1L_HUMAN RCC1-like G exchanging factor-like protein OS=Homo sapiens OX=9606 GN=RCC1L PE=1 SV=2 && -	-
										novel.3299	523.101339863416	463.545015398856	634.610892675895	443.918967798476	379.876499868309	766.534308578733	471.735256809108	240.27648919568	188.114873084814	288.77552478559	248.620612438338	293.381082409541	535.264504030614	288.483973120512	0.893329759451607	0.000385132455763473	0.0209860154264887	-	FR905494.1	45983	48634	-	2527	-	- && sp|Q91Y74|SIA4C_MOUSE CMP-N-acetylneuraminate-beta-galactosamide-alpha-2,3-sialyltransferase 4 OS=Mus musculus OX=10090 GN=St3gal4 PE=1 SV=1 && PF00777:Glycosyltransferase family 29 (sialyltransferase)	-
										novel.7806	35.446292023599	36.6191630661909	57.4597387734714	43.9145645564084	44.3189249846361	69.5061049695001	13.6405375462875	20.8936077561461	10.9518932960337	24.8757942699197	22.8616655115713	33.8516633549471	47.8774647289677	21.1791936224842	1.18977694803589	0.00038538682839042	0.0209860154264887	-	FR924275.1	3341	7632	+	2194	-	- && - && -	-
										gene_GSONMT00015495001	6761.64873601684	8782.34708365501	12812.2448634003	4348.49655553131	5895.32149081343	5243.7766173688	3723.86675013648	4672.85537466207	3737.17253001714	4191.03055634517	3942.20844665158	3588.27631562439	7307.30589113094	3975.90166223947	0.877958048774044	0.000390355633728109	0.0212268176962571	GSONMT00015495001	FR905218.1	116064	118968	-	2905	protein_coding	- && sp|P48160|RL27A_DICDI 60S ribosomal protein L27a OS=Dictyostelium discoideum OX=44689 GN=rpl27a PE=3 SV=1 && -	-
										novel.4909	16.1119509198177	14.2904050990013	45.9677910187771	22.9119467250826	47.9367964119533	9.1800515997453	6.82026877314373	8.35744310245844	2.57691606965498	11.8971189986573	7.14427047236603	7.52259185665491	26.0664902957296	7.38643487882256	1.8313024107776	0.000393260118388688	0.0213064776967891	-	FR908019.1	57515	59445	+	1304	-	- && - && -	-
										gene_GSONMT00015656001	272.82903557558	370.657382255347	158.33350239801	105.013089156629	198.078460645618	189.502493737599	118.217992067825	143.121213129601	83.1055432463732	70.3011577193384	121.452598030223	79.9275384769584	215.735660628131	102.687673778386	1.07448133782717	0.000393454263204073	0.0213064776967891	GSONMT00015656001	FR933081.1	1607	4197	-	2591	protein_coding	- && sp|Q15392|DHC24_HUMAN Delta(24)-sterol reductase OS=Homo sapiens OX=9606 GN=DHCR24 PE=1 SV=2 && -	-
										gene_GSONMT00026012001	179.379720240637	250.082089232523	164.717917817285	56.3252023658282	202.600799929765	67.538951055269	86.3900711264873	19.8489273683388	35.432595957756	88.6876143536269	65.7272883457675	35.7323113191108	153.440780106885	55.3031347451812	1.47684739507967	0.000393466865208824	0.0213064776967891	GSONMT00026012001	FR909731.1	15759	17531	+	1773	protein_coding	- && - && -	-
										novel.6569	0	0	0	0.954664446878443	0	0	13.6405375462875	3.13404116342191	0	4.32622509042083	2.85770818894641	12.2242117670642	0.159110741146407	6.03045395935681	-4.63636	0.000398415433148692	0.0215318043307227	-	FR915102.1	17058	17855	-	798	-	- && - && -	-
										novel.1585	9.66717055189064	18.7561566924392	15.322597006259	7.63731557502755	4.52233928414654	8.52433362833492	36.3747667900999	17.7595665927242	22.5480156094811	31.365131905551	28.5770818894641	31.0306914087015	10.738318789683	27.9425423660036	-1.38967	0.000398737117235605	0.0215318043307227	-	FR904626.1	885226	887851	+	2358	-	- && sp|Q8K3K9|GIMA4_RAT GTPase IMAP family member 4 OS=Rattus norvegicus OX=10116 GN=Gimap4 PE=1 SV=1 && PF04548:AIG1 family	-
										novel.4469	7.51891042924828	8.03835286818825	88.1049327859895	1.90932889375689	21.7072285639034	42.6216681416746	7.95698023533435	0	0.644229017413746	4.32622509042083	0	7.52259185665491	28.3167369471268	3.40833769997064	3.05059106096196	0.000399501046957189	0.0215378919617172	-	FR906982.1	28465	30576	+	1941	-	- && - && -	-
										gene_GSONMT00056447001	23.630861349066	12.5041044616262	25.5376616770984	28.6399334063533	26.2295678480499	34.0973345133397	6.82026877314373	15.6702058171096	7.73074820896495	1.08155627260521	8.57312456683924	10.3435638029005	25.1065772092556	8.36991124026053	1.58552472595544	0.000399959308308815	0.0215378919617172	GSONMT00056447001	FR976492.1	1850	2152	+	303	protein_coding	- && - && -	-
										gene_GSONMT00042677001	207.307101834988	264.372494331525	162.164151649575	265.396716232207	186.320378506837	259.009	362.610956438808	329.074322159301	384.604723396006	277.959962059538	712.99819314213	407.160284241447	224.094906877039	412.401406906205	-0.876295	0.000401976089984215	0.0216165147780154	GSONMT00042677001	HG973521.1	6551080	6553666	+	2587	protein_coding	- && sp|P40945|ARF2_DROME ADP-ribosylation factor 2 OS=Drosophila melanogaster OX=7227 GN=Arf102F PE=2 SV=2 && -	-
										novel.7608	30.0756417169931	50.9095681651922	14.0457139224041	6.6826511281491	35.274246416343	51.1460017700095	84.116648202106	193.265871744351	304.720325236702	54.0778136302603	12.8596868502589	99.6743421006775	31.3556371865152	124.785781294059	-1.98998	0.000404345247008163	0.0217138430986707	-	FR922309.1	3	2954	-	2952	-	- && - && -	-
										gene_GSONMT00080030001	2.14826012264237	0.893150318687583	8.93818158698444	0.954664446878443	4.52233928414654	1.96715391423114	3.41013438657187	12.5361646536877	10.3076642786199	11.8971189986573	44.2944769286694	18.8064796416373	3.23729161226175	16.8753398146406	-2.4259	0.000406469006848304	0.0217977426241606	GSONMT00080030001	HG973520.1	1559240	1565769	-	6530	protein_coding	- && sp|Q7L5A8|FA2H_HUMAN Fatty acid 2-hydroxylase OS=Homo sapiens OX=9606 GN=FA2H PE=1 SV=1 && PF00078:Reverse transcriptase (RNA-dependent DNA polymerase)	-
										gene_GSONMT00053002001	60.1512834339862	40.1917643409412	143.010905391751	13.3653022562982	67.8350892621981	28.8515907420567	9.09369169752498	27.1616900829899	29.6345348010323	10.8155627260521	14.2885409447321	12.2242117670642	58.9009892378719	17.2030386698993	1.75350516639796	0.000408198689934415	0.0218603066695084	GSONMT00053002001	FR904848.1	285769	293232	+	7464	protein_coding	- && sp|P01839|KACB_RABIT Ig kappa-b4 chain C region OS=Oryctolagus cuniculus OX=9986 GN=K-BAS PE=4 SV=1 && -	-
										gene_GSONMT00039369001	36.5204220849202	117.002691748073	1.27688308385492	11.4559733625413	0.904467856829308	8.52433362833492	3.41013438657187	1.0446803878073	7.73074820896495	1.08155627260521	0	3.76129592832745	29.2807952940923	2.83806919737946	3.30437078507236	0.000413562919527789	0.0221170715063167	GSONMT00039369001	FR912899.1	25312	26498	-	1187	protein_coding	- && - && PF01442:Apolipoprotein A1/A4/E domain	-
										novel.2323	7467.35218630486	9105.66749901991	9133.54469881424	6412.4810896825	7327.99857603105	7506.0036187346	5931.36040971067	5689.32939199858	2498.32012953051	4726.40091128475	3693.58783421324	5002.52358467551	7825.50794476453	4590.25371023554	0.769682640527538	0.00041414924395312	0.0221179622362088	-	FR904919.1	565267	576667	-	11100	-	- && sp|P08548|LIN1_NYCCO LINE-1 reverse transcriptase homolog OS=Nycticebus coucang OX=9470 PE=4 SV=1 && PF01498:Transposase	-
										gene_GSONMT00067729001	27.9273815943507	26.7945095606275	26.8145447609533	44.8692290032868	35.274246416343	17.7043852280802	54.5621501851499	90.8871937392355	87.6151463682695	34.6098007233666	50.0098933065622	69.5839746740579	29.8973827606069	64.5446931661069	-1.12223	0.000421604085507891	0.0224851651427601	GSONMT00067729001	FR904278.1	541163	597766	-	56604	protein_coding	- && sp|Q3U962|CO5A2_MOUSE Collagen alpha-2(V) chain OS=Mus musculus OX=10090 GN=Col5a2 PE=1 SV=1 && -	-
										gene_GSONMT00032790001	45.1134625754897	37.5123133848785	40.8602586833574	21.0026178313258	29.8474392753672	36.7202063989812	22.7342292438124	13.580845041495	20.6153285572399	12.9786752712625	11.4308327557857	8.46291583873677	35.1760496915666	14.967137784722	1.21594238516936	0.000424827063635953	0.0225712327317087	GSONMT00032790001	FR905152.1	207300	211927	+	4628	protein_coding	- && sp|Q15742|NAB2_HUMAN NGFI-A-binding protein 2 OS=Homo sapiens OX=9606 GN=NAB2 PE=1 SV=1 && -	-
										gene_GSONMT00012076001	128.895607358542	91.9944828248211	57.4597387734714	285.444669616655	170.03995708391	106.226311368481	63.6558418826748	36.5638135732557	48.317176306031	30.2835756329458	98.5909325186513	59.2404108711574	140.010127837647	56.108625130786	1.32696	0.000424908599735801	0.0225712327317087	GSONMT00012076001	FR906262.1	22282	61832	-	39551	protein_coding	- && sp|P27615|SCRB2_RAT Lysosome membrane protein 2 OS=Rattus norvegicus OX=10116 GN=Scarb2 PE=1 SV=2 && -	-
										gene_GSONMT00046116001	6755.20395564892	7649.83247955915	14788.8598772077	4878.33532354885	5054.16638396217	5530.98108884654	3614.74244976618	4443.02568934447	3407.97150211872	4718.83001737652	3444.9672217749	3495.18424139829	7442.89651812889	3854.12018696318	0.949349725298898	0.000424961910237446	0.0225712327317087	GSONMT00046116001	FR908029.1	26141	30414	+	4274	protein_coding	- && sp|Q9DFQ7|RL24_GILMI 60S ribosomal protein L24 OS=Gillichthys mirabilis OX=8222 GN=rpl24 PE=2 SV=2 && -	-
										gene_GSONMT00078595001	0	0	0	0	0	0	7.95698023533435	5.22340193903652	15.4614964179299	0	0	6.58226787457304	0	5.8706910778123	-5.10441	0.000425640311612088	0.0225763807905067	GSONMT00078595001	FR904313.1	34	1115	+	1082	protein_coding	- && - && -	-
										gene_GSONMT00079640001	145.00755827836	186.668416605705	139.180256140186	97.3757735816012	204.409735643424	51.8017197414199	86.3900711264873	44.9212566757141	39.2979700622385	56.2409261754707	84.3023915739192	57.3597629069937	137.407243331783	61.4187297534706	1.16789875931036	0.000426841314537641	0.0226091962868191	GSONMT00079640001	FR904323.1	1245022	1279075	+	34054	protein_coding	- && sp|A1A5C7|S22AN_HUMAN Solute carrier family 22 member 23 OS=Homo sapiens OX=9606 GN=SLC22A23 PE=1 SV=2 && -	-
										novel.11013	426.42963434451	321.53411472753	583.535569321698	335.087220854334	439.571378419044	624.899226754091	305.775383329277	304.001992851926	216.460949851019	312.569762782905	232.903217399133	231.319699592138	455.176190736868	267.171834301066	0.769549630531317	0.000431607324571277	0.0228068822413463	-	HG973520.1	7522649	7525624	+	2659	-	- && - && -	-
										gene_GSONMT00057162001	106.338876070797	184.88211596833	148.118437727171	44.8692290032868	163.708682086105	63.6046432268067	76.1596679667717	43.8765762879068	20.6153285572399	61.6487075384968	44.2944769286694	35.7323113191108	118.586997347083	47.0545114330326	1.33928349029614	0.000431748272997207	0.0228068822413463	GSONMT00057162001	HG973531.1	237905	240829	-	2925	protein_coding	- && sp|P49947|FRIM_SALSA Ferritin, middle subunit OS=Salmo salar OX=8030 PE=2 SV=1 && -	-
										novel.4437	128.895607358542	119.682142704136	107.258179043813	126.970371434833	118.485289244639	67.538951055269	68.2026877314373	74.1723075343186	54.1152374627547	62.730263811102	48.581039212089	73.3452706023854	111.471756806872	63.5244677256812	0.806223790796484	0.000435670165634662	0.0229827851235481	-	FR906928.1	51979	57622	+	5644	-	- && - && -	-
										gene_GSONMT00070883001	131.043867481184	108.964338879885	274.529863028808	121.242384753562	74.1663642600032	135.733620081948	76.1596679667717	95.0659152904647	54.7594664801684	38.9360258137874	44.2944769286694	72.4049466203035	140.946739747565	63.6034165166942	1.14245238954249	0.00044515752636207	0.0234514058596116	GSONMT00070883001	HG973534.1	1257475	1263379	+	5905	protein_coding	- && sp|P70284|TGIF1_MOUSE Homeobox protein TGIF1 OS=Mus musculus OX=10090 GN=Tgif1 PE=1 SV=2 && -	-
										novel.7414	0	0.893150318687583	0	0	0	0	13.6405375462875	0	1.93268705224124	1.08155627260521	14.2885409447321	6.58226787457304	0.148858386447931	6.2542649484065	-4.67462	0.000445952779093282	0.0234614669391271	-	FR920504.1	8246	9344	-	1046	-	- && - && -	-
										novel.903	48.3358527594532	46.4438165717543	234.946487429305	97.3757735816012	45.2233928414654	22.2944110279529	40.9216126388624	18.8042469805315	23.8364736443086	21.6311254521041	28.5770818894641	21.6274515878829	82.4366223685887	25.8996653655256	1.6664060140967	0.000447440631448462	0.0235078889805385	-	FR904426.1	361431	362475	+	1045	-	- && - && -	-
										gene_GSONMT00039036001	17.1860809811389	5.3589019121255	3.83064925156476	24.8212756188395	36.1787142731723	10.4914875425661	0	5.22340193903652	5.79806115672371	1.08155627260521	2.85770818894641	1.88064796416373	16.3111849299012	2.80689592024593	2.48978135304579	0.000449232511410302	0.0235701371459681	GSONMT00039036001	FR919592.1	3	10865	+	10863	protein_coding	- && sp|Q6DFF9|MABP1_XENLA Mitogen-activated protein kinase-binding protein 1 OS=Xenopus laevis OX=8355 GN=mapkbp1 PE=2 SV=1 && -	-
										gene_GSONMT00066733001	294.311636802004	259.906742738087	247.715318267854	402.868396582703	419.673085568799	337.694755276345	530.844252843021	597.557181825778	576.584970585303	347.179563506271	835.879645266826	543.507261643317	327.028322539299	571.925479278419	-0.804569	0.000451229290470427	0.0236429533492643	GSONMT00066733001	FR904401.1	212081	217631	-	5551	protein_coding	- && sp|Q7TNK0|SERC1_RAT Serine incorporator 1 OS=Rattus norvegicus OX=10116 GN=Serinc1 PE=1 SV=1 && PF03348:Serine incorporator (Serinc)	-
										novel.8766	110.635396316082	60.7342216707557	70.2285696120206	98.3304380284797	67.8350892621981	91.1447980260426	94.3470513618216	152.523336619867	144.307299900679	143.846984256492	204.326135509669	150.451837133098	83.1514188192631	148.300440796938	-0.831875	0.000455530566602583	0.0238344175611145	-	FR938285.1	100	3776	+	3677	-	- && - && -	-
										novel.11228	207.307101834988	257.227291782024	490.323104200289	198.570204950716	141.096985665372	258.352880735689	171.643430790784	115.959523046611	79.2401691418908	165.478109708597	78.5869751960264	117.540497760233	258.812928194847	121.408117607357	1.09100385268881	0.000456111169008089	0.0238344175611145	-	HG973537.1	21625	26657	+	1042	-	- && - && -	-
										novel.1632	60.1512834339862	91.1013325061335	84.2742835344247	18.1386244906904	43.4144571278068	47.8674119129576	2.27342292438124	15.6702058171096	29.6345348010323	29.2020193603406	15.7173950392053	18.8064796416373	57.4912321676665	18.550676263951	1.61470127339716	0.000457146489167573	0.0238459192148092	-	FR904640.1	139375	158108	+	1742	-	- && - && -	-
										gene_GSONMT00014463001	123.524957051936	95.5670840995714	71.5054526958755	102.149095815993	186.320378506837	127.865004425024	256.896790455081	154.612697395481	215.172491816191	156.825659527755	377.217480940927	244.484235341284	117.82199543254	234.20155924612	-0.985952	0.000457559620229559	0.0238459192148092	GSONMT00014463001	FR905324.1	301280	311387	-	10108	protein_coding	- && sp|Q2KIP8|HACD2_BOVIN Very-long-chain (3R)-3-hydroxyacyl-CoA dehydratase 2 OS=Bos taurus OX=9913 GN=HACD2 PE=2 SV=2 && PF13358:DDE superfamily endonuclease	-
										gene_GSONMT00064423001	11.815430674533	1.78630063737517	0	0	33.4653107026844	4.59002579987265	0	1.0446803878073	0	0	0	0	8.60951130241087	0.174113397967884	5.04534064193162	0.000459487032894016	0.023914267478744	GSONMT00064423001	FR904366.1	1461736	1520847	+	59112	protein_coding	- && sp|Q04202|TCB2_CAEBR Transposable element Tcb2 transposase OS=Caenorhabditis briggsae OX=6238 PE=3 SV=1 && -	-
										gene_GSONMT00002923001	15.0378208584966	22.3287579671896	34.4758432640828	12.4106378094198	9.94914642512239	51.1460017700095	7.95698023533435	13.580845041495	3.86537410448248	6.48933763563124	0	1.88064796416373	24.2247013490534	5.62886416351779	2.10413716794129	0.000460812335604943	0.0239511375397557	GSONMT00002923001	FR906187.1	108455	112829	+	4375	protein_coding	- && sp|Q8R4L0|SLAP2_MOUSE Src-like-adapter 2 OS=Mus musculus OX=10090 GN=Sla2 PE=1 SV=3 && -	-
										gene_GSONMT00077567001	350.166399990706	426.032702013977	203.024410332932	387.593765432648	189.938249934155	132.455030224896	608.140632271983	359.370053405713	124.980429378267	1637.47619672428	1866.08344738201	799.275384769584	281.535092988219	899.221023988639	-1.67495	0.000462507103445108	0.0240070866288232	GSONMT00077567001	FR904302.1	1432709	1452375	-	19667	protein_coding	- && sp|Q7ZUW2|HYOU1_DANRE Hypoxia up-regulated protein 1 OS=Danio rerio OX=7955 GN=hyou1 PE=2 SV=1 && PF01498:Transposase	-
										novel.804	69.8184539858769	57.1616203960053	113.642594463088	34.367920087624	139.288049951713	106.226311368481	31.8279209413374	42.8318959000995	19.9710995398261	61.6487075384968	8.57312456683924	22.5677755699647	86.7508250421315	31.2367540094273	1.47227574571751	0.000464185271453586	0.0240620258337209	-	FR904401.1	743861	747786	+	3094	-	- && - && -	-
										gene_GSONMT00075970001	798.078635561639	777.933927576885	1107.05763370222	447.73762558599	1241.83436742664	527.197249013944	460.368142187202	239.231808807873	193.912934241538	528.881017303946	518.674036293774	365.786029029845	816.639906477886	384.475661310696	1.08804829054692	0.000467329972043383	0.0241927379927419	GSONMT00075970001	FR904555.1	245580	251807	+	6228	protein_coding	- && sp|Q6AX42|SEZ6_XENLA Seizure protein 6 homolog OS=Xenopus laevis OX=8355 GN=sez6 PE=2 SV=1 && PF00078:Reverse transcriptase (RNA-dependent DNA polymerase)	-
										novel.3631	55.8547631887015	73.2383261323818	70.2285696120206	75.418491303397	71.4529606895153	43.277386113085	47.7418814120061	24.027648919568	25.7691606965498	37.8544695411822	32.8636441728838	36.6726353011927	64.9117495065169	34.1549066738971	0.930681950621282	0.000469000482812253	0.0242468878104774	-	FR905786.1	567	15264	-	4458	-	- && - && -	-
										novel.6379	108.487136193439	85.742430594008	43.4140248510673	80.1918135377893	33.4653107026844	51.8017197414199	159.139604706687	117.004203434418	95.3458945772344	183.864566342885	171.462491336785	115.659849796069	67.183739270068	140.41276836568	-1.06117	0.000473348413417101	0.0244236234226635	-	FR914070.1	11637	14950	+	3314	-	- && - && -	-
										gene_GSONMT00017268001	37.5945521462414	50.9095681651922	40.8602586833574	45.8238934501653	37.0831821300016	55.0803095984718	45.4684584876249	137.897811190564	174.586063719125	77.8720516275749	67.1561424402407	80.8678624590403	44.5586273622383	97.3080649873617	-1.1309	0.00047367713483917	0.0244236234226635	GSONMT00017268001	FR905625.1	234558	245562	-	11005	protein_coding	- && - && -	-
										gene_GSONMT00021043001	168.638419627426	240.25743572696	199.193761081368	140.335673691131	221.59462492318	163.273774881184	130.721818151922	145.210573905215	104.365100821027	94.095395716653	81.4446833849728	115.659849796069	188.882281655208	111.916236962643	0.752640953537616	0.000476849966717083	0.024554611150872	GSONMT00021043001	FR904695.1	67105	77461	-	10357	protein_coding	- && sp|Q6Q137|SEPT7_BOVIN Septin-7 OS=Bos taurus OX=9913 GN=SEPTIN7 PE=2 SV=2 && -	-
										gene_GSONMT00071943001	133.192127603827	128.613645891012	91.9355820375542	119.333055859805	129.338903526591	108.193465282712	195.514371496787	173.416944376013	153.970735161885	181.701453797675	218.614676454401	170.198640756817	118.434463366917	182.236137007263	-0.615509	0.00047900508055854	0.0246329155731998	GSONMT00071943001	FR904483.1	80851	91782	-	10932	protein_coding	- && sp|Q3T030|PRS6B_BOVIN 26S proteasome regulatory subunit 6B OS=Bos taurus OX=9913 GN=PSMC4 PE=2 SV=1 && PF16450:Proteasomal ATPase OB C-terminal domain	-
										novel.6789	4.29652024528473	8.03835286818825	2.55376616770984	9.54664446878443	6.33127499780515	0.655717971410379	11.3671146219062	21.9382881439534	5.79806115672371	30.2835756329458	57.1541637789283	15.0451837133098	5.2370461198638	23.5977311746279	-2.15914	0.000483323374067269	0.0247999319064913	-	FR916257.1	300	2125	-	1748	-	- && sp|Q5R5M6|PYGB_PONAB Glycogen phosphorylase, brain form OS=Pongo abelii OX=9601 GN=PYGB PE=2 SV=3 && -	-
										novel.5820	110.635396316082	233.112233177459	85.5511666182796	248.212756188395	104.918	39.9987962560331	520.613849683305	239.231808807873	350.460585473078	137.357646620861	545.822264088765	416.563524062266	137.071436658075	368.341613122691	-1.42584	0.000483530326410495	0.0247999319064913	-	FR911305.1	23596	27794	-	2227	-	- && - && -	-
										novel.262	12.8895607358542	31.2602611540654	8.93818158698444	0	3.61787142731723	89.8333620832219	1.13671146219062	0	2.57691606965498	0	0	0	24.4232061645739	0.618937921974268	5.1598073692394	0.000493270916255625	0.0252661432645658	-	FR904293.1	1120508	1122464	-	1957	-	- && - && -	-
										gene_GSONMT00063429001	34.3721619622778	21.435607648502	6.3844154192746	18.1386244906904	31.6563749890258	33.4416165419293	23.8709407060031	51.1893390025579	83.1055432463732	62.730263811102	77.1581211015532	69.5839746740579	24.2381335086167	61.2730304236079	-1.32688	0.000499517515701382	0.0255523940245347	GSONMT00063429001	FR936617.1	1691	3298	-	1608	protein_coding	- && sp|Q5U4C9|DYRK2_MOUSE Dual specificity tyrosine-phosphorylation-regulated kinase 2 OS=Mus musculus OX=10090 GN=Dyrk2 PE=2 SV=1 && PF00069:Protein kinase domain	-
										gene_GSONMT00082729001	485.506787717175	686.832595070751	108.535062127668	572.798668127066	341.888849881478	754.075667121935	314.869075026802	240.27648919568	92.1247494901657	168.722778526412	161.460512675472	203.109980129682	491.606271674346	196.760597507369	1.32318260467719	0.000500314110205448	0.025559467951101	GSONMT00082729001	FR904364.1	125666	133298	-	7633	protein_coding	- && sp|Q63355|MYO1C_RAT Unconventional myosin-Ic OS=Rattus norvegicus OX=10116 GN=Myo1c PE=1 SV=2 && -	-
										gene_GSONMT00070982001	24.7049914103872	37.5123133848785	20.4301293416787	33.4132556407455	19.8982928502448	39.3430782846227	90.9369169752498	39.6978547366776	48.317176306031	43.2622509042083	127.168014408115	62.061382817403	29.2170101520929	68.5739326912808	-1.21109	0.000501172919476749	0.0255696974659715	GSONMT00070982001	FR904285.1	1347098	1348987	-	1890	protein_coding	- && sp|P0C8S0|SMAKA_DANRE Small membrane A-kinase anchor protein OS=Danio rerio OX=7955 PE=3 SV=1 && -	-
										gene_GSONMT00071663001	907.639901816399	1398.67339906476	630.78024342433	272.079367360356	1250.87904599493	430.150989245208	526.297406994258	381.308341549666	351.104814490492	174.130559889438	162.889366769946	346.979549388208	815.03382448433	323.785006513668	1.33113907119804	0.000504198101089839	0.0256712338466784	GSONMT00071663001	FR904477.1	622605	639168	+	16564	protein_coding	- && sp|Q91W43|GCSP_MOUSE Glycine dehydrogenase (decarboxylating), mitochondrial OS=Mus musculus OX=10090 GN=Gldc PE=1 SV=1 && -	-
										gene_GSONMT00022085001	75.1891042924828	156.301305770327	56.1828556896165	92.602451347209	160.995278515617	81.9647464262973	285.314577009846	105.512719168538	193.912934241538	140.602315438677	575.828200072702	279.276222678313	103.872623673592	263.407828101602	-1.33827	0.000504485433086478	0.0256712338466784	GSONMT00022085001	FR905222.1	38987	49411	+	10425	protein_coding	- && sp|P27824|CALX_HUMAN Calnexin OS=Homo sapiens OX=9606 GN=CANX PE=1 SV=2 && -	-
										gene_GSONMT00000566001	24.7049914103872	33.9397121101282	14.0457139224041	34.367920087624	17.1848892797568	12.4586414567972	4.54684584876249	2.08936077561461	4.50960312189622	14.0602315438677	1.42885409447321	11.2838877849824	22.7836447111829	6.31979719493276	1.83386526932937	0.000505741868604548	0.0257014840189008	GSONMT00000566001	FR904743.1	169982	179591	-	9610	protein_coding	- && sp|A8BQB4|GDE_HORSE Glycogen debranching enzyme OS=Equus caballus OX=9796 GN=AGL PE=2 SV=1 && PF14701:Glycogen debranching enzyme, glucanotransferase domain	-
										gene_GSONMT00075969001	601.512834339862	813.659940324388	646.10284043059	470.649572311073	1542.11769589397	402.610834445973	381.935051296049	155.657377783288	164.922628457919	351.505788596692	502.956641254569	347.91987337029	746.108952957642	317.482893459801	1.23446692269261	0.000507779720696662	0.0257713142951224	GSONMT00075969001	FR904555.1	189757	245574	+	55818	protein_coding	- && sp|Q6AX42|SEZ6_XENLA Seizure protein 6 homolog OS=Xenopus laevis OX=8355 GN=sez6 PE=2 SV=1 && -	-
										gene_GSONMT00062066001	44.0393325141685	56.2684700773177	39.5833755995025	2.86399334063533	89.5423178261015	121.30782471092	9.09369169752498	16.7148862049169	10.9518932960337	0	11.4308327557857	26.3290714982922	58.9342190114409	12.4200625754256	2.24503899409429	0.00051028776383591	0.0258647946719231	GSONMT00062066001	FR941312.1	9	3177	+	3169	protein_coding	- && sp|A0A2P1BRQ0|CTXA_SCOPL Cytolytic toxin-alpha OS=Scorpaena plumieri OX=274700 PE=1 SV=1 && PF18078:Thioredoxin-like SNTX domain	-
										gene_GSONMT00054989001	19.3343411037813	21.435607648502	34.4758432640828	50.5972156845575	34.3697785595137	35.4087704561604	84.116648202106	64.7701840440529	57.3363825498234	50.8331448124447	67.1561424402407	61.1210588353211	32.6035927860996	64.2222601473315	-0.972539	0.000514521944000962	0.0260166413211711	GSONMT00054989001	FR904647.1	88453	111055	+	22603	protein_coding	- && sp|F1M3J4|MRP4_RAT ATP-binding cassette subfamily C member 4 OS=Rattus norvegicus OX=10116 GN=Abcc4 PE=1 SV=3 && -	-
										gene_GSONMT00036658001	10.7413006132118	22.3287579671896	20.4301293416787	10.5013089156629	19.8982928502448	11.1472055139764	5.68355731095311	8.35744310245844	5.79806115672371	1.08155627260521	2.85770818894641	2.82097194624559	15.841165866994	4.43321632965541	1.80690655014121	0.000515195949555856	0.0260166413211711	GSONMT00036658001	FR927394.1	9	1414	-	1406	protein_coding	- && - && -	-
										gene_GSONMT00066948001	60.1512834339862	30.3671108353778	44.6909079349222	66.8265112814911	55.1725392665878	74.0961307693728	151.182624471353	144.165893517408	193.912934241538	55.1593699028655	77.1581211015532	102.495314046923	55.2174139202896	120.679042880273	-1.12936	0.000515293802502977	0.0260166413211711	GSONMT00066948001	FR904405.1	742094	757100	-	15007	protein_coding	- && sp|Q61581|IBP7_MOUSE Insulin-like growth factor-binding protein 7 OS=Mus musculus OX=10090 GN=Igfbp7 PE=1 SV=3 && PF07648:Kazal-type serine protease inhibitor domain|PF00219:Insulin-like growth factor binding protein	-
										gene_GSONMT00081595001	40.8169423302049	32.153411472753	60.0135049411812	96.4211091347228	58.790410693905	53.1131556842407	128.44839522754	145.210573905215	88.2593753856832	173.049003616833	77.1581211015532	93.0920742261045	56.8847557095013	117.536257243822	-1.04757	0.000521618485060721	0.0263017653259319	GSONMT00081595001	FR904346.1	360289	395461	+	35173	protein_coding	- && sp|P23049|SEA_AVIET Tyrosine-protein kinase transforming protein SEA OS=Avian erythroblastosis virus (strain S13) OX=11863 GN=V-SEA PE=3 SV=2 && PF13358:DDE superfamily endonuclease	-
										gene_GSONMT00049322001	11278.3656438724	12829.2111776284	31085.718676448	7888.39232455658	7920.42502225425	9241.03337108647	5459.62515290156	7323.20951852921	6324.39626395075	7473.55384370198	5706.84325332599	5422.84840466611	13373.857702641	6285.07940617926	1.08933811188857	0.000523501803181473	0.0263624915827807	GSONMT00049322001	FR907083.1	37806	41713	+	3908	protein_coding	- && - && -	-
										gene_GSONMT00046460001	2735.80926618505	2718.75	2277.95942159718	3358.50952411836	1120.63567461151	1180.29234853868	4774.18814120061	4871.34464834546	845.872699864249	10135.2638305834	11625.156912634	5987.04279391523	2231.9926341893	6373.14483775716	-1.51365	0.000524386762887817	0.0263641865585633	GSONMT00046460001	FR908564.1	44078	48856	-	4779	protein_coding	- && sp|P52193|CALR_BOVIN Calreticulin OS=Bos taurus OX=9913 GN=CALR PE=1 SV=2 && -	-
										gene_GSONMT00042232001	67.6701938632345	123.254743978886	173.656099404269	74.4638268565186	59.6948785507343	57.7031814841133	60.245707496103	40.7425351244849	28.3460767662048	47.5884759946291	37.1502064563034	38.5532832653564	92.7404873562927	42.1043808505136	1.13821547955171	0.000524893530360311	0.0263641865585633	GSONMT00042232001	FR905121.1	48703	81159	-	32457	protein_coding	- && sp|Q9WU45|CLCN2_CAVPO Chloride channel protein 2 OS=Cavia porcellus OX=10141 GN=CLCN2 PE=2 SV=1 && PF00654:Voltage gated chloride channel	-
										gene_GSONMT00003946001	33.2980319009567	6.25205223081308	10.2150646708394	22.9119467250826	22.6116964207327	21.6386930565425	50.0153043363874	72.082946758704	41.2306571144797	42.180694631603	32.8636441728838	46.0758751220113	19.4879141674945	47.4081870226782	-1.28048	0.000525957460092927	0.0263834939865219	GSONMT00003946001	FR905256.1	85993	91847	-	5855	protein_coding	- && sp|A4QP72|FA83D_DANRE Protein FAM83D OS=Danio rerio OX=7955 GN=fam83d PE=2 SV=1 && PF07894:FAM83 A-H	-
										gene_GSONMT00041175001	29.0015116556719	28.5808101980027	58.7366218573263	53.4612090251928	50.6501999824412	39.3430782846227	21.5975177816218	22.9829685317607	10.3076642786199	30.2835756329458	11.4308327557857	15.9855076953917	43.2955718338763	18.7646777793543	1.21022245491331	0.000529279043788287	0.0265158556827407	GSONMT00041175001	FR905952.1	6471	8053	-	1583	protein_coding	- && - && -	-
										gene_GSONMT00065828001	109.561266254761	100.032835693009	37.0296094317927	102.149095815993	154.664003517812	76.0632846836039	56.8355731095311	51.1893390025579	54.7594664801684	21.6311254521041	31.4347900784105	41.374255211602	96.5833492328286	42.8707582223957	1.16759764131476	0.000530037054160892	0.0265196116815088	GSONMT00065828001	FR904387.1	1200602	1234025	+	33424	protein_coding	- && sp|Q9UHY1|NRBP_HUMAN Nuclear receptor-binding protein OS=Homo sapiens OX=9606 GN=NRBP1 PE=1 SV=1 && -	-
										gene_GSONMT00000555001	17.1860809811389	10.717803824251	31.922077096373	28.6399334063533	31.6563749890258	15.0815133424387	7.95698023533435	9.40212349026574	2.57691606965498	12.9786752712625	0	1.88064796416373	22.5339639399301	5.79922383844688	1.9574066241054	0.000531411845573073	0.0265541780131533	GSONMT00000555001	FR958040.1	8	2008	+	2001	protein_coding	- && sp|P47740|AL3A2_MOUSE Aldehyde dehydrogenase family 3 member A2 OS=Mus musculus OX=10090 GN=Aldh3a2 PE=1 SV=2 && PF00171:Aldehyde dehydrogenase family	-
										gene_GSONMT00040306001	242.753393858587	529.638138981737	495.430636535709	88.7837935596952	63.3127499780515	69.5061049695001	138.678798387256	89.8425133514282	36.0768249751698	45.4253634494187	28.5770818894641	83.6888344052858	248.237469647213	70.3815694096704	1.81745560639064	0.000534610903198233	0.0266119506134676	GSONMT00040306001	FR904738.1	659916	665905	+	5990	protein_coding	- && sp|A2VDN0|ITM2C_BOVIN Integral membrane protein 2C OS=Bos taurus OX=9913 GN=ITM2C PE=2 SV=1 && -	-
										novel.3934	203.010581589704	117.002691748073	206.855059584497	119.333055859805	284.907374901232	237.369905650557	92.0736284374404	119.093564210033	85.0382302986145	131.949865257835	114.308327557857	78.0468905127947	194.746444888978	103.418417712429	0.916736654597345	0.000534638240705818	0.0266119506134676	-	FR906168.1	50817	55309	+	4393	-	- && sp|P35072|TCB1_CAEBR Transposable element Tcb1 transposase OS=Caenorhabditis briggsae OX=6238 PE=3 SV=1 && -	-
										gene_GSONMT00076917001	229.863833122733	137.545149077888	103.427529792249	211.935507207014	214.358882068546	173.10954445234	304.638671867087	356.236012242291	266.066584191877	275.796849514328	270.053423855436	336.635985585307	178.373407620128	301.571254542721	-0.756027	0.000534810139415108	0.0266119506134676	GSONMT00076917001	FR904572.1	588119	593857	-	5739	protein_coding	- && sp|Q11005|MMP11_XENLA Stromelysin-3 OS=Xenopus laevis OX=8355 GN=mmp11 PE=1 SV=1 && -	-
										novel.1999	33.2980319009567	33.0465617914406	40.8602586833574	59.1891957064635	38.8921178436602	13.770077399618	5.68355731095311	21.9382881439534	10.9518932960337	7.57089390823645	21.4328114170981	12.2242117670642	36.5093738875827	13.3002759738898	1.4654559396992	0.00053570160921919	0.0266119506134676	-	FR904764.1	676026	678134	-	2109	-	- && - && -	-
										gene_GSONMT00076037001	140.711038033075	129.507	14.0457139224041	74.4638268565186	326.51289631538	98.3576957115568	38.6481897144811	57.4574213294018	51.5383213930997	35.6913569959718	28.5770818894641	41.374255211602	130.599661174772	42.2144377556701	1.62711356286368	0.000535995090396427	0.0266119506134676	GSONMT00076037001	FR904556.1	357891	364453	+	6563	protein_coding	- && sp|Q9H6X2|ANTR1_HUMAN Anthrax toxin receptor 1 OS=Homo sapiens OX=9606 GN=ANTXR1 PE=1 SV=2 && -	-
										gene_GSONMT00024708001	71.9667141085192	118.788992385449	95.766231289119	30.5492623001102	116.676353530981	24.9172829135944	50.0153043363874	9.40212349026574	30.2787638184461	28.1204630877354	8.57312456683924	21.6274515878829	76.4441394212953	24.6695384812594	1.62289391160103	0.000537668570347244	0.0266609449710116	GSONMT00024708001	FR956069.1	1686	2439	+	754	protein_coding	- && sp|B5DG67|WDR12_SALSA Ribosome biogenesis protein wdr12 OS=Salmo salar OX=8030 GN=wdr12 PE=2 SV=1 && -	-
										gene_GSONMT00055727001	77.3373644151252	85.742430594008	131.518957637057	87.8291291128168	40.7010535573189	73.4404127979624	109.124	145.210573905215	173.297605684298	148.173209346913	185.751032281517	160.795400935999	82.761558019048	153.72535375404	-0.900268	0.000540936847671476	0.0267887934281795	GSONMT00055727001	FR910977.1	26084	29512	+	3429	protein_coding	- && sp|Q95LJ0|PIM1_FELCA Serine/threonine-protein kinase pim-1 OS=Felis catus OX=9685 GN=PIM1 PE=2 SV=1 && PF00069:Protein kinase domain	-
										novel.9068	112.783656438724	38.4054637035661	81.7205173667149	73.5091624096402	346.411189165625	132.455030224896	88.6634940508685	37.608493961063	11.5961223134474	37.8544695411822	28.5770818894641	40.4339312295201	130.880836551528	40.7889321642576	1.68783813287794	0.00054187194812766	0.0267978386415736	-	FR944015.1	1	3341	-	2949	-	- && - && -	-
										gene_GSONMT00066140001	227.715573000091	153.621854814264	163.44103473343	135.562351456739	310.232474892453	179.011006195033	143.225644236018	126.406326924684	110.807390995164	49.7515885398395	52.8676014955086	69.5839746740579	194.930715848668	92.1070878108788	1.07846081907269	0.000542499901413405	0.0267978386415736	GSONMT00066140001	FR904391.1	1354150	1354503	-	354	protein_coding	- && - && PF00059:Lectin C-type domain	-
										novel.9840	63.3736736179498	62.5205223081308	48.521557186487	41.0505712157731	31.6563749890258	72.1289768551416	22.7342292438124	27.1616900829899	25.7691606965498	34.6098007233666	5.71541637789283	21.6274515878829	53.208612695418	22.9362914520824	1.20078743424361	0.000544649885005205	0.0268698556991259	-	FR958502.1	1	2613	+	2613	-	- && - && PF01498:Transposase	-
										gene_GSONMT00006335001	1321.17997542505	992.290004061905	1670.16307368224	1074.95216718513	2265.69198135742	1833.38744806342	753.639699432382	218.338201051727	166.211086492746	1377.90269129903	240.047487871499	510.595922270452	1526.27744162919	544.45584806964	1.48742664887868	0.000550886233541739	0.0271161805619373	GSONMT00006335001	FR905257.1	229235	263749	-	34515	protein_coding	- && sp|Q460N5|PAR14_HUMAN Protein mono-ADP-ribosyltransferase PARP14 OS=Homo sapiens OX=9606 GN=PARP14 PE=1 SV=3 && -	-
										gene_GSONMT00067478001	713.222360717265	972.640697050778	1098.11945211523	26.7306045125964	1065.46313534492	622.276354868449	231.889138286887	130.585048475913	200.999453433089	292.020193603406	342.92498267357	178.661556595554	749.742100768207	229.513395511403	1.70848108758939	0.000551205597669035	0.0271161805619373	GSONMT00067478001	HG973524.1	1557357	1561710	-	4354	protein_coding	- && sp|Q71N41|GAMT_DANRE Guanidinoacetate N-methyltransferase OS=Danio rerio OX=7955 GN=gamt PE=2 SV=2 && -	-
										gene_GSONMT00024049001	143.933428217038	2.67945095606275	275.806746112663	0	329.226299885868	0	0	0	0	0	0	0	125.274320861939	0	9.3859517897035	0.000551738078708353	0.0271161805619373	GSONMT00024049001	FR904574.1	267802	270004	+	2203	protein_coding	- && sp|P81018|LADD_ONCMY Ladderlectin OS=Oncorhynchus mykiss OX=8022 PE=1 SV=2 && -	-
										gene_GSONMT00081016001	18.2602110424601	38.4054637035661	26.8145447609533	21.9572822782042	13.5670178524396	9.1800515997453	0	12.5361646536877	1.93268705224124	1.08155627260521	10.0019786613124	0.940323982081864	21.3640952062281	4.4154517703214	2.32030271380119	0.000554420163510747	0.02721354901197	GSONMT00081016001	FR904339.1	1685085	1686067	-	983	protein_coding	- && - && -	-
										gene_GSONMT00030465001	7376.05113109256	7096.07928197285	19326.9023572281	2833.44407833522	5765.98258728684	6511.27945610506	4379.74926382047	2794.52003738454	3793.86468354955	3338.76421353227	3899.34282381738	3408.67443504676	8151.6231486701	3602.48590952516	1.17801669390888	0.000559189658816884	0.0274130021379095	GSONMT00030465001	FR931111.1	3	1666	+	1664	protein_coding	- && sp|P39872|RL3_BOVIN 60S ribosomal protein L3 OS=Bos taurus OX=9913 GN=RPL3 PE=2 SV=2 && -	-
										gene_GSONMT00070874001	493.025698146423	893.150318687583	497.984402703419	219.572822782042	432.335635564409	395.397936760458	227.342292438124	320.716879056843	304.720325236702	93.0138394440477	165.747074958892	204.050304111764	488.577802440722	219.265119207729	1.15409529400282	0.000561723841992066	0.0275025093180125	GSONMT00070874001	HG973534.1	1677327	1750111	+	72785	protein_coding	- && sp|P47898|5HT5A_HUMAN 5-hydroxytryptamine receptor 5A OS=Homo sapiens OX=9606 GN=HTR5A PE=2 SV=1 && PF00001:7 transmembrane receptor (rhodopsin family)	-
										gene_GSONMT00017665001	87.0045349670158	127.720495572324	52.3522064380517	120.287720306684	130.24337138342	98.3576957115568	46.6051699498155	47.0106174513287	65.0671307587884	36.772913268577	67.1561424402407	61.1210588353211	102.661004063175	53.9555054506786	0.930857437924041	0.000564381740980736	0.0275978406490152	GSONMT00017665001	FR904997.1	87154	151437	+	64284	protein_coding	- && sp|Q7T2H2|FGRL1_CHICK Fibroblast growth factor receptor-like 1 OS=Gallus gallus OX=9031 GN=FGFRL1 PE=1 SV=1 && -	-
										gene_GSONMT00066190001	459.727666245466	447.468309662479	435.417131594528	587.118634830243	492.030514115143	488.509888700732	356.927399127855	381.308341549666	294.412660958082	377.463139139217	268.624569760963	311.247238069097	485.045357524765	331.663891434147	0.548789939315747	0.000566395201268698	0.0276614592257339	GSONMT00066190001	HG973536.1	3412849	3474704	-	61856	protein_coding	- && sp|Q6R2W3|SCND3_HUMAN SCAN domain-containing protein 3 OS=Homo sapiens OX=9606 GN=ZBED9 PE=1 SV=1 && -	-
										novel.6624	12.8895607358542	1.78630063737517	125.134542217782	3.81865778751377	0.904467856829308	34.0973345133397	2.27342292438124	6.26808232684383	2.57691606965498	3.24466881781562	4.28656228341962	3.76129592832745	29.7718106247824	3.73515805840713	2.99400061043115	0.000571264932886045	0.0278642365379819	-	FR915358.1	17340	18229	+	890	-	- && - && -	-
										gene_GSONMT00052268001	382.390301830341	161.660207682453	441.801547013802	353.225845345024	401.583728432213	390.152192989175	206.881486118693	230.874365705414	228.057072164466	199.006354159358	152.887388108633	187.124472434291	355.135637215501	200.805189781809	0.819914598142077	0.000579693238438256	0.0282064613310918	GSONMT00052268001	FR907315.1	13695	18596	-	4902	protein_coding	- && sp|Q28156|PDE5A_BOVIN cGMP-specific 3',5'-cyclic phosphodiesterase OS=Bos taurus OX=9913 GN=PDE5A PE=1 SV=1 && -	-
										gene_GSONMT00043827001	3.22239018396355	3.57260127475033	0	0.954664446878443	2.71340357048792	8.52433362833492	13.6405375462875	33.4297724098338	14.8172674005162	8.65245018084165	11.4308327557857	9.40323982081864	3.16456551740253	15.2290166856806	-2.18235	0.000580237113138392	0.0282064613310918	GSONMT00043827001	FR912004.1	16955	18759	+	1805	protein_coding	- && sp|P35031|TRY1_SALSA Trypsin-1 OS=Salmo salar OX=8030 PE=1 SV=1 && PF00089:Trypsin	-
										novel.10227	182.602110424601	170.591710869328	449.462845516932	212.890171653893	202.600799929765	316.711780191213	95.4837628240122	99.244636841694	52.8267794279272	241.187048790961	72.8715588181335	95.9130461723501	255.809903097622	109.58780547918	1.22365748268421	0.000580460583205644	0.0282064613310918	-	FR966783.1	969	2390	-	1422	-	- && - && -	-
										gene_GSONMT00040843001	1707.86679750068	1527.28704495577	3340.32614736447	1352.75952122675	1488.75409234104	1597.98469632709	929.829976071929	1194.06968326375	872.286089578212	1271.91017658372	1044.49234305991	926.219122350636	1835.8297166193	1039.80123181803	0.819835678117323	0.000581837012232851	0.0282380047961908	GSONMT00040843001	FR966111.1	564	2184	-	1621	protein_coding	- && sp|Q24K22|HGFL_BOVIN Hepatocyte growth factor-like protein OS=Bos taurus OX=9913 GN=MST1 PE=2 SV=1 && -	-
										gene_GSONMT00048123001	47.261722698132	51.8027184838798	100.873763624539	54.4158734720713	65.1216856917102	59.6703353983445	32.964632403528	44.9212566757141	20.6153285572399	33.5282444507614	10.0019786613124	30.0903674266196	63.1910165614461	28.6869680291959	1.12979633047841	0.000585829191744351	0.0283962599234284	GSONMT00048123001	FR905498.1	30872	33377	-	2506	protein_coding	- && sp|Q6B8I1|DS13A_HUMAN Dual specificity protein phosphatase 13 isoform A OS=Homo sapiens OX=9606 GN=DUSP13 PE=1 SV=1 && -	-
										gene_GSONMT00017204001	1603.67618155253	2048.88683106932	2298.38955093886	1012.89897813803	1242.73883528347	1591.42751661299	1117.38736733338	590.244419111127	605.575276368921	1369.25024111819	675.847986685827	792.693116895011	1633.00298226586	858.49973458541	0.927702596601877	0.000587382114811643	0.0284360324060809	GSONMT00017204001	FR935795.1	170	3512	+	3343	protein_coding	- && sp|P47990|XDH_CHICK Xanthine dehydrogenase/oxidase OS=Gallus gallus OX=9031 GN=XDH PE=1 SV=1 && -	-
										gene_GSONMT00059237001	613.328265014395	688.618895708127	1043.21347950947	552.750714742619	559.865603377342	594.080482097803	509.246735061399	404.291310081427	362.056707786525	335.282444507614	417.225395586176	461.699075202195	675.309573408293	414.966944704223	0.701848590572741	0.000589199938303499	0.0284885140779223	GSONMT00059237001	FR905448.1	218408	224584	-	6177	protein_coding	- && sp|Q8IVL1|NAV2_HUMAN Neuron navigator 2 OS=Homo sapiens OX=9606 GN=NAV2 PE=1 SV=3 && -	-
										novel.753	177.231460117995	179.523214056204	187.701813326673	127.925035881711	138.383582094884	154.749441252849	118.217992067825	120.13824459784	50.8940923756859	98.4216208070738	68.5849965347139	86.5098063515314	160.91909112172	90.4611254557783	0.83358389437153	0.000590745931849807	0.02849157897416	-	FR904384.1	1285707	1318799	+	6247	-	- && - && -	-
										gene_GSONMT00037701001	6.4447803679271	0	2.55376616770984	14.3199667031767	7.23574285463446	6.55717971410379	23.8709407060031	27.1616900829899	9.66343526120619	11.8971189986573	50.0098933065622	29.1500434445378	6.18523930125864	25.2921869666594	-2.0097	0.000591405701925752	0.02849157897416	GSONMT00037701001	FR920262.1	2	9982	+	9981	protein_coding	- && sp|O15440|MRP5_HUMAN Multidrug resistance-associated protein 5 OS=Homo sapiens OX=9606 GN=ABCC5 PE=1 SV=2 && -	-
										novel.1447	38.6686822075626	29.4739605166902	10.2150646708394	48.6878867908006	31.6563749890258	45.9002579987265	11.3671146219062	18.8042469805315	14.1730383831024	15.1417878164729	11.4308327557857	12.2242117670642	34.1003711956075	13.8568720541438	1.30511099601794	0.000591464808457553	0.02849157897416	-	FR904587.1	841756	846531	+	2902	-	- && - && -	-
										novel.1680	367.352480971844	410.849146596288	462.231676355481	418.143027732758	339.17544631099	372.447807761095	326.236189648709	260.125416564019	237.076278408259	239.023936245751	130.025722597062	245.424559323366	395.033264288076	239.652017131194	0.718234993207012	0.000598143341410911	0.0287775878235688	-	FR904648.1	18804	31987	+	2994	-	- && sp|O35657|NEUR1_MOUSE Sialidase-1 OS=Mus musculus OX=10090 GN=Neu1 PE=1 SV=1 && -	-
										gene_GSONMT00069791001	135.340387726469	133.972547803137	143.010905391751	133.653022562982	113.058482103663	127.865004425024	186.420679799262	251.76797346156	130.134261517577	252.002611517013	221.472384643347	233.200347556302	131.150058335504	212.499709749177	-0.694452	0.000601525042837989	0.0288740932060077	GSONMT00069791001	FR904449.1	498819	502111	-	3293	protein_coding	- && sp|Q9IB84|PSB1A_CARAU Proteasome subunit beta type-1-A OS=Carassius auratus OX=7957 GN=psmb1-A PE=2 SV=1 && -	-
										novel.8300	15.0378208584966	37.5123133848785	39.5833755995025	8.59198002190599	9.94914642512239	74.0961307693728	6.82026877314373	12.5361646536877	7.08651919155121	4.32622509042083	1.42885409447321	13.1645357491461	30.7951278432131	7.56042792540379	2.01236066267769	0.000601733083699648	0.0288740932060077	-	FR930766.1	1353	3347	-	712	-	- && - && -	-
										gene_GSONMT00048503001	9.66717055189064	0	5.10753233541968	6.6826511281491	4.52233928414654	9.1800515997453	13.6405375462875	35.5191331854484	19.9710995398261	7.57089390823645	28.5770818894641	24.4484235341285	5.85995748322521	21.6211949338985	-1.87471	0.000602380247691399	0.0288740932060077	GSONMT00048503001	FR904804.1	656462	677882	-	21421	protein_coding	- && sp|B7ZC77|CTNA2_DANRE Catenin alpha-2 OS=Danio rerio OX=7955 GN=Ctnna2 PE=3 SV=1 && -	-
										gene_GSONMT00042152001	102.042355825512	87.5287312313832	0	70.6451690690048	57.8859428370757	95.0791058545049	9.09369169752498	6.26808232684383	14.8172674005162	12.9786752712625	0	1.88064796416373	68.8635508029135	7.50639411005186	3.18295766977947	0.000606265667471643	0.0290008596866723	GSONMT00042152001	FR906068.1	59267	71373	-	12107	protein_coding	- && sp|Q5NDL9|EOGT_CANLF EGF domain-specific O-linked N-acetylglucosamine transferase OS=Canis lupus familiaris OX=9615 GN=EOGT PE=2 SV=1 && -	-
										gene_GSONMT00058020001	75.1891042924828	83.9561299566328	125.134542217782	48.6878867908006	75.0708321168325	138.35649196759	38.6481897144811	61.636142880631	52.8267794279272	41.0991383589978	44.2944769286694	31.9710153907834	91.0658312236868	45.0792904502483	1.01291065737345	0.000607046750142765	0.0290008596866723	GSONMT00058020001	FR910755.1	13184	15917	+	2734	protein_coding	- && sp|Q6DHR3|RG1BA_DANRE Ras-GEF domain-containing family member 1B-A OS=Danio rerio OX=7955 GN=rasgef1ba PE=2 SV=2 && PF00617:RasGEF domain	-
										gene_GSONMT00065469001	1.07413006132118	3.57260127475033	57.4597387734714	9.54664446878443	4.52233928414654	3.93430782846227	42.058324101053	26.1170096951826	42.5191151493072	102.747845897495	107.16405708549	58.3000868890755	13.3516269484894	63.1510731362673	-2.27353	0.000607265722074501	0.0290008596866723	GSONMT00065469001	FR904384.1	672272	678009	-	5738	protein_coding	- && sp|Q503M4|MT12B_DANRE Monocarboxylate transporter 12-B OS=Danio rerio OX=7955 GN=slc16a12b PE=2 SV=1 && PF07690:Major Facilitator Superfamily	-
										gene_GSONMT00062979001	234.160353368018	271.517696881025	204.301293416787	171.83960043812	343.697785595137	217.042648536835	154.592758857925	130.585048475913	100.499726716544	150.336321892124	177.177907714678	146.690541204771	240.42656303932	143.313717476992	0.752338449644749	0.000613468148559426	0.0292610741228112	GSONMT00062979001	FR905118.1	251607	325153	+	73547	protein_coding	- && sp|Q99679|GPR21_HUMAN Probable G-protein coupled receptor 21 OS=Homo sapiens OX=9606 GN=GPR21 PE=2 SV=1 && PF00001:7 transmembrane receptor (rhodopsin family)	-
										gene_GSONMT00021692001	346.944009806742	284.914951661339	277.083629196518	252.031413975909	381.685435581968	201.961135194397	466.051699498155	591.289099498935	362.700936803939	350.424232324087	778.725481487898	541.626613679153	290.770095902812	515.136343882028	-0.824294	0.000618844692706703	0.0294472709297848	GSONMT00021692001	FR905339.1	275448	279751	+	4304	protein_coding	- && sp|Q9XSC9|TCO2_BOVIN Transcobalamin-2 OS=Bos taurus OX=9913 GN=TCN2 PE=1 SV=1 && -	-
										novel.10580	148.229948462323	225.967030627959	280.914278448082	46.7785578970437	247.82419277123	145.569389653104	71.6128221180092	117.004203434418	34.7883669403423	32.4466881781562	2.85770818894641	63.9420307815667	182.547232976624	53.7753032735732	1.76012985201201	0.000619884990824706	0.0294472709297848	-	FR974405.1	34	2197	-	2164	-	- && - && -	-
										gene_GSONMT00082771001	200.862321467061	303.671108353778	181.317397907399	191.887553822567	144.714857092689	181.633878080675	256.896790455081	158.79141894671	496.700572425998	591.611281115048	681.56340306372	383.652	200.681186120695	428.202608449326	-1.09265	0.000620117099774914	0.0294472709297848	GSONMT00082771001	FR904364.1	738423	766889	-	28467	protein_coding	- && sp|Q6VMN6|PRLHR_MOUSE Prolactin-releasing peptide receptor OS=Mus musculus OX=10090 GN=Prlhr PE=2 SV=2 && PF00001:7 transmembrane receptor (rhodopsin family)	-
										novel.6884	22.5567312877448	25.0082089232523	1.27688308385492	18.1386244906904	24.4206321343913	5.90146174269341	3.41013438657187	2.08936077561461	3.22114508706873	2.16311254521041	7.14427047236603	3.76129592832745	16.2170902771045	3.63155319919318	2.19553	0.000620405594719106	0.0294472709297848	-	FR916942.1	14213	15771	-	1520	-	- && - && -	-
										novel.9659	8.59304049056946	18.7561566924392	15.322597006259	10.5013089156629	9.04467856829308	9.83576957115568	2.27342292438124	0	0	5.40778136302603	5.71541637789283	1.88064796416373	12.0089252073966	2.54621143824397	2.35061967500865	0.00062130067037151	0.0294537482635461	-	FR954998.1	1936	2759	-	631	-	- && - && -	-
										gene_GSONMT00061580001	1.07413006132118	0.893150318687583	3.83064925156476	0.954664446878443	0	0	4.54684584876249	6.26808232684383	14.8172674005162	7.57089390823645	5.71541637789283	6.58226787457304	1.12543234640866	7.5834622894708	-2.95808	0.0006228175258731	0.0294896503165231	GSONMT00061580001	FR905000.1	83037	104623	-	21587	protein_coding	- && sp|Q8WN95|ITPR3_BOVIN Inositol 1,4,5-trisphosphate receptor type 3 OS=Bos taurus OX=9913 GN=ITPR3 PE=2 SV=1 && -	-
										gene_GSONMT00042086001	78.4114944764463	50.9095681651922	15.322597006259	42.9599	164.613149942934	207.20687896568	43.1950355632436	13.580845041495	41.8748861318935	29.2020193603406	21.4328114170981	22.5677755699647	93.2372647776735	28.6422288473392	1.70284540980399	0.000624259745257721	0.0295219352854766	GSONMT00042086001	FR904644.1	707429	735858	-	28430	protein_coding	- && - && -	-
										novel.3521	476.913747226605	572.509354278741	564.382323063875	445.828296692233	598.757721221002	487.854170729322	279.631019698893	412.648753183885	393.623929639799	295.264862421221	341.496128579096	392.115100528137	524.37426886863	352.463299008505	0.571262200199956	0.000627238080462385	0.0296250118330345	-	FR905665.1	32528	70373	+	7093	-	- && sp|Q5QQ37|SIAT2_TAKRU Beta-galactoside alpha-2,6-sialyltransferase 2 OS=Takifugu rubripes OX=31033 GN=st6gal2 PE=2 SV=1 && -	-
										gene_GSONMT00072692001	84.8562748443734	100.032835693009	95.766231289119	188.068896035053	67.8350892621981	118.684952825279	159.139604706687	239.231808807873	269.93195829636	229.289929792304	182.89332409257	152.332485097262	109.207379991505	205.469851798843	-0.91228	0.00062889668409315	0.0296250118330345	GSONMT00072692001	FR904497.1	223272	229718	-	6447	protein_coding	- && sp|Q9Y5A7|NUB1_HUMAN NEDD8 ultimate buster 1 OS=Homo sapiens OX=9606 GN=NUB1 PE=1 SV=2 && -	-
										gene_GSONMT00071427001	34.3721619622778	41.9780649783164	38.3064925156476	45.8238934501653	40.7010535573189	30.8187446562878	31.8279209413374	157.746738558903	88.903604403097	40.0175820863926	144.314263541794	91.2114262619408	38.666735186669	92.3369226322441	-1.25498	0.000629355591129634	0.0296250118330345	GSONMT00071427001	FR904476.1	372739	391306	+	18568	protein_coding	- && sp|Q4VCS5|AMOT_HUMAN Angiomotin OS=Homo sapiens OX=9606 GN=AMOT PE=1 SV=1 && PF12240:Angiomotin C terminal	-
										gene_GSONMT00066406001	2094.55361957631	2097.11694827845	1762.09865571979	1495.00452381164	3036.29859537599	1564.54307978516	1111.70381002243	1078.11016021714	1006.28572520027	746.273828097592	1741.77314116284	1181.04692149482	2008.26923709122	1144.19893103252	0.812200904621619	0.000629491442905616	0.0296250118330345	GSONMT00066406001	HG973525.1	3616370	3627610	+	11241	protein_coding	- && sp|Q6T3U3|NPCL1_RAT NPC1-like intracellular cholesterol transporter 1 OS=Rattus norvegicus OX=10116 GN=Npc1l1 PE=1 SV=1 && PF12349:Sterol-sensing domain of SREBP cleavage-activation	-
										gene_GSONMT00079518001	8.59304049056946	11.6109541429386	12.7688308385492	34.367920087624	0.904467856829308	0.655717971410379	43.1950355632436	12.5361646536877	387.181639465661	34.6098007233666	84.3023915739192	78.0468905127947	11.4834885646535	106.645320415446	-3.22274	0.000635374102127938	0.0298656596721784	GSONMT00079518001	HG973542.1	2084860	2092570	+	7711	protein_coding	- && sp|P53539|FOSB_HUMAN Protein fosB OS=Homo sapiens OX=9606 GN=FOSB PE=1 SV=1 && -	TF_bZIP
										novel.5868	120.302566867972	121.468443341511	132.795840720912	142.245002584888	133.861242810738	83.2761823691181	246.666387295365	192.221191356544	140.441925796197	276.878405786933	158.602804486526	242.603587377121	122.324879782523	209.569050349781	-0.778906	0.000639114949315096	0.0300051717316903	-	FR911530.1	27183	31511	-	4185	-	- && - && -	-
										novel.3133	2979.63679010496	3691.39026713578	3374.80199062855	1797.63315347211	3501.19507378625	2810.40722546488	2800.85704283769	1331.96749445431	735.709537886498	587.285056024627	1303.11493415956	1627.70081298371	3025.84408343209	1397.7724797244	1.11443280038081	0.000640965315178958	0.0300556996704568	-	FR905370.1	270289	292247	-	18907	-	- && sp|Q04202|TCB2_CAEBR Transposable element Tcb2 transposase OS=Caenorhabditis briggsae OX=6238 PE=3 SV=1 && -	-
										gene_GSONMT00076657001	0	1.78630063737517	0	1.90932889375689	1.80893571365862	0.655717971410379	21.5975177816218	8.35744310245844	5.15383213930997	7.57089390823645	0	12.2242117670642	1.02671386936684	9.15064978311515	-3.11234	0.000643362928746394	0.0301152701161089	GSONMT00076657001	HG973538.1	1736943	1753918	+	16976	protein_coding	- && sp|Q8WXH0|SYNE2_HUMAN Nesprin-2 OS=Homo sapiens OX=9606 GN=SYNE2 PE=1 SV=3 && -	-
										gene_GSONMT00033781001	1092.39027236364	9.82465350556341	52.3522064380517	1116.95740284778	3129.45878462941	187.535339823368	15.9139604706687	190.131830580929	66.9998178110296	107.074070987915	20.0039573226249	94.0323982081864	931.419776601302	82.3593392302257	3.49887396936461	0.000643787003460835	0.0301152701161089	GSONMT00033781001	FR927673.1	586	5841	-	5256	protein_coding	- && sp|P52792|HXK4_MOUSE Hexokinase-4 OS=Mus musculus OX=10090 GN=Gck PE=1 SV=1 && -	-
										gene_GSONMT00035015001	518.804819618131	333.145068870469	729.100240881159	310.265945235494	681.064296192469	379.660705446609	289.861422858609	271.616900829899	167.499544527574	235.779267427935	310.061338500686	313.127886033261	492.006846040722	264.657726696327	0.89521850636167	0.00064463886202546	0.0301177058999641	GSONMT00035015001	HG973522.1	1221805	1224314	-	2510	protein_coding	- && sp|Q62227|NR0B2_MOUSE Nuclear receptor subfamily 0 group B member 2 OS=Mus musculus OX=10090 GN=Nr0b2 PE=1 SV=1 && PF00104:Ligand-binding domain of nuclear hormone receptor	Miscellaneous
										gene_GSONMT00015365001	41.8910723915261	60.7342216707557	39.5833755995025	4.77332223439222	27.1340357048792	44.5888220559057	15.9139604706687	5.22340193903652	13.5288093656887	14.0602315438677	2.85770818894641	13.1645357491461	36.4508082761603	10.791441209559	1.73889751740849	0.00064539049370963	0.0301177058999641	GSONMT00015365001	FR908058.1	32210	41895	+	9686	protein_coding	- && - && -	-
										gene_GSONMT00079602001	29.0015116556719	18.7561566924392	20.4301293416787	28.6399334063533	18.9938249934155	21.6386930565425	39.7849011766718	43.8765762879068	68.2882758458571	27.0389068151302	50.0098933065622	47.956523086175	22.9100415243502	46.1591794197172	-1.0224	0.000648174394668093	0.0301904149431123	GSONMT00079602001	FR904323.1	33712	54155	-	20444	protein_coding	- && sp|O73746|TIMP3_XENLA Metalloproteinase inhibitor 3 OS=Xenopus laevis OX=8355 GN=timp3 PE=2 SV=1 && -	-
										novel.8462	9.66717055189064	15.1835554176889	45.9677910187771	18.1386244906904	12.6625499956103	3.93430782846227	4.54684584876249	6.26808232684383	0	5.40778136302603	1.42885409447321	2.82097194624559	17.5923332171866	3.41208926322519	2.37855779413618	0.000648503736222007	0.0301904149431123	-	FR932954.1	121	2825	-	2705	-	- && - && -	-
										gene_GSONMT00025356001	0	0	5.10753233541968	0	0.904467856829308	0	19.3240948572406	8.35744310245844	8.3749772263787	3.24466881781562	10.0019786613124	3.76129592832745	1.0020000320415	8.84407643225554	-3.35944	0.000650591335625821	0.0302513283796505	GSONMT00025356001	FR932102.1	10	4461	+	4452	protein_coding	- && sp|Q12788|TBL3_HUMAN Transducin beta-like protein 3 OS=Homo sapiens OX=9606 GN=TBL3 PE=1 SV=2 && -	-
										gene_GSONMT00075126001	98.8199656415488	313.495761859342	12.7688308385492	63.0078534939773	27.1340357048792	40.6545142274435	19.3240948572406	52.2340193903652	13.5288093656887	3.24466881781562	12.8596868502589	21.6274515878829	92.6468269609566	20.4697884782086	2.1784286637616	0.000652716875022376	0.0303138581215536	GSONMT00075126001	HG973540.1	1717914	1731016	-	13103	protein_coding	- && sp|P84466|LSS_BOVIN Lanosterol synthase OS=Bos taurus OX=9913 GN=LSS PE=1 SV=2 && -	-
										gene_GSONMT00027535001	51.5582429434168	72.3451758136942	38.3064925156476	41.0505712157731	112.154014246834	41.3102321988539	122.764837916587	120.13824459784	67.6440468284433	80.0351641727853	352.926961334882	181.483	59.4541214890366	154.165297232056	-1.3685	0.000654920418941222	0.0303798568528219	GSONMT00027535001	FR927161.1	1227	5570	-	4344	protein_coding	- && sp|A4FUZ6|HSDL2_BOVIN Hydroxysteroid dehydrogenase-like protein 2 OS=Bos taurus OX=9913 GN=HSDL2 PE=2 SV=1 && -	-
										gene_GSONMT00062389001	31.1497717783143	41.0849146596288	37.0296094317927	26.7306045125964	26.2295678480499	17.7043852280802	9.09369169752498	13.580845041495	12.8845803482749	18.3864566342885	5.71541637789283	15.0451837133098	29.9881422430771	12.4510289687977	1.23921816329757	0.000664479194341516	0.0307750851180331	GSONMT00062389001	FR904808.1	422033	434955	+	12923	protein_coding	- && sp|P35072|TCB1_CAEBR Transposable element Tcb1 transposase OS=Caenorhabditis briggsae OX=6238 PE=3 SV=1 && -	-
										gene_GSONMT00009649001	676.701938632345	489.446374640796	1373.92619822789	565.161352552039	812.212135432718	609.817713411652	276.220885312321	232.963726481029	344.01829529894	640.281313382282	405.794562830391	350.740845316535	754.544285482907	375.003271436916	1.00824277054222	0.000665025921136089	0.0307750851180331	GSONMT00009649001	FR937146.1	2094	2896	-	803	protein_coding	- && sp|Q9Y6A2|CP46A_HUMAN Cholesterol 24-hydroxylase OS=Homo sapiens OX=9606 GN=CYP46A1 PE=1 SV=1 && -	-
										gene_GSONMT00043138001	1488.74426499116	1842.56910745248	3305.85030410039	749.411590799578	1725.72467083032	315.400344248392	536.527810153974	686.355014789399	407.152739005488	228.208373519699	990.195887469932	570.776657123691	1571.28338040372	569.86941367703	1.4634931423163	0.000669416928847398	0.0309414067612251	GSONMT00043138001	FR926012.1	8	597	+	590	protein_coding	- && sp|Q86VU5|CMTD1_HUMAN Catechol O-methyltransferase domain-containing protein 1 OS=Homo sapiens OX=9606 GN=COMTD1 PE=1 SV=1 && -	-
										gene_GSONMT00059543001	82.7080147217311	68.7725745389439	52.3522064380517	76.3731557502755	151.046132090494	35.4087704561604	238.709407060031	114.914842658804	222.259011007742	56.2409261754707	460.091018420373	177.721232613472	77.7768089992762	211.656072989315	-1.44274	0.00067143053771815	0.0309795136161496	GSONMT00059543001	FR947013.1	317	2882	-	2566	protein_coding	- && sp|O93390|SPRC_COTJA SPARC OS=Coturnix japonica OX=93934 GN=SPARC PE=2 SV=1 && PF10591:Secreted protein acidic and rich in cysteine Ca binding region	-
										gene_GSONMT00081587001	9.66717055189064	6.25205223081308	26.8145447609533	4.77332223439222	1.80893571365862	10.4914875425661	0	3.13404116342191	1.93268705224124	0	1.42885409447321	0.940323982081864	9.96791883904566	1.2393177153697	2.94674948199909	0.000671837182939214	0.0309795136161496	GSONMT00081587001	FR904345.1	1758595	1776537	-	17943	protein_coding	- && sp|Q8NEA6|GLIS3_HUMAN Zinc finger protein GLIS3 OS=Homo sapiens OX=9606 GN=GLIS3 PE=1 SV=5 && -	zf-C2H2
										gene_GSONMT00076788001	575.733712868154	722.558607818255	476.277390277885	413.369705498366	530.018164101974	565.884609327157	383.07176275824	410.559392408271	358.835562699457	385.034033047453	330.065295823311	320.650477889915	547.307031648632	364.702754104441	0.586141935645635	0.000674508042647585	0.0310655840794557	GSONMT00076788001	FR904295.1	1438434	1465719	+	27286	protein_coding	- && sp|Q9Y5W7|SNX14_HUMAN Sorting nexin-14 OS=Homo sapiens OX=9606 GN=SNX14 PE=1 SV=3 && -	-
										novel.296	67.6701938632345	121.468443341511	19.1532462578238	84.010471325303	246.015257057572	48.523129884368	39.7849011766718	27.1616900829899	33.4999089055148	25.957350542525	45.7233310231426	32.9113393728652	97.8067902883021	34.1730868506182	1.52248965557807	0.000675303996369975	0.0310655840794557	-	FR904298.1	1983811	1988418	-	4570	-	- && - && -	-
										gene_GSONMT00081444001	254.56882453312	284.914951661339	352.419731143958	183.295573800661	288.525246328549	187.535339823368	127.31168376535	202.667995234617	150.105361057403	155.74410325515	121.452598030223	161.735724918081	258.543277881833	153.169577710137	0.750830370262295	0.000676105305374783	0.0310656385638832	GSONMT00081444001	FR904265.1	2037737	2047684	+	9948	protein_coding	- && - && -	-
										novel.5522	1.07413006132118	8.93150318687583	15.322597006259	0	9.04467856829308	1.96715391423114	0	0	0	1.08155627260521	0	0	6.05667712283004	0.180259378767534	4.52167379865933	0.000678262440729073	0.0311279166947364	-	FR910029.1	28227	29347	+	324	-	- && - && -	-
										gene_GSONMT00066259001	26.8532515330296	25.0082089232523	42.1371417672124	24.8212756188395	27.1340357048792	35.4087704561604	13.6405375462875	16.7148862049169	10.9518932960337	17.3049003616833	12.8596868502589	14.104859731228	30.2271140005622	14.2627939984014	1.08789107265469	0.000679960268388887	0.0311689933653683	GSONMT00066259001	FR904394.1	188278	215408	-	27131	protein_coding	- && sp|Q04202|TCB2_CAEBR Transposable element Tcb2 transposase OS=Caenorhabditis briggsae OX=6238 PE=3 SV=1 && -	-
										gene_GSONMT00049232001	3.22239018396355	10.717803824251	10.2150646708394	2.86399334063533	3.61787142731723	17.7043852280802	0	1.0446803878073	0.644229017413746	2.16311254521041	1.42885409447321	0.940323982081864	8.05691811251445	1.03686667116442	3.01454829609613	0.000683029281884542	0.0312725433836992	GSONMT00049232001	FR968657.1	184	606	-	423	protein_coding	- && - && PF00078:Reverse transcriptase (RNA-dependent DNA polymerase)	-
										gene_GSONMT00060865001	316.868368089749	297.419056122965	398.387522162735	296.900642979196	286.716310614891	327.858985705189	238.709407060031	225.650963766378	135.932	260.655061697855	167.175929053365	163.616372882244	320.691814279121	198.623342855696	0.69253951327593	0.000683830148167738	0.0312725433836992	GSONMT00060865001	FR914525.1	18783	21530	-	2748	protein_coding	- && sp|P00504|AATC_CHICK Aspartate aminotransferase, cytoplasmic OS=Gallus gallus OX=9031 GN=GOT1 PE=1 SV=3 && -	-
										gene_GSONMT00072455001	0	0	1.27688308385492	0	0	0	0	0	14.8172674005162	57.3224824480759	50.0098933065622	6.58226787457304	0.212813847309153	21.4553185049546	-6.47123	0.000686164113591	0.0313337339801556	GSONMT00072455001	FR904491.1	192524	200558	-	8035	protein_coding	- && sp|P35072|TCB1_CAEBR Transposable element Tcb1 transposase OS=Caenorhabditis briggsae OX=6238 PE=3 SV=1 && PF13358:DDE superfamily endonuclease	-
										gene_GSONMT00058272001	468.320706736036	496.591577190296	690.793748365512	236.756782825854	612.324739073441	499.657094214709	194.377660034596	164.014820885747	141.730383831024	217.392810793646	481.523829837471	235.080995520466	500.740774734308	239.020083483825	1.07029517268868	0.000686782249449143	0.0313337339801556	GSONMT00058272001	FR904956.1	215067	234050	-	18984	protein_coding	- && sp|Q9HCM9|TRI39_HUMAN E3 ubiquitin-protein ligase TRIM39 OS=Homo sapiens OX=9606 GN=TRIM39 PE=1 SV=2 && -	-
										gene_GSONMT00034184001	11.815430674533	11.6109541429386	5.10753233541968	0	13.5670178524396	0	0	0	0	1.08155627260521	0	0	7.01682250088848	0.180259378767534	4.74323762071359	0.000690378815741462	0.0314608543426972	GSONMT00034184001	FR917768.1	1475	3145	-	1671	protein_coding	- && sp|Q86WK6|AMGO1_HUMAN Amphoterin-induced protein 1 OS=Homo sapiens OX=9606 GN=AMIGO1 PE=1 SV=1 && PF13855:Leucine rich repeat	-
										novel.5451	69.8184539858769	59.8410713520681	81.7205173667149	70.6451690690048	169.135489227081	45.9002579987265	52.2887272607686	43.8765762879068	25.7691606965498	11.8971189986573	44.2944769286694	22.5677755699647	82.8434931665786	33.4489726237528	1.31620587093965	0.000692373775982664	0.0315147763497103	-	FR909758.1	38974	42370	+	3397	-	- && sp|Q9WV34|MPP2_MOUSE MAGUK p55 subfamily member 2 OS=Mus musculus OX=10090 GN=Mpp2 PE=1 SV=1 && -	-
										gene_GSONMT00038606001	16.1119509198177	26.7945095606275	21.7070124255336	38.1865778751377	53.3636035529292	20.3272571137217	6.82026877314373	6.26808232684383	12.8845803482749	10.8155627260521	17.1462491336785	13.1645357491461	29.4151519079613	11.1832131761899	1.40235520073995	0.000694141226428619	0.0315582286385451	GSONMT00038606001	FR918475.1	1346	13701	+	12356	protein_coding	- && sp|P06213|INSR_HUMAN Insulin receptor OS=Homo sapiens OX=9606 GN=INSR PE=1 SV=4 && -	-
										gene_GSONMT00046736001	169.712549688747	75.9177770884446	140.457139224041	191.887553822567	94.9691249670773	99.6691316543776	250.076521681937	263.259457727441	218.39363690326	170.885891071623	240.047487871499	244.484235341284	128.768879407542	231.191205099507	-0.847528	0.00069683732651759	0.0316437497536514	GSONMT00046736001	FR906296.1	92725	100392	+	7668	protein_coding	- && - && -	-
										gene_GSONMT00019263001	71.9667141085192	123.254743978886	108.535062127668	85.9198002190599	58.790410693905	83.2761823691181	136.405375462875	165.059501273554	106.297787873268	163.314997163386	212.899260076508	156.093781025589	88.6238189161928	156.678450479197	-0.819073	0.000698970848467767	0.0317035539282822	GSONMT00019263001	FR928581.1	1696	3259	-	1564	protein_coding	- && sp|Q9Y244|POMP_HUMAN Proteasome maturation protein OS=Homo sapiens OX=9606 GN=POMP PE=1 SV=1 && -	-
										novel.51	27.9273815943507	27.6876598793151	17.8763631739689	12.4106378094198	14.4714857092689	17.0486672566698	10.2304031597156	3.13404116342191	3.22114508706873	11.8971189986573	5.71541637789283	5.64194389249118	19.5703659038322	6.64001144654125	1.58606377167804	0.000704833109410663	0.0318669281544776	-	FR904265.1	2265888	2269335	+	3448	-	- && - && -	-
										gene_GSONMT00040586001	646.626296915352	281.342350386589	856.788549266651	1003.35233366924	369.022885586358	338.350473247755	1093.51642662738	1313.16324747378	1976.49462542537	618.650187930178	1318.83232919877	1428.35212878235	582.580481511991	1291.50149090631	-1.14964	0.000704951641450219	0.0318669281544776	GSONMT00040586001	FR904723.1	585499	607789	+	22291	protein_coding	- && sp|P02457|CO1A1_CHICK Collagen alpha-1(I) chain OS=Gallus gallus OX=9031 GN=COL1A1 PE=1 SV=3 && -	-
										novel.2034	31.1497717783143	16.9698560550641	20.4301293416787	30.5492623001102	44.3189249846361	30.1630266848774	50.0153043363874	148.344615068637	14.8172674005162	85.4429455358113	111.45061936891	69.5839746740579	28.9301618574468	79.9424543973867	-1.45805	0.000705035061162526	0.0318669281544776	-	FR904784.1	48250	51462	+	3213	-	- && - && -	-
										novel.6076	13.9636907971754	23.2219082858772	12.7688308385492	22.9119467250826	30.7519071321965	26.2287188564151	11.3671146219062	6.26808232684383	4.50960312189622	7.57089390823645	11.4308327557857	0	21.6411671058827	6.85775445577806	1.71465812539648	0.000708024010775164	0.0319648142352983	-	FR912518.1	422	2186	+	1729	-	- && sp|P35072|TCB1_CAEBR Transposable element Tcb1 transposase OS=Caenorhabditis briggsae OX=6238 PE=3 SV=1 && -	-
										novel.419	26.8532515330296	24.1150586045647	20.4301293416787	14.3199667031767	46.1278606982947	22.9501289993633	7.95698023533435	7.31276271465113	7.73074820896495	6.48933763563124	17.1462491336785	13.1645357491461	25.7993993133513	9.96676894623437	1.39934674148503	0.00071427854661067	0.0321829728232525	-	FR904314.1	1980162	1988430	-	3551	-	- && - && -	zf-C2H2
										gene_GSONMT00016350001	189.046890792528	455.506662530667	104.704412876103	64.9171823877342	40.7010535573189	203.928289108628	53.4254387229592	59.5467821050164	63.1344437065471	90.8507268988373	32.8636441728838	63.0017067994849	176.46741520883	60.4704570676214	1.54373331177155	0.000715057285569631	0.0321829728232525	GSONMT00016350001	FR905689.1	88735	112703	+	23969	protein_coding	- && sp|Q29512|HMDH_RABIT 3-hydroxy-3-methylglutaryl-coenzyme A reductase OS=Oryctolagus cuniculus OX=9986 GN=HMGCR PE=3 SV=1 && -	zf-BED
										gene_GSONMT00017606001	19.3343411037813	23.2219082858772	15.322597006259	38.1865778751377	28.9429714185379	21.6386930565425	65.9292648070561	34.4744527976411	55.4036954975822	52.9962573576551	34.292498267357	56.4194389249118	24.4411814576893	49.9192679420339	-1.02872	0.000715342954372506	0.0321829728232525	GSONMT00017606001	FR916627.1	1283	10140	-	8858	protein_coding	- && sp|Q98SW2|HIF1A_ONCMY Hypoxia-inducible factor 1-alpha OS=Oncorhynchus mykiss OX=8022 GN=hif1a PE=2 SV=1 && -	-
										gene_GSONMT00031685001	482.284397533211	621.632621806558	483.938688781015	256.804736210301	544.489649811243	500.312812186119	238.709407060031	334.297724098338	311.162615410839	310.406650237694	285.770818894641	272.69395480374	481.577151054741	292.173528417547	0.720682317554668	0.000717252448569607	0.0322315319075967	GSONMT00031685001	FR904641.1	735092	739500	-	4409	protein_coding	- && sp|Q9Y2D1|ATF5_HUMAN Cyclic AMP-dependent transcription factor ATF-5 OS=Homo sapiens OX=9606 GN=ATF5 PE=1 SV=4 && -	-
										gene_GSONMT00043029001	2.14826012264237	0	12.7688308385492	0	2.71340357048792	5.90146174269341	5.68355731095311	4.17872155122922	69.5767338806846	28.1204630877354	17.1462491336785	23.5080995520466	3.92199271239548	24.7023040860546	-2.69894	0.000720111445421269	0.0323225976646545	GSONMT00043029001	FR980201.1	3	1402	-	1400	protein_coding	- && sp|Q5BK65|LRC33_RAT Transforming growth factor beta activator LRRC33 OS=Rattus norvegicus OX=10116 GN=Nrros PE=2 SV=1 && -	-
										gene_GSONMT00074612001	0	0	1.27688308385492	0	0.904467856829308	0	7.95698023533435	6.26808232684383	25.1249316791361	0	0	5.64194389249118	0.363558490114038	7.49865635563424	-4.49836	0.000724146018887435	0.0324262432957067	GSONMT00074612001	FR904291.1	2009754	2011869	-	2116	protein_coding	- && sp|P50574|DLX2A_DANRE Homeobox protein Dlx2a OS=Danio rerio OX=7955 GN=dlx2a PE=2 SV=1 && PF12413:Homeobox protein distal-less-like N terminal	Homeobox
										gene_GSONMT00074360001	2961.3765790625	2403.46750758829	4619.7629973871	2470.67158852141	3642.29205945162	2815.65296923617	1514.09966763791	2145.7735165562	1910.78326564917	1207.01680022741	2523.35633083968	1781.91394604513	3152.20395020785	1847.15725449258	0.77104362260645	0.000724199601576886	0.0324262432957067	GSONMT00074360001	FR904523.1	904996	909291	-	4296	protein_coding	- && sp|Q6PBT6|GFRP_DANRE GTP cyclohydrolase 1 feedback regulatory protein OS=Danio rerio OX=7955 GN=gchfr PE=3 SV=1 && -	-
										gene_GSONMT00003424001	95.5975754575853	123.254743978886	164.717917817285	168.975607097484	66.9306214053688	114.750644996816	181.874	254.902014624982	526.979336244444	269.307511878696	114.308327557857	254.827799144185	122.371185125571	267.033137233444	-1.13084	0.000725631373938103	0.0324262432957067	GSONMT00003424001	FR905433.1	21302	25167	-	3866	protein_coding	- && sp|O14682|ENC1_HUMAN Ectoderm-neural cortex protein 1 OS=Homo sapiens OX=9606 GN=ENC1 PE=1 SV=2 && PF07707:BTB And C-terminal Kelch|PF00651:BTB/POZ domain	ZBTB
										gene_GSONMT00072699001	19.3343411037813	33.0465617914406	39.5833755995025	25.775940065718	46.1278606982947	22.2944110279529	5.68355731095311	19.8489273683388	18.6826415049986	6.48933763563124	11.4308327557857	6.58226787457304	31.0270817144483	11.4529274083801	1.41231992404197	0.000725761227630175	0.0324262432957067	GSONMT00072699001	FR904497.1	488454	503093	-	14640	protein_coding	- && sp|Q9JJV9|SCN5A_MOUSE Sodium channel protein type 5 subunit alpha OS=Mus musculus OX=10090 GN=Scn5a PE=1 SV=2 && -	-
[truncated: 4,627 more rows]

## Sheet: SLA vs.LLA
gene_id	SLA1	SLA2	SLA3	SLA4	SLA5	SLA6	LLA1	LLA2	LLA3	LLA4	LLA5	LLA6	SLA	LLA	log2FoldChange	pvalue	padj	gene_name	gene_chr	gene_start	gene_end	gene_strand	gene_length	gene_biotype	gene_description	Family
[truncated: 11,130 more rows]

[truncated: 1 more sheets: SLA vs.MLA]
