# Supplementary material for: Transcriptome-and Metabolome-Based Mechanisms of High-Temperature Adaptation in Triploid Rainbow Trout (Oncorhynchus mykiss)
Source: Biology (Basel). 2026 Jul 20;15(14):1194. doi: 10.3390/biology15141194 (PMC13405881; doi:10.3390/biology15141194)
Supplement: Supplementary file 1 [file biology-15-01194-s001.zip › Table S3 The detailed lists of GO enrichment of differentially expressed genes(DEGs).xlsx]

## Sheet: MLA vs.LLA
Category	GOID	Description	GeneRatio	BgRatio	pvalue	padj	geneID	geneName	Count	Up	Up_Gene_id	Down	Down_Gene_id
BP	GO:0006412	translation	17/425	47/3802	5.48674206308965e-06	0.000689709349264691	novel.6236/novel.4783/gene_GSONMT00003101001/gene_GSONMT00054331001/gene_GSONMT00055646001/novel.5317/gene_GSONMT00049783001/gene_GSONMT00065776001/gene_GSONMT00001334001/gene_GSONMT00007231001/gene_GSONMT00017180001/gene_GSONMT00050120001/novel.3847/novel.2472/gene_GSONMT00036141001/gene_GSONMT00006832001/gene_GSONMT00041640001	-/-/GSONMT00003101001/GSONMT00054331001/GSONMT00055646001/-/GSONMT00049783001/GSONMT00065776001/GSONMT00001334001/GSONMT00007231001/GSONMT00017180001/GSONMT00050120001/-/-/GSONMT00036141001/GSONMT00006832001/GSONMT00041640001	17	15	novel.6236/novel.4783/gene_GSONMT00003101001/gene_GSONMT00054331001/gene_GSONMT00055646001/novel.5317/gene_GSONMT00049783001/gene_GSONMT00065776001/gene_GSONMT00001334001/gene_GSONMT00007231001/gene_GSONMT00017180001/novel.2472/gene_GSONMT00036141001/gene_GSONMT00006832001/gene_GSONMT00041640001	2	gene_GSONMT00050120001/novel.3847
BP	GO:0043043	peptide biosynthetic process	17/425	48/3802	7.63515884794861e-06	0.000689709349264691	novel.6236/novel.4783/gene_GSONMT00003101001/gene_GSONMT00054331001/gene_GSONMT00055646001/novel.5317/gene_GSONMT00049783001/gene_GSONMT00065776001/gene_GSONMT00001334001/gene_GSONMT00007231001/gene_GSONMT00017180001/gene_GSONMT00050120001/novel.3847/novel.2472/gene_GSONMT00036141001/gene_GSONMT00006832001/gene_GSONMT00041640001	-/-/GSONMT00003101001/GSONMT00054331001/GSONMT00055646001/-/GSONMT00049783001/GSONMT00065776001/GSONMT00001334001/GSONMT00007231001/GSONMT00017180001/GSONMT00050120001/-/-/GSONMT00036141001/GSONMT00006832001/GSONMT00041640001	17	15	novel.6236/novel.4783/gene_GSONMT00003101001/gene_GSONMT00054331001/gene_GSONMT00055646001/novel.5317/gene_GSONMT00049783001/gene_GSONMT00065776001/gene_GSONMT00001334001/gene_GSONMT00007231001/gene_GSONMT00017180001/novel.2472/gene_GSONMT00036141001/gene_GSONMT00006832001/gene_GSONMT00041640001	2	gene_GSONMT00050120001/novel.3847
BP	GO:0043604	amide biosynthetic process	17/425	48/3802	7.63515884794861e-06	0.000689709349264691	novel.6236/novel.4783/gene_GSONMT00003101001/gene_GSONMT00054331001/gene_GSONMT00055646001/novel.5317/gene_GSONMT00049783001/gene_GSONMT00065776001/gene_GSONMT00001334001/gene_GSONMT00007231001/gene_GSONMT00017180001/gene_GSONMT00050120001/novel.3847/novel.2472/gene_GSONMT00036141001/gene_GSONMT00006832001/gene_GSONMT00041640001	-/-/GSONMT00003101001/GSONMT00054331001/GSONMT00055646001/-/GSONMT00049783001/GSONMT00065776001/GSONMT00001334001/GSONMT00007231001/GSONMT00017180001/GSONMT00050120001/-/-/GSONMT00036141001/GSONMT00006832001/GSONMT00041640001	17	15	novel.6236/novel.4783/gene_GSONMT00003101001/gene_GSONMT00054331001/gene_GSONMT00055646001/novel.5317/gene_GSONMT00049783001/gene_GSONMT00065776001/gene_GSONMT00001334001/gene_GSONMT00007231001/gene_GSONMT00017180001/novel.2472/gene_GSONMT00036141001/gene_GSONMT00006832001/gene_GSONMT00041640001	2	gene_GSONMT00050120001/novel.3847
BP	GO:0006518	peptide metabolic process	17/425	50/3802	1.43089149228114e-05	0.000969428986020473	novel.6236/novel.4783/gene_GSONMT00003101001/gene_GSONMT00054331001/gene_GSONMT00055646001/novel.5317/gene_GSONMT00049783001/gene_GSONMT00065776001/gene_GSONMT00001334001/gene_GSONMT00007231001/gene_GSONMT00017180001/gene_GSONMT00050120001/novel.3847/novel.2472/gene_GSONMT00036141001/gene_GSONMT00006832001/gene_GSONMT00041640001	-/-/GSONMT00003101001/GSONMT00054331001/GSONMT00055646001/-/GSONMT00049783001/GSONMT00065776001/GSONMT00001334001/GSONMT00007231001/GSONMT00017180001/GSONMT00050120001/-/-/GSONMT00036141001/GSONMT00006832001/GSONMT00041640001	17	15	novel.6236/novel.4783/gene_GSONMT00003101001/gene_GSONMT00054331001/gene_GSONMT00055646001/novel.5317/gene_GSONMT00049783001/gene_GSONMT00065776001/gene_GSONMT00001334001/gene_GSONMT00007231001/gene_GSONMT00017180001/novel.2472/gene_GSONMT00036141001/gene_GSONMT00006832001/gene_GSONMT00041640001	2	gene_GSONMT00050120001/novel.3847
BP	GO:0043603	cellular amide metabolic process	17/425	51/3802	1.92912816233353e-05	0.00104558746398477	novel.6236/novel.4783/gene_GSONMT00003101001/gene_GSONMT00054331001/gene_GSONMT00055646001/novel.5317/gene_GSONMT00049783001/gene_GSONMT00065776001/gene_GSONMT00001334001/gene_GSONMT00007231001/gene_GSONMT00017180001/gene_GSONMT00050120001/novel.3847/novel.2472/gene_GSONMT00036141001/gene_GSONMT00006832001/gene_GSONMT00041640001	-/-/GSONMT00003101001/GSONMT00054331001/GSONMT00055646001/-/GSONMT00049783001/GSONMT00065776001/GSONMT00001334001/GSONMT00007231001/GSONMT00017180001/GSONMT00050120001/-/-/GSONMT00036141001/GSONMT00006832001/GSONMT00041640001	17	15	novel.6236/novel.4783/gene_GSONMT00003101001/gene_GSONMT00054331001/gene_GSONMT00055646001/novel.5317/gene_GSONMT00049783001/gene_GSONMT00065776001/gene_GSONMT00001334001/gene_GSONMT00007231001/gene_GSONMT00017180001/novel.2472/gene_GSONMT00036141001/gene_GSONMT00006832001/gene_GSONMT00041640001	2	gene_GSONMT00050120001/novel.3847
CC	GO:0005840	ribosome	14/163	32/1574	8.53032248711005e-07	5.45940639175043e-05	novel.6236/novel.4783/gene_GSONMT00003101001/gene_GSONMT00054331001/gene_GSONMT00055646001/novel.5317/gene_GSONMT00049783001/gene_GSONMT00065776001/gene_GSONMT00001334001/gene_GSONMT00007231001/gene_GSONMT00017180001/novel.2472/gene_GSONMT00036141001/gene_GSONMT00041640001	-/-/GSONMT00003101001/GSONMT00054331001/GSONMT00055646001/-/GSONMT00049783001/GSONMT00065776001/GSONMT00001334001/GSONMT00007231001/GSONMT00017180001/-/GSONMT00036141001/GSONMT00041640001	14	14	novel.6236/novel.4783/gene_GSONMT00003101001/gene_GSONMT00054331001/gene_GSONMT00055646001/novel.5317/gene_GSONMT00049783001/gene_GSONMT00065776001/gene_GSONMT00001334001/gene_GSONMT00007231001/gene_GSONMT00017180001/novel.2472/gene_GSONMT00036141001/gene_GSONMT00041640001	0
CC	GO:1990904	ribonucleoprotein complex	14/163	36/1574	4.72451181803789e-06	0.000151184378177213	novel.6236/novel.4783/gene_GSONMT00003101001/gene_GSONMT00054331001/gene_GSONMT00055646001/novel.5317/gene_GSONMT00049783001/gene_GSONMT00065776001/gene_GSONMT00001334001/gene_GSONMT00007231001/gene_GSONMT00017180001/novel.2472/gene_GSONMT00036141001/gene_GSONMT00041640001	-/-/GSONMT00003101001/GSONMT00054331001/GSONMT00055646001/-/GSONMT00049783001/GSONMT00065776001/GSONMT00001334001/GSONMT00007231001/GSONMT00017180001/-/GSONMT00036141001/GSONMT00041640001	14	14	novel.6236/novel.4783/gene_GSONMT00003101001/gene_GSONMT00054331001/gene_GSONMT00055646001/novel.5317/gene_GSONMT00049783001/gene_GSONMT00065776001/gene_GSONMT00001334001/gene_GSONMT00007231001/gene_GSONMT00017180001/novel.2472/gene_GSONMT00036141001/gene_GSONMT00041640001	0
CC	GO:0005576	extracellular region	22/163	89/1574	4.75167806623929e-05	0.00101369132079772	gene_GSONMT00079635001/gene_GSONMT00055129001/gene_GSONMT00041033001/gene_GSONMT00066378001/gene_GSONMT00009584001/novel.4949/gene_GSONMT00039369001/gene_GSONMT00066948001/novel.8837/gene_GSONMT00078608001/gene_GSONMT00071022001/gene_GSONMT00076500001/gene_GSONMT00022557001/gene_GSONMT00027369001/gene_GSONMT00055651001/gene_GSONMT00072286001/gene_GSONMT00072442001/novel.3729/gene_GSONMT0004164100…	GSONMT00079635001/GSONMT00055129001/GSONMT00041033001/GSONMT00066378001/GSONMT00009584001/-/GSONMT00039369001/GSONMT00066948001/-/GSONMT00078608001/GSONMT00071022001/GSONMT00076500001/GSONMT00022557001/GSONMT00027369001/GSONMT00055651001/GSONMT00072286001/GSONMT00072442001/-/GSONMT00041641001/GSONMT00077637001/GSONMT00037697001/GSONMT00051137001	22	9	gene_GSONMT00079635001/gene_GSONMT00041033001/gene_GSONMT00009584001/novel.4949/gene_GSONMT00039369001/gene_GSONMT00055651001/novel.3729/gene_GSONMT00037697001/gene_GSONMT00051137001	13	gene_GSONMT00055129001/gene_GSONMT00066378001/gene_GSONMT00066948001/novel.8837/gene_GSONMT00078608001/gene_GSONMT00071022001/gene_GSONMT00076500001/gene_GSONMT00022557001/gene_GSONMT00027369001/gene_GSONMT00072286001/gene_GSONMT00072442001/gene_GSONMT00041641001/gene_GSONMT00077637001
CC	GO:0043228	non-membrane-bounded organelle	24/163	125/1574	0.00137823933424503	0.0176414634783363	novel.6236/novel.4783/gene_GSONMT00003101001/gene_GSONMT00054331001/gene_GSONMT00043905001/gene_GSONMT00055646001/gene_GSONMT00065365001/novel.5317/gene_GSONMT00049783001/novel.477/novel.8718/gene_GSONMT00065776001/gene_GSONMT00001334001/gene_GSONMT00053247001/gene_GSONMT00043362001/gene_GSONMT00007231001/gene_GSONMT00017180001/gene_GSONMT00071768001/novel.2472/gene_GSONMT00036141001/gene_GSONMT0…	-/-/GSONMT00003101001/GSONMT00054331001/GSONMT00043905001/GSONMT00055646001/GSONMT00065365001/-/GSONMT00049783001/-/-/GSONMT00065776001/GSONMT00001334001/GSONMT00053247001/GSONMT00043362001/GSONMT00007231001/GSONMT00017180001/GSONMT00071768001/-/GSONMT00036141001/GSONMT00052243001/-/GSONMT00003965001/GSONMT00041640001	24	18	novel.6236/novel.4783/gene_GSONMT00003101001/gene_GSONMT00054331001/gene_GSONMT00055646001/novel.5317/gene_GSONMT00049783001/novel.477/gene_GSONMT00065776001/gene_GSONMT00001334001/gene_GSONMT00053247001/gene_GSONMT00007231001/gene_GSONMT00017180001/novel.2472/gene_GSONMT00036141001/novel.9002/gene_GSONMT00003965001/gene_GSONMT00041640001	6	gene_GSONMT00043905001/gene_GSONMT00065365001/novel.8718/gene_GSONMT00043362001/gene_GSONMT00071768001/gene_GSONMT00052243001
CC	GO:0043232	intracellular non-membrane-bounded organelle	24/163	125/1574	0.00137823933424503	0.0176414634783363	novel.6236/novel.4783/gene_GSONMT00003101001/gene_GSONMT00054331001/gene_GSONMT00043905001/gene_GSONMT00055646001/gene_GSONMT00065365001/novel.5317/gene_GSONMT00049783001/novel.477/novel.8718/gene_GSONMT00065776001/gene_GSONMT00001334001/gene_GSONMT00053247001/gene_GSONMT00043362001/gene_GSONMT00007231001/gene_GSONMT00017180001/gene_GSONMT00071768001/novel.2472/gene_GSONMT00036141001/gene_GSONMT0…	-/-/GSONMT00003101001/GSONMT00054331001/GSONMT00043905001/GSONMT00055646001/GSONMT00065365001/-/GSONMT00049783001/-/-/GSONMT00065776001/GSONMT00001334001/GSONMT00053247001/GSONMT00043362001/GSONMT00007231001/GSONMT00017180001/GSONMT00071768001/-/GSONMT00036141001/GSONMT00052243001/-/GSONMT00003965001/GSONMT00041640001	24	18	novel.6236/novel.4783/gene_GSONMT00003101001/gene_GSONMT00054331001/gene_GSONMT00055646001/novel.5317/gene_GSONMT00049783001/novel.477/gene_GSONMT00065776001/gene_GSONMT00001334001/gene_GSONMT00053247001/gene_GSONMT00007231001/gene_GSONMT00017180001/novel.2472/gene_GSONMT00036141001/novel.9002/gene_GSONMT00003965001/gene_GSONMT00041640001	6	gene_GSONMT00043905001/gene_GSONMT00065365001/novel.8718/gene_GSONMT00043362001/gene_GSONMT00071768001/gene_GSONMT00052243001
MF	GO:0005198	structural molecule activity	20/677	50/5907	1.93947028664073e-07	3.9953087904799e-05	novel.6236/novel.4783/gene_GSONMT00019805001/gene_GSONMT00023146001/gene_GSONMT00003101001/gene_GSONMT00054331001/gene_GSONMT00041814001/gene_GSONMT00055646001/gene_GSONMT00067728001/novel.5317/gene_GSONMT00049783001/gene_GSONMT00065776001/gene_GSONMT00001334001/novel.5440/gene_GSONMT00007231001/gene_GSONMT00017180001/gene_GSONMT00015167001/novel.2472/gene_GSONMT00036141001/gene_GSONMT00041640001	-/-/GSONMT00019805001/GSONMT00023146001/GSONMT00003101001/GSONMT00054331001/GSONMT00041814001/GSONMT00055646001/GSONMT00067728001/-/GSONMT00049783001/GSONMT00065776001/GSONMT00001334001/-/GSONMT00007231001/GSONMT00017180001/GSONMT00015167001/-/GSONMT00036141001/GSONMT00041640001	20	14	novel.6236/novel.4783/gene_GSONMT00003101001/gene_GSONMT00054331001/gene_GSONMT00055646001/novel.5317/gene_GSONMT00049783001/gene_GSONMT00065776001/gene_GSONMT00001334001/gene_GSONMT00007231001/gene_GSONMT00017180001/novel.2472/gene_GSONMT00036141001/gene_GSONMT00041640001	6	gene_GSONMT00019805001/gene_GSONMT00023146001/gene_GSONMT00041814001/gene_GSONMT00067728001/novel.5440/gene_GSONMT00015167001
MF	GO:0003735	structural constituent of ribosome	14/677	30/5907	1.48332824615966e-06	0.000152782809354445	novel.6236/novel.4783/gene_GSONMT00003101001/gene_GSONMT00054331001/gene_GSONMT00055646001/novel.5317/gene_GSONMT00049783001/gene_GSONMT00065776001/gene_GSONMT00001334001/gene_GSONMT00007231001/gene_GSONMT00017180001/novel.2472/gene_GSONMT00036141001/gene_GSONMT00041640001	-/-/GSONMT00003101001/GSONMT00054331001/GSONMT00055646001/-/GSONMT00049783001/GSONMT00065776001/GSONMT00001334001/GSONMT00007231001/GSONMT00017180001/-/GSONMT00036141001/GSONMT00041640001	14	14	novel.6236/novel.4783/gene_GSONMT00003101001/gene_GSONMT00054331001/gene_GSONMT00055646001/novel.5317/gene_GSONMT00049783001/gene_GSONMT00065776001/gene_GSONMT00001334001/gene_GSONMT00007231001/gene_GSONMT00017180001/novel.2472/gene_GSONMT00036141001/gene_GSONMT00041640001	0

## Sheet: SLA vs.LLA
Category	GOID	Description	GeneRatio	BgRatio	pvalue	padj	geneID	geneName	Count	Up	Up_Gene_id	Down	Down_Gene_id
CC	GO:0044444	cytoplasmic part	52/347	137/1568	7.69359533539555e-06	0.000615487626831644	novel.1508/gene_GSONMT00041640001/gene_GSONMT00029493001/novel.6236/novel.4783/gene_GSONMT00033348001/gene_GSONMT00049783001/novel.5440/gene_GSONMT00065776001/gene_GSONMT00023924001/novel.2758/gene_GSONMT00016449001/gene_GSONMT00016676001/gene_GSONMT00061469001/gene_GSONMT00076002001/gene_GSONMT00027484001/gene_GSONMT00065739001/gene_GSONMT00007206001/gene_GSONMT00049391001/gene_GSONMT00039357001…	-/GSONMT00041640001/GSONMT00029493001/-/-/GSONMT00033348001/GSONMT00049783001/-/GSONMT00065776001/GSONMT00023924001/-/GSONMT00016449001/GSONMT00016676001/GSONMT00061469001/GSONMT00076002001/GSONMT00027484001/GSONMT00065739001/GSONMT00007206001/GSONMT00049391001/GSONMT00039357001/GSONMT00054453001/-/GSONMT00036141001/GSONMT00025493001/GSONMT00019057001/GSONMT00054634001/-/GSONMT00003101001/GSONMT0…	52	19	gene_GSONMT00041640001/novel.6236/novel.4783/gene_GSONMT00049783001/gene_GSONMT00065776001/novel.10754/gene_GSONMT00036141001/gene_GSONMT00025493001/novel.6541/gene_GSONMT00003101001/gene_GSONMT00069563001/gene_GSONMT00030298001/novel.11129/novel.1271/novel.1575/gene_GSONMT00055646001/gene_GSONMT00023505001/novel.10171/gene_GSONMT00007231001	33	novel.1508/gene_GSONMT00029493001/gene_GSONMT00033348001/novel.5440/gene_GSONMT00023924001/novel.2758/gene_GSONMT00016449001/gene_GSONMT00016676001/gene_GSONMT00061469001/gene_GSONMT00076002001/gene_GSONMT00027484001/gene_GSONMT00065739001/gene_GSONMT00007206001/gene_GSONMT00049391001/gene_GSONMT00039357001/gene_GSONMT00054453001/gene_GSONMT00019057001/gene_GSONMT00054634001/gene_GSONMT0005740600…
CC	GO:0005737	cytoplasm	59/347	175/1568	0.000120936604007502	0.00483746416030007	gene_GSONMT00029979001/novel.1508/gene_GSONMT00063678001/gene_GSONMT00041640001/gene_GSONMT00029493001/novel.6236/novel.4783/gene_GSONMT00033348001/gene_GSONMT00049585001/gene_GSONMT00049783001/gene_GSONMT00051986001/novel.5440/gene_GSONMT00065776001/gene_GSONMT00023924001/novel.2758/gene_GSONMT00016449001/gene_GSONMT00016676001/gene_GSONMT00061469001/gene_GSONMT00076002001/gene_GSONMT00027484001…	GSONMT00029979001/-/GSONMT00063678001/GSONMT00041640001/GSONMT00029493001/-/-/GSONMT00033348001/GSONMT00049585001/GSONMT00049783001/GSONMT00051986001/-/GSONMT00065776001/GSONMT00023924001/-/GSONMT00016449001/GSONMT00016676001/GSONMT00061469001/GSONMT00076002001/GSONMT00027484001/GSONMT00065739001/GSONMT00007206001/GSONMT00049391001/GSONMT00039357001/GSONMT00054453001/-/GSONMT00049147001/GSONMT000…	59	23	gene_GSONMT00063678001/gene_GSONMT00041640001/novel.6236/novel.4783/gene_GSONMT00049585001/gene_GSONMT00049783001/gene_GSONMT00051986001/gene_GSONMT00065776001/novel.10754/gene_GSONMT00036141001/gene_GSONMT00025493001/novel.6541/gene_GSONMT00003101001/gene_GSONMT00069563001/novel.2381/gene_GSONMT00030298001/novel.11129/novel.1271/novel.1575/gene_GSONMT00055646001/gene_GSONMT00023505001/novel.1017…	36	gene_GSONMT00029979001/novel.1508/gene_GSONMT00029493001/gene_GSONMT00033348001/novel.5440/gene_GSONMT00023924001/novel.2758/gene_GSONMT00016449001/gene_GSONMT00016676001/gene_GSONMT00061469001/gene_GSONMT00076002001/gene_GSONMT00027484001/gene_GSONMT00065739001/gene_GSONMT00007206001/gene_GSONMT00049391001/gene_GSONMT00039357001/gene_GSONMT00054453001/gene_GSONMT00049147001/gene_GSONMT0001905700…
CC	GO:0005576	extracellular region	34/347	94/1568	0.000962395300537271	0.0256638746809939	gene_GSONMT00041033001/gene_GSONMT00003567001/gene_GSONMT00051137001/gene_GSONMT00039369001/gene_GSONMT00079635001/gene_GSONMT00009584001/gene_GSONMT00037697001/gene_GSONMT00055129001/gene_GSONMT00066948001/gene_GSONMT00007962001/gene_GSONMT00026569001/gene_GSONMT00031645001/novel.8837/gene_GSONMT00055651001/novel.4949/gene_GSONMT00076500001/gene_GSONMT00066378001/novel.4078/gene_GSONMT0007860800…	GSONMT00041033001/GSONMT00003567001/GSONMT00051137001/GSONMT00039369001/GSONMT00079635001/GSONMT00009584001/GSONMT00037697001/GSONMT00055129001/GSONMT00066948001/GSONMT00007962001/GSONMT00026569001/GSONMT00031645001/-/GSONMT00055651001/-/GSONMT00076500001/GSONMT00066378001/-/GSONMT00078608001/GSONMT00010619001/-/GSONMT00029495001/GSONMT00077637001/GSONMT00022557001/GSONMT00046833001/GSONMT0001252…	34	14	gene_GSONMT00041033001/gene_GSONMT00051137001/gene_GSONMT00039369001/gene_GSONMT00079635001/gene_GSONMT00009584001/gene_GSONMT00037697001/gene_GSONMT00055651001/novel.4949/novel.4078/gene_GSONMT00029495001/novel.8533/gene_GSONMT00002532001/gene_GSONMT00062737001/gene_GSONMT00059623001	20	gene_GSONMT00003567001/gene_GSONMT00055129001/gene_GSONMT00066948001/gene_GSONMT00007962001/gene_GSONMT00026569001/gene_GSONMT00031645001/novel.8837/gene_GSONMT00076500001/gene_GSONMT00066378001/gene_GSONMT00078608001/gene_GSONMT00010619001/novel.6114/gene_GSONMT00077637001/gene_GSONMT00022557001/gene_GSONMT00046833001/gene_GSONMT00012525001/gene_GSONMT00076852001/gene_GSONMT00072286001/gene_GSON…

## Sheet: SLA vs.MLA
Category	GOID	Description	GeneRatio	BgRatio	pvalue	padj	geneID	geneName	Count	Up	Up_Gene_id	Down	Down_Gene_id
MF	GO:0009055	electron transfer activity	7/818	11/5863	0.000198459386074339	0.0386995802844962	gene_GSONMT00000013001/gene_GSONMT00033049001/gene_GSONMT00064180001/gene_GSONMT00058803001/gene_GSONMT00026011001/gene_GSONMT00079887001/gene_GSONMT00080865001	GSONMT00000013001/GSONMT00033049001/GSONMT00064180001/GSONMT00058803001/GSONMT00026011001/GSONMT00079887001/GSONMT00080865001	7	4	gene_GSONMT00000013001/gene_GSONMT00058803001/gene_GSONMT00026011001/gene_GSONMT00079887001	3	gene_GSONMT00033049001/gene_GSONMT00064180001/gene_GSONMT00080865001
