# Supplementary material for: Transcriptome-and Metabolome-Based Mechanisms of High-Temperature Adaptation in Triploid Rainbow Trout (Oncorhynchus mykiss)
Source: Biology (Basel). 2026 Jul 20;15(14):1194. doi: 10.3390/biology15141194 (PMC13405881; doi:10.3390/biology15141194)
Supplement: Supplementary file 1 [file biology-15-01194-s001.zip › Table S4 The detailed lists of KEGG pathway annotation for differentially expressed genes in the MLA vs. LLA.xlsx]

## Sheet: Ribosome
gene_id	MLA1	MLA2	MLA3	MLA4	MLA5	MLA6	LLA1	LLA2	LLA3	LLA4	LLA5	LLA6
novel.6236	83	88	87	80	106	114	27	37	45	25	41	32
gene_GSONMT00066384001	1279	1910	2516	1124	1236	2474	526	783	1029	873	466	795
novel.4555	619	940	1079	613	874	568	288	398	552	354	253	399
gene_GSONMT00048510001	1419	1849	2619	1240	1492	2249	524	75	1293	863	342	460
gene_GSONMT00006165001	1465	2247	1939	1173	1637	2117	722	986	1453	1000	695	984
gene_GSONMT00008989001	2286	3880	2825	1548	2865	2786	976	1285	2023	1514	1056	1467
gene_GSONMT00054368001	4255	6162	6477	2758	4161	5812	2035	2437	3926	2683	1551	2430
gene_GSONMT00021260001	1368	2411	1715	1212	1925	1614	613	895	1197	1102	649	833
novel.4783	1863	2465	2463	1662	1852	2092	773	1349	1594	1148	756	1109
gene_GSONMT00080851001	5675	8324	9028	2667	4680	6235	2390	2351	3962	2695	2269	2749
gene_GSONMT00018055001	4397	6251	7116	3678	4195	7106	2157	3282	4024	3089	1798	2740
gene_GSONMT00039640001	967	1272	1404	533	936	1042	371	533	808	549	325	492
gene_GSONMT00073116001	7342	10138	13417	5899	5892	11141	3854	4967	7370	4305	2399	4283
gene_GSONMT00025088001	3948	6861	6478	2632	4601	7827	2141	2416	4416	3135	1844	2488
gene_GSONMT00061770001	3764	5930	5650	3747	3643	4665	1527	2598	3546	2921	1607	2430
gene_GSONMT00003101001	6238	8239	9806	3515	5427	7815	2766	3888	5636	3143	2150	3290
gene_GSONMT00015495001	6295	9833	10034	4555	6518	7997	3276	4473	5801	3875	2759	3816
gene_GSONMT00046116001	6289	8565	11582	5110	5588	8435	3180	4253	5290	4363	2411	3717
gene_GSONMT00030465001	6867	7945	15136	2968	6375	9930	3853	2675	5889	3087	2729	3625
gene_GSONMT00054331001	9768	13688	17590	4898	8395	12068	4662	4668	9008	4523	4423	5373
gene_GSONMT00037103001	1305	2107	1953	1050	1448	1244	591	955	920	925	568	783
gene_GSONMT00027688001	6033	9851	8099	3222	6435	8846	3150	3119	6702	3677	2988	3723
gene_GSONMT00062311001	400	758	507	377	467	421	244	294	334	314	183	237
gene_GSONMT00070382001	838	1664	1145	629	934	578	358	410	669	702	291	348
gene_GSONMT00033837001	1240	2217	2392	982	1978	1653	610	988	1320	979	710	949
gene_GSONMT00055995001	1731	2871	2609	2029	3056	1335	681	1084	1504	1784	778	1027
gene_GSONMT00004890001	6439	10986	7964	3042	7242	8774	3460	2782	7123	3728	3062	3911
gene_GSONMT00023515001	1747	2561	2723	1444	1804	2813	895	1214	1578	1501	980	1177
gene_GSONMT00071227001	7658	12401	10630	4702	7012	7856	3409	4144	6383	5800	2990	4427
gene_GSONMT00002830001	3278	5157	4665	2246	3135	4268	1966	2180	3358	2121	1472	2161
gene_GSONMT00009413001	5929	7586	12507	4111	3942	6958	2759	3955	4628	3509	2202	3455
gene_GSONMT00024810001	4294	6960	6346	4063	4721	5781	2463	3927	4295	3114	2174	3212
gene_GSONMT00003298001	4004	5748	6378	2171	3598	5356	2200	2342	3674	2551	1758	2246
gene_GSONMT00064297001	1840	2901	3629	1113	2026	2958	1179	1294	1931	1229	899	1230
gene_GSONMT00048013001	2281	3694	2539	1895	2391	3851	1141	1663	2022	2033	1287	1736
gene_GSONMT00060282001	9629	16832	16184	3834	9591	11176	5779	3900	9183	4298	4699	5405
gene_GSONMT00017923001	1019	1817	1382	975	1371	1491	710	795	1112	978	576	755
gene_GSONMT00016173001	362	672	577	355	421	595	211	321	372	336	208	287
gene_GSONMT00072520001	15248	20945	23330	9458	14847	15888	8098	9081	13699	9731	7210	9034
gene_GSONMT00055646001	8373	12245	12389	5670	7074	9314	4604	6008	5583	5469	3529	5170
gene_GSONMT00056661001	1094	1548	985	651	1495	1774	587	673	1137	798	555	883
gene_GSONMT00040345001	6170	8870	11454	4097	5020	8926	3493	3966	6266	3949	3074	3920
gene_GSONMT00070381001	1325	2043	1490	571	1006	1635	604	872	961	609	519	816
gene_GSONMT00076712001	44	67	41	44	56	85	64	94	92	93	64	74
gene_GSONMT00017786001	12651	20209	13354	9813	14130	12583	5736	9427	12979	8971	6019	7979
gene_GSONMT00067682001	6407	9138	8069	4090	6620	7157	3585	4036	6534	3819	3211	4328
gene_GSONMT00062820001	5108	7427	9430	3808	4441	6968	3004	3426	5695	3342	2500	3539
gene_GSONMT00008158001	4028	5131	6153	2741	4256	5348	1867	2594	3944	3433	1822	2613
gene_GSONMT00071585001	2650	4428	4273	1822	2841	3710	1587	1770	2846	1944	1487	2003
gene_GSONMT00068715001	2066	3129	3218	1976	2098	2352	1321	1832	1894	1445	1073	1367
gene_GSONMT00054816001	8939	13579	16636	7900	7034	8458	4922	7026	8462	5716	3718	5884
gene_GSONMT00049783001	5437	7845	7033	3505	4701	4901	2658	3629	4460	3461	2324	3378
gene_GSONMT00059971001	4618	7086	6718	3329	4395	6049	2447	3752	5261	2989	2301	3204
gene_GSONMT00079187001	6435	6311	15336	5209	5370	8853	3380	5248	6516	3177	3169	4414
gene_GSONMT00018528001	2585	4333	3527	1224	2705	3334	1332	1267	2671	1493	1540	1683
gene_GSONMT00012659001	5053	7829	7861	3404	4845	7102	3273	3220	5303	3763	2588	3728
gene_GSONMT00019491001	13575	20455	24254	7414	13378	16004	8991	8149	13963	7533	6643	9055
gene_GSONMT00040719001	1281	1942	1601	945	1327	2021	785	930	1486	1043	695	959
gene_GSONMT00025217001	4153	5842	6781	3434	4008	5121	1946	3569	3903	3361	1909	2828
gene_GSONMT00049815001	4209	7519	4831	2718	4433	7144	2271	2807	4904	3749	2127	3035
gene_GSONMT00039204001	3078	4858	5126	2301	2438	4386	1634	1912	3587	2380	1628	2082
gene_GSONMT00016165001	6413	9556	10384	5426	5508	7072	3591	4517	5955	4976	3102	4551
gene_GSONMT00026141001	7304	10512	11344	5631	7007	7782	4021	5911	6648	5196	3358	4831
gene_GSONMT00071884001	6903	10708	9678	3962	5976	6694	3700	4387	7247	3618	3119	4298
gene_GSONMT00004292001	6679	9730	8171	4690	6986	7436	3960	4673	7464	3786	3633	4755
gene_GSONMT00049793001	4211	5360	7403	3852	3647	5507	2588	3548	4043	3112	1936	2952
gene_GSONMT00072011001	3185	3943	5067	2202	2532	3971	1672	2466	2988	2132	1299	2034
gene_GSONMT00009154001	4465	6937	6159	2608	4389	5780	2305	2986	5224	2803	2371	3022
gene_GSONMT00049086001	10548	16593	14689	7133	9142	15887	5341	7929	11606	8968	4356	7282
gene_GSONMT00065776001	1027	1341	1031	709	840	1119	447	633	839	725	435	812
gene_GSONMT00001334001	3557	6188	7295	1420	4136	5852	2495	1491	4089	2460	2111	2333
gene_GSONMT00043219001	3098	4665	3939	2985	3323	4584	1709	3128	3980	2413	1544	2495
gene_GSONMT00056072001	3023	4691	4655	1728	3109	5057	1998	1983	3810	2101	1646	2132
gene_GSONMT00017258001	132	201	291	112	90	95	44	42	176	86	68	66
gene_GSONMT00008554001	7880	10604	13289	6397	6323	9804	3709	5995	7451	7256	3018	4958
gene_GSONMT00054944001	3082	5113	5298	1521	3488	4142	1874	1562	3591	1795	1993	2152
gene_GSONMT00038161001	3024	5194	5844	1972	3936	4119	2190	2187	3539	2035	1999	2291
gene_GSONMT00077605001	278	424	303	249	258	287	172	212	343	103	132	189
gene_GSONMT00060653001	2496	3995	2592	1792	2172	2778	1661	1572	3159	1464	1169	1127
gene_GSONMT00080692001	6661	7794	11734	4446	5156	5576	4091	4289	5869	3428	2850	3990
gene_GSONMT00013024001	2937	5183	3186	1973	3248	2867	1576	2288	2853	1612	1701	2026
gene_GSONMT00045976001	1945	2766	2948	1392	1870	2068	910	1582	2203	1315	962	1235
gene_GSONMT00069769001	3500	4510	5081	3275	3744	3313	1964	2996	2780	2857	1645	2412
gene_GSONMT00033474001	1162	1889	1604	916	1177	1655	573	1062	1316	750	706	993
gene_GSONMT00054109001	3000	3869	4545	2591	2518	3510	1480	2576	2624	2419	1311	2188
gene_GSONMT00007231001	32827	41439	58639	21319	21780	30013	17380	22753	27226	18091	14885	21422
gene_GSONMT00070599001	3653	5711	5663	2255	4111	4725	2408	2586	4355	2267	2230	2631
gene_GSONMT00062896001	8318	11295	13975	7281	6988	9067	4391	7712	8281	6215	3265	5769
gene_GSONMT00016982001	3547	4701	4781	3127	2538	5511	1811	2583	3417	3304	1776	2413
gene_GSONMT00046892001	8715	10454	17090	5895	6739	6498	5159	5771	6809	4799	4052	5526
gene_GSONMT00017180001	2457	3863	3453	1200	2501	4837	1359	1554	3334	1673	1316	2048
gene_GSONMT00034732001	6095	8745	10651	3910	5617	7297	4134	3913	6273	3888	3469	4462
gene_GSONMT00004831001	1477	2448	2113	1147	1512	2372	901	942	1703	1587	836	1052
gene_GSONMT00081736001	6692	9912	11591	5559	6292	7650	4140	5532	7673	4489	3779	5138
gene_GSONMT00050175001	5167	7791	8130	3158	4887	7668	3511	3009	6612	3882	2803	3638
gene_GSONMT00017406001	3685	3856	5908	3084	2975	4339	1801	3127	3176	2598	1773	2568
gene_GSONMT00024798001	6111	9311	8853	4145	5398	7465	3871	4456	6401	4432	3228	4266
gene_GSONMT00013059001	4180	6334	5802	2709	4115	5600	2530	2680	5305	2803	2553	2984
gene_GSONMT00053044001	4802	8041	5583	3560	4990	5702	2556	3533	5103	4333	2462	3564
gene_GSONMT00045431001	680	1494	573	538	1192	820	370	633	866	437	390	619
gene_GSONMT00027911001	1038	1675	1351	767	1010	1508	656	827	1257	796	569	861
gene_GSONMT00066101001	779	1166	922	450	733	805	475	477	844	442	387	561
gene_GSONMT00053299001	4300	6152	6765	3440	4182	4110	2209	4164	4180	2960	1923	3030
gene_GSONMT00057778001	8399	12951	11904	5711	8518	8316	4956	6657	8689	5032	4884	5951
gene_GSONMT00012123001	236	520	229	173	543	325	178	147	300	108	215	195
gene_GSONMT00028733001	5789	8836	7858	4731	4957	6929	3267	4841	5688	4517	3054	4640
gene_GSONMT00080145001	1576	2390	1908	1225	1925	2220	976	1222	1734	1545	902	1300
gene_GSONMT00001722001	3913	6535	5062	1554	4081	4601	2558	1779	4564	2149	2116	2567
gene_GSONMT00041541001	9049	13368	14962	7920	7332	8504	5596	7310	8593	6707	4488	6480
gene_GSONMT00068233001	2258	3944	2371	1700	2518	2348	1311	1933	2397	1664	1210	1674
gene_GSONMT00075450001	38	38	23	38	27	78	26	24	29	27	8	18
gene_GSONMT00081643001	2078	3165	2793	1780	1738	2283	1265	1867	2354	1422	951	1563
gene_GSONMT00036141001	458	1257	516	648	1085	346	289	452	552	406	419	311
gene_GSONMT00053510001	2607	4209	2931	2030	2641	3041	1551	1888	2780	2198	1507	2092
gene_GSONMT00020801001	18013	26157	25738	12437	16904	16284	9403	15854	16396	12035	8758	12475
gene_GSONMT00013276001	2695	4044	3320	1923	2537	3957	1434	2037	2911	2735	1187	2037
gene_GSONMT00049179001	580	1374	720	511	1074	905	397	423	875	498	565	488
gene_GSONMT00015821001	2507	3673	4351	2308	2730	2735	1674	2247	2657	2329	1178	2044
gene_GSONMT00069328001	7831	11153	10792	5394	6686	13124	4146	5963	8498	7676	3770	6058
gene_GSONMT00072514001	4889	7124	7197	4141	3952	5867	2709	3830	5179	4333	2472	3723
gene_GSONMT00068765001	3421	4442	6450	2054	3253	3610	2143	2222	3497	2462	1905	2488
gene_GSONMT00010613001	29	111	68	23	102	36	24	29	41	34	34	14
gene_GSONMT00081416001	666	849	1069	560	535	570	346	552	585	515	253	490
gene_GSONMT00072031001	1899	3398	2591	1666	2327	2937	1103	1819	2103	2200	1066	1490
gene_GSONMT00043348001	4110	6410	4406	3195	4817	5089	2502	3852	4308	3152	2369	3416
gene_GSONMT00054468001	144	285	214	170	355	129	111	134	187	144	115	90
gene_GSONMT00076764001	3525	5293	4951	2278	3488	4278	2066	2682	3907	2675	2174	2437
gene_GSONMT00060254001	8722	14324	14595	3889	8680	10268	6167	4824	9500	4851	5825	6309
gene_GSONMT00047176001	748	1128	822	489	698	689	416	474	972	482	364	529
gene_GSONMT00005010001	1698	2460	2606	1797	1944	2475	1217	1659	1699	1977	881	1417
gene_GSONMT00036258001	6629	10404	9399	5828	6055	8542	3914	6560	7110	6096	3437	5103
gene_GSONMT00010959001	7874	11563	12317	5321	7001	7369	4417	6464	9273	5273	4123	5444
gene_GSONMT00039974001	1533	2235	2045	1263	1561	1777	1026	1357	1382	1194	959	1217
gene_GSONMT00007747001	6054	8495	8617	4538	6259	5393	3595	4696	6174	4762	3447	4273
gene_GSONMT00066996001	5791	9098	6683	3717	6412	6394	3227	4659	7686	4030	3275	4197
gene_GSONMT00041640001	16709	22344	23889	12204	13867	11017	8901	14130	16156	10816	6391	11303
gene_GSONMT00056242001	24	19	57	18	25	25	22	10	8	12	18	7
gene_GSONMT00020818001	4473	6649	5518	4033	4430	4770	2571	4254	4087	3996	2427	3418
gene_GSONMT00041092001	10281	17008	13141	5927	10599	8703	6527	7689	11604	5585	5710	7505

## Sheet: Tryptophan metabolism
gene_id	MLA1	MLA2	MLA3	MLA4	MLA5	MLA6	LLA1	LLA2	LLA3	LLA4	LLA5	LLA6
gene_GSONMT00082031001	233	187	224	165	209	166	345	427	580	460	283	400
gene_GSONMT00047467001	70	90	85	133	92	95	19	41	51	24	30	34
novel.10711	0	0	0	0	0	0	0	0	0	0	0	0
gene_GSONMT00072318001	134	230	152	191	272	152	205	40	117	137	77	138
gene_GSONMT00000555001	25	9	26	16	15	0	7	9	4	12	0	2
gene_GSONMT00057775001	996	1315	881	975	746	946	676	646	695	552	306	652
gene_GSONMT00008479001	0	0	0	0	0	0	0	0	0	0	0	0
gene_GSONMT00050186001	0	0	0	0	0	0	0	0	0	0	0	0
gene_GSONMT00077300001	516	312	342	282	253	344	170	193	274	186	189	219
gene_GSONMT00043490001	50	22	102	67	103	75	92	449	1185	192	108	268
gene_GSONMT00017757001	241	312	288	205	336	270	86	79	118	163	56	100
gene_GSONMT00052513001	145	201	188	163	220	154	249	305	389	306	451	377
gene_GSONMT00040646001	306	218	266	197	244	208	266	201	255	177	426	333
gene_GSONMT00067274001	186	152	211	140	179	135	779	586	706	677	828	818
gene_GSONMT00077299001	492	304	337	275	248	336	5	5	5	6	6	5
gene_GSONMT00067314001	193	160	217	146	185	141	1	12	3	0	5	8
gene_GSONMT00060039001	164	131	178	124	153	118	912	923	928	1310	948	1201
gene_GSONMT00047468001	83	101	92	140	97	104	0	2	1	3	0	2
gene_GSONMT00047466001	64	81	76	121	84	88	10	2	8	6	2	9
gene_GSONMT00032740001	277	350	314	239	384	301	1323	1551	2039	1578	1441	1868
gene_GSONMT00074654001	138	165	192	147	183	142	10	7	5	14	8	6
gene_GSONMT00039222001	225	294	251	194	310	236	330	175	293	301	459	328
gene_GSONMT00032292001	153	186	210	162	201	158	37	25	21	28	48	32
gene_GSONMT00021168001	174	223	195	149	245	181	0	9	50	8	0	2
gene_GSONMT00074803001	226	236	404	229	240	406	16556	16849	26622	23136	13412	18588
gene_GSONMT00014810001	3769	4131	2576	4835	4749	4888	5210	4975	4227	5074	5780	5738
gene_GSONMT00060642001	161	148	204	136	171	130	1406	1427	997	2708	1542	1750
gene_GSONMT00078064001	207	265	234	176	263	199	5	0	1	0	1	4
gene_GSONMT00064911001	124	143	172	119	146	111	1181	976	1126	983	919	1151

## Sheet: Steroid biosynthesis
gene_id	MLA1	MLA2	MLA3	MLA4	MLA5	MLA6	LLA1	LLA2	LLA3	LLA4	LLA5	LLA6
gene_GSONMT00050906001	21794	29293	16855	16294	30208	14938	369	177	302	283	361	367
gene_GSONMT00038774001	32428	52425	40896	22385	59432	18986	203	223	279	235	169	217
gene_GSONMT00071943001	40081	46737	27568	39132	59516	39676	172	166	239	168	153	181
gene_GSONMT00069791001	22539	28328	25527	20988	30939	25875	164	241	202	233	155	248
gene_GSONMT00019263001	72	168	165	129	103	164	120	158	165	151	149	166
gene_GSONMT00015207001	44751	67536	20643	45685	59927	38671	403	407	386	359	300	454
gene_GSONMT00004734001	48	111	73	47	87	82	92	154	167	94	97	126
gene_GSONMT00081952001	77	156	140	99	92	119	161	145	184	124	116	134
gene_GSONMT00043035001	36	100	76	73	80	125	119	108	176	104	142	134
gene_GSONMT00001314001	20	12	22	18	0	1	9	32	27	28	4	14
gene_GSONMT00018463001	37	51	55	21	29	21	30	74	64	55	40	51
gene_GSONMT00071350001	45	75	45	25	30	31	105	79	158	61	115	107
gene_GSONMT00018747001	203	259	284	248	193	312	222	263	334	205	199	273
gene_GSONMT00071530001	109	325	201	178	235	296	153	236	226	252	166	192
gene_GSONMT00001309001	0	2	4	17	31	43	2	1	1	1	5	4
gene_GSONMT00071573001	35	89	50	83	55	137	197	216	341	135	49	189
gene_GSONMT00045658001	86	190	109	111	114	197	230	155	200	112	195	201
gene_GSONMT00010772001	61	79	57	57	83	83	101	82	110	121	121	125
gene_GSONMT00072982001	90	141	119	141	66	177	112	108	140	118	78	141
gene_GSONMT00019811001	53	79	56	38	44	106	115	57	166	63	144	141
gene_GSONMT00001311001	108	182	91	85	7	16	77	265	270	288	90	168
gene_GSONMT00008401001	80	75	93	64	62	80	73	86	129	75	83	105
gene_GSONMT00066005001	43	113	133	51	28	134	45	87	92	55	56	56
gene_GSONMT00004493001	114	146	143	138	132	188	162	201	198	185	117	141
gene_GSONMT00060382001	51	135	109	86	50	137	195	134	213	80	129	149
gene_GSONMT00003774001	117	247	200	141	149	281	192	167	170	203	98	163
gene_GSONMT00016852001	176	123	150	162	174	207	205	182	235	206	207	285
gene_GSONMT00038516001	59	82	58	38	56	121	43	77	89	85	37	64
gene_GSONMT00074989001	381	820	633	505	545	755	569	595	681	650	564	645
gene_GSONMT00049280001	55	59	62	38	26	80	17	83	67	81	15	48
gene_GSONMT00010412001	294	474	319	303	328	419	317	423	414	380	311	477
gene_GSONMT00054839001	33	81	58	66	56	62	61	43	71	57	47	58

## Sheet: Proteasome
gene_id	MLA1	MLA2	MLA3	MLA4	MLA5	MLA6	LLA1	LLA2	LLA3	LLA4	LLA5	LLA6
gene_GSONMT00050906001	21794	29293	16855	16294	30208	14938	369	177	302	283	361	367
gene_GSONMT00038774001	32428	52425	40896	22385	59432	18986	203	223	279	235	169	217
gene_GSONMT00071943001	40081	46737	27568	39132	59516	39676	172	166	239	168	153	181
gene_GSONMT00069791001	22539	28328	25527	20988	30939	25875	164	241	202	233	155	248
gene_GSONMT00019263001	72	168	165	129	103	164	120	158	165	151	149	166
gene_GSONMT00015207001	44751	67536	20643	45685	59927	38671	403	407	386	359	300	454
gene_GSONMT00004734001	48	111	73	47	87	82	92	154	167	94	97	126
gene_GSONMT00081952001	77	156	140	99	92	119	161	145	184	124	116	134
gene_GSONMT00043035001	36	100	76	73	80	125	119	108	176	104	142	134
gene_GSONMT00001314001	20	12	22	18	0	1	9	32	27	28	4	14
gene_GSONMT00018463001	37	51	55	21	29	21	30	74	64	55	40	51
gene_GSONMT00071350001	45	75	45	25	30	31	105	79	158	61	115	107
gene_GSONMT00018747001	203	259	284	248	193	312	222	263	334	205	199	273
gene_GSONMT00071530001	109	325	201	178	235	296	153	236	226	252	166	192
gene_GSONMT00001309001	0	2	4	17	31	43	2	1	1	1	5	4
gene_GSONMT00071573001	35	89	50	83	55	137	197	216	341	135	49	189
gene_GSONMT00045658001	86	190	109	111	114	197	230	155	200	112	195	201
gene_GSONMT00010772001	61	79	57	57	83	83	101	82	110	121	121	125
gene_GSONMT00072982001	90	141	119	141	66	177	112	108	140	118	78	141
gene_GSONMT00019811001	53	79	56	38	44	106	115	57	166	63	144	141
gene_GSONMT00001311001	108	182	91	85	7	16	77	265	270	288	90	168
gene_GSONMT00008401001	80	75	93	64	62	80	73	86	129	75	83	105
gene_GSONMT00066005001	43	113	133	51	28	134	45	87	92	55	56	56
gene_GSONMT00004493001	114	146	143	138	132	188	162	201	198	185	117	141
gene_GSONMT00060382001	51	135	109	86	50	137	195	134	213	80	129	149
gene_GSONMT00003774001	117	247	200	141	149	281	192	167	170	203	98	163
gene_GSONMT00016852001	176	123	150	162	174	207	205	182	235	206	207	285
gene_GSONMT00038516001	59	82	58	38	56	121	43	77	89	85	37	64
gene_GSONMT00074989001	381	820	633	505	545	755	569	595	681	650	564	645
gene_GSONMT00049280001	55	59	62	38	26	80	17	83	67	81	15	48
gene_GSONMT00010412001	294	474	319	303	328	419	317	423	414	380	311	477
gene_GSONMT00054839001	33	81	58	66	56	62	61	43	71	57	47	57

## Sheet: ECM-receptor interaction
gene_id	MLA1	MLA2	MLA3	MLA4	MLA5	MLA6	LLA1	LLA2	LLA3	LLA4	LLA5	LLA6
gene_GSONMT00019222001	1311	1668	1534	1430	2087	1798	1426	1485	1608	1952	1760	1784
gene_GSONMT00017387001	1722	1012	1140	1343	2691	1185	1837	1454	1126	2201	1188	1818
gene_GSONMT00055129001	1234	1784	1286	1212	1314	1596	2101	3087	2119	1193	5267	3599
gene_GSONMT00047087001	803	72	1225	1460	1375	1687	3818	2632	4518	2579	3350	3771
gene_GSONMT00017586001	1909	1607	1015	1185	1213	911	1535	1089	2283	1133	1672	1480
gene_GSONMT00023148001	2606	2375	1897	1889	2807	1940	2615	3178	2277	3806	3261	3434
gene_GSONMT00044124001	1789	1822	1114	1181	1271	1154	2537	1950	2715	1578	2539	2554
gene_GSONMT00000976001	2366	1182	1250	1661	1803	1881	2116	2298	2266	2105	1994	2403
gene_GSONMT00069826001	866	520	574	578	686	389	1213	879	999	639	1536	1377
gene_GSONMT00019805001	1833	1372	1355	1267	1446	1068	912	923	928	1310	948	1201
gene_GSONMT00023146001	1745	1573	964	1183	1079	983	1654	1732	1586	1795	2371	2247
gene_GSONMT00040586001	1808	2568	2196	1866	2626	2552	1687	2225	1989	3458	1953	2385
gene_GSONMT00032074001	1112	6085	844	2431	1313	4917	7751	5137	13954	6905	5473	8411
gene_GSONMT00017587001	1909	1607	1015	1185	1213	911	1535	1089	2283	1133	1672	1480
gene_GSONMT00067899001	1318	1146	1154	1048	1336	932	1218	1291	2088	822	1026	1278
gene_GSONMT00051843001	6152	5888	4492	4592	4611	6204	3049	2608	2746	2331	3622	3332
gene_GSONMT00019296001	1767	1576	1314	1375	1220	1340	1452	1286	1916	882	1971	1978
gene_GSONMT00048738001	2435	3096	2882	2421	3146	2587	2789	1638	2205	1722	2058	2221
gene_GSONMT00035955001	1453	1008	1185	989	1033	831	714	1241	845	1494	761	921
gene_GSONMT00069825001	1530	1640	1695	1528	1428	2374	1480	1586	2708	2198	1617	1911
gene_GSONMT00058561001	1205	1204	1596	1028	1145	1130	1318	1118	1182	1139	1833	1747
gene_GSONMT00019473001	1315	1295	778	1024	2081	963	1075	1279	817	1705	1011	1304
gene_GSONMT00070727001	475	559	607	524	717	556	779	586	706	677	828	818
gene_GSONMT0005923001	3520	1724	10452	3561	1481	1909	10296	10587	1971	14879	2636	9760
gene_GSONMT00012133001	2869	2027	1348	1199	1222	336	892	4986	10348	9640	1923	4125
novel.6601	1846	2501	2301	1819	2260	2863	2310	1122	1565	1678	1596	1322
gene_GSONMT00021453001	7703	6628	4770	5284	7101	5776	5073	4284	5718	4692	3654	4550
gene_GSONMT00049142001	3131	2433	1872	2021	2431	1962	1970	2217	3227	2062	1719	2420
gene_GSONMT00000792001	1448	2603	1608	1504	1383	1582	1715	3273	1695	1587	2466	2535
gene_GSONMT00019131001	890	1257	1317	1012	1254	1277	899	1128	1289	978	791	994
gene_GSONMT00003710001	3875	3088	3356	3147	3732	3347	6075	3256	4379	3454	3800	4961
gene_GSONMT00059493001	4133	4139	3034	3017	3089	2630	2405	1841	1781	1427	1307	2208
gene_GSONMT00024689001	1611	1150	837	1280	1416	1899	1938	1370	1123	573	1368	1695
gene_GSONMT00057917001	2246	2829	2744	2118	2057	2284	1159	1447	1995	1484	902	1381
gene_GSONMT00046774001	1440	1883	1363	1586	1700	1522	945	1679	6214	401	1213	1636
gene_GSONMT00004182001	11532	8891	9145	8267	5705	8859	2198	4043	4697	2338	2418	3737
gene_GSONMT00022872001	503	188	51	525	280	1200	1099	798	482	426	8400	4190
gene_GSONMT00015167001	1515	1410	1225	1069	1460	1041	858	584	666	740	845	837
novel.6308	1221	1263	1965	1267	1280	1511	1625	1192	1637	1229	1151	1423
gene_GSONMT00022470001	1441	2068	2424	1821	1947	1869	1405	1082	1132	1463	915	1354
gene_GSONMT00030246001	801	1642	735	2033	547	8691	990	1168	1055	624	1116	1252
gene_GSONMT00047089001	1165	1329	3813	2431	3116	736	2625	2202	1275	1142	543	912
gene_GSONMT00040585001	1808	1403	1266	1530	2476	1525	1083	1219	1069	2069	798	1159
gene_GSONMT00058103001	1507	457	772	669	386	271	2417	853	3091	923	1893	2029
gene_GSONMT00058502001	1205	1204	1596	1028	1145	1130	1318	1118	1182	1139	1833	1747
gene_GSONMT00034821001	1106	1183	1493	1100	1253	1252	953	1283	842	1200	1080	1250
novel.4787	3323	2571	1906	1953	1753	2442	773	1349	1594	1148	756	1109
gene_GSONMT00041112001	932	1026	861	920	1155	1277	805	1305	1740	1414	894	1246
gene_GSONMT00049706001	1506	3479	2269	2171	2334	2423	1128	1871	1646	1752	1209	1814
gene_GSONMT00037697001	1280	1785	1750	1371	1377	1461	774	1071	1233	1247	733	875
novel.7002	15713	4121	12952	3652	5647	6885	3804	3865	2641	5334	9455	3033
gene_GSONMT00019834001	1369	1280	1816	1260	1548	1204	1719	1833	1619	1437	1379	1956
gene_GSONMT00059755001	1148	1695	1559	1314	2073	1001	2555	1445	2896	3010	1602	2127
novel.7448	1585	1352	1314	1158	1059	885	2552	1632	1696	1996	1919	2402
gene_GSONMT00052607001	1693	2108	1357	1500	1565	1302	963	1260	1200	1363	963	1136
gene_GSONMT00072218001	1379	1073	1280	1132	1470	1312	920	1131	1135	1272	856	1111
gene_GSONMT00075505001	3014	3332	3472	2865	2998	2943	1172	1325	1723	1237	611	1330
gene_GSONMT00070726001	109	312	226	16	70	127	77	124	106	30	116	102
gene_GSONMT00032417001	1731	2414	1226	1781	2565	2221	2932	2366	1712	4360	5261	4253
novel.8866	3435	1924	2412	2094	2211	2178	2405	2502	2325	1596	2978	2790
gene_GSONMT00061727001	7704	5822	4897	4712	4553	5161	1527	2598	3546	2921	1607	2430
