# Supplementary material for: Transcriptome-and Metabolome-Based Mechanisms of High-Temperature Adaptation in Triploid Rainbow Trout (Oncorhynchus mykiss)
Source: Biology (Basel). 2026 Jul 20;15(14):1194. doi: 10.3390/biology15141194 (PMC13405881; doi:10.3390/biology15141194)
Supplement: Supplementary file 1 [file biology-15-01194-s001.zip › Table S5 The detailed lists of KEGG pathway annotation for differentially expressed genes in the LA vs. LLA .xlsx]

## Sheet: Ribosome
gene_id	SLA1	SLA2	SLA3	SLA4	SLA5	SLA6	LLA1	LLA2	LLA3	LLA4	LLA5	LLA6
novel.4555	1267	1219	778	720	788	828	288	398	552	354	253	399
gene_GSONMT00021260001	2900	2827	1603	1895	1786	1995	613	895	1197	1102	649	833
gene_GSONMT00041541001	14141	11972	11385	11330	12826	13450	5596	7310	8593	6707	4488	6480
gene_GSONMT00061770001	7704	5822	4897	4712	4553	5161	1527	2598	3546	2921	1607	2430
gene_GSONMT00041640001	25375	21945	19932	20045	21125	23575	8901	14130	16156	10816	6391	11303
gene_GSONMT00033837001	2649	2534	1789	1609	1651	1701	610	988	1320	979	710	949
gene_GSONMT00024810001	6820	6066	5972	5378	5091	5911	2463	3927	4295	3114	2174	3212
gene_GSONMT00046116001	8137	7532	6673	6476	7171	8711	3180	4253	5290	4363	2411	3717
gene_GSONMT00015821001	4744	4130	3899	3357	3823	3691	1674	2247	2657	2329	1178	2044
gene_GSONMT00062311001	757	878	491	482	523	646	244	294	334	314	183	237
novel.6236	131	142	56	102	162	153	27	37	45	25	41	32
gene_GSONMT00006165001	2153	2435	1543	1628	1472	1784	722	986	1453	1000	695	984
gene_GSONMT00073116001	11002	8830	8015	7443	6968	7829	3854	4967	7370	4305	2399	4283
gene_GSONMT00012659001	8223	6797	5291	6117	6124	6693	3273	3220	5303	3763	2588	3728
gene_GSONMT00066384001	1855	1760	1233	1226	1365	1392	526	783	1029	873	466	795
gene_GSONMT00070382001	1259	1589	920	885	895	1123	358	410	669	702	291	348
gene_GSONMT00018055001	7034	6874	4845	4611	4913	4779	2157	3282	4024	3089	1798	2740
gene_GSONMT00015495001	9664	8126	6281	6321	6342	6796	3276	4473	5801	3875	2759	3816
novel.4783	3323	2571	1906	1953	1753	2442	773	1349	1594	1148	756	1109
gene_GSONMT00069769001	5330	5781	4025	4330	4922	4631	1964	2996	2780	2857	1645	2412
gene_GSONMT00054816001	12940	10458	8747	9276	10385	11850	4922	7026	8462	5716	3718	5884
gene_GSONMT00017786001	16226	17406	12939	13366	12508	18457	5736	9427	12979	8971	6019	7979
gene_GSONMT00062896001	12809	11191	9823	9702	11288	11267	4391	7712	8281	6215	3265	5769
gene_GSONMT00007747001	10657	6917	7099	7343	8025	8828	3595	4696	6174	4762	3447	4273
gene_GSONMT00055995001	3627	3776	2132	2041	1974	2580	681	1084	1504	1784	778	1027
gene_GSONMT00081643001	2613	2637	2428	2308	2349	2657	1265	1867	2354	1422	951	1563
gene_GSONMT00049793001	6188	5040	4807	4526	5064	5048	2588	3548	4043	3112	1936	2952
gene_GSONMT00027911001	1579	1742	1248	1249	1084	1175	656	827	1257	796	569	861
gene_GSONMT00037103001	2232	1790	1327	1350	1305	1374	591	955	920	925	568	783
gene_GSONMT00061432001	608	596	628	594	552	621	248	288	326	402	267	351
gene_GSONMT00002830001	5249	3912	2949	3446	2967	4158	1966	2180	3358	2121	1472	2161
gene_GSONMT00016165001	8893	8917	6634	6596	7799	6261	3591	4517	5955	4976	3102	4551
gene_GSONMT00040719001	1787	1859	1340	1489	1311	1509	785	930	1486	1043	695	959
gene_GSONMT00049783001	6752	5740	4621	4954	5009	5214	2658	3629	4460	3461	2324	3378
gene_GSONMT00054109001	4063	3716	3345	3450	3485	3448	1480	2576	2624	2419	1311	2188
gene_GSONMT00080145001	3028	2278	1772	1971	1850	2403	976	1222	1734	1545	902	1300
gene_GSONMT00065776001	1041	1710	997	1217	975	1012	447	633	839	725	435	812
gene_GSONMT00061846001	1507	457	772	669	386	271	2417	853	3091	923	1893	2029
gene_GSONMT00008989001	4729	3701	1878	2356	2172	2007	976	1285	2023	1514	1056	1467
gene_GSONMT00017406001	4461	3760	4168	3780	4110	4196	1801	3127	3176	2598	1773	2568
gene_GSONMT00072520001	20981	14170	13556	13542	15559	13875	8098	9081	13699	9731	7210	9034
gene_GSONMT00039204001	4649	4098	3378	2908	3397	2816	1634	1912	3587	2380	1628	2082
gene_GSONMT00008554001	10797	9458	8133	8661	9584	9648	3709	5995	7451	7256	3018	4958
gene_GSONMT00020801001	26522	20212	19431	17704	20043	18513	9403	15854	16396	12035	8758	12475
gene_GSONMT00016173001	722	607	454	411	479	408	211	321	372	336	208	287
gene_GSONMT00053044001	7224	7497	5018	5164	5345	5087	2556	3533	5103	4333	2462	3564
gene_GSONMT00068715001	2975	2712	1801	2224	2708	2923	1321	1832	1894	1445	1073	1367
gene_GSONMT00025217001	5804	5097	4680	3981	4600	4427	1946	3569	3903	3361	1909	2828
gene_GSONMT00043348001	5697	5355	4906	4342	4211	4598	2502	3852	4308	3152	2369	3416
gene_GSONMT00045431001	1381	1149	821	838	628	784	370	633	866	437	390	619
gene_GSONMT00009413001	7443	5318	4394	5049	5169	5070	2759	3955	4628	3509	2202	3455
gene_GSONMT00072514001	6252	5320	5570	5180	5627	5182	2709	3830	5179	4333	2472	3723
gene_GSONMT00026141001	10363	8150	6703	6997	7846	6858	4021	5911	6648	5196	3358	4831
gene_GSONMT00043219001	4690	4137	4008	3379	2893	3902	1709	3128	3980	2413	1544	2495
gene_GSONMT00081416001	960	762	734	677	734	583	346	552	585	515	253	490
gene_GSONMT00071227001	10098	8659	5549	6451	7613	6380	3409	4144	6383	5800	2990	4427
gene_GSONMT00054468001	410	322	204	177	224	170	111	134	187	144	115	90
gene_GSONMT00025088001	5988	5944	3514	3575	3800	3421	2141	2416	4416	3135	1844	2488
gene_GSONMT00048510001	2055	1740	1252	1224	1177	1070	524	75	1293	863	342	460
gene_GSONMT00054368001	5338	3794	2965	3550	3850	3397	2035	2437	3926	2683	1551	2430
gene_GSONMT00081539001	303	377	251	300	353	298	149	130	206	229	132	253
gene_GSONMT00016982001	4116	3964	3543	3624	4160	3908	1811	2583	3417	3304	1776	2413
gene_GSONMT00048908001	918	871	635	707	771	789	412	598	711	566	337	536
gene_GSONMT00010613001	89	63	56	51	55	51	24	29	41	34	34	14
gene_GSONMT00039640001	1094	803	612	698	663	776	371	533	808	549	325	492
gene_GSONMT00046007001	5674	4228	3000	3506	3547	3301	1701	2675	3864	2392	1840	2718
gene_GSONMT00028733001	7918	6919	6035	5557	5360	5585	3267	4841	5688	4517	3054	4640
gene_GSONMT00049815001	6888	6274	4113	4211	3971	3825	2271	2807	4904	3749	2127	3035
gene_GSONMT00048013001	3766	3160	2368	2347	2074	2114	1141	1663	2022	2033	1287	1736
gene_GSONMT00034195001	1763	1400	887	968	1115	659	540	640	649	688	600	625
gene_GSONMT00070381001	1371	885	1042	1029	976	1117	604	872	961	609	519	816
gene_GSONMT00005010001	2558	2581	1988	2098	2300	2227	1217	1659	1699	1977	881	1417
gene_GSONMT00017923001	1962	1521	971	1155	1181	1017	710	795	1112	978	576	755
gene_GSONMT00036258001	10577	8784	6849	7057	7086	7694	3914	6560	7110	6096	3437	5103
gene_GSONMT00081736001	10024	7326	6433	6608	6498	6334	4140	5532	7673	4489	3779	5138
gene_GSONMT00049086001	13087	12256	9850	9797	8360	11520	5341	7929	11606	8968	4356	7282
novel.10754	603	571	318	279	286	396	197	210	228	364	139	180
gene_GSONMT00053299001	5537	4304	4173	4192	4653	4308	2209	4164	4180	2960	1923	3030
gene_GSONMT00058481001	268	333	308	259	242	208	162	291	344	285	152	238
gene_GSONMT00036141001	1062	803	572	514	656	528	289	452	552	406	419	311
gene_GSONMT00072031001	3469	3071	2148	2196	2244	2222	1103	1819	2103	2200	1066	1490
gene_GSONMT00020818001	6676	6068	4465	4550	5487	4206	2571	4254	4087	3996	2427	3418
gene_GSONMT00072575001	623	851	681	659	678	964	852	1035	1282	886	703	940
gene_GSONMT00059971001	6057	4696	4104	3811	4256	4308	2447	3752	5261	2989	2301	3204
gene_GSONMT00045976001	3124	2469	1860	1716	1672	1461	910	1582	2203	1315	962	1235
gene_GSONMT00027609001	758	401	225	235	202	184	405	407	1250	332	734	575
gene_GSONMT00040345001	7790	5252	5215	5347	5586	4709	3493	3966	6266	3949	3074	3920
gene_GSONMT00020044001	27	88	48	68	58	48	18	26	37	39	30	11
gene_GSONMT00003101001	7597	5249	4041	4346	5438	3668	2766	3888	5636	3143	2150	3290
gene_GSONMT00077449001	240	153	109	158	124	284	117	82	135	138	60	53
gene_GSONMT00023515001	2643	2450	1442	1685	1544	1471	895	1214	1578	1501	980	1177
gene_GSONMT00069563001	83	161	84	118	132	109	62	62	98	80	61	64
gene_GSONMT00042823001	103	213	108	144	148	149	68	120	121	87	60	91
gene_GSONMT00076891001	4459	5611	4282	3816	3698	3426	1924	3367	3869	3350	2141	3319
gene_GSONMT00010959001	14519	7522	6463	7588	8630	6660	4417	6464	9273	5273	4123	5444
gene_GSONMT00067682001	7588	5776	4533	5035	5269	5492	3585	4036	6534	3819	3211	4328
gene_GSONMT00047176001	895	754	657	637	575	631	416	474	972	482	364	529
gene_GSONMT00072011001	3839	2635	2605	2576	2562	2640	1672	2466	2988	2132	1299	2034
gene_GSONMT00071884001	9757	6140	4874	5405	5476	4684	3700	4387	7247	3618	3119	4298
gene_GSONMT00055646001	8457	7536	6271	6401	7563	5886	4604	6008	5583	5469	3529	5170
gene_GSONMT00061847001	8123	2814	3795	3740	3226	1780	7705	3658	8880	4071	5057	6144
gene_GSONMT00023281001	4395	3058	2841	2656	2962	2791	2063	2682	3149	1781	1821	2365
gene_GSONMT00068233001	3150	2791	2017	2176	1708	1836	1311	1933	2397	1664	1210	1674
gene_GSONMT00003435001	11	6	4	5	16	20	16	17	55	17	18	9
gene_GSONMT00024798001	8030	5873	5215	5197	5174	4944	3871	4456	6401	4432	3228	4266
gene_GSONMT00049179001	1282	1122	609	600	588	646	397	423	875	498	565	488
gene_GSONMT00039009001	1970	1873	1424	1494	1835	1618	948	1174	1360	1641	950	1244
gene_GSONMT00004292001	8792	6177	5302	5637	5310	5401	3960	4673	7464	3786	3633	4755
gene_GSONMT00069366001	408	401	326	322	355	450	242	310	248	276	235	279
gene_GSONMT00007231001	40737	22822	24673	25314	27509	21742	17380	22753	27226	18091	14885	21422

## Sheet: Carbon metabolism
gene_id	SLA1	SLA2	SLA3	SLA4	SLA5	SLA6	LLA1	LLA2	LLA3	LLA4	LLA5	LLA6
gene_GSONMT00077926001	13974	24598	23612	17631	10792	25458	3678	4198	6765	3672	3632	4734
gene_GSONMT00024074001	11064	3096	13329	7017	3867	4612	1257	1397	1338	1013	1222	1295
gene_GSONMT00082031001	233	187	224	165	209	166	345	427	580	460	283	400
gene_GSONMT00010550001	28	24	29	33	65	16	126	118	150	170	178	175
gene_GSONMT00071663001	1348	1215	892	902	664	1161	463	365	545	161	114	369
novel.9447	281	205	471	253	275	336	107	147	174	85	98	129
gene_GSONMT00032740001	1035	904	1203	843	953	813	1323	1551	2039	1578	1441	1868
gene_GSONMT00051370001	35	25	33	23	13	45	112	71	91	85	41	79
gene_GSONMT00009326001	614	458	680	580	1097	714	254	219	281	286	262	261
gene_GSONMT00054689001	236	174	137	120	142	114	371	323	393	191	336	396
novel.4762	122	112	52	72	66	38	99	280	395	361	112	182
gene_GSONMT00053924001	226	207	191	189	206	280	47	102	228	64	34	84
gene_GSONMT00050993001	3486	3631	3352	3056	4193	3237	1721	1899	1755	2207	946	1841
gene_GSONMT00060865001	529	327	462	309	492	412	210	216	211	241	117	174
gene_GSONMT00030022001	132	206	181	174	186	237	34	65	128	113	63	37
gene_GSONMT00036879001	143	142	118	107	140	104	102	162	183	132	115	123
gene_GSONMT00040066001	407	267	287	225	264	210	239	222	245	200	232	213
gene_GSONMT00024059001	420	317	339	245	274	243	255	260	293	226	257	232
novel.5647	113	122	80	76	86	66	89	102	126	78	90	89
gene_GSONMT00009795001	349	272	337	251	286	237	222	227	257	202	225	207
gene_GSONMT00080423001	139	110	116	92	108	88	82	89	106	78	88	83
gene_GSONMT00069408001	145	127	120	100	130	97	102	113	129	94	108	98
gene_GSONMT00030907001	231	172	187	137	167	133	129	139	164	117	132	122
gene_GSONMT00012878001	258	188	215	157	187	153	143	153	184	128	146	136
gene_GSONMT00016130001	320	235	274	198	238	190	173	183	214	157	177	162
gene_GSONMT00005117001	384	280	331	241	281	227	199	209	244	179	203	188
gene_GSONMT00058882001	447	328	390	281	328	270	229	243	283	203	233	213
gene_GSONMT00038626001	510	374	453	328	378	303	259	273	319	233	263	243
gene_GSONMT00063417001	573	417	500	361	408	333	289	303	353	253	283	263
gene_GSONMT00070304001	636	463	556	401	448	368	319	333	389	273	313	293
gene_GSONMT00080933001	700	511	613	441	488	398	349	363	419	303	333	313
gene_GSONMT00055315001	763	554	670	481	528	428	379	393	449	333	363	343
gene_GSONMT00023780001	826	600	726	521	568	458	409	423	479	363	393	373
gene_GSONMT00051667001	889	640	783	561	608	488	439	453	509	393	423	403
gene_GSONMT00031667001	952	680	836	601	648	518	469	483	539	423	453	433
gene_GSONMT00024062001	1015	720	890	641	688	548	500	513	569	453	483	463
gene_GSONMT00080518001	1078	760	943	681	728	578	530	543	599	483	513	493
gene_GSONMT00040244001	1141	800	1000	721	768	608	560	573	629	513	543	523
gene_GSONMT00063051001	1204	840	1053	761	808	638	600	613	669	543	573	553
gene_GSONMT00040319001	1267	880	1106	801	848	668	630	643	699	573	603	583
gene_GSONMT00050270001	1330	920	1160	841	888	698	660	673	729	603	633	613
gene_GSONMT00045863001	1393	960	1213	881	928	728	690	703	759	633	663	643
gene_GSONMT00057337001	1456	1000	1266	921	968	758	720	733	789	663	693	673
gene_GSONMT00015017001	1519	1040	1320	961	1008	788	750	763	819	693	723	703
gene_GSONMT00007775001	1582	1080	1373	1001	1048	818	780	793	849	723	753	733
gene_GSONMT00014535001	1645	1120	1426	1041	1088	848	810	823	879	753	783	763
gene_GSONMT00033027001	1708	1160	1480	1081	1128	878	840	853	909	783	813	793
gene_GSONMT00001957001	1771	1200	1533	1121	1168	908	870	883	939	813	843	823
gene_GSONMT00023998001	1834	1240	1586	1161	1208	938	900	913	969	843	873	853
gene_GSONMT00059704001	1897	1280	1640	1201	1248	968	930	943	999	873	903	883
gene_GSONMT00075776001	1960	1320	1693	1241	1288	998	960	973	1029	903	933	913
gene_GSONMT00069555001	2023	1360	1746	1281	1328	1028	990	1003	1059	933	963	943
gene_GSONMT00056789001	2086	1400	1800	1321	1368	1058	1020	1033	1089	963	993	973
novel.458	2149	1440	1853	1361	1408	1088	1050	1063	1119	993	1023	1003
gene_GSONMT00023870001	2212	1480	1906	1401	1448	1118	1080	1093	1149	1023	1053	1033
gene_GSONMT00004758001	2275	1520	1960	1441	1488	1148	1110	1123	1179	1053	1083	1063
gene_GSONMT00056570001	2338	1560	2013	1481	1528	1178	1140	1153	1209	1083	1113	1093
gene_GSONMT00051262001	2401	1600	2066	1521	1568	1208	1170	1183	1239	1113	1143	1123
gene_GSONMT00055091001	2464	1640	2120	1561	1608	1238	1200	1213	1269	1143	1173	1153
gene_GSONMT00047982001	2527	1680	2173	1601	1648	1268	1230	1243	1299	1173	1203	1183
gene_GSONMT00001975001	2590	1720	2226	1641	1688	1298	1260	1273	1329	1203	1233	1213
gene_GSONMT00050994001	2653	1760	2280	1681	1728	1328	1290	1303	1359	1233	1263	1243
gene_GSONMT00034871001	2716	1800	2333	1721	1768	1358	1320	1333	1389	1263	1293	1273
gene_GSONMT00078007001	2779	1840	2386	1761	1808	1388	1350	1363	1419	1293	1323	1303
gene_GSONMT00066211001	2842	1880	2440	1801	1848	1418	1380	1393	1449	1323	1353	1333
gene_GSONMT00029601001	2905	1920	2493	1841	1888	1448	1410	1423	1479	1353	1383	1363
gene_GSONMT00005723001	2968	1960	2546	1881	1928	1478	1440	1453	1509	1383	1413	1393
gene_GSONMT00077680001	3031	2000	2600	1921	1968	1508	1470	1483	1539	1413	1443	1423
gene_GSONMT00053815001	3094	2040	2653	1961	2008	1538	1500	1513	1569	1443	1473	1453
gene_GSONMT00038840001	3157	2080	2706	2001	2048	1568	1530	1543	1599	1473	1503	1483
gene_GSONMT00025708001	3220	2120	2760	2041	2088	1598	1560	1573	1629	1503	1533	1513
gene_GSONMT00027468001	3283	2160	2813	2081	2128	1628	1590	1603	1659	1533	1563	1543
gene_GSONMT00047908001	3	13	5	5	1	11	9	18	10	17	21	13
gene_GSONMT00040684001	36	53	33	32	21	26	14	88	128	74	26	53
gene_GSONMT00052888001	84	154	150	90	90	125	110	188	439	191	59	159
gene_GSONMT00019980001	93	53	87	70	102	35	34	36	48	55	37	37
gene_GSONMT00003658001	515	374	381	368	453	298	588	484	494	553	499	566
gene_GSONMT00054447001	53	21	13	20	40	60	98	40	23	49	112	80
novel.10333	23	10	7	4	5	15	13	23	35	9	38	18
gene_GSONMT00032966001	54	38	46	30	48	49	48	70	142	28	75	64
gene_GSONMT00036576001	131	196	189	116	77	141	71	93	124	87	86	95
gene_GSONMT00050996001	424	378	408	374	362	270	339	229	271	164	199	251
gene_GSONMT00073739001	14	17	15	15	13	7	20	12	42	8	33	42
gene_GSONMT00072539001	257	255	300	201	238	394	330	279	396	374	388	388
gene_GSONMT00009459001	97	52	109	71	97	105	50	38	63	56	56	63
gene_GSONMT00060217001	73	85	133	82	37	75	147	35	286	23	294	173
gene_GSONMT00076081001	313	430	300	323	309	242	316	387	453	424	436	448
gene_GSONMT00024728001	0	3	3	0	11	5	8	6	24	8	16	8
gene_GSONMT00000546001	126	117	209	148	90	177	89	66	116	68	81	138
gene_GSONMT00023408001	22	28	43	20	18	14	29	42	53	20	45	39
gene_GSONMT00047009001	803	723	605	642	862	584	842	857	906	609	1411	1230
novel.11257	731	579	545	575	678	780	446	373	517	534	372	503
novel.1740	191	137	111	155	128	237	103	88	74	158	63	69
novel.9844	5	0	5	3	0	3	0	0	0	0	0	0
gene_GSONMT00027735001	3	6	8	0	13	4	7	2	30	18	12	24
gene_GSONMT00016374001	645	420	437	395	447	394	526	524	649	446	730	668
gene_GSONMT00037715001	229	170	185	169	100	175	305	106	399	94	394	284
gene_GSONMT00032562001	238	283	139	253	302	265	274	301	432	291	292	376
gene_GSONMT00064172001	15	41	49	22	31	42	46	46	40	46	56	59
gene_GSONMT00007360001	275	255	239	256	285	294	268	280	417	300	307	386
gene_GSONMT00016562001	15	17	8	29	72	40	21	121	14	125	37	81
gene_GSONMT00035829001	53	166	218	170	421	127	176	543	119	488	599	475
gene_GSONMT00072930001	1672	632	1458	1276	2729	993	381	1391	987	693	760	943
gene_GSONMT00038323001	13	12	20	12	11	7	2	23	88	32	1	55
gene_GSONMT00032804001	118	112	80	80	91	62	93	129	172	106	105	98
gene_GSONMT00048475001	97	132	89	82	75	76	64	51	100	64	54	61
gene_GSONMT00030906001	12762	9864	7814	8253	8377	7068	7449	3244	7020	5780	5944	6514
novel.10414	7	5	17	7	7	10	11	6	11	19	16	37
novel.4202	3143	2837	2282	2062	1944	2280	2036	1349	1715	1891	1413	1769
gene_GSONMT00024665001	97	170	110	125	249	124	228	220	210	117	210	272
gene_GSONMT00044109001	71	68	39	39	42	38	50	66	150	44	41	83
gene_GSONMT00042666001	28	56	47	55	74	58	90	67	163	69	25	88
gene_GSONMT00060394001	25863	28755	27973	23214	26815	26731	19065	20286	16019	17184	18356	19944

## Sheet: Protein processing in the endop
gene_id	SLA1	SLA2	SLA3	SLA4	SLA5	SLA6	LLA1	LLA2	LLA3	LLA4	LLA5	LLA6
gene_GSONMT00053136001	23876	8865	6612	9231	8644	4094	17736	8492	25954	12794	18373	17555
novel.1508	20071	12497	9591	11193	9917	9333	22935	13425	45985	12347	20909	23563
gene_GSONMT00030559001	2189	3897	3994	3318	3561	4409	7710	6871	5626	10397	21219	12833
gene_GSONMT00073471001	3924	3471	3859	2893	2708	2718	5326	2994	6756	1982	6416	5447
gene_GSONMT00058073001	993	2815	1956	1879	1710	2792	4592	4231	3541	11200	8350	7037
gene_GSONMT00036728001	1045	943	446	753	675	854	3097	1773	1907	1692	4063	3312
gene_GSONMT00045282001	1731	2414	1226	1781	2565	2221	2932	2366	1712	4360	5261	4253
gene_GSONMT00042394001	3195	2376	1792	2331	2255	2464	3947	2782	2677	2963	3800	3939
gene_GSONMT00026922001	3335	3102	1620	2264	2372	2095	3697	2711	3565	3695	6735	5029
gene_GSONMT00038745001	1789	1822	1114	1181	1271	1154	2537	1950	2715	1578	2539	2554
gene_GSONMT00068094001	1012	365	436	429	206	187	3712	834	6479	841	5631	3842
gene_GSONMT00022085001	1155	3132	2244	2360	3190	3965	2725	3624	1675	6156	5557	4910
novel.10950	1305	1417	835	1019	1474	832	4034	2137	2046	7194	8543	5252
gene_GSONMT00009270001	1081	1236	947	1160	1430	1687	2886	2806	1689	4776	6698	4367
gene_GSONMT00018148001	1745	1573	964	1183	1079	983	1654	1732	1586	1795	2371	2247
gene_GSONMT00018146001	1121	1336	1114	1125	1921	1222	2197	2531	1265	5035	3849	3232
gene_GSONMT00063479001	1325	2244	1745	1431	1106	1962	1444	2158	3591	1966	1356	1868
gene_GSONMT00068455001	385	365	163	300	308	312	1722	647	1144	758	3096	2242
gene_GSONMT00023731001	659	1077	887	777	1056	1039	2051	1169	1597	2157	2965	2341
gene_GSONMT00046981001	473	1387	832	925	993	1389	1523	1480	788	2445	2143	1912
gene_GSONMT00013568001	595	916	739	458	293	138	1346	5383	8813	6891	1462	3466
gene_GSONMT00047768001	806	1033	444	632	669	885	859	965	901	855	1158	1220
gene_GSONMT00015093001	727	842	624	737	789	841	982	1319	1403	1056	1094	1277
gene_GSONMT00077635001	548	406	275	333	191	270	1588	413	1002	449	1169	1186
gene_GSONMT00050030001	273	491	230	357	484	684	412	716	361	733	852	762
gene_GSONMT00065869001	648	958	617	733	806	662	986	877	807	981	1306	1271
gene_GSONMT00022551001	579	632	243	536	308	620	772	859	659	807	1051	1144
gene_GSONMT00050284001	1551	1838	1667	1295	1617	1520	949	1428	1558	1378	585	1153
gene_GSONMT00034551001	174	928	680	598	548	1168	800	786	2087	1364	850	1099
gene_GSONMT00079237001	210	281	115	262	289	362	370	447	416	351	584	535
gene_GSONMT00039884001	201	209	219	178	212	224	597	595	532	742	2000	1215
gene_GSONMT00082010001	898	1253	605	744	1128	685	548	622	499	765	373	667
gene_GSONMT00035336001	176	338	238	247	301	336	366	343	351	627	432	459
gene_GSONMT00007251001	648	712	870	681	750	1028	426	519	789	435	517	550
gene_GSONMT00032836001	302	407	325	327	320	338	419	490	436	314	492	528
gene_GSONMT00026618001	99	336	159	242	134	471	825	551	259	2541	1705	1213
gene_GSONMT00045283001	141	453	341	300	248	449	466	335	476	595	613	649
gene_GSONMT00040265001	454	492	544	383	479	465	533	541	743	626	632	708
gene_GSONMT00037190001	256	523	296	402	425	437	440	444	585	894	430	569
gene_GSONMT00006520001	262	472	407	342	256	417	408	439	764	369	422	479
gene_GSONMT00044437001	394	1051	469	533	264	430	357	220	660	264	237	360
gene_GSONMT00030783001	89	324	139	180	127	446	535	344	194	1514	1306	850
gene_GSONMT00025080001	653	714	623	649	703	625	417	432	551	407	288	417
gene_GSONMT00014851001	163	227	124	139	136	150	289	247	179	161	328	311
gene_GSONMT00028101001	779	1058	516	613	210	852	205	350	380	348	182	292
gene_GSONMT00014081001	86	172	275	141	159	205	362	247	312	224	186	273
gene_GSONMT00057785001	49	66	36	39	108	36	478	419	337	317	443	497
gene_GSONMT00031369001	286	284	292	352	316	278	363	358	377	640	374	428
gene_GSONMT00042492001	177	330	185	215	110	460	737	416	357	1741	712	752
gene_GSONMT00008372001	121	242	211	151	212	227	425	232	349	315	418	422
gene_GSONMT00048767001	182	305	118	160	93	214	209	273	266	107	569	396
gene_GSONMT00016449001	188	272	99	147	124	200	261	235	240	256	201	289
gene_GSONMT00041136001	272	188	158	180	140	140	257	227	393	206	224	293
gene_GSONMT00077567001	15	40	60	49	66	73	297	325	161	370	913	541
gene_GSONMT00006740001	110	217	137	101	118	104	143	181	248	218	246	166
gene_GSONMT00073794001	101	152	80	88	67	117	188	178	142	176	174	193
gene_GSONMT00007203001	89	253	258	209	166	313	322	240	233	382	231	383
gene_GSONMT00072168001	198	143	183	137	120	94	189	200	311	249	148	224
gene_GSONMT00073253001	463	414	410	434	560	336	170	235	212	204	92	181
gene_GSONMT00037918001	0	14	6	0	0	1	523	685	429	1543	663	786
gene_GSONMT00074453001	72	161	103	110	85	165	279	179	173	131	285	287
gene_GSONMT00041348001	83	74	113	101	120	191	235	112	315	341	393	311
gene_GSONMT00052913001	35	74	48	50	73	98	251	101	301	130	403	297
gene_GSONMT00050877001	166	246	233	146	155	188	193	174	358	240	186	236
gene_GSONMT00004462001	44	74	18	85	88	224	146	181	36	1356	787	528
gene_GSONMT00081666001	83	217	184	123	116	165	128	179	338	224	155	200
gene_GSONMT00049391001	239	340	238	198	191	237	113	165	156	232	115	152
gene_GSONMT00003741001	30	115	38	44	12	49	95	135	116	47	189	134
gene_GSONMT00060482001	83	247	132	121	135	110	193	150	209	164	250	241
gene_GSONMT00066802001	27	37	22	18	36	40	82	109	97	48	115	120
gene_GSONMT00025456001	108	192	141	116	81	163	252	98	260	242	298	222
gene_GSONMT00029414001	36	86	236	67	50	63	243	77	277	118	127	139
gene_GSONMT00079876001	175	331	202	212	168	228	71	151	191	180	103	133
gene_GSONMT00017681001	28	61	28	21	11	54	119	76	134	74	136	167
gene_GSONMT00009915001	44	73	56	39	65	50	104	111	79	134	88	98
gene_GSONMT00031162001	40	60	85	100	50	50	153	145	243	141	180	222
gene_GSONMT00074474001	118	103	100	80	100	96	117	145	183	141	136	147
gene_GSONMT00021034001	26	141	90	100	90	111	184	95	128	127	160	199
gene_GSONMT00062939001	87	102	135	122	43	135	129	117	164	150	137	178
gene_GSONMT00054453001	117	178	478	221	226	280	142	89	76	158	90	143
gene_GSONMT00060407001	89	56	81	77	78	52	118	108	163	92	95	94
gene_GSONMT00050282001	26	87	55	44	60	118	151	176	27	358	249	233
gene_GSONMT00034197001	77	137	90	86	60	115	110	175	226	136	161	142
gene_GSONMT00032114001	93	140	72	101	88	48	150	96	235	99	178	183
gene_GSONMT00025493001	76	43	104	89	87	81	133	154	257	62	140	189
gene_GSONMT00067802001	77	67	85	104	62	75	117	88	126	194	132	134
gene_GSONMT00054634001	66	66	67	63	57	63	117	99	117	100	136	158
gene_GSONMT00059898001	61	31	42	51	48	52	91	68	163	67	103	87
gene_GSONMT00077563001	72	149	154	127	50	117	87	169	309	129	100	194
gene_GSONMT00054539001	71	58	47	38	47	87	62	68	106	75	108	111
gene_GSONMT00024957001	100	40	23	27	14	29	86	20	153	22	202	116
gene_GSONMT00055865001	39	175	154	72	41	121	102	278	676	118	73	231
gene_GSONMT00027204001	5	38	204	64	17	30	232	282	1278	105	26	229
gene_GSONMT00001081001	209	394	239	192	110	208	36	65	248	54	26	56
gene_GSONMT00029415001	106	99	32	37	50	77	166	73	269	168	122	159
gene_GSONMT00063305001	29	54	52	30	31	35	58	49	141	24	93	80
gene_GSONMT00040227001	59	81	79	47	41	43	94	129	139	70	105	114
gene_GSONMT00002406001	26	83	46	47	21	80	83	106	199	60	60	109
gene_GSONMT00056001001	26	20	16	21	16	36	76	60	93	157	147	163
gene_GSONMT00013185001	62	436	56	195	74	532	23	23	10	26	0	25
gene_GSONMT00051714001	89	117	98	92	87	103	50	72	54	76	41	53
gene_GSONMT00008906001	58	19	32	64	57	35	95	57	65	79	72	123
gene_GSONMT00008240001	87	127	141	97	112	109	72	59	158	70	64	49
gene_GSONMT00070380001	46	48	26	46	13	47	59	36	66	37	63	72
gene_GSONMT00051427001	45	92	175	74	59	70	79	120	376	107	48	155
gene_GSONMT00065423001	32	40	44	41	40	92	79	48	99	84	144	85
gene_GSONMT00022899001	77	67	40	57	19	33	54	47	120	20	151	98
gene_GSONMT00062239001	72	71	50	52	25	43	54	85	234	60	59	73
gene_GSONMT00023833001	23	60	24	27	33	76	94	66	45	130	112	152
gene_GSONMT00063442001	47	60	50	51	69	66	130	119	82	222	105	116
gene_GSONMT00073273001	44	100	88	94	65	101	32	57	72	61	31	40
gene_GSONMT00050048001	100	75	179	207	138	202	91	32	102	46	35	67
gene_GSONMT00054635001	21	48	30	33	21	51	45	52	100	58	64	76
gene_GSONMT00040095001	119	227	157	93	55	83	30	51	242	14	13	35
gene_GSONMT00032782001	42	36	52	43	19	44	23	49	227	53	39	49
gene_GSONMT00042829001	18	8	3	4	12	18	29	15	40	26	56	35
gene_GSONMT00062946001	22	62	57	35	36	39	74	48	104	44	45	63
gene_GSONMT00040835001	14	85	67	39	34	38	25	116	114	144	25	109
gene_GSONMT00077634001	32	52	31	30	41	33	61	67	64	66	37	50
gene_GSONMT00076031001	54	62	66	61	54	76	29	32	33	36	25	15
gene_GSONMT00080359001	75	27	56	47	30	52	26	31	35	27	19	34
gene_GSONMT00055328001	39	42	81	31	34	41	47	89	254	70	29	58
gene_GSONMT00022997001	78	67	118	45	69	58	30	16	39	41	33	41
gene_GSONMT00041923001	25	36	19	27	8	17	54	61	92	36	55	69
novel.6363	39	22	38	33	30	27	37	46	54	44	30	77
gene_GSONMT00018145001	31	14	30	28	23	17	52	27	36	31	38	37
gene_GSONMT00015921001	34	26	31	25	15	38	66	39	67	41	30	36
gene_GSONMT00007797001	22	38	23	18	12	45	55	58	38	36	50	76
gene_GSONMT00064168001	17	22	20	11	7	13	32	11	30	15	49	23
gene_GSONMT00062355001	31	54	60	45	52	75	47	18	29	37	24	26
gene_GSONMT00060743001	29	7	37	10	16	27	36	27	91	17	77	29
gene_GSONMT00044767001	6	20	15	23	8	23	33	10	38	32	50	36
gene_GSONMT00012117001	19	51	29	11	6	5	30	27	55	26	43	42
gene_GSONMT00001470001	14	12	19	8	6	28	17	25	46	17	36	33
gene_GSONMT00035334001	13	12	17	16	3	16	31	10	48	12	22	48
gene_GSONMT00068831001	34	1	30	14	24	24	27	25	70	27	46	42
gene_GSONMT00065440001	3	16	19	15	13	23	20	44	68	20	11	18
gene_GSONMT00033192001	11	21	20	13	6	12	13	20	45	20	41	31
gene_GSONMT00056425001	18	2	11	17	7	0	33	28	90	20	9	27
gene_GSONMT00075686001	6	16	9	7	4	7	16	40	30	7	12	26
gene_GSONMT00056226001	10	94	14	45	13	77	2	3	0	2	1	1
gene_GSONMT00064701001	29	21	31	20	12	7	8	7	26	4	7	8
gene_GSONMT00053805001	9	59	10	24	8	75	2	0	0	1	0	2
gene_GSONMT00045286001	1	4	5	5	0	5	10	10	27	0	12	31
gene_GSONMT00073251001	6	10	18	13	9	22	7	1	9	2	5	7
gene_GSONMT00029838001	6	0	1	0	2	0	22	10	9	9	1	12
gene_GSONMT00069303001	17	14	13	7	6	6	1	7	12	0	1	1
gene_GSONMT00018153001	2	2	7	1	0	0	1	4	13	6	3	13
gene_GSONMT00032999001	2	9	4	9	3	21	4	0	3	2	1	3
gene_GSONMT00024276001	2	0	1	1	0	2	2	8	51	2	6	3
gene_GSONMT00046385001	1	1	6	3	4	6	0	0	0	0	0	0
gene_GSONMT00051850001	5	1	4	4	2	1	0	0	0	0	0	0
gene_GSONMT00022391001

## Sheet: Glyoxylate and dicarboxylate me
gene_id	SLA1	SLA2	SLA3	SLA4	SLA5	SLA6	LLA1	LLA2	LLA3	LLA4	LLA5	LLA6
gene_GSONMT00077926001	4736	6225	5051	4580	5646	4892	3363	4427	4122	5107	2876	4066
gene_GSONMT00082031001	2404	1577	2661	1898	2394	1798	1956	1196	1371	1780	1514	1777
gene_GSONMT00051812001	2616	1845	2556	2128	2037	2090	1971	2489	1990	1695	2557	2764
gene_GSONMT00071663001	6757	7284	4894	5306	6255	5547	5425	5868	4648	3903	4718	5885
gene_GSONMT00032740001	1582	2296	985	1409	857	1926	1210	1870	1133	940	2168	1990
gene_GSONMT00051370001	3344	5394	3676	4792	11116	5257	1478	1940	3886	4659	1743	2302
gene_GSONMT00080423001	8378	8323	8966	7698	8819	8229	3521	4016	4655	6913	2294	4479
gene_GSONMT00080549001	5835	3397	2536	3314	3749	2700	2390	2351	3962	2695	2269	2749
gene_GSONMT00080933001	341	4918	7538	3308	2024	3295	3399	4140	9843	4116	763	3439
gene_GSONMT00044851001	2172	1253	1238	1249	1370	1002	1451	676	1327	1143	864	1257
gene_GSONMT00024826001	1611	1150	837	1280	1416	1899	1938	1370	1123	573	1368	1695
gene_GSONMT00014535001	795	293	878	683	697	1379	669	737	537	287	751	736
gene_GSONMT00056789001	1325	2244	1745	1431	1106	1962	1444	2158	3591	1966	1356	1868
gene_GSONMT00047982001	1301	1112	1602	1223	1579	1004	2558	1312	2033	1629	1974	2081
gene_GSONMT00038840001	1717	1041	827	860	1427	710	1377	993	2046	980	1464	1623
gene_GSONMT00027468001	771	1054	614	516	401	511	1365	701	980	700	1419	1184
gene_GSONMT00047908001	2576	1772	559	1297	1026	1419	2474	1296	2386	1085	2664	2642
gene_GSONMT00019980001	3260	3616	3391	3182	2955	3796	3133	4101	3261	2927	3137	4285
gene_GSONMT00003658001	751	994	689	663	523	764	1771	1122	2223	584	5053	2734
gene_GSONMT00054447001	627	723	593	499	329	587	962	653	1697	857	1146	1135
gene_GSONMT00032966001	1517	1698	1153	1163	890	1200	1056	786	1030	707	913	1050
gene_GSONMT00036576001	1050	904	1693	1171	1852	896	1360	1391	2301	2232	1029	1557
gene_GSONMT00073739001	1247	1859	2118	1592	1115	1823	1165	1480	2364	1164	1331	1654
gene_GSONMT00077195001	1367	2587	5401	5052	7871	11746	613	274	746	1151	94	448
gene_GSONMT00047009001	803	723	605	642	862	584	842	857	906	609	1411	1230
gene_GSONMT00044492001	1789	1822	1114	1181	1271	1154	2537	1950	2715	1578	2539	2554
gene_GSONMT00020444001	1904	2522	2762	2152	2643	2945	1906	1558	2870	2290	1263	2062
gene_GSONMT00027735001	2589	2580	5864	4211	8669	4136	1733	1079	1199	2023	1135	1554
gene_GSONMT00016374001	1858	1584	2180	1876	2247	2413	1946	2086	1514	2383	1540	1900
gene_GSONMT00072930001	743	605	437	466	473	388	1156	658	1747	717	1273	1224
gene_GSONMT00032804001	846	1351	1229	1047	1579	1515	1066	1414	742	1465	828	1238
gene_GSONMT00048475001	921	922	822	794	1382	1017	942	1039	1017	1188	1034	1102
novel.10414	8834	7177	4138	5052	3627	8008	2569	2203	2434	1491	1778	2207
novel.4202	3143	2837	2282	2062	1944	2280	2036	1349	1715	1891	1413	1769

## Sheet: Biosynthesis of amino acids
gene_id	SLA1	SLA2	SLA3	SLA4	SLA5	SLA6	LLA1	LLA2	LLA3	LLA4	LLA5	LLA6
gene_GSONMT00024074001	11064	3096	13329	7017	3867	4612	1257	1397	1338	1013	1222	1295
gene_GSONMT00051812001	2616	1845	2556	2128	2037	2090	1971	2489	1990	1695	2557	2764
gene_GSONMT00010550001	3035	3608	3598	3065	3100	3202	2533	2697	3589	2619	2447	3164
gene_GSONMT00056099001	6057	4696	4104	3811	4256	4308	2447	3752	5261	2989	2301	3204
gene_GSONMT00070809001	29634	18791	34605	25009	26827	25752	11327	12558	16668	10120	12236	13908
gene_GSONMT00072434001	11798	7197	15856	10577	10470	11780	4627	3836	4286	5399	4245	5181
gene_GSONMT00054689001	9986	19191	8985	11692	16390	14446	11615	11100	8233	5768	10164	11668
gene_GSONMT00053924001	5384	3363	3002	3416	3171	2651	2482	3186	6002	2938	2776	3431
gene_GSONMT00060865001	1833	1372	1355	1267	1446	1068	912	923	928	1310	948	1201
gene_GSONMT00030022001	2286	724	1380	1407	2738	627	1904	3200	1977	2310	2056	2646
gene_GSONMT00036879001	895	1069	1654	1138	1830	968	593	235	952	907	377	556
gene_GSONMT00040066001	946	361	1360	793	926	716	1949	1050	1259	2180	1469	1795
gene_GSONMT00024059001	3443	6208	4960	4506	3951	4409	2873	3412	2870	4164	2907	3317
novel.5647	2873	15423	9393	8357	11412	10389	4537	1336	2598	2637	1769	2845
gene_GSONMT00079310001	883	765	744	777	937	923	1637	1055	1551	836	2273	1876
gene_GSONMT00009795001	1523	5003	3717	2803	1341	5657	736	619	1895	1783	821	1037
gene_GSONMT00069408001	2636	2966	3044	2515	3223	3140	1673	1675	1410	3516	845	1712
gene_GSONMT00030907001	1628	995	523	731	725	552	2215	1127	2847	856	3589	2637
gene_GSONMT00016130001	688	544	430	450	645	360	988	690	1188	672	1907	1301
gene_GSONMT00080549001	5835	3397	2536	3314	3749	2700	2390	2351	3962	2695	2269	2749
gene_GSONMT00082641001	2142	2336	1849	1848	2591	1563	1306	1449	1505	974	1470	1514
gene_GSONMT00080933001	341	4918	7538	3308	2024	3295	3399	4140	9843	4116	763	3439
gene_GSONMT00061788001	1767	1576	1314	1375	1220	1340	1452	1286	1916	882	1971	1978
gene_GSONMT00023780001	1058	624	547	624	992	645	1498	824	1228	1065	862	1157
gene_GSONMT00051667001	1724	2663	1716	1992	2285	2536	801	1355	1348	1754	1267	1290
gene_GSONMT00024062001	1112	1755	1279	1114	1018	1226	1359	1058	1234	857	1497	1485
gene_GSONMT00015083001	440	291	1518	533	468	254	2546	1865	1218	2155	135	1730
gene_GSONMT00060291001	1805	1601	2203	1521	1707	2127	1661	1572	3159	1464	1169	1127
gene_GSONMT00040319001	1223	1117	1086	905	1115	766	1670	1384	1713	712	1739	1571
gene_GSONMT00050270001	3128	3741	3039	2910	3512	3507	1750	2054	1702	1342	1699	1914
gene_GSONMT00003348001	1699	935	710	849	727	710	573	1062	1316	750	706	993
gene_GSONMT00045863001	2481	2310	1927	1895	1402	2253	1493	2057	2582	2755	1578	2102
gene_GSONMT00015017001	1447	1265	1382	1140	1215	1881	1354	1286	2581	748	2973	2225
gene_GSONMT00033027001	1264	1727	1014	1355	1760	1576	1300	1068	1310	751	1087	1346
gene_GSONMT00069555001	1318	1146	1154	1048	1336	932	1218	1291	2088	822	1026	1278
gene_GSONMT00076050001	1716	1746	1649	1431	1943	1368	1167	1054	1571	1219	658	1143
gene_GSONMT00056789001	1325	2244	1745	1431	1106	1962	1444	2158	3591	1966	1356	1868
gene_GSONMT00074929001	2717	1131	1577	2372	3678	3613	1216	1959	1425	1973	2590	2242
gene_GSONMT00056570001	944	649	1588	1042	1218	1523	1254	1290	1374	877	1584	1562
gene_GSONMT00051262001	183	406	3037	828	116	230	4905	4685	3032	3309	66	3815
gene_GSONMT00047982001	1301	1112	1602	1223	1579	1004	2558	1312	2033	1629	1974	2081
gene_GSONMT00001975001	1217	485	441	999	316	3783	287	353	410	90	544	353
gene_GSONMT00061695001	1026	1296	773	762	518	840	1131	2146	1291	826	3845	2717
gene_GSONMT00066211001	1066	656	1383	886	1079	1262	1287	606	1198	566	1523	1527
gene_GSONMT00082786001	3146	1687	2547	2059	2614	1308	2205	2253	5661	1909	2221	2931
gene_GSONMT00077680001	1515	1410	1225	1069	1460	1041	858	584	666	740	845	837
gene_GSONMT00030260001	2544	2303	2595	2181	2295	2466	976	1288	1654	1406	544	1209
gene_GSONMT00025708001	5804	5097	4680	3981	4600	4427	1946	3569	3903	3361	1909	2828
gene_GSONMT00061694001	1507	457	772	669	386	271	2417	853	3091	923	1893	2029
gene_GSONMT00052888001	2909	4383	8481	4676	3141	5727	6421	8568	6606	9842	4845	8411
gene_GSONMT00076828001	2044	1396	5265	3011	3298	6089	3039	881	1674	1710	2116	2423
gene_GSONMT00032966001	1517	1698	1153	1163	890	1200	1056	786	1030	707	913	1050
gene_GSONMT00036576001	1050	904	1693	1171	1852	896	1360	1391	2301	2232	1029	1557
gene_GSONMT00073739001	1247	1859	2118	1592	1115	1823	1165	1480	2364	1164	1331	1654
gene_GSONMT00009459001	1292	820	548	475	475	153	551	2239	4726	4302	804	1831
gene_GSONMT00022676001	1441	2068	2424	1821	1947	1869	1405	1082	1132	1463	915	1354
gene_GSONMT00077195001	1367	2587	5401	5052	7871	11746	613	274	746	1151	94	448
gene_GSONMT00000546001	2032	1799	1227	1482	1650	1874	1503	1996	1458	937	1540	1811
gene_GSONMT00013888001	1858	1584	2180	1876	2247	2413	1946	2086	1514	2383	1540	1900
novel.1740	1898	2088	1580	1527	1550	1706	1298	1709	2527	1402	1252	1498
gene_GSONMT00020444001	1904	2522	2762	2152	2643	2945	1906	1558	2870	2290	1263	2062
gene_GSONMT00032562001	2308	1470	1062	1176	1503	969	1179	1294	1931	1229	899	1230
gene_GSONMT00064172001	1851	795	848	1102	1651	832	1181	976	1126	983	919	1151
gene_GSONMT00016562001	1590	149	1024	830	881	727	246	474	745	380	555	418
gene_GSONMT00035829001	2246	2829	2744	2118	2057	2284	1159	1447	1995	1484	902	1381
gene_GSONMT00032804001	846	1351	1229	1047	1579	1515	1066	1414	742	1465	828	1238
gene_GSONMT00003715001	3875	3088	3356	3147	3732	3347	6075	3256	4379	3454	3800	4961
gene_GSONMT00030906001	1628	995	523	731	725	552	2215	1127	2847	856	3589	2637
gene_GSONMT00042666001	1904	2522	2762	2152	2643	2945	1906	1558	2870	2290	1263	2062
gene_GSONMT00060394001	25863	28755	27973	23214	26815	26731	19065	20286	16019	17184	18356	19944
