# Supplementary material for: Transcriptome-and Metabolome-Based Mechanisms of High-Temperature Adaptation in Triploid Rainbow Trout (Oncorhynchus mykiss)
Source: Biology (Basel). 2026 Jul 20;15(14):1194. doi: 10.3390/biology15141194 (PMC13405881; doi:10.3390/biology15141194)
Supplement: Supplementary file 1 [file biology-15-01194-s001.zip › Table S6 The detailed lists of KEGG enrichment of differentially expressed genes(DEGs).xlsx]

## Sheet: MLA vs.LLA
KEGGID	Description	GeneRatio	BgRatio	pvalue	padj	geneID	geneName	keggID	Count	Up	Up_Gene_id	Down	Down_Gene_id
dre03010	Ribosome	139/1782	246/14114	1.09238187377286e-61	1.7587348167743e-59	novel.6236/gene_GSONMT00066384001/novel.4555/gene_GSONMT00048510001/gene_GSONMT00006165001/gene_GSONMT00008989001/gene_GSONMT00054368001/gene_GSONMT00021260001/novel.4783/gene_GSONMT00080851001/gene_GSONMT00018055001/gene_GSONMT00039640001/gene_GSONMT00073116001/gene_GSONMT00025088001/gene_GSONMT00061770001/gene_GSONMT00003101001/gene_GSONMT00015495001/gene_GSONMT00046116001/gene_GSONMT0003046500…	-/GSONMT00066384001/-/GSONMT00048510001/GSONMT00006165001/GSONMT00008989001/GSONMT00054368001/GSONMT00021260001/-/GSONMT00080851001/GSONMT00018055001/GSONMT00039640001/GSONMT00073116001/GSONMT00025088001/GSONMT00061770001/GSONMT00003101001/GSONMT00015495001/GSONMT00046116001/GSONMT00030465001/GSONMT00054331001/GSONMT00037103001/GSONMT00027688001/GSONMT00062311001/GSONMT00070382001/GSONMT000338370…	dre:415159/dre:415159/dre:336710/dre:406307/dre:192299/dre:406307/dre:336568/dre:436759/dre:415168/dre:393725/dre:394194/dre:336713/dre:394121/dre:394194/dre:405888/dre:336641/dre:336726/dre:192301/dre:322571/dre:336550/dre:556556/dre:560828/dre:394097/dre:406686/dre:415159/dre:405889/dre:337810/dre:415159/dre:394036/dre:336726/dre:337148/dre:325618/dre:393723/dre:677743/dre:415168/dre:415196/dre…	139	138	novel.6236/gene_GSONMT00066384001/novel.4555/gene_GSONMT00048510001/gene_GSONMT00006165001/gene_GSONMT00008989001/gene_GSONMT00054368001/gene_GSONMT00021260001/novel.4783/gene_GSONMT00080851001/gene_GSONMT00018055001/gene_GSONMT00039640001/gene_GSONMT00073116001/gene_GSONMT00025088001/gene_GSONMT00061770001/gene_GSONMT00003101001/gene_GSONMT00015495001/gene_GSONMT00046116001/gene_GSONMT0003046500…	1	gene_GSONMT00076712001
dre00053	Ascorbate and aldarate metabolism	22/1782	58/14114	8.85854418240422e-07	7.1311280668354e-05	gene_GSONMT00031151001/gene_GSONMT00047467001/gene_GSONMT00046920001/novel.10711/gene_GSONMT00005744001/gene_GSONMT00049585001/gene_GSONMT00000555001/gene_GSONMT00050186001/novel.6770/gene_GSONMT00075299001/gene_GSONMT00024194001/gene_GSONMT00040646001/gene_GSONMT00067274001/gene_GSONMT00047468001/gene_GSONMT00011727001/gene_GSONMT00047466001/novel.10568/gene_GSONMT00060642001/gene_GSONMT00007325…	GSONMT00031151001/GSONMT00047467001/GSONMT00046920001/-/GSONMT00005744001/GSONMT00049585001/GSONMT00000555001/GSONMT00050186001/-/GSONMT00075299001/GSONMT00024194001/GSONMT00040646001/GSONMT00067274001/GSONMT00047468001/GSONMT00011727001/GSONMT00047466001/-/GSONMT00060642001/GSONMT00007325001/GSONMT00011726001/GSONMT00079933001/GSONMT00035907001	dre:100415794/dre:323653/dre:553952/dre:100000026/dre:100415794/dre:571850/dre:100000026/dre:447920/dre:571441/dre:445326/dre:570913/dre:100536795/dre:334197/dre:447920/dre:100415800/dre:447920/dre:100415794/dre:100536795/dre:116991/dre:100415792/dre:100002993/dre:641479	22	15	gene_GSONMT00031151001/gene_GSONMT00047467001/gene_GSONMT00046920001/novel.10711/gene_GSONMT00005744001/gene_GSONMT00049585001/gene_GSONMT00000555001/gene_GSONMT00050186001/gene_GSONMT00075299001/gene_GSONMT00047468001/gene_GSONMT00011727001/gene_GSONMT00047466001/novel.10568/gene_GSONMT00011726001/gene_GSONMT00035907001	7	novel.6770/gene_GSONMT00024194001/gene_GSONMT00040646001/gene_GSONMT00067274001/gene_GSONMT00060642001/gene_GSONMT00007325001/gene_GSONMT00079933001
dre00380	Tryptophan metabolism	29/1782	94/14114	2.62361331509311e-06	0.00014080058124333	gene_GSONMT00082031001/gene_GSONMT00047467001/novel.10711/gene_GSONMT00072318001/gene_GSONMT00000555001/gene_GSONMT00057775001/gene_GSONMT00008479001/gene_GSONMT00050186001/gene_GSONMT00077300001/gene_GSONMT00043490001/gene_GSONMT00017757001/gene_GSONMT00052513001/gene_GSONMT00040646001/gene_GSONMT00067274001/gene_GSONMT00077299001/gene_GSONMT00067314001/gene_GSONMT00060039001/gene_GSONMT00047468…	GSONMT00082031001/GSONMT00047467001/-/GSONMT00072318001/GSONMT00000555001/GSONMT00057775001/GSONMT00008479001/GSONMT00050186001/GSONMT00077300001/GSONMT00043490001/GSONMT00017757001/GSONMT00052513001/GSONMT00040646001/GSONMT00067274001/GSONMT00077299001/GSONMT00067314001/GSONMT00060039001/GSONMT00047468001/GSONMT00047466001/GSONMT00032740001/GSONMT00074654001/GSONMT00039222001/GSONMT00032292001/G…	dre:30068/dre:323653/dre:100000026/dre:406651/dre:100000026/dre:791592/dre:64265/dre:447920/dre:494076/dre:555401/dre:393315/dre:553401/dre:100536795/dre:334197/dre:494076/dre:337166/dre:557166/dre:447920/dre:447920/dre:30068/dre:445290/dre:368262/dre:450003/dre:352943/dre:100008541/dre:450003/dre:100536795/dre:368242/dre:571967	29	19	gene_GSONMT00047467001/novel.10711/gene_GSONMT00072318001/gene_GSONMT00000555001/gene_GSONMT00057775001/gene_GSONMT00008479001/gene_GSONMT00050186001/gene_GSONMT00077300001/gene_GSONMT00017757001/gene_GSONMT00077299001/gene_GSONMT00067314001/gene_GSONMT00060039001/gene_GSONMT00047468001/gene_GSONMT00047466001/gene_GSONMT00074654001/gene_GSONMT00032292001/gene_GSONMT00074803001/gene_GSONMT00078064…	10	gene_GSONMT00082031001/gene_GSONMT00043490001/gene_GSONMT00052513001/gene_GSONMT00040646001/gene_GSONMT00067274001/gene_GSONMT00032740001/gene_GSONMT00039222001/gene_GSONMT00021168001/gene_GSONMT00014810001/gene_GSONMT00060642001
dre00100	Steroid biosynthesis	16/1782	38/14114	5.61016628727212e-06	0.000225809193062703	gene_GSONMT00055502001/gene_GSONMT00069364001/gene_GSONMT00063657001/gene_GSONMT00015656001/gene_GSONMT00075126001/gene_GSONMT00039448001/gene_GSONMT00064203001/gene_GSONMT00082485001/gene_GSONMT00058597001/gene_GSONMT00031182001/gene_GSONMT00000269001/gene_GSONMT00039624001/gene_GSONMT00010627001/gene_GSONMT00039078001/gene_GSONMT00033380001/gene_GSONMT00010144001	GSONMT00055502001/GSONMT00069364001/GSONMT00063657001/GSONMT00015656001/GSONMT00075126001/GSONMT00039448001/GSONMT00064203001/GSONMT00082485001/GSONMT00058597001/GSONMT00031182001/GSONMT00000269001/GSONMT00039624001/GSONMT00010627001/GSONMT00039078001/GSONMT00033380001/GSONMT00010144001	dre:564868/dre:494054/dre:799528/dre:494102/dre:795400/dre:564868/dre:793309/dre:100004700/dre:563369/dre:414331/dre:565117/dre:378446/dre:799528/dre:550369/dre:564424/dre:436600	16	12	gene_GSONMT00055502001/gene_GSONMT00069364001/gene_GSONMT00063657001/gene_GSONMT00015656001/gene_GSONMT00075126001/gene_GSONMT00039448001/gene_GSONMT00082485001/gene_GSONMT00031182001/gene_GSONMT00039624001/gene_GSONMT00010627001/gene_GSONMT00039078001/gene_GSONMT00010144001	4	gene_GSONMT00064203001/gene_GSONMT00058597001/gene_GSONMT00000269001/gene_GSONMT00033380001
dre03050	Proteasome	32/1782	120/14114	2.42553444655422e-05	0.000781022091790458	gene_GSONMT00050906001/gene_GSONMT00038774001/gene_GSONMT00071943001/gene_GSONMT00069791001/gene_GSONMT00019263001/gene_GSONMT00015207001/gene_GSONMT00004734001/gene_GSONMT00081952001/gene_GSONMT00043035001/gene_GSONMT00001314001/gene_GSONMT00018463001/gene_GSONMT00071350001/gene_GSONMT00018747001/gene_GSONMT00071530001/gene_GSONMT00001309001/gene_GSONMT00071573001/gene_GSONMT00045658001/gene_GSO…	GSONMT00050906001/GSONMT00038774001/GSONMT00071943001/GSONMT00069791001/GSONMT00019263001/GSONMT00015207001/GSONMT00004734001/GSONMT00081952001/GSONMT00043035001/GSONMT00001314001/GSONMT00018463001/GSONMT00071350001/GSONMT00018747001/GSONMT00071530001/GSONMT00001309001/GSONMT00071573001/GSONMT00045658001/GSONMT00010772001/GSONMT00072982001/GSONMT00019811001/GSONMT00001311001/GSONMT00008401001/GSO…	dre:393518/dre:573095/dre:326884/dre:445413/dre:445030/dre:550499/dre:445413/dre:393261/dre:503934/dre:550488/dre:445033/dre:415181/dre:796450/dre:550499/dre:30666/dre:436816/dre:393518/dre:327330/dre:799058/dre:393544/dre:64281/dre:415181/dre:322265/dre:406445/dre:554967/dre:799058/dre:30387/dre:403015/dre:564370/dre:64279/dre:403011/dre:336786	32	1	gene_GSONMT00001309001	31	gene_GSONMT00050906001/gene_GSONMT00038774001/gene_GSONMT00071943001/gene_GSONMT00069791001/gene_GSONMT00019263001/gene_GSONMT00015207001/gene_GSONMT00004734001/gene_GSONMT00081952001/gene_GSONMT00043035001/gene_GSONMT00001314001/gene_GSONMT00018463001/gene_GSONMT00071350001/gene_GSONMT00018747001/gene_GSONMT00071530001/gene_GSONMT00071573001/gene_GSONMT00045658001/gene_GSONMT00010772001/gene_GSO…
dre04512	ECM-receptor interaction	61/1782	312/14114	0.000296083137247461	0.00794489751614019	gene_GSONMT00019222001/gene_GSONMT00017387001/gene_GSONMT00055129001/gene_GSONMT00047087001/gene_GSONMT00017586001/gene_GSONMT00023148001/gene_GSONMT00044124001/gene_GSONMT00000976001/gene_GSONMT00069826001/gene_GSONMT00019805001/gene_GSONMT00023146001/gene_GSONMT00040586001/gene_GSONMT00032074001/gene_GSONMT00017587001/gene_GSONMT00067899001/gene_GSONMT00051843001/gene_GSONMT00019296001/gene_GSO…	GSONMT00019222001/GSONMT00017387001/GSONMT00055129001/GSONMT00047087001/GSONMT00017586001/GSONMT00023148001/GSONMT00044124001/GSONMT00000976001/GSONMT00069826001/GSONMT00019805001/GSONMT00023146001/GSONMT00040586001/GSONMT00032074001/GSONMT00017587001/GSONMT00067899001/GSONMT00051843001/GSONMT00019296001/GSONMT00048738001/GSONMT00035955001/GSONMT00069825001/GSONMT00058561001/GSONMT00019473001/GSO…	dre:554268/dre:323561/dre:561901/dre:100535241/dre:556874/dre:325675/dre:336471/dre:336471/dre:325675/dre:337158/dre:325675/dre:337158/dre:323561/dre:556874/dre:445380/dre:567771/dre:569755/dre:564005/dre:567771/dre:325675/dre:553354/dre:101884488/dre:570868/dre:286830/dre:100332237/dre:567771/dre:554268/dre:563428/dre:100216326/dre:563428/dre:100005469/dre:569971/dre:321243/dre:563428/dre:563556…	61	9	gene_GSONMT00048738001/gene_GSONMT00012133001/gene_GSONMT00024689001/novel.6308/gene_GSONMT00030246001/novel.4787/gene_GSONMT00037697001/gene_GSONMT00072218001/gene_GSONMT00032417001	52	gene_GSONMT00019222001/gene_GSONMT00017387001/gene_GSONMT00055129001/gene_GSONMT00047087001/gene_GSONMT00017586001/gene_GSONMT00023148001/gene_GSONMT00044124001/gene_GSONMT00000976001/gene_GSONMT00069826001/gene_GSONMT00019805001/gene_GSONMT00023146001/gene_GSONMT00040586001/gene_GSONMT00032074001/gene_GSONMT00017587001/gene_GSONMT00067899001/gene_GSONMT00051843001/gene_GSONMT00019296001/gene_GSO…
dre00983	Drug metabolism - other enzymes	29/1782	124/14114	0.000652896632574404	0.0150166225492113	gene_GSONMT00031151001/gene_GSONMT00050130001/gene_GSONMT00025339001/gene_GSONMT00046920001/gene_GSONMT00005744001/gene_GSONMT00002601001/gene_GSONMT00017204001/gene_GSONMT00034009001/gene_GSONMT00029228001/novel.6770/gene_GSONMT00027361001/gene_GSONMT00047240001/gene_GSONMT00024194001/gene_GSONMT00030825001/gene_GSONMT00071029001/gene_GSONMT00073564001/gene_GSONMT00011727001/gene_GSONMT000374250…	GSONMT00031151001/GSONMT00050130001/GSONMT00025339001/GSONMT00046920001/GSONMT00005744001/GSONMT00002601001/GSONMT00017204001/GSONMT00034009001/GSONMT00029228001/-/GSONMT00027361001/GSONMT00047240001/GSONMT00024194001/GSONMT00030825001/GSONMT00071029001/GSONMT00073564001/GSONMT00011727001/GSONMT00037425001/-/GSONMT00059432001/GSONMT00035498001/GSONMT00065025001/GSONMT00011726001/GSONMT00079933001…	dre:100415794/dre:447928/dre:402979/dre:553952/dre:100415794/dre:431724/dre:560486/dre:30740/dre:30083/dre:571441/dre:405829/dre:436842/dre:570913/dre:406736/dre:393143/dre:30083/dre:100415800/dre:560486/dre:100415794/dre:402979/dre:405829/dre:406703/dre:100415792/dre:100002993/dre:641479/dre:406736/dre:405829/dre:561967/dre:100330864	29	19	gene_GSONMT00031151001/gene_GSONMT00050130001/gene_GSONMT00025339001/gene_GSONMT00046920001/gene_GSONMT00005744001/gene_GSONMT00002601001/gene_GSONMT00017204001/gene_GSONMT00029228001/gene_GSONMT00027361001/gene_GSONMT00047240001/gene_GSONMT00073564001/gene_GSONMT00011727001/gene_GSONMT00037425001/novel.10568/gene_GSONMT00035498001/gene_GSONMT00011726001/gene_GSONMT00035907001/gene_GSONMT00005540…	10	gene_GSONMT00034009001/novel.6770/gene_GSONMT00024194001/gene_GSONMT00030825001/gene_GSONMT00071029001/gene_GSONMT00059432001/gene_GSONMT00065025001/gene_GSONMT00079933001/gene_GSONMT00023603001/gene_GSONMT00044022001
dre00330	Arginine and proline metabolism	26/1782	109/14114	0.000888303917123465	0.0164732054524432	gene_GSONMT00060618001/gene_GSONMT00047467001/gene_GSONMT00028450001/gene_GSONMT00077490001/gene_GSONMT00019587001/gene_GSONMT00005156001/gene_GSONMT00005157001/novel.10711/gene_GSONMT00000555001/gene_GSONMT00067478001/gene_GSONMT00060865001/gene_GSONMT00050186001/gene_GSONMT00056099001/gene_GSONMT00043490001/gene_GSONMT00080405001/gene_GSONMT00040646001/gene_GSONMT00067274001/gene_GSONMT00079061…	GSONMT00060618001/GSONMT00047467001/GSONMT00028450001/GSONMT00077490001/GSONMT00019587001/GSONMT00005156001/GSONMT00005157001/-/GSONMT00000555001/GSONMT00067478001/GSONMT00060865001/GSONMT00050186001/GSONMT00056099001/GSONMT00043490001/GSONMT00080405001/GSONMT00040646001/GSONMT00067274001/GSONMT00079061001/GSONMT00047468001/GSONMT00076489001/GSONMT00047466001/GSONMT00032811001/GSONMT00045780001/G…	dre:565785/dre:323653/dre:794752/dre:100003675/dre:556522/dre:436664/dre:436664/dre:100000026/dre:100000026/dre:796865/dre:406330/dre:447920/dre:570368/dre:555401/dre:564694/dre:100536795/dre:334197/dre:563281/dre:447920/dre:792097/dre:447920/dre:387290/dre:373132/dre:406688/dre:564694/dre:100536795	26	15	gene_GSONMT00060618001/gene_GSONMT00047467001/gene_GSONMT00005156001/gene_GSONMT00005157001/novel.10711/gene_GSONMT00000555001/gene_GSONMT00067478001/gene_GSONMT00060865001/gene_GSONMT00050186001/gene_GSONMT00056099001/gene_GSONMT00079061001/gene_GSONMT00047468001/gene_GSONMT00047466001/gene_GSONMT00032811001/gene_GSONMT00036879001	11	gene_GSONMT00028450001/gene_GSONMT00077490001/gene_GSONMT00019587001/gene_GSONMT00043490001/gene_GSONMT00080405001/gene_GSONMT00040646001/gene_GSONMT00067274001/gene_GSONMT00076489001/gene_GSONMT00045780001/gene_GSONMT00076641001/gene_GSONMT00060642001
dre00770	Pantothenate and CoA biosynthesis	16/1782	55/14114	0.000920862416596202	0.0164732054524432	novel.10350/gene_GSONMT00047467001/novel.10711/gene_GSONMT00000555001/gene_GSONMT00050186001/gene_GSONMT00027361001/gene_GSONMT00012761001/gene_GSONMT00040646001/gene_GSONMT00061788001/gene_GSONMT00047468001/gene_GSONMT00047466001/gene_GSONMT00035498001/gene_GSONMT00060642001/gene_GSONMT00001897001/gene_GSONMT00001899001/gene_GSONMT00005540001	-/GSONMT00047467001/-/GSONMT00000555001/GSONMT00050186001/GSONMT00027361001/GSONMT00012761001/GSONMT00040646001/GSONMT00061788001/GSONMT00047468001/GSONMT00047466001/GSONMT00035498001/GSONMT00060642001/GSONMT00001897001/GSONMT00001899001/GSONMT00005540001	dre:436949/dre:323653/dre:100000026/dre:100000026/dre:447920/dre:405829/dre:492476/dre:100536795/dre:337412/dre:447920/dre:447920/dre:405829/dre:100536795/dre:406789/dre:406789/dre:405829	16	10	novel.10350/gene_GSONMT00047467001/novel.10711/gene_GSONMT00000555001/gene_GSONMT00050186001/gene_GSONMT00027361001/gene_GSONMT00047468001/gene_GSONMT00047466001/gene_GSONMT00035498001/gene_GSONMT00005540001	6	gene_GSONMT00012761001/gene_GSONMT00040646001/gene_GSONMT00061788001/gene_GSONMT00060642001/gene_GSONMT00001897001/gene_GSONMT00001899001
dre00140	Steroid hormone biosynthesis	18/1782	71/14114	0.00257161172351868	0.0373130725480262	gene_GSONMT00031151001/gene_GSONMT00018276001/gene_GSONMT00046920001/gene_GSONMT00005744001/gene_GSONMT00002754001/gene_GSONMT00025521001/gene_GSONMT00024194001/gene_GSONMT00037174001/gene_GSONMT00000897001/gene_GSONMT00081343001/gene_GSONMT00011727001/gene_GSONMT00079050001/gene_GSONMT00022713001/novel.10568/gene_GSONMT00049537001/gene_GSONMT00011726001/gene_GSONMT00079933001/gene_GSONMT00035907…	GSONMT00031151001/GSONMT00018276001/GSONMT00046920001/GSONMT00005744001/GSONMT00002754001/GSONMT00025521001/GSONMT00024194001/GSONMT00037174001/GSONMT00000897001/GSONMT00081343001/GSONMT00011727001/GSONMT00079050001/GSONMT00022713001/-/GSONMT00049537001/GSONMT00011726001/GSONMT00079933001/GSONMT00035907001	dre:100415794/dre:553969/dre:553952/dre:100415794/dre:393335/dre:402795/dre:570913/dre:394148/dre:322626/dre:791578/dre:100415800/dre:791578/dre:561372/dre:100415794/dre:570455/dre:100415792/dre:100002993/dre:641479	18	11	gene_GSONMT00031151001/gene_GSONMT00018276001/gene_GSONMT00046920001/gene_GSONMT00005744001/gene_GSONMT00002754001/gene_GSONMT00025521001/gene_GSONMT00081343001/gene_GSONMT00011727001/novel.10568/gene_GSONMT00011726001/gene_GSONMT00035907001	7	gene_GSONMT00024194001/gene_GSONMT00037174001/gene_GSONMT00000897001/gene_GSONMT00079050001/gene_GSONMT00022713001/gene_GSONMT00049537001/gene_GSONMT00079933001
dre00410	beta-Alanine metabolism	18/1782	71/14114	0.00257161172351868	0.0373130725480262	gene_GSONMT00047467001/gene_GSONMT00071406001/novel.10711/gene_GSONMT00000555001/gene_GSONMT00050186001/gene_GSONMT00027361001/gene_GSONMT00012761001/gene_GSONMT00052513001/gene_GSONMT00040646001/gene_GSONMT00067274001/gene_GSONMT00047468001/gene_GSONMT00047466001/gene_GSONMT00075776001/gene_GSONMT00032811001/gene_GSONMT00035498001/gene_GSONMT00060642001/gene_GSONMT00068473001/gene_GSONMT00005540…	GSONMT00047467001/GSONMT00071406001/-/GSONMT00000555001/GSONMT00050186001/GSONMT00027361001/GSONMT00012761001/GSONMT00052513001/GSONMT00040646001/GSONMT00067274001/GSONMT00047468001/GSONMT00047466001/GSONMT00075776001/GSONMT00032811001/GSONMT00035498001/GSONMT00060642001/GSONMT00068473001/GSONMT00005540001	dre:323653/dre:100037349/dre:100000026/dre:100000026/dre:447920/dre:405829/dre:492476/dre:553401/dre:100536795/dre:334197/dre:447920/dre:447920/dre:436647/dre:387290/dre:405829/dre:100536795/dre:100037349/dre:405829	18	10	gene_GSONMT00047467001/novel.10711/gene_GSONMT00000555001/gene_GSONMT00050186001/gene_GSONMT00027361001/gene_GSONMT00047468001/gene_GSONMT00047466001/gene_GSONMT00032811001/gene_GSONMT00035498001/gene_GSONMT00005540001	8	gene_GSONMT00071406001/gene_GSONMT00012761001/gene_GSONMT00052513001/gene_GSONMT00040646001/gene_GSONMT00067274001/gene_GSONMT00075776001/gene_GSONMT00060642001/gene_GSONMT00068473001
dre00120	Primary bile acid biosynthesis	11/1782	35/14114	0.00290355481652593	0.0373130725480262	gene_GSONMT00075136001/gene_GSONMT00065191001/gene_GSONMT00015874001/gene_GSONMT00009649001/gene_GSONMT00040025001/gene_GSONMT00037174001/gene_GSONMT00028858001/gene_GSONMT00049537001/novel.11276/gene_GSONMT00033000001/gene_GSONMT00081533001	GSONMT00075136001/GSONMT00065191001/GSONMT00015874001/GSONMT00009649001/GSONMT00040025001/GSONMT00037174001/GSONMT00028858001/GSONMT00049537001/-/GSONMT00033000001/GSONMT00081533001	dre:795106/dre:494109/dre:327462/dre:393451/dre:402831/dre:394148/dre:393105/dre:570455/dre:402831/dre:393839/dre:553653	11	5	gene_GSONMT00075136001/gene_GSONMT00009649001/gene_GSONMT00040025001/novel.11276/gene_GSONMT00081533001	6	gene_GSONMT00065191001/gene_GSONMT00015874001/gene_GSONMT00037174001/gene_GSONMT00028858001/gene_GSONMT00049537001/gene_GSONMT00033000001
dre00040	Pentose and glucuronate interconversions	16/1782	61/14114	0.00301285678959218	0.0373130725480262	gene_GSONMT00031151001/gene_GSONMT00046920001/gene_GSONMT00005744001/novel.6770/gene_GSONMT00075299001/gene_GSONMT00024194001/gene_GSONMT00038287001/gene_GSONMT00011727001/novel.5538/gene_GSONMT00043865001/novel.10568/gene_GSONMT00007325001/gene_GSONMT00077042001/gene_GSONMT00011726001/gene_GSONMT00079933001/gene_GSONMT00035907001	GSONMT00031151001/GSONMT00046920001/GSONMT00005744001/-/GSONMT00075299001/GSONMT00024194001/GSONMT00038287001/GSONMT00011727001/-/GSONMT00043865001/-/GSONMT00007325001/GSONMT00077042001/GSONMT00011726001/GSONMT00079933001/GSONMT00035907001	dre:100415794/dre:553952/dre:100415794/dre:571441/dre:445326/dre:570913/dre:553452/dre:100415800/dre:555748/dre:553452/dre:100415794/dre:116991/dre:798716/dre:100415792/dre:100002993/dre:641479	16	9	gene_GSONMT00031151001/gene_GSONMT00046920001/gene_GSONMT00005744001/gene_GSONMT00075299001/gene_GSONMT00011727001/novel.5538/novel.10568/gene_GSONMT00011726001/gene_GSONMT00035907001	7	novel.6770/gene_GSONMT00024194001/gene_GSONMT00038287001/gene_GSONMT00043865001/gene_GSONMT00007325001/gene_GSONMT00077042001/gene_GSONMT00079933001

## Sheet: SLA vs.LLA
KEGGID	Description	GeneRatio	BgRatio	pvalue	padj	geneID	geneName	keggID	Count	Up	Up_Gene_id	Down	Down_Gene_id
dre03010	Ribosome	110/3533	246/14078	1.21506899832984e-11	1.95626108731104e-09	novel.4555/gene_GSONMT00021260001/gene_GSONMT00041541001/gene_GSONMT00061770001/gene_GSONMT00041640001/gene_GSONMT00033837001/gene_GSONMT00024810001/gene_GSONMT00046116001/gene_GSONMT00015821001/gene_GSONMT00062311001/novel.6236/gene_GSONMT00006165001/gene_GSONMT00073116001/gene_GSONMT00012659001/gene_GSONMT00066384001/gene_GSONMT00070382001/gene_GSONMT00018055001/gene_GSONMT00015495001/novel.478…	-/GSONMT00021260001/GSONMT00041541001/GSONMT00061770001/GSONMT00041640001/GSONMT00033837001/GSONMT00024810001/GSONMT00046116001/GSONMT00015821001/GSONMT00062311001/-/GSONMT00006165001/GSONMT00073116001/GSONMT00012659001/GSONMT00066384001/GSONMT00070382001/GSONMT00018055001/GSONMT00015495001/-/GSONMT00069769001/GSONMT00054816001/GSONMT00017786001/GSONMT00062896001/GSONMT00007747001/GSONMT000559950…	dre:336710/dre:436759/dre:445053/dre:405888/dre:394035/dre:415159/dre:325618/dre:192301/dre:336764/dre:394097/dre:415159/dre:192299/dre:394121/dre:677743/dre:415159/dre:406686/dre:394194/dre:336726/dre:415168/dre:394036/dre:445053/dre:327089/dre:335539/dre:114420/dre:405889/dre:415169/dre:394121/dre:405888/dre:556556/dre:450009/dre:336726/dre:393710/dre:677743/dre:100000341/dre:541327/dre:335629/…	110	105	novel.4555/gene_GSONMT00021260001/gene_GSONMT00041541001/gene_GSONMT00061770001/gene_GSONMT00041640001/gene_GSONMT00033837001/gene_GSONMT00024810001/gene_GSONMT00046116001/gene_GSONMT00015821001/gene_GSONMT00062311001/novel.6236/gene_GSONMT00006165001/gene_GSONMT00073116001/gene_GSONMT00012659001/gene_GSONMT00066384001/gene_GSONMT00070382001/gene_GSONMT00018055001/gene_GSONMT00015495001/novel.478…	5	gene_GSONMT00061846001/gene_GSONMT00072575001/gene_GSONMT00027609001/gene_GSONMT00061847001/gene_GSONMT00003435001
dre01200	Carbon metabolism	113/3533	304/14078	1.63430778312295e-06	0.000131561776541397	gene_GSONMT00077926001/gene_GSONMT00024074001/gene_GSONMT00082031001/gene_GSONMT00010550001/gene_GSONMT00071663001/novel.9447/gene_GSONMT00032740001/gene_GSONMT00051370001/gene_GSONMT00009326001/gene_GSONMT00054689001/novel.4762/gene_GSONMT00053924001/gene_GSONMT00050993001/gene_GSONMT00060865001/gene_GSONMT00030022001/gene_GSONMT00036879001/gene_GSONMT00040066001/gene_GSONMT00024059001/novel.564…	GSONMT00077926001/GSONMT00024074001/GSONMT00082031001/GSONMT00010550001/GSONMT00071663001/-/GSONMT00032740001/GSONMT00051370001/GSONMT00009326001/GSONMT00054689001/-/GSONMT00053924001/GSONMT00050993001/GSONMT00060865001/GSONMT00030022001/GSONMT00036879001/GSONMT00040066001/GSONMT00024059001/-/GSONMT00009795001/GSONMT00080423001/GSONMT00069408001/GSONMT00030907001/GSONMT00012878001/GSONMT000161300…	dre:79378/dre:317743/dre:30068/dre:403086/dre:321621/dre:570579/dre:30068/dre:437019/dre:449662/dre:324556/dre:566398/dre:406496/dre:564552/dre:406330/dre:393926/dre:406688/dre:140620/dre:192309/dre:334116/dre:406496/dre:402827/dre:553283/dre:317743/dre:751668/dre:334116/dre:562149/dre:569348/dre:564552/dre:393884/dre:406421/dre:322339/dre:569348/dre:378713/dre:403086/dre:445500/dre:402874/dre:37…	113	38	gene_GSONMT00077926001/gene_GSONMT00024074001/gene_GSONMT00071663001/novel.9447/gene_GSONMT00009326001/gene_GSONMT00053924001/gene_GSONMT00050993001/gene_GSONMT00060865001/gene_GSONMT00030022001/gene_GSONMT00036879001/gene_GSONMT00009795001/gene_GSONMT00080423001/gene_GSONMT00069408001/gene_GSONMT00038626001/gene_GSONMT00063417001/gene_GSONMT00024062001/gene_GSONMT00063051001/gene_GSONMT000145350…	75	gene_GSONMT00082031001/gene_GSONMT00010550001/gene_GSONMT00032740001/gene_GSONMT00051370001/gene_GSONMT00054689001/novel.4762/gene_GSONMT00040066001/gene_GSONMT00024059001/novel.5647/gene_GSONMT00030907001/gene_GSONMT00012878001/gene_GSONMT00016130001/gene_GSONMT00005117001/gene_GSONMT00058882001/gene_GSONMT00070304001/gene_GSONMT00080933001/gene_GSONMT00055315001/gene_GSONMT00023780001/gene_GSON…
dre04141	Protein processing in endoplasmic reticulum	153/3533	457/14078	2.78175450533693e-05	0.00149287491786415	gene_GSONMT00053136001/novel.1508/gene_GSONMT00030559001/gene_GSONMT00073471001/gene_GSONMT00058073001/gene_GSONMT00036728001/gene_GSONMT00045282001/gene_GSONMT00042394001/gene_GSONMT00026922001/gene_GSONMT00038745001/gene_GSONMT00068094001/gene_GSONMT00022085001/novel.10950/gene_GSONMT00009270001/gene_GSONMT00018148001/gene_GSONMT00018146001/gene_GSONMT00063479001/gene_GSONMT00068455001/gene_GSO…	GSONMT00053136001/-/GSONMT00030559001/GSONMT00073471001/GSONMT00058073001/GSONMT00036728001/GSONMT00045282001/GSONMT00042394001/GSONMT00026922001/GSONMT00038745001/GSONMT00068094001/GSONMT00022085001/-/GSONMT00009270001/GSONMT00018148001/GSONMT00018146001/GSONMT00063479001/GSONMT00068455001/GSONMT00023731001/GSONMT00046981001/GSONMT00013568001/GSONMT00047768001/GSONMT00015093001/GSONMT00077635001…	dre:566078/dre:325317/dre:393586/dre:325317/dre:568308/dre:406673/dre:554998/dre:100005496/dre:565499/dre:406673/dre:322160/dre:406757/dre:100005496/dre:326701/dre:573376/dre:573376/dre:192298/dre:378848/dre:554998/dre:386590/dre:266757/dre:192298/dre:378848/dre:100005496/dre:266796/dre:406757/dre:100005496/dre:406289/dre:568615/dre:406408/dre:58154/dre:767700/dre:322544/dre:100005358/dre:334337/…	153	29	gene_GSONMT00042394001/novel.10950/gene_GSONMT00018148001/gene_GSONMT00077635001/gene_GSONMT00022551001/gene_GSONMT00082010001/gene_GSONMT00040265001/gene_GSONMT00037190001/gene_GSONMT00014851001/gene_GSONMT00072168001/gene_GSONMT00029414001/gene_GSONMT00025493001/gene_GSONMT00059898001/gene_GSONMT00029415001/gene_GSONMT00008906001/gene_GSONMT00070380001/gene_GSONMT00051427001/gene_GSONMT00077634…	124	gene_GSONMT00053136001/novel.1508/gene_GSONMT00030559001/gene_GSONMT00073471001/gene_GSONMT00058073001/gene_GSONMT00036728001/gene_GSONMT00045282001/gene_GSONMT00026922001/gene_GSONMT00038745001/gene_GSONMT00068094001/gene_GSONMT00022085001/gene_GSONMT00009270001/gene_GSONMT00018146001/gene_GSONMT00063479001/gene_GSONMT00068455001/gene_GSONMT00023731001/gene_GSONMT00046981001/gene_GSONMT000135680…
dre00630	Glyoxylate and dicarboxylate metabolism	34/3533	73/14078	5.47695393149901e-05	0.00220447395742835	gene_GSONMT00077926001/gene_GSONMT00082031001/gene_GSONMT00051812001/gene_GSONMT00071663001/gene_GSONMT00032740001/gene_GSONMT00051370001/gene_GSONMT00080423001/gene_GSONMT00080549001/gene_GSONMT00080933001/gene_GSONMT00044851001/gene_GSONMT00024826001/gene_GSONMT00014535001/gene_GSONMT00056789001/gene_GSONMT00047982001/gene_GSONMT00038840001/gene_GSONMT00027468001/gene_GSONMT00047908001/gene_GSO…	GSONMT00077926001/GSONMT00082031001/GSONMT00051812001/GSONMT00071663001/GSONMT00032740001/GSONMT00051370001/GSONMT00080423001/GSONMT00080549001/GSONMT00080933001/GSONMT00044851001/GSONMT00024826001/GSONMT00014535001/GSONMT00056789001/GSONMT00047982001/GSONMT00038840001/GSONMT00027468001/GSONMT00047908001/GSONMT00019980001/GSONMT00003658001/GSONMT00054447001/GSONMT00032966001/GSONMT00036576001/GSO…	dre:79378/dre:30068/dre:336473/dre:321621/dre:30068/dre:437019/dre:402827/dre:336473/dre:322339/dre:405806/dre:497183/dre:321621/dre:322670/dre:100144628/dre:406405/dre:335715/dre:553804/dre:560020/dre:399479/dre:30643/dre:322670/dre:322670/dre:322339/dre:336473/dre:570678/dre:550372/dre:100000775/dre:792824/dre:406405/dre:399662/dre:322339/dre:541329/dre:560020/dre:436603	34	14	gene_GSONMT00077926001/gene_GSONMT00051812001/gene_GSONMT00071663001/gene_GSONMT00080423001/gene_GSONMT00080549001/gene_GSONMT00014535001/gene_GSONMT00027468001/gene_GSONMT00019980001/gene_GSONMT00036576001/gene_GSONMT00077195001/gene_GSONMT00044492001/gene_GSONMT00072930001/gene_GSONMT00048475001/novel.4202	20	gene_GSONMT00082031001/gene_GSONMT00032740001/gene_GSONMT00051370001/gene_GSONMT00080933001/gene_GSONMT00044851001/gene_GSONMT00024826001/gene_GSONMT00056789001/gene_GSONMT00047982001/gene_GSONMT00038840001/gene_GSONMT00047908001/gene_GSONMT00003658001/gene_GSONMT00054447001/gene_GSONMT00032966001/gene_GSONMT00073739001/gene_GSONMT00047009001/gene_GSONMT00020444001/gene_GSONMT00027735001/gene_GSO…
dre01230	Biosynthesis of amino acids	70/3533	186/14078	9.47445101371489e-05	0.00305077322641619	gene_GSONMT00024074001/gene_GSONMT00051812001/gene_GSONMT00010550001/gene_GSONMT00056099001/gene_GSONMT00070809001/gene_GSONMT00072434001/gene_GSONMT00054689001/gene_GSONMT00053924001/gene_GSONMT00060865001/gene_GSONMT00030022001/gene_GSONMT00036879001/gene_GSONMT00040066001/gene_GSONMT00024059001/novel.5647/gene_GSONMT00079310001/gene_GSONMT00009795001/gene_GSONMT00069408001/gene_GSONMT000309070…	GSONMT00024074001/GSONMT00051812001/GSONMT00010550001/GSONMT00056099001/GSONMT00070809001/GSONMT00072434001/GSONMT00054689001/GSONMT00053924001/GSONMT00060865001/GSONMT00030022001/GSONMT00036879001/GSONMT00040066001/GSONMT00024059001/-/GSONMT00079310001/GSONMT00009795001/GSONMT00069408001/GSONMT00030907001/GSONMT00016130001/GSONMT00080549001/GSONMT00082641001/GSONMT00080933001/GSONMT00061788001/G…	dre:317743/dre:336473/dre:403086/dre:570368/dre:378962/dre:378962/dre:324556/dre:406496/dre:406330/dre:393926/dre:406688/dre:140620/dre:192309/dre:334116/dre:323329/dre:406496/dre:553283/dre:317743/dre:334116/dre:336473/dre:557186/dre:322339/dre:337412/dre:378713/dre:403086/dre:402874/dre:323329/dre:394138/dre:378963/dre:445094/dre:337412/dre:406688/dre:407673/dre:553283/dre:553283/dre:570368/dre…	70	32	gene_GSONMT00024074001/gene_GSONMT00051812001/gene_GSONMT00056099001/gene_GSONMT00070809001/gene_GSONMT00072434001/gene_GSONMT00053924001/gene_GSONMT00060865001/gene_GSONMT00030022001/gene_GSONMT00036879001/gene_GSONMT00079310001/gene_GSONMT00009795001/gene_GSONMT00069408001/gene_GSONMT00080549001/gene_GSONMT00024062001/gene_GSONMT00015083001/gene_GSONMT00076050001/gene_GSONMT00074929001/gene_GSO…	38	gene_GSONMT00010550001/gene_GSONMT00054689001/gene_GSONMT00040066001/gene_GSONMT00024059001/novel.5647/gene_GSONMT00030907001/gene_GSONMT00016130001/gene_GSONMT00082641001/gene_GSONMT00080933001/gene_GSONMT00061788001/gene_GSONMT00023780001/gene_GSONMT00051667001/gene_GSONMT00060291001/gene_GSONMT00040319001/gene_GSONMT00050270001/gene_GSONMT00003348001/gene_GSONMT00045863001/gene_GSONMT000150170…
dre03040	Spliceosome	111/3533	335/14078	0.000515827568847193	0.0138413730973997	novel.775/gene_GSONMT00030559001/gene_GSONMT00018022001/gene_GSONMT00034783001/gene_GSONMT00076551001/gene_GSONMT00033673001/gene_GSONMT00041356001/gene_GSONMT00041347001/gene_GSONMT00059326001/gene_GSONMT00018148001/gene_GSONMT00018146001/gene_GSONMT00015299001/gene_GSONMT00022504001/gene_GSONMT00015677001/gene_GSONMT00041470001/gene_GSONMT00018970001/gene_GSONMT00027571001/gene_GSONMT0006495500…	-/GSONMT00030559001/GSONMT00018022001/GSONMT00034783001/GSONMT00076551001/GSONMT00033673001/GSONMT00041356001/GSONMT00041347001/GSONMT00059326001/GSONMT00018148001/GSONMT00018146001/GSONMT00015299001/GSONMT00022504001/GSONMT00015677001/GSONMT00041470001/GSONMT00018970001/GSONMT00027571001/GSONMT00064955001/GSONMT00050938001/GSONMT00005019001/GSONMT00029805001/GSONMT00044988001/GSONMT00001134001/G…	dre:606595/dre:393586/dre:555643/dre:406691/dre:393436/dre:321872/dre:393505/dre:568088/dre:393565/dre:573376/dre:573376/dre:406691/dre:568088/dre:335396/dre:445398/dre:555643/dre:402989/dre:799690/dre:562370/dre:446117/dre:322206/dre:321948/dre:323855/dre:446117/dre:373077/dre:327336/dre:402972/dre:321544/dre:100037380/dre:192328/dre:368925/dre:402896/dre:393669/dre:393840/dre:406810/dre:337851/…	111	79	novel.775/gene_GSONMT00018022001/gene_GSONMT00034783001/gene_GSONMT00076551001/gene_GSONMT00033673001/gene_GSONMT00041356001/gene_GSONMT00041347001/gene_GSONMT00059326001/gene_GSONMT00018148001/gene_GSONMT00015299001/gene_GSONMT00022504001/gene_GSONMT00015677001/gene_GSONMT00041470001/gene_GSONMT00018970001/gene_GSONMT00050938001/gene_GSONMT00005019001/gene_GSONMT00044988001/gene_GSONMT0003209500…	32	gene_GSONMT00030559001/gene_GSONMT00018146001/gene_GSONMT00027571001/gene_GSONMT00064955001/gene_GSONMT00029805001/gene_GSONMT00001134001/gene_GSONMT00024574001/gene_GSONMT00081283001/gene_GSONMT00021204001/gene_GSONMT00058901001/gene_GSONMT00061255001/gene_GSONMT00066021001/gene_GSONMT00021034001/gene_GSONMT00077563001/gene_GSONMT00073295001/gene_GSONMT00027997001/gene_GSONMT00082533001/gene_GSO…
dre00220	Arginine biosynthesis	28/3533	63/14078	0.000628022061045816	0.0144445074040538	gene_GSONMT00051812001/gene_GSONMT00010550001/gene_GSONMT00056099001/gene_GSONMT00001372001/gene_GSONMT00060865001/gene_GSONMT00036879001/gene_GSONMT00080549001/gene_GSONMT00046261001/gene_GSONMT00051667001/gene_GSONMT00080518001/gene_GSONMT00071000001/gene_GSONMT00045863001/gene_GSONMT00054104001/gene_GSONMT00016295001/gene_GSONMT00012913001/gene_GSONMT00076050001/gene_GSONMT00001371001/gene_GSO…	GSONMT00051812001/GSONMT00010550001/GSONMT00056099001/GSONMT00001372001/GSONMT00060865001/GSONMT00036879001/GSONMT00080549001/GSONMT00046261001/GSONMT00051667001/GSONMT00080518001/GSONMT00071000001/GSONMT00045863001/GSONMT00054104001/GSONMT00016295001/GSONMT00012913001/GSONMT00076050001/GSONMT00001371001/GSONMT00056570001/GSONMT00034871001/GSONMT00030260001/GSONMT00060217001/GSONMT00046259001/GSO…	dre:336473/dre:403086/dre:570368/dre:100006303/dre:406330/dre:406688/dre:336473/dre:564746/dre:403086/dre:373092/dre:564147/dre:406688/dre:797748/dre:556445/dre:556445/dre:570368/dre:100006303/dre:555623/dre:373092/dre:322614/dre:373092/dre:564746/dre:336473/dre:406330/dre:393423/dre:100000775/dre:373092/dre:799963	28	19	gene_GSONMT00051812001/gene_GSONMT00056099001/gene_GSONMT00001372001/gene_GSONMT00060865001/gene_GSONMT00036879001/gene_GSONMT00080549001/gene_GSONMT00046261001/gene_GSONMT00071000001/gene_GSONMT00054104001/gene_GSONMT00016295001/gene_GSONMT00012913001/gene_GSONMT00076050001/gene_GSONMT00001371001/gene_GSONMT00056570001/gene_GSONMT00030260001/gene_GSONMT00046259001/gene_GSONMT00077195001/gene_GSO…	9	gene_GSONMT00010550001/gene_GSONMT00051667001/gene_GSONMT00080518001/gene_GSONMT00045863001/gene_GSONMT00034871001/gene_GSONMT00060217001/gene_GSONMT00020444001/gene_GSONMT00037715001/gene_GSONMT00064172001
dre00270	Cysteine and methionine metabolism	46/3533	120/14078	0.000890185331326883	0.0179149797929535	gene_GSONMT00068507001/gene_GSONMT00031483001/gene_GSONMT00071372001/gene_GSONMT00017757001/gene_GSONMT00020345001/gene_GSONMT00070359001/gene_GSONMT00060865001/gene_GSONMT00036879001/gene_GSONMT00016404001/gene_GSONMT00071258001/gene_GSONMT00081185001/gene_GSONMT00079310001/gene_GSONMT00031577001/gene_GSONMT00032006001/gene_GSONMT00080191001/gene_GSONMT00066701001/gene_GSONMT00061788001/gene_GSO…	GSONMT00068507001/GSONMT00031483001/GSONMT00071372001/GSONMT00017757001/GSONMT00020345001/GSONMT00070359001/GSONMT00060865001/GSONMT00036879001/GSONMT00016404001/GSONMT00071258001/GSONMT00081185001/GSONMT00079310001/GSONMT00031577001/GSONMT00032006001/GSONMT00080191001/GSONMT00066701001/GSONMT00061788001/GSONMT00057775001/GSONMT00074299001/GSONMT00061222001/GSONMT00015083001/GSONMT00067886001/GSO…	dre:561410/dre:447941/dre:561410/dre:393315/dre:30659/dre:387530/dre:406330/dre:406688/dre:30496/dre:30497/dre:393714/dre:323329/dre:322228/dre:403338/dre:553189/dre:333974/dre:337412/dre:791592/dre:393714/dre:553187/dre:323329/dre:796025/dre:337412/dre:406688/dre:30430/dre:436747/dre:431773/dre:323329/dre:266987/dre:393526/dre:323329/dre:406405/dre:335715/dre:550524/dre:337166/dre:80872/dre:5531…	46	24	gene_GSONMT00068507001/gene_GSONMT00031483001/gene_GSONMT00071372001/gene_GSONMT00017757001/gene_GSONMT00020345001/gene_GSONMT00060865001/gene_GSONMT00036879001/gene_GSONMT00079310001/gene_GSONMT00031577001/gene_GSONMT00057775001/gene_GSONMT00074299001/gene_GSONMT00061222001/gene_GSONMT00015083001/gene_GSONMT00077285001/gene_GSONMT00022686001/gene_GSONMT00074929001/gene_GSONMT00061695001/gene_GSO…	22	gene_GSONMT00070359001/gene_GSONMT00016404001/gene_GSONMT00071258001/gene_GSONMT00081185001/gene_GSONMT00032006001/gene_GSONMT00080191001/gene_GSONMT00066701001/gene_GSONMT00061788001/gene_GSONMT00067886001/gene_GSONMT00003348001/gene_GSONMT00045863001/gene_GSONMT00029364001/gene_GSONMT00062444001/gene_GSONMT00082786001/gene_GSONMT00038840001/gene_GSONMT00061694001/gene_GSONMT00004070001/novel.48…
dre04216	Ferroptosis	43/3533	111/14078	0.00100521432233448	0.0179821673217613	gene_GSONMT00080493001/gene_GSONMT00038388001/gene_GSONMT00016355001/gene_GSONMT00038807001/gene_GSONMT00080491001/gene_GSONMT00027426001/gene_GSONMT00001477001/gene_GSONMT00004104001/gene_GSONMT00080054001/gene_GSONMT00066701001/gene_GSONMT00005524001/gene_GSONMT00014447001/gene_GSONMT00074696001/gene_GSONMT00051291001/gene_GSONMT00002258001/gene_GSONMT00018964001/gene_GSONMT00050547001/gene_GSO…	GSONMT00080493001/GSONMT00038388001/GSONMT00016355001/GSONMT00038807001/GSONMT00080491001/GSONMT00027426001/GSONMT00001477001/GSONMT00004104001/GSONMT00080054001/GSONMT00066701001/GSONMT00005524001/GSONMT00014447001/GSONMT00074696001/GSONMT00051291001/GSONMT00002258001/GSONMT00018964001/GSONMT00050547001/GSONMT00001427001/GSONMT00073835001/GSONMT00033703001/GSONMT00067686001/GSONMT00013487001/GSO…	dre:394104/dre:30590/dre:799782/dre:494477/dre:394104/dre:321844/dre:394104/dre:431716/dre:322425/dre:333974/dre:393622/dre:436651/dre:406286/dre:30590/dre:555566/dre:352928/dre:555308/dre:436651/dre:678623/dre:100320152/dre:406529/dre:393622/dre:406529/dre:84702/dre:678623/dre:447823/dre:352928/dre:436827/dre:321844/dre:790938/dre:436651/dre:494477/dre:393386/dre:326857/dre:791518/dre:352928/dre…	43	15	gene_GSONMT00004104001/gene_GSONMT00080054001/gene_GSONMT00005524001/gene_GSONMT00074696001/gene_GSONMT00002258001/gene_GSONMT00013487001/gene_GSONMT00062815001/gene_GSONMT00018032001/gene_GSONMT00066350001/gene_GSONMT00062454001/gene_GSONMT00056452001/gene_GSONMT00065033001/gene_GSONMT00020553001/gene_GSONMT00058917001/gene_GSONMT00016100001	28	gene_GSONMT00080493001/gene_GSONMT00038388001/gene_GSONMT00016355001/gene_GSONMT00038807001/gene_GSONMT00080491001/gene_GSONMT00027426001/gene_GSONMT00001477001/gene_GSONMT00066701001/gene_GSONMT00014447001/gene_GSONMT00051291001/gene_GSONMT00018964001/gene_GSONMT00050547001/gene_GSONMT00001427001/gene_GSONMT00073835001/gene_GSONMT00033703001/gene_GSONMT00067686001/gene_GSONMT00015988001/gene_GSO…
dre03060	Protein export	27/3533	63/14078	0.00152400721712276	0.0245365161956765	gene_GSONMT00063479001/gene_GSONMT00068455001/gene_GSONMT00047768001/gene_GSONMT00015093001/gene_GSONMT00050030001/gene_GSONMT00064697001/gene_GSONMT00076045001/gene_GSONMT00017332001/gene_GSONMT00067625001/gene_GSONMT00035528001/gene_GSONMT00023278001/gene_GSONMT00072381001/gene_GSONMT00070703001/gene_GSONMT00017681001/gene_GSONMT00082258001/gene_GSONMT00029803001/gene_GSONMT00065423001/gene_GSO…	GSONMT00063479001/GSONMT00068455001/GSONMT00047768001/GSONMT00015093001/GSONMT00050030001/GSONMT00064697001/GSONMT00076045001/GSONMT00017332001/GSONMT00067625001/GSONMT00035528001/GSONMT00023278001/GSONMT00072381001/GSONMT00070703001/GSONMT00017681001/GSONMT00082258001/GSONMT00029803001/GSONMT00065423001/GSONMT00011677001/GSONMT00022997001/GSONMT00041923001/GSONMT00074942001/GSONMT00070456001/GSO…	dre:192298/dre:378848/dre:192298/dre:378848/dre:266796/dre:327335/dre:796309/dre:569063/dre:393963/dre:751663/dre:436845/dre:336867/dre:394071/dre:563660/dre:445299/dre:446119/dre:192298/dre:436794/dre:436861/dre:436772/dre:404632/dre:446119/dre:436861/dre:796309/dre:619260/dre:541342/dre:393963	27	6	gene_GSONMT00067625001/gene_GSONMT00035528001/gene_GSONMT00070703001/gene_GSONMT00022997001/gene_GSONMT00041923001/gene_GSONMT00034917001	21	gene_GSONMT00063479001/gene_GSONMT00068455001/gene_GSONMT00047768001/gene_GSONMT00015093001/gene_GSONMT00050030001/gene_GSONMT00064697001/gene_GSONMT00076045001/gene_GSONMT00017332001/gene_GSONMT00023278001/gene_GSONMT00072381001/gene_GSONMT00017681001/gene_GSONMT00082258001/gene_GSONMT00029803001/gene_GSONMT00065423001/gene_GSONMT00011677001/gene_GSONMT00074942001/gene_GSONMT00070456001/gene_GSO…
dre00910	Nitrogen metabolism	16/3533	32/14078	0.00206683957679087	0.030251015623939	gene_GSONMT00051812001/gene_GSONMT00064131001/gene_GSONMT00064130001/gene_GSONMT00021064001/gene_GSONMT00040291001/gene_GSONMT00080549001/gene_GSONMT00073683001/gene_GSONMT00080518001/gene_GSONMT00079051001/gene_GSONMT00056570001/gene_GSONMT00080044001/gene_GSONMT00034871001/gene_GSONMT00060217001/gene_GSONMT00077195001/gene_GSONMT00020444001/gene_GSONMT00037715001	GSONMT00051812001/GSONMT00064131001/GSONMT00064130001/GSONMT00021064001/GSONMT00040291001/GSONMT00080549001/GSONMT00073683001/GSONMT00080518001/GSONMT00079051001/GSONMT00056570001/GSONMT00080044001/GSONMT00034871001/GSONMT00060217001/GSONMT00077195001/GSONMT00020444001/GSONMT00037715001	dre:336473/dre:564201/dre:564201/dre:566612/dre:550233/dre:336473/dre:30331/dre:373092/dre:553246/dre:555623/dre:569989/dre:373092/dre:373092/dre:336473/dre:100000775/dre:373092	16	5	gene_GSONMT00051812001/gene_GSONMT00080549001/gene_GSONMT00056570001/gene_GSONMT00080044001/gene_GSONMT00077195001	11	gene_GSONMT00064131001/gene_GSONMT00064130001/gene_GSONMT00021064001/gene_GSONMT00040291001/gene_GSONMT00073683001/gene_GSONMT00080518001/gene_GSONMT00079051001/gene_GSONMT00034871001/gene_GSONMT00060217001/gene_GSONMT00020444001/gene_GSONMT00037715001
dre00053	Ascorbate and aldarate metabolism	24/3533	56/14078	0.00272320071417464	0.0365362762485097	gene_GSONMT00031151001/gene_GSONMT00047467001/gene_GSONMT00031652001/gene_GSONMT00040646001/novel.10568/gene_GSONMT00036803001/gene_GSONMT00031651001/gene_GSONMT00049585001/gene_GSONMT00035844001/gene_GSONMT00074562001/gene_GSONMT00058409001/gene_GSONMT00020404001/gene_GSONMT00007325001/gene_GSONMT00032099001/gene_GSONMT00036318001/gene_GSONMT00046920001/gene_GSONMT00006192001/gene_GSONMT00011147…	GSONMT00031151001/GSONMT00047467001/GSONMT00031652001/GSONMT00040646001/-/GSONMT00036803001/GSONMT00031651001/GSONMT00049585001/GSONMT00035844001/GSONMT00074562001/GSONMT00058409001/GSONMT00020404001/GSONMT00007325001/GSONMT00032099001/GSONMT00036318001/GSONMT00046920001/GSONMT00006192001/GSONMT00011147001/GSONMT00075299001/GSONMT00060642001/GSONMT00027606001/GSONMT00067274001/GSONMT00061440001/G…	dre:100415794/dre:323653/dre:569254/dre:100536795/dre:100415794/dre:571441/dre:569254/dre:571850/dre:406731/dre:406731/dre:569254/dre:562316/dre:116991/dre:100415800/dre:791613/dre:553952/dre:100415794/dre:100536795/dre:445326/dre:100536795/dre:492710/dre:334197/dre:100005587/dre:562316	24	14	gene_GSONMT00031151001/gene_GSONMT00047467001/gene_GSONMT00031652001/novel.10568/gene_GSONMT00031651001/gene_GSONMT00049585001/gene_GSONMT00058409001/gene_GSONMT00020404001/gene_GSONMT00032099001/gene_GSONMT00036318001/gene_GSONMT00046920001/gene_GSONMT00006192001/gene_GSONMT00075299001/gene_GSONMT00029765001	10	gene_GSONMT00040646001/gene_GSONMT00036803001/gene_GSONMT00035844001/gene_GSONMT00074562001/gene_GSONMT00007325001/gene_GSONMT00011147001/gene_GSONMT00060642001/gene_GSONMT00027606001/gene_GSONMT00067274001/gene_GSONMT00061440001
dre03013	Nucleocytoplasmic transport	91/3533	280/14078	0.00297489602109258	0.0368429430304543	gene_GSONMT00053147001/gene_GSONMT00071194001/gene_GSONMT00002177001/gene_GSONMT00072636001/gene_GSONMT00010070001/gene_GSONMT00005523001/gene_GSONMT00039693001/gene_GSONMT00051609001/gene_GSONMT00055465001/gene_GSONMT00081493001/gene_GSONMT00072116001/gene_GSONMT00021810001/gene_GSONMT00007599001/novel.1313/gene_GSONMT00049490001/gene_GSONMT00074075001/gene_GSONMT00072635001/gene_GSONMT000800940…	GSONMT00053147001/GSONMT00071194001/GSONMT00002177001/GSONMT00072636001/GSONMT00010070001/GSONMT00005523001/GSONMT00039693001/GSONMT00051609001/GSONMT00055465001/GSONMT00081493001/GSONMT00072116001/GSONMT00021810001/GSONMT00007599001/-/GSONMT00049490001/GSONMT00074075001/GSONMT00072635001/GSONMT00080094001/GSONMT00067275001/GSONMT00018387001/GSONMT00039698001/GSONMT00071325001/GSONMT00078502001/G…	dre:406751/dre:406751/dre:394062/dre:664756/dre:556400/dre:751738/dre:541444/dre:407710/dre:541444/dre:407710/dre:558883/dre:407710/dre:373077/dre:325064/dre:664756/dre:30572/dre:664756/dre:406860/dre:445490/dre:569455/dre:327373/dre:407733/dre:563392/dre:570945/dre:553305/dre:334749/dre:436950/dre:562350/dre:100004014/dre:406852/dre:373077/dre:368417/dre:553205/dre:664756/dre:556400/dre:321744/d…	91	48	gene_GSONMT00053147001/gene_GSONMT00071194001/gene_GSONMT00010070001/gene_GSONMT00005523001/gene_GSONMT00072116001/gene_GSONMT00007599001/novel.1313/gene_GSONMT00071325001/gene_GSONMT00078502001/gene_GSONMT00046961001/gene_GSONMT00062859001/gene_GSONMT00039208001/gene_GSONMT00043386001/gene_GSONMT00053908001/gene_GSONMT00075464001/gene_GSONMT00067097001/gene_GSONMT00066620001/gene_GSONMT000105810…	43	gene_GSONMT00002177001/gene_GSONMT00072636001/gene_GSONMT00039693001/gene_GSONMT00051609001/gene_GSONMT00055465001/gene_GSONMT00081493001/gene_GSONMT00021810001/gene_GSONMT00049490001/gene_GSONMT00074075001/gene_GSONMT00072635001/gene_GSONMT00080094001/gene_GSONMT00067275001/gene_GSONMT00018387001/gene_GSONMT00039698001/gene_GSONMT00010063001/gene_GSONMT00047661001/gene_GSONMT00049489001/gene_GSO…
dre00250	Alanine, aspartate and glutamate metabolism	42/3533	114/14078	0.00346964009323023	0.0399008610721477	gene_GSONMT00077926001/gene_GSONMT00051812001/gene_GSONMT00010550001/gene_GSONMT00030405001/gene_GSONMT00001372001/gene_GSONMT00060865001/gene_GSONMT00036879001/gene_GSONMT00058949001/gene_GSONMT00080549001/gene_GSONMT00046261001/gene_GSONMT00051926001/gene_GSONMT00068220001/gene_GSONMT00051667001/gene_GSONMT00080518001/gene_GSONMT00064891001/gene_GSONMT00060291001/gene_GSONMT00071000001/gene_GSO…	GSONMT00077926001/GSONMT00051812001/GSONMT00010550001/GSONMT00030405001/GSONMT00001372001/GSONMT00060865001/GSONMT00036879001/GSONMT00058949001/GSONMT00080549001/GSONMT00046261001/GSONMT00051926001/GSONMT00068220001/GSONMT00051667001/GSONMT00080518001/GSONMT00064891001/GSONMT00060291001/GSONMT00071000001/GSONMT00045863001/GSONMT00054104001/GSONMT00016295001/GSONMT00022390001/GSONMT00012913001/GSO…	dre:79378/dre:336473/dre:403086/dre:565235/dre:100006303/dre:406330/dre:406688/dre:567861/dre:336473/dre:564746/dre:407989/dre:394133/dre:403086/dre:373092/dre:567861/dre:394138/dre:564147/dre:406688/dre:797748/dre:556445/dre:266992/dre:556445/dre:567861/dre:100006303/dre:402904/dre:555623/dre:373092/dre:541402/dre:337166/dre:373092/dre:564746/dre:336473/dre:406330/dre:557232/dre:393423/dre:10000…	42	24	gene_GSONMT00077926001/gene_GSONMT00051812001/gene_GSONMT00001372001/gene_GSONMT00060865001/gene_GSONMT00036879001/gene_GSONMT00080549001/gene_GSONMT00046261001/gene_GSONMT00064891001/gene_GSONMT00071000001/gene_GSONMT00054104001/gene_GSONMT00016295001/gene_GSONMT00022390001/gene_GSONMT00012913001/gene_GSONMT00001371001/gene_GSONMT00056570001/novel.3913/gene_GSONMT00023406001/gene_GSONMT000462590…	18	gene_GSONMT00010550001/gene_GSONMT00030405001/gene_GSONMT00058949001/gene_GSONMT00051926001/gene_GSONMT00068220001/gene_GSONMT00051667001/gene_GSONMT00080518001/gene_GSONMT00060291001/gene_GSONMT00045863001/gene_GSONMT00015119001/gene_GSONMT00052323001/gene_GSONMT00034871001/gene_GSONMT00060217001/gene_GSONMT00020444001/gene_GSONMT00029155001/gene_GSONMT00037715001/gene_GSONMT00064172001/gene_GSO…

## Sheet: SLA vs.MLA
KEGGID	Description	GeneRatio	BgRatio	pvalue	padj	geneID	geneName	keggID	Count	Up	Up_Gene_id	Down	Down_Gene_id
dre01230	Biosynthesis of amino acids	44/1965	180/14045	0.000116834117606132	0.0130496331108856	gene_GSONMT00010550001/gene_GSONMT00053924001/gene_GSONMT00072434001/gene_GSONMT00030907001/gene_GSONMT00060291001/gene_GSONMT00056099001/gene_GSONMT00051667001/novel.10350/gene_GSONMT00024059001/gene_GSONMT00080549001/gene_GSONMT00063545001/gene_GSONMT00051262001/gene_GSONMT00030677001/gene_GSONMT00040319001/gene_GSONMT00040066001/gene_GSONMT00079310001/gene_GSONMT00003348001/gene_GSONMT00002257…	GSONMT00010550001/GSONMT00053924001/GSONMT00072434001/GSONMT00030907001/GSONMT00060291001/GSONMT00056099001/GSONMT00051667001/-/GSONMT00024059001/GSONMT00080549001/GSONMT00063545001/GSONMT00051262001/GSONMT00030677001/GSONMT00040319001/GSONMT00040066001/GSONMT00079310001/GSONMT00003348001/GSONMT00002257001/GSONMT00026184001/GSONMT00024074001/GSONMT00078591001/GSONMT00069555001/-/GSONMT00070809001…	dre:403086/dre:406496/dre:378962/dre:317743/dre:394138/dre:570368/dre:403086/dre:436949/dre:192309/dre:336473/dre:334897/dre:100006589/dre:321928/dre:378963/dre:140620/dre:323329/dre:337412/dre:560753/dre:323329/dre:317743/dre:336425/dre:553283/dre:560827/dre:378962/dre:406496/dre:334116/dre:322339/dre:402874/dre:568448/dre:570368/dre:557518/dre:322614/dre:393926/dre:386951/dre:407673/dre:140620/…	44	18	gene_GSONMT00053924001/gene_GSONMT00072434001/gene_GSONMT00056099001/gene_GSONMT00080549001/gene_GSONMT00063545001/gene_GSONMT00079310001/gene_GSONMT00024074001/novel.1740/gene_GSONMT00070809001/gene_GSONMT00009795001/gene_GSONMT00024062001/gene_GSONMT00058644001/gene_GSONMT00076050001/gene_GSONMT00030260001/gene_GSONMT00030022001/gene_GSONMT00013462001/gene_GSONMT00061695001/gene_GSONMT000565700…	26	gene_GSONMT00010550001/gene_GSONMT00030907001/gene_GSONMT00060291001/gene_GSONMT00051667001/novel.10350/gene_GSONMT00024059001/gene_GSONMT00051262001/gene_GSONMT00030677001/gene_GSONMT00040319001/gene_GSONMT00040066001/gene_GSONMT00003348001/gene_GSONMT00002257001/gene_GSONMT00026184001/gene_GSONMT00078591001/gene_GSONMT00069555001/gene_GSONMT00016130001/gene_GSONMT00073739001/novel.3738/gene_GSO…
dre00650	Butanoate metabolism	13/1965	32/14045	0.000194582670159938	0.0130496331108856	gene_GSONMT00067932001/gene_GSONMT00054447001/gene_GSONMT00071206001/gene_GSONMT00012432001/gene_GSONMT00012427001/gene_GSONMT00049812001/gene_GSONMT00010243001/gene_GSONMT00030405001/gene_GSONMT00067244001/gene_GSONMT00054446001/gene_GSONMT00016297001/gene_GSONMT00080185001/gene_GSONMT00023870001	GSONMT00067932001/GSONMT00054447001/GSONMT00071206001/GSONMT00012432001/GSONMT00012427001/GSONMT00049812001/GSONMT00010243001/GSONMT00030405001/GSONMT00067244001/GSONMT00054446001/GSONMT00016297001/GSONMT00080185001/GSONMT00023870001	dre:100002035/dre:30643/dre:394190/dre:393984/dre:393984/dre:100000859/dre:394060/dre:565235/dre:560273/dre:30643/dre:394060/dre:793834/dre:368912	13	3	gene_GSONMT00049812001/gene_GSONMT00067244001/gene_GSONMT00080185001	10	gene_GSONMT00067932001/gene_GSONMT00054447001/gene_GSONMT00071206001/gene_GSONMT00012432001/gene_GSONMT00012427001/gene_GSONMT00010243001/gene_GSONMT00030405001/gene_GSONMT00054446001/gene_GSONMT00016297001/gene_GSONMT00023870001
dre00280	Valine, leucine and isoleucine degradation	29/1965	107/14045	0.000261012652522451	0.0130496331108856	gene_GSONMT00051370001/novel.10711/gene_GSONMT00067314001/novel.10350/gene_GSONMT00008479001/gene_GSONMT00050186001/gene_GSONMT00054447001/gene_GSONMT00003348001/gene_GSONMT00071206001/gene_GSONMT00040646001/gene_GSONMT00054580001/gene_GSONMT00012432001/gene_GSONMT00012427001/gene_GSONMT00020817001/gene_GSONMT00041411001/gene_GSONMT00049812001/gene_GSONMT00050435001/gene_GSONMT00047466001/gene_GS…	GSONMT00051370001/-/GSONMT00067314001/-/GSONMT00008479001/GSONMT00050186001/GSONMT00054447001/GSONMT00003348001/GSONMT00071206001/GSONMT00040646001/GSONMT00054580001/GSONMT00012432001/GSONMT00012427001/GSONMT00020817001/GSONMT00041411001/GSONMT00049812001/GSONMT00050435001/GSONMT00047466001/GSONMT00011147001/GSONMT00010243001/GSONMT00024814001/GSONMT00029601001/GSONMT00067244001/GSONMT00054446001…	dre:437019/dre:100000026/dre:337166/dre:436949/dre:64265/dre:447920/dre:30643/dre:337412/dre:394190/dre:100536795/dre:368775/dre:393984/dre:393984/dre:406283/dre:450078/dre:100000859/dre:405863/dre:447920/dre:100536795/dre:394060/dre:436949/dre:436647/dre:560273/dre:30643/dre:394060/dre:394135/dre:793834/dre:368912/dre:436647	29	4	gene_GSONMT00054580001/gene_GSONMT00049812001/gene_GSONMT00067244001/gene_GSONMT00080185001	25	gene_GSONMT00051370001/novel.10711/gene_GSONMT00067314001/novel.10350/gene_GSONMT00008479001/gene_GSONMT00050186001/gene_GSONMT00054447001/gene_GSONMT00003348001/gene_GSONMT00071206001/gene_GSONMT00040646001/gene_GSONMT00012432001/gene_GSONMT00012427001/gene_GSONMT00020817001/gene_GSONMT00041411001/gene_GSONMT00050435001/gene_GSONMT00047466001/gene_GSONMT00011147001/gene_GSONMT00010243001/gene_GS…
dre01200	Carbon metabolism	64/1965	301/14045	0.000330370458503434	0.0130496331108856	gene_GSONMT00010550001/gene_GSONMT00053924001/gene_GSONMT00051370001/gene_GSONMT00009326001/gene_GSONMT00033781001/gene_GSONMT00012878001/gene_GSONMT00030907001/gene_GSONMT00005117001/gene_GSONMT00051667001/gene_GSONMT00016374001/gene_GSONMT00024059001/novel.4762/novel.9447/gene_GSONMT00034871001/gene_GSONMT00063545001/gene_GSONMT00051262001/gene_GSONMT00030677001/gene_GSONMT00040319001/gene_GSON…	GSONMT00010550001/GSONMT00053924001/GSONMT00051370001/GSONMT00009326001/GSONMT00033781001/GSONMT00012878001/GSONMT00030907001/GSONMT00005117001/GSONMT00051667001/GSONMT00016374001/GSONMT00024059001/-/-/GSONMT00034871001/GSONMT00063545001/GSONMT00051262001/GSONMT00030677001/GSONMT00040319001/GSONMT00040066001/GSONMT00054447001/GSONMT00002257001/GSONMT00024074001/GSONMT00077926001/GSONMT00078591001…	dre:403086/dre:406496/dre:437019/dre:449662/dre:751668/dre:751668/dre:317743/dre:562149/dre:403086/dre:406405/dre:192309/dre:566398/dre:570579/dre:373092/dre:334897/dre:100006589/dre:321928/dre:378963/dre:140620/dre:30643/dre:560753/dre:317743/dre:79378/dre:336425/dre:445500/dre:553283/dre:560827/dre:406496/dre:436852/dre:324201/dre:560020/dre:334116/dre:322339/dre:406428/dre:402874/dre:406339/dr…	64	22	gene_GSONMT00053924001/gene_GSONMT00009326001/novel.9447/gene_GSONMT00063545001/gene_GSONMT00024074001/gene_GSONMT00077926001/novel.1740/gene_GSONMT00009795001/gene_GSONMT00066997001/novel.458/gene_GSONMT00024062001/gene_GSONMT00063417001/gene_GSONMT00058644001/gene_GSONMT00030022001/gene_GSONMT00013462001/novel.9844/gene_GSONMT00056570001/gene_GSONMT00050994001/gene_GSONMT00002870001/gene_GSONMT…	42	gene_GSONMT00010550001/gene_GSONMT00051370001/gene_GSONMT00033781001/gene_GSONMT00012878001/gene_GSONMT00030907001/gene_GSONMT00005117001/gene_GSONMT00051667001/gene_GSONMT00016374001/gene_GSONMT00024059001/novel.4762/gene_GSONMT00034871001/gene_GSONMT00051262001/gene_GSONMT00030677001/gene_GSONMT00040319001/gene_GSONMT00040066001/gene_GSONMT00054447001/gene_GSONMT00002257001/gene_GSONMT000785910…
dre00100	Steroid biosynthesis	14/1965	39/14045	0.00050953440611284	0.0161012872331658	gene_GSONMT00031182001/gene_GSONMT00063657001/gene_GSONMT00044416001/gene_GSONMT00082485001/gene_GSONMT00015656001/gene_GSONMT00031778001/gene_GSONMT00007762001/gene_GSONMT00065462001/gene_GSONMT00039624001/gene_GSONMT00033380001/gene_GSONMT00077847001/gene_GSONMT00075126001/gene_GSONMT00065185001/gene_GSONMT00064203001	GSONMT00031182001/GSONMT00063657001/GSONMT00044416001/GSONMT00082485001/GSONMT00015656001/GSONMT00031778001/GSONMT00007762001/GSONMT00065462001/GSONMT00039624001/GSONMT00033380001/GSONMT00077847001/GSONMT00075126001/GSONMT00065185001/GSONMT00064203001	dre:414331/dre:799528/dre:414331/dre:100004700/dre:494102/dre:494102/dre:378446/dre:406713/dre:378446/dre:564424/dre:768185/dre:795400/dre:406713/dre:793309	14	3	gene_GSONMT00082485001/gene_GSONMT00033380001/gene_GSONMT00064203001	11	gene_GSONMT00031182001/gene_GSONMT00063657001/gene_GSONMT00044416001/gene_GSONMT00015656001/gene_GSONMT00031778001/gene_GSONMT00007762001/gene_GSONMT00065462001/gene_GSONMT00039624001/gene_GSONMT00077847001/gene_GSONMT00075126001/gene_GSONMT00065185001
dre00051	Fructose and mannose metabolism	22/1965	78/14045	0.000773687643905314	0.0203737746228399	gene_GSONMT00053924001/novel.10169/gene_GSONMT00044073001/gene_GSONMT00017277001/gene_GSONMT00024059001/gene_GSONMT00010585001/gene_GSONMT00065431001/gene_GSONMT00002257001/gene_GSONMT00078591001/novel.4045/gene_GSONMT00009795001/gene_GSONMT00079626001/gene_GSONMT00057337001/gene_GSONMT00081450001/gene_GSONMT00057156001/gene_GSONMT00066505001/gene_GSONMT00057805001/gene_GSONMT00062287001/novel.98…	GSONMT00053924001/-/GSONMT00044073001/GSONMT00017277001/GSONMT00024059001/GSONMT00010585001/GSONMT00065431001/GSONMT00002257001/GSONMT00078591001/-/GSONMT00009795001/GSONMT00079626001/GSONMT00057337001/GSONMT00081450001/GSONMT00057156001/GSONMT00066505001/GSONMT00057805001/GSONMT00062287001/-/GSONMT00049667001/GSONMT00038323001/GSONMT00017280001	dre:406496/dre:550486/dre:436909/dre:445097/dre:192309/dre:100330415/dre:556190/dre:560753/dre:336425/dre:393461/dre:406496/dre:553452/dre:406339/dre:564852/dre:386663/dre:558186/dre:553792/dre:564852/dre:335231/dre:564852/dre:406791/dre:445097	22	12	gene_GSONMT00053924001/novel.10169/gene_GSONMT00044073001/gene_GSONMT00017277001/gene_GSONMT00010585001/gene_GSONMT00065431001/novel.4045/gene_GSONMT00009795001/gene_GSONMT00057156001/gene_GSONMT00066505001/novel.9844/gene_GSONMT00017280001	10	gene_GSONMT00024059001/gene_GSONMT00002257001/gene_GSONMT00078591001/gene_GSONMT00079626001/gene_GSONMT00057337001/gene_GSONMT00081450001/gene_GSONMT00057805001/gene_GSONMT00062287001/gene_GSONMT00049667001/gene_GSONMT00038323001
dre00053	Ascorbate and aldarate metabolism	17/1965	58/14045	0.00187484820177176	0.037926850597129	gene_GSONMT00031651001/gene_GSONMT00031652001/novel.10711/gene_GSONMT00050186001/gene_GSONMT00040646001/gene_GSONMT00074562001/gene_GSONMT00069462001/gene_GSONMT00006192001/novel.6770/gene_GSONMT00058409001/gene_GSONMT00047466001/gene_GSONMT00011147001/gene_GSONMT00036803001/gene_GSONMT00011726001/gene_GSONMT00035844001/novel.10568/gene_GSONMT00032099001	GSONMT00031651001/GSONMT00031652001/-/GSONMT00050186001/GSONMT00040646001/GSONMT00074562001/GSONMT00069462001/GSONMT00006192001/-/GSONMT00058409001/GSONMT00047466001/GSONMT00011147001/GSONMT00036803001/GSONMT00011726001/GSONMT00035844001/-/GSONMT00032099001	dre:569254/dre:569254/dre:100000026/dre:447920/dre:100536795/dre:406731/dre:100415794/dre:100415794/dre:571441/dre:569254/dre:447920/dre:100536795/dre:571441/dre:100415792/dre:406731/dre:100415794/dre:100415800	17	8	gene_GSONMT00031651001/gene_GSONMT00031652001/gene_GSONMT00069462001/gene_GSONMT00006192001/novel.6770/gene_GSONMT00058409001/novel.10568/gene_GSONMT00032099001	9	novel.10711/gene_GSONMT00050186001/gene_GSONMT00040646001/gene_GSONMT00074562001/gene_GSONMT00047466001/gene_GSONMT00011147001/gene_GSONMT00036803001/gene_GSONMT00011726001/gene_GSONMT00035844001
dre03060	Protein export	18/1965	63/14045	0.00192034686567742	0.037926850597129	gene_GSONMT00047768001/gene_GSONMT00050030001/gene_GSONMT00017332001/gene_GSONMT00064697001/gene_GSONMT00035528001/gene_GSONMT00063479001/gene_GSONMT00065423001/gene_GSONMT00082258001/gene_GSONMT00068455001/gene_GSONMT00067625001/gene_GSONMT00015093001/gene_GSONMT00072381001/gene_GSONMT00023278001/gene_GSONMT00063104001/gene_GSONMT00029803001/gene_GSONMT00007797001/gene_GSONMT00074349001/gene_GSO…	GSONMT00047768001/GSONMT00050030001/GSONMT00017332001/GSONMT00064697001/GSONMT00035528001/GSONMT00063479001/GSONMT00065423001/GSONMT00082258001/GSONMT00068455001/GSONMT00067625001/GSONMT00015093001/GSONMT00072381001/GSONMT00023278001/GSONMT00063104001/GSONMT00029803001/GSONMT00007797001/GSONMT00074349001/GSONMT00030973001	dre:192298/dre:266796/dre:569063/dre:327335/dre:751663/dre:192298/dre:192298/dre:445299/dre:378848/dre:393963/dre:378848/dre:336867/dre:436845/dre:796309/dre:446119/dre:436861/dre:619260/dre:541342	18	2	gene_GSONMT00035528001/gene_GSONMT00067625001	16	gene_GSONMT00047768001/gene_GSONMT00050030001/gene_GSONMT00017332001/gene_GSONMT00064697001/gene_GSONMT00063479001/gene_GSONMT00065423001/gene_GSONMT00082258001/gene_GSONMT00068455001/gene_GSONMT00015093001/gene_GSONMT00072381001/gene_GSONMT00023278001/gene_GSONMT00063104001/gene_GSONMT00029803001/gene_GSONMT00007797001/gene_GSONMT00074349001/gene_GSONMT00030973001
dre04141	Protein processing in endoplasmic reticulum	86/1965	457/14045	0.002163987327504	0.0379899997495146	gene_GSONMT00047768001/gene_GSONMT00058073001/gene_GSONMT00050030001/gene_GSONMT00036728001/gene_GSONMT00053136001/gene_GSONMT00018146001/gene_GSONMT00014081001/gene_GSONMT00018148001/gene_GSONMT00082010001/gene_GSONMT00038745001/gene_GSONMT00063479001/novel.1508/gene_GSONMT00035336001/gene_GSONMT00054634001/gene_GSONMT00016449001/gene_GSONMT00063305001/gene_GSONMT00028101001/gene_GSONMT000680940…	GSONMT00047768001/GSONMT00058073001/GSONMT00050030001/GSONMT00036728001/GSONMT00053136001/GSONMT00018146001/GSONMT00014081001/GSONMT00018148001/GSONMT00082010001/GSONMT00038745001/GSONMT00063479001/-/GSONMT00035336001/GSONMT00054634001/GSONMT00016449001/GSONMT00063305001/GSONMT00028101001/GSONMT00068094001/GSONMT00026618001/GSONMT00065423001/GSONMT00025456001/GSONMT00054635001/GSONMT00034551001/G…	dre:192298/dre:568308/dre:266796/dre:406673/dre:566078/dre:573376/dre:567913/dre:573376/dre:767700/dre:406673/dre:192298/dre:325317/dre:322544/dre:553407/dre:553407/dre:777612/dre:30573/dre:322160/dre:559811/dre:192298/dre:393417/dre:553407/dre:568615/dre:58154/dre:386590/dre:140614/dre:573376/dre:393536/dre:100537478/dre:100002072/dre:559564/dre:83414/dre:83414/dre:554998/dre:325317/dre:378848/d…	86	20	gene_GSONMT00018148001/gene_GSONMT00082010001/gene_GSONMT00029414001/gene_GSONMT00033192001/gene_GSONMT00040265001/gene_GSONMT00077216001/gene_GSONMT00029415001/gene_GSONMT00008906001/gene_GSONMT00069358001/gene_GSONMT00063122001/novel.5677/gene_GSONMT00080785001/gene_GSONMT00077635001/gene_GSONMT00025571001/gene_GSONMT00071702001/gene_GSONMT00037190001/gene_GSONMT00080902001/gene_GSONMT000647010…	66	gene_GSONMT00047768001/gene_GSONMT00058073001/gene_GSONMT00050030001/gene_GSONMT00036728001/gene_GSONMT00053136001/gene_GSONMT00018146001/gene_GSONMT00014081001/gene_GSONMT00038745001/gene_GSONMT00063479001/novel.1508/gene_GSONMT00035336001/gene_GSONMT00054634001/gene_GSONMT00016449001/gene_GSONMT00063305001/gene_GSONMT00028101001/gene_GSONMT00068094001/gene_GSONMT00026618001/gene_GSONMT000654230…
dre00250	Alanine, aspartate and glutamate metabolism	27/1965	112/14045	0.00279504845100963	0.0441617655259521	gene_GSONMT00010550001/gene_GSONMT00071000001/gene_GSONMT00054104001/gene_GSONMT00068622001/gene_GSONMT00046261001/gene_GSONMT00022390001/gene_GSONMT00060291001/gene_GSONMT00051667001/gene_GSONMT00046259001/gene_GSONMT00064891001/gene_GSONMT00067314001/gene_GSONMT00080549001/gene_GSONMT00034871001/gene_GSONMT00036827001/gene_GSONMT00077926001/gene_GSONMT00057606001/gene_GSONMT00005039001/gene_GSO…	GSONMT00010550001/GSONMT00071000001/GSONMT00054104001/GSONMT00068622001/GSONMT00046261001/GSONMT00022390001/GSONMT00060291001/GSONMT00051667001/GSONMT00046259001/GSONMT00064891001/GSONMT00067314001/GSONMT00080549001/GSONMT00034871001/GSONMT00036827001/GSONMT00077926001/GSONMT00057606001/GSONMT00005039001/GSONMT00058949001/GSONMT00030405001/GSONMT00033737001/GSONMT00029056001/GSONMT00051926001/GSO…	dre:403086/dre:564147/dre:797748/dre:557232/dre:564746/dre:266992/dre:394138/dre:403086/dre:564746/dre:567861/dre:337166/dre:336473/dre:373092/dre:100006303/dre:79378/dre:266992/dre:564754/dre:567861/dre:565235/dre:79378/dre:564147/dre:407989/dre:555623/dre:407989/dre:567861/dre:373092/dre:402904	27	11	gene_GSONMT00071000001/gene_GSONMT00054104001/gene_GSONMT00068622001/gene_GSONMT00046261001/gene_GSONMT00022390001/gene_GSONMT00046259001/gene_GSONMT00064891001/gene_GSONMT00080549001/gene_GSONMT00077926001/gene_GSONMT00005039001/gene_GSONMT00056570001	16	gene_GSONMT00010550001/gene_GSONMT00060291001/gene_GSONMT00051667001/gene_GSONMT00067314001/gene_GSONMT00034871001/gene_GSONMT00036827001/gene_GSONMT00057606001/gene_GSONMT00058949001/gene_GSONMT00030405001/gene_GSONMT00033737001/gene_GSONMT00029056001/gene_GSONMT00051926001/gene_GSONMT00065724001/novel.8175/gene_GSONMT00060217001/gene_GSONMT00052323001
