# Supplementary material for: Transcriptome-and Metabolome-Based Mechanisms of High-Temperature Adaptation in Triploid Rainbow Trout (Oncorhynchus mykiss)
Source: Biology (Basel). 2026 Jul 20;15(14):1194. doi: 10.3390/biology15141194 (PMC13405881; doi:10.3390/biology15141194)
Supplement: Supplementary file 1 [file biology-15-01194-s001.zip › Table S7 Summary of all 1,123 identified metabolites in liver samples.xlsx]

## Sheet: Sheet1
Compound_ID	Name	Formula	Molecular Weight	RT [min]	m/z	mzCloud_Results	mzVault_Results	MassList_Results	Class_I	Class_II	Class_III	Class_IV	all_SLA1	all_SLA2	all_SLA3	all_SLA4	all_SLA5	all_SLA6	all_MLA1	all_MLA2	all_MLA3	all_MLA4	all_MLA5	all_MLA6	all_LLA1	all_LLA2	all_LLA3	all_LLA4	all_LLA5	all_LLA6	all_QC1	all_QC2	all_QC3
Com_62_neg	Gluconic acid	C6 H12 O7	196.058	1.361	195.05	Full match	Full match	Full match	Organic oxygen compounds	Organooxygen compounds	Carbohydrates and carbohydrate conjugates	Sugar acids and derivatives	2.21848e+09	1.69133e+09	1.34064e+09	9.31125e+08	9.39826e+08	1.61599e+09	1.30944e+09	9.05893e+08	2.08474e+09	1.23404e+09	2.01025e+09	2.48715e+09	1.74065e+09	1.90346e+09	1.18101e+09	1.40895e+09	8.55513e+08	1.68945e+09	2.31777e+09	2.26512e+09	2.02226e+09
Com_90_neg	D-(-)-Fructose	C6 H12 O6	180.063	1.359	179.055	Full match	Full match	Full match	Organic oxygen compounds	Organooxygen compounds	Carbohydrates and carbohydrate conjugates	C-glycosyl compounds	9.98022e+07	9.87313e+07	1.07254e+08	9.07097e+07	1.21487e+08	1.08387e+08	1.27565e+08	7.7814e+07	1.32459e+08	1.53015e+08	1.28887e+08	1.52234e+08	9.5056e+07	1.34331e+08	9.21478e+07	9.12156e+07	1.15934e+08	1.20179e+08	1.01909e+08	1.60242e+08	1.3142e+08
Com_336_neg	20-Hydroxy-(5Z,8Z,11Z,14Z)-eicosatetraenoic acid	C20 H32 O3	320.235	8.321	319.228	Full match	Full match	Full match	Lipids and lipid-like molecules	Fatty Acyls	Fatty acids and conjugates	Long-chain fatty acids	1.85079e+08	7.1179e+07	1.31595e+08	7.50356e+07	4.45485e+08	1.87008e+08	6.93596e+07	4.5218e+07	9.39065e+07	1.90485e+08	1.28312e+08	1.49552e+08	5.01795e+08	2.51071e+08	1.71177e+08	1.77235e+08	6.78231e+08	1.93582e+08	7.46319e+07	7.87402e+07	7.44303e+07
Com_677_neg	17(S)-HpDHA	C22 H32 O4	360.231	7.411	359.223	Full match	Full match	No results	Lipids and lipid-like molecules	Fatty Acyls	Fatty acids and conjugates	Very long-chain fatty acids	2.22126e+08	1.43068e+08	2.13669e+08	9.09647e+07	1.44809e+08	1.75147e+08	8.63458e+07	5.97439e+07	1.5416e+08	7.14278e+07	2.19454e+08	2.69254e+08	3.88347e+08	1.38483e+08	1.2266e+08	9.15179e+07	5.03849e+08	1.00335e+08	1.03974e+08	9.68656e+07	9.46679e+07
Com_705_neg	N-Acetyl-L-methionine	C7 H13 N O3 S	191.061	5.31	190.054	Full match	Full match	Full match	Organic acids and derivatives	Carboxylic acids and derivatives	Amino acids, peptides, and analogues	Methionine and derivatives	3.59094e+07	3.34179e+07	5.42712e+07	1.97268e+07	2.42514e+07	4.15568e+07	4.50056e+07	5.19771e+07	5.7302e+07	2.94584e+07	1.91821e+07	6.90322e+07	8.43064e+07	6.74359e+07	3.48801e+07	3.79093e+07	3.64984e+07	3.42545e+07	8.17063e+07	8.64423e+07	7.56532e+07
Com_750_neg	Suberic acid	C8 H14 O4	174.089	5.639	173.081	Full match	Full match	Full match	Lipids and lipid-like molecules	Fatty Acyls	Fatty acids and conjugates	Medium-chain fatty acids	7.86796e+07	5.35111e+07	9.87184e+07	6.12287e+07	3.987e+07	1.35231e+08	5.04726e+07	1.88539e+07	6.69449e+07	1.00779e+08	7.94401e+07	6.58784e+07	1.09903e+08	1.3383e+08	8.07111e+07	4.2101e+07	1.65313e+08	6.11339e+07	6.81842e+07	6.90274e+07	5.9403e+07
Com_838_neg	8(S)-Hydroxy-(5Z,9E,11Z,14Z)-eicosatetraenoic acid	C20 H32 O3	320.235	8.482	319.228	Full match	Full match	Full match	Lipids and lipid-like molecules	Fatty Acyls	Eicosanoids	Hydroxyeicosatetraenoic acids	6.04233e+07	5.27067e+07	1.10055e+08	5.56944e+07	1.09124e+08	1.10942e+08	4.2944e+07	3.0048e+07	7.67862e+07	6.32223e+07	9.91528e+07	7.1716e+07	2.16251e+08	1.02652e+08	8.13838e+07	8.28167e+07	2.2111e+08	6.92592e+07	5.18643e+07	5.31521e+07	5.06649e+07
Com_879_neg	Tretinoin	C20 H28 O2	300.209	9.153	299.202	Full match	Full match	Full match	Lipids and lipid-like molecules	Prenol lipids	Retinoids	Retinoids	6.97586e+07	1.5528e+08	5.0279e+07	4.27789e+07	9.40368e+07	6.44778e+07	3.11655e+07	9.24742e+07	4.16698e+07	5.69127e+07	1.94335e+07	2.59053e+07	6.34037e+07	5.67451e+07	4.54855e+07	8.6144e+07	5.31969e+07	8.88945e+07	4.10691e+07	4.5296e+07	3.69974e+07
Com_1098_neg	11,12-Epoxy-(5Z,8Z,11Z)-icosatrienoic acid	C20 H32 O3	320.235	8.202	319.228	Full match	Full match	Full match	Lipids and lipid-like molecules	Fatty Acyls	Eicosanoids	Hepoxilins	2.08203e+08	6.48742e+07	8.7372e+07	6.26237e+07	4.96284e+08	2.1825e+08	8.52915e+07	9.76882e+07	1.66203e+08	2.13358e+08	1.33614e+08	5.54264e+07	6.50198e+08	7.3555e+07	2.05753e+08	4.99141e+07	7.66236e+08	6.5346e+07	7.0767e+07	7.48921e+07	6.7029e+07
Com_1128_neg	5(S)-HpEPE	C20 H30 O4	334.215	7.638	333.208	Full match	Full match	Full match	Lipids and lipid-like molecules	Fatty Acyls	Eicosanoids	Hydroperoxyeicosapentaenoic acids	1.77827e+07	1.64145e+07	3.0984e+07	1.64224e+07	2.52363e+07	2.82875e+07	1.15759e+07	1.18714e+07	2.95432e+07	7.08165e+06	2.01136e+07	2.30973e+07	3.45655e+07	1.23843e+07	1.41765e+07	2.05638e+07	2.91377e+07	9.09626e+06	7.63213e+06	1.06533e+07	9.45324e+06
Com_1292_neg	Δ17-6-keto prostaglandin F1α	C20 H32 O6	368.22	6.142	367.213	Full match	Full match	Full match	Lipids and lipid-like molecules	Fatty Acyls	Eicosanoids	Prostaglandins and related compounds	4.22795e+08	3.66355e+08	5.35733e+08	2.47349e+08	2.04566e+08	4.46692e+08	1.31282e+08	1.29402e+08	3.47726e+08	2.04884e+08	5.44115e+08	4.73592e+08	7.39233e+08	4.16536e+08	2.54283e+08	2.03662e+08	6.07596e+08	2.37251e+08	2.31921e+08	2.21203e+08	2.0559e+08
Com_1311_neg	Adipic acid	C6 H10 O4	146.057	5.235	145.05	Full match	Full match	Full match	Lipids and lipid-like molecules	Fatty Acyls	Fatty acids and conjugates	Medium-chain fatty acids	3.04965e+07	2.64657e+07	4.09962e+07	2.9056e+07	2.61528e+07	4.37246e+07	3.63706e+07	2.76767e+07	3.67407e+07	3.78019e+07	4.60724e+07	3.63525e+07	3.52197e+07	3.83336e+07	2.38489e+07	3.1518e+07	4.31265e+07	2.72896e+07	4.99153e+07	5.6606e+07	4.70202e+07
Com_1580_neg	UDP-N-acetylglucosamine	C17 H27 N3 O17 P2	607.082	1.371	606.075	Full match	Full match	Full match	Nucleosides, nucleotides, and analogues	Pyrimidine nucleotides	Pyrimidine nucleotide sugars	Pyrimidine nucleotide sugars	1.22378e+06	2.11007e+06	1.46064e+06	1.28219e+06	1.42298e+06	1.94161e+06	1.65814e+06	6.09411e+06	1.55234e+06	1.74431e+06	3.05685e+06	1.79501e+06	1.10572e+06	1.74532e+06	1.33299e+06	1.23128e+06	1.57569e+06	1.13832e+06	1.60875e+07	1.54156e+07	1.31825e+07
Com_1659_neg	Oleoyl-L-α-lysophosphatidic acid	C21 H41 O7 P	436.26	9.592	435.252	Full match	Full match	No results	Lipids and lipid-like molecules	Glycerophospholipids	Glycerophosphates	1-acylglycerol-3-phosphates	5.32905e+08	6.53133e+06	8.31858e+07	1.07991e+08	2.22173e+08	6.65079e+07	1.41778e+08	4.41963e+07	2.40791e+07	8.46647e+07	2.58658e+08	3.08912e+08	7.6309e+07	2.00216e+08	2.04155e+08	5.17436e+07	1.59357e+08	2.90286e+08	1.138e+08	1.32268e+08	7.6541e+07
Com_1936_neg	N-Acetyl-α-D-glucosamine 1-phosphate	C8 H16 N O9 P	301.057	1.446	300.049	Full match	Full match	Full match					1.76313e+06	4.08504e+06	4.01523e+06	3.08634e+06	2.40305e+06	4.95868e+06	6.02413e+06	8.58177e+06	2.27077e+06	2.48003e+06	1.16282e+07	1.17059e+07	4.89e+06	6.84498e+06	1.91687e+06	1.75852e+06	6.23674e+06	9.26867e+06	1.59913e+07	1.68744e+07	1.46579e+07
Com_1962_neg	Uridine monophosphate (UMP)	C9 H13 N2 O9 P	324.036	1.456	323.029	Full match	Full match	Full match	Nucleosides, nucleotides, and analogues	Pyrimidine nucleotides	Pyrimidine ribonucleotides	Pyrimidine ribonucleoside monophosphates	2.14246e+07	3.45984e+07	1.95033e+07	1.52249e+07	1.39658e+07	1.83053e+07	1.90904e+07	1.15173e+07	2.87792e+07	1.378e+07	1.31031e+07	1.71986e+07	1.39212e+07	3.03628e+07	2.59956e+07	2.28673e+07	1.80485e+07	1.67944e+07	4.16505e+07	4.19434e+07	3.47252e+07
Com_2447_neg	Uridine 5'-diphosphogalactose	C15 H24 N2 O17 P2	566.056	1.372	565.048	Full match	Full match	Full match	Nucleosides, nucleotides, and analogues	Pyrimidine nucleotides	Pyrimidine nucleotide sugars	Pyrimidine nucleotide sugars	1.74498e+06	1.7212e+06	2.08272e+06	1.82827e+06	1.64683e+06	2.51938e+06	2.36434e+06	1.40849e+06	2.21347e+06	2.48721e+06	1.81652e+06	2.22321e+06	1.59064e+06	2.52764e+06	1.9007e+06	1.75567e+06	2.24677e+06	1.62312e+06	7.9206e+06	6.87563e+06	5.25091e+06
Com_2578_neg	N-Acetyl-D-alloisoleucine	C8 H15 N O3	173.105	5.634	172.097	Full match	Full match	Full match	Organic acids and derivatives	Carboxylic acids and derivatives	Amino acids, peptides, and analogues	Isoleucine and derivatives	1.51377e+07	2.556e+07	2.75713e+07	1.29225e+07	1.11212e+07	2.21994e+07	2.57867e+07	3.37767e+07	3.68875e+07	2.42421e+07	1.64332e+07	2.15531e+07	4.75328e+07	4.39135e+07	2.24656e+07	3.03981e+07	4.9951e+07	1.76674e+07	2.45598e+07	2.30953e+07	2.0711e+07
Com_3100_neg	N-Acetyl-L-phenylalanine	C11 H13 N O3	207.089	5.651	206.082	Full match	Full match	Full match	Organic acids and derivatives	Carboxylic acids and derivatives	Amino acids, peptides, and analogues	Phenylalanine and derivatives	5.52315e+06	7.76668e+06	1.86357e+07	4.01481e+06	2.93614e+06	9.05743e+06	1.09606e+07	6.69268e+06	1.2118e+07	3.72903e+06	4.87524e+06	9.03533e+06	3.0395e+07	1.43322e+07	6.79995e+06	6.79867e+06	9.03531e+06	3.441e+06	7.46562e+06	6.59747e+06	6.0866e+06
Com_3873_neg	13,14-Dihydro-15-keto Prostaglandin A2	C20 H30 O4	334.215	6.89	333.207	Full match	Full match	Full match	Lipids and lipid-like molecules	Fatty Acyls	Eicosanoids	Prostaglandins and related compounds	6.51705e+07	2.58072e+07	6.17924e+07	1.67366e+07	3.37177e+07	4.91286e+07	1.25896e+07	1.03731e+07	3.73344e+07	2.5724e+07	5.35028e+07	5.20387e+07	1.33758e+08	5.32312e+07	2.4631e+07	2.95753e+07	1.11829e+08	4.15334e+07	2.63385e+07	2.46528e+07	2.3597e+07
Com_4101_neg	(±)12(13)-DiHOME	C18 H34 O4	314.246	8.61	313.239	Full match	Full match	Full match					1.24143e+07	1.1985e+07	1.58614e+07	7.11342e+06	4.38662e+06	1.94185e+07	8.03031e+06	5.65356e+06	6.46264e+06	8.68083e+06	3.07763e+06	8.80895e+06	2.53523e+06	5.21119e+06	5.06516e+06	4.11655e+06	6.24425e+06	3.56776e+06	5.98069e+06	6.98386e+06	6.20723e+06
Com_4107_neg	trans-Aconitic acid	C6 H6 O6	174.016	1.989	173.008	Full match	Full match	Full match	Organic acids and derivatives	Carboxylic acids and derivatives	Tricarboxylic acids and derivatives	Tricarboxylic acids and derivatives	4.82414e+06	5.19705e+06	4.34384e+06	3.01684e+06	6.37133e+06	7.18778e+06	7.32618e+06	3.19994e+07	3.71178e+06	5.97437e+06	5.22482e+06	5.42193e+06	3.56957e+06	7.76192e+06	5.00281e+06	7.16194e+06	2.8016e+06	7.59657e+06	3.70743e+07	3.55295e+07	3.55968e+07
Com_5229_neg	Inosine-5'-monophosphate (IMP)	C10 H13 N4 O8 P	348.047	1.907	347.04	Full match	Full match	Full match	Nucleosides, nucleotides, and analogues	Purine nucleotides	Purine ribonucleotides	Purine ribonucleoside monophosphates	1.22576e+07	2.13619e+07	1.48301e+07	2.28194e+07	1.00274e+07	3.01029e+07	1.14181e+07	8.2645e+06	1.41222e+07	1.10745e+07	1.13343e+07	9.51167e+06	2.31621e+07	1.08243e+08	2.26748e+07	2.25857e+07	5.15417e+07	3.22595e+07	2.83706e+07	2.77412e+07	2.57262e+07
Com_5278_neg	L-Anserine	C10 H16 N4 O3	240.122	1.288	239.115	Full match	Full match	Full match	Organic acids and derivatives	Peptidomimetics	Hybrid peptides	Hybrid peptides	1.02515e+07	3.47211e+06	1.85574e+06	7.34718e+06	3.04305e+06	3.22502e+06	3.25172e+06	3.58165e+06	500897	434329	1.66004e+06	9.31842e+06	1.22763e+06	354534	3.1459e+06	304620	1.76607e+06	524556	2.56481e+06	2.57518e+06	2.1239e+06
Com_6609_neg	D(+)-Phenyllactic acid	C9 H10 O3	166.062	5.673	165.055	Full match	Full match	Full match	Phenylpropanoids and polyketides	Phenylpropanoic acids	Not available	Phenylpropanoic acids	8.82519e+06	6.74115e+06	1.06931e+07	8.06669e+06	6.84594e+06	9.51229e+06	6.14098e+06	2.62665e+06	1.45606e+07	8.69843e+06	1.06934e+07	1.53901e+07	6.06444e+06	9.76419e+06	1.5939e+07	6.0813e+06	4.9635e+07	5.43128e+06	1.00512e+07	1.15972e+07	8.45348e+06
Com_8232_neg	N-Acetylornithine	C7 H14 N2 O3	174.1	3.361	173.093	Full match	Full match	Full match	Organic acids and derivatives	Carboxylic acids and derivatives	Amino acids, peptides, and analogues	N-acyl-alpha amino acids	6.67646e+06	2.81399e+07	9.79208e+06	8.12009e+06	6.54082e+06	6.96297e+06	1.31979e+07	5.83927e+06	1.215e+07	7.34166e+06	1.0231e+06	2.27467e+07	3.6937e+07	2.11633e+07	1.26712e+07	8.82092e+06	8.23555e+06	1.42146e+07	9.74932e+06	9.63544e+06	9.4749e+06
Com_9207_neg	Cyclic ADP-ribose	C15 H21 N5 O13 P2	541.062	1.927	540.054	Full match	Full match	No results	Organic oxygen compounds	Organooxygen compounds	Carbohydrates and carbohydrate conjugates	Pentose phosphates	7.96867e+06	9.61737e+06	1.52742e+07	7.59199e+06	6.32962e+06	1.42805e+07	8.31253e+06	1.36831e+07	1.36225e+07	1.87619e+07	9.79327e+06	1.32356e+07	1.13324e+07	1.19017e+07	1.09091e+07	1.51532e+07	2.03222e+07	1.38029e+07	2.28148e+07	1.99258e+07	1.91359e+07
Com_9552_neg	Guanosine monophosphate (GMP)	C10 H14 N5 O8 P	363.058	1.466	362.051	Full match	Full match	Full match	Nucleosides, nucleotides, and analogues	Purine nucleotides	Purine ribonucleotides	Purine ribonucleoside monophosphates	3.75095e+06	2.86729e+06	2.13683e+06	1.722e+06	2.09367e+06	3.15782e+06	1.91486e+06	1.35543e+06	4.18355e+06	2.28136e+06	1.90278e+06	1.89505e+06	3.87501e+06	7.46664e+06	4.19909e+06	5.47536e+06	3.02068e+06	3.59612e+06	4.1291e+06	3.70259e+06	3.60373e+06
Com_9619_neg	2'-Deoxyinosine	C10 H12 N4 O4	252.086	4.603	251.079	Full match	Full match	Full match	Nucleosides, nucleotides, and analogues	Purine nucleosides	Purine 2'-deoxyribonucleosides	Purine 2'-deoxyribonucleosides	1.00197e+07	9.18544e+06	1.32641e+07	8.53765e+06	7.62894e+06	9.5917e+06	1.22955e+07	9.90695e+06	9.41061e+06	1.63697e+07	9.32072e+06	9.32056e+06	1.49445e+07	1.61876e+07	2.01131e+07	1.63839e+07	1.39813e+07	1.13098e+07	1.4507e+07	1.40074e+07	1.30737e+07
Com_10520_neg	D-Sedoheptulose 7-phosphate	C7 H15 O10 P	290.041	1.245	289.034	Full match	Full match	Full match	Organic oxygen compounds	Organooxygen compounds	Carbohydrates and carbohydrate conjugates	Hexose phosphates	1.07757e+06	2.15129e+06	1.4537e+06	1.10988e+06	8.62906e+06	2.66874e+06	1.56777e+06	2.32399e+06	2.11809e+06	2.66836e+06	4.36759e+06	1.80241e+06	980212	1.90674e+06	988692	1.1109e+06	2.29689e+06	3.51384e+06	4.47055e+06	3.72274e+06	2.11359e+06
Com_12343_neg	2'-O-Methylguanosine	C11 H15 N5 O5	297.108	4.856	296.1	Full match	Full match	Full match	Nucleosides, nucleotides, and analogues	Purine nucleosides	Not available	Purine nucleosides	2.35076e+06	2.79934e+06	4.0314e+06	3.51945e+06	2.23392e+06	4.75338e+06	6.1835e+06	3.45808e+06	4.2896e+06	5.68746e+06	3.21427e+06	4.71282e+06	2.89098e+06	4.25493e+06	4.1188e+06	4.11302e+06	1.76443e+06	2.07957e+06	4.87935e+06	4.71134e+06	4.37916e+06
Com_21357_neg	Uridine 5'-diphosphoglucuronic acid	C15 H22 N2 O18 P2	580.035	1.955	579.028	Full match	Full match	Full match	Nucleosides, nucleotides, and analogues	Pyrimidine nucleotides	Pyrimidine nucleotide sugars	Pyrimidine nucleotide sugars	1.12892e+07	4.5903e+06	3.90567e+06	2.04193e+06	1.13834e+06	1.45547e+06	1.23647e+06	1.0902e+06	1.50761e+06	1.75494e+06	1.26318e+06	1.69323e+06	1.19353e+06	1.62361e+06	1.12108e+06	1.14152e+06	1.2303e+06	1.2447e+06	5.86663e+07	3.61429e+07	6.74692e+07
Com_47973_neg	Thymidine 5'-monophosphate	C10 H15 N2 O8 P	322.057	1.773	321.049	Full match	Full match	Full match	Nucleosides, nucleotides, and analogues	Pyrimidine nucleotides	Pyrimidine deoxyribonucleotides	Pyrimidine 2'-deoxyribonucleoside monophosphates	1.23157e+06	2.23049e+06	1.47967e+06	1.4691e+06	1.30474e+06	1.10029e+06	1.67647e+06	728139	683061	1.71863e+06	859590	359280	371876	2.1145e+06	2.11339e+06	1.79704e+06	1.44744e+06	725035	993227	1.01171e+06	1.05497e+06
Com_3_neg	Docosahexaenoic acid	C22 H32 O2	328.24	9.958	327.233	Full match	Full match	No results	Lipids and lipid-like molecules	Fatty Acyls	Fatty acids and conjugates	Very long-chain fatty acids	5.45126e+10	5.13716e+10	5.63455e+10	3.58141e+10	4.60491e+10	6.20133e+10	5.43871e+10	4.77923e+10	6.04468e+10	7.01151e+10	5.53695e+10	5.64497e+10	5.10403e+10	5.84676e+10	3.99437e+10	5.19e+10	5.22785e+10	6.3217e+10	4.09102e+10	3.94857e+10	3.68534e+10
Com_536_neg	Tauroursodeoxycholic acid	C26 H45 N O6 S	499.296	6.452	498.289	Full match	Full match	Full match	Lipids and lipid-like molecules	Steroids and steroid derivatives	Bile acids, alcohols and derivatives	Taurinated bile acids and derivatives	2.3833e+07	6.09249e+07	1.74637e+07	3.66785e+07	1.99467e+07	1.12829e+07	1.44004e+07	4.24635e+07	7.73556e+06	8.20545e+06	1.05182e+07	1.06585e+07	4.87876e+06	7.19869e+06	3.1668e+07	1.09636e+07	2.30245e+06	7.59775e+06	1.1917e+07	1.16414e+07	1.62328e+07
Com_2_neg	Taurochenodeoxycholic acid	C26 H45 N O6 S	499.297	7.041	498.29	Full match	Full match	Full match	Lipids and lipid-like molecules	Steroids and steroid derivatives	Bile acids, alcohols and derivatives	Taurinated bile acids and derivatives	8.54012e+10	8.92102e+10	2.70914e+10	9.48742e+10	9.75694e+10	1.61236e+10	3.41995e+10	1.16651e+11	3.68394e+10	9.54749e+09	3.67568e+10	3.02712e+10	1.18125e+10	5.57246e+09	6.11498e+10	3.34123e+10	6.76062e+09	2.24681e+10	4.87372e+10	4.67366e+10	4.67931e+10
Com_13_neg	Glycerophospho-N-palmitoyl ethanolamine	C21 H44 N O7 P	453.286	9.436	452.279	Full match	Full match	Full match	Lipids and lipid-like molecules	Glycerophospholipids	Glycerophosphoethanolamines	Glycero-3-phospho-N-acyl-ethanolamines	7.67176e+09	4.55448e+09	4.76304e+09	2.66289e+09	4.96222e+09	4.8061e+09	4.11891e+09	5.20622e+09	4.6276e+09	5.14147e+09	2.84755e+09	4.76886e+09	4.81771e+09	5.01863e+09	1.75282e+09	2.80672e+09	4.28751e+09	4.26351e+09	2.46888e+09	2.32771e+09	2.33613e+09
Com_76_neg	Pantothenic acid	C9 H17 N O5	219.11	5.077	218.103	Full match	Full match	Full match	Organic oxygen compounds	Organooxygen compounds	Alcohols and polyols	Secondary alcohols	6.71075e+08	9.53239e+08	9.37041e+08	6.31567e+08	7.69366e+08	1.15859e+09	7.43968e+08	7.86163e+08	9.94691e+08	1.59267e+09	9.37839e+08	1.02183e+09	1.06115e+09	1.11315e+09	7.90369e+08	8.38813e+08	1.20806e+09	1.05498e+09	1.49563e+09	1.42266e+09	1.36858e+09
Com_9138_neg	D-Raffinose	C18 H32 O16	504.17	4.967	503.163	Full match	Full match	Full match	Organic oxygen compounds	Organooxygen compounds	Carbohydrates and carbohydrate conjugates	Oligosaccharides	2.40799e+06	2.62754e+06	2.63537e+06	3.65519e+06	1.28738e+07	3.49139e+06	4.99369e+06	1.4115e+06	870048	1.06932e+07	784949	965980	879408	5.95267e+06	1.3568e+06	8.13869e+06	8.82554e+06	9.22109e+06	2.07817e+06	1.7062e+06	1.96921e+06
Com_111_neg	Glycocholic acid	C26 H43 N O6	465.309	6.758	464.302	Full match	Full match	Full match	Lipids and lipid-like molecules	Steroids and steroid derivatives	Bile acids, alcohols and derivatives	Glycinated bile acids and derivatives	2.9839e+07	3.27284e+07	6.1428e+06	2.75164e+07	3.15597e+07	5.35485e+06	2.7742e+06	2.35799e+06	3.68453e+06	2.90876e+06	1.86861e+06	1.42538e+06	5.41232e+06	5.24007e+06	2.21312e+07	7.56353e+06	5.01896e+06	8.1137e+06	2.87663e+08	2.71817e+08	2.55625e+08
Com_240_neg	L-Glutathione oxidized	C20 H32 N6 O12 S2	612.153	2.477	611.146	Full match	Full match	Full match	Organic acids and derivatives	Carboxylic acids and derivatives	Amino acids, peptides, and analogues	Peptides	1.49447e+08	2.83615e+08	1.94062e+08	2.19445e+08	6.31096e+07	1.8128e+08	2.04434e+08	2.25898e+08	1.93829e+08	2.86428e+08	1.4457e+08	1.85074e+08	7.19635e+07	1.85068e+08	1.43184e+08	1.07529e+08	2.26598e+08	1.67836e+08	6.37993e+08	6.07954e+08	6.17997e+08
Com_25_neg	Adrenic acid	C22 H36 O2	332.272	10.784	331.264	Full match	Full match	No results	Lipids and lipid-like molecules	Fatty Acyls	Fatty acids and conjugates	Very long-chain fatty acids	1.0537e+09	7.33028e+08	2.09395e+09	1.00034e+09	2.82437e+09	1.88089e+09	1.2017e+09	1.23651e+09	6.22715e+08	3.10825e+09	2.90882e+08	6.64993e+08	4.80334e+09	5.54635e+09	3.71326e+09	4.05082e+09	1.83275e+09	3.20921e+09	1.00683e+09	9.09914e+08	1.46817e+09
Com_246_neg	Azelaic acid	C9 H16 O4	188.104	5.822	187.097	Full match	Full match	Full match	Lipids and lipid-like molecules	Fatty Acyls	Fatty acids and conjugates	Medium-chain fatty acids	4.31665e+08	3.30728e+08	4.57167e+08	3.51185e+08	1.24199e+08	8.4381e+08	1.95428e+08	5.41652e+07	2.86615e+08	5.23021e+08	3.31569e+08	2.30955e+08	5.64828e+08	5.97964e+08	4.31711e+08	1.32169e+08	6.04665e+08	2.38558e+08	2.76773e+08	2.92902e+08	2.5545e+08
Com_578_neg	L-Phenylalanine	C9 H11 N O2	165.078	5.014	164.071	Full match	Full match	Full match	Organic acids and derivatives	Carboxylic acids and derivatives	Amino acids, peptides, and analogues	Phenylalanine and derivatives	5.37432e+07	1.63306e+08	1.27987e+08	6.66471e+07	8.51289e+07	1.03267e+08	1.14021e+08	1.02647e+08	1.48012e+08	1.71747e+08	7.08224e+07	1.44665e+08	1.49278e+08	1.65423e+08	1.22793e+08	1.11349e+08	9.6283e+07	9.33032e+07	1.68237e+08	1.60884e+08	1.56901e+08
Com_1288_neg	Glycyl-L-leucine	C8 H16 N2 O3	188.116	5.205	187.109	Full match	Full match	Full match	Organic acids and derivatives	Carboxylic acids and derivatives	Amino acids, peptides, and analogues	Peptides	1.28367e+07	6.55032e+07	2.33275e+07	2.07206e+07	1.51169e+07	1.61813e+07	2.83166e+07	1.74689e+07	2.5147e+07	2.08347e+07	3.02736e+06	5.90382e+07	6.41017e+07	3.60898e+07	3.25926e+07	1.94614e+07	1.6065e+07	3.02392e+07	3.07464e+07	3.04078e+07	2.86679e+07
Com_504_neg	Glycoursodeoxycholic acid	C26 H43 N O5	449.315	7.413	448.308	Full match	Full match	Full match	Lipids and lipid-like molecules	Steroids and steroid derivatives	Bile acids, alcohols and derivatives	Glycinated bile acids and derivatives	6.26852e+06	7.75701e+06	701846	7.73122e+06	6.68153e+06	561294	346133	468741	344494	535263	350537	369808	803294	867071	5.12521e+06	433044	772187	1.2349e+06	2.89459e+07	2.73229e+07	2.64989e+07
Com_298_neg	N-Acetylneuraminic acid	C11 H19 N O9	309.106	1.392	308.099	Full match	Full match	Full match	Organic oxygen compounds	Organooxygen compounds	Carbohydrates and carbohydrate conjugates	N-acylneuraminic acids	2.94056e+08	2.15357e+08	3.81769e+08	1.49062e+08	2.39317e+08	5.24979e+08	3.85278e+08	3.08838e+08	5.1575e+08	5.34338e+08	4.44974e+08	6.01723e+08	3.03027e+08	3.18125e+08	2.75908e+08	4.56798e+08	2.64389e+08	3.93643e+08	3.21646e+08	3.17523e+08	2.81317e+08
Com_346_neg	Xanthosine	C10 H12 N4 O6	284.076	4.799	283.069	Full match	Full match	Full match	Nucleosides, nucleotides, and analogues	Purine nucleosides	Not available	Purine nucleosides	1.95553e+08	2.91441e+08	2.35993e+08	1.83652e+08	2.19013e+08	2.63573e+08	2.10291e+08	2.32136e+08	1.98798e+08	5.20016e+08	2.41555e+08	2.06715e+08	2.0867e+08	3.20482e+08	2.44161e+08	2.21042e+08	2.65192e+08	2.80261e+08	3.66576e+08	3.52249e+08	3.29362e+08
Com_438_neg	Uric acid	C5 H4 N4 O3	168.028	1.954	167.02	Full match	Full match	Full match	Organoheterocyclic compounds	Imidazopyrimidines	Purines and purine derivatives	Xanthines	2.04877e+07	2.95266e+07	2.33022e+07	1.02686e+07	1.68726e+07	8.69935e+07	4.44675e+07	1.01404e+08	1.89073e+07	4.24669e+07	2.94241e+07	2.60532e+07	1.42253e+07	2.12637e+07	1.45044e+07	3.00628e+07	1.42001e+07	1.09098e+08	3.90621e+08	3.89058e+08	3.47328e+08
Com_1150_neg	Guanosine	C10 H13 N5 O5	283.092	3.663	282.084	Full match	Full match	Full match	Nucleosides, nucleotides, and analogues	Purine nucleosides	Not available	Purine nucleosides	1.91853e+08	2.57595e+08	2.04721e+08	1.37164e+08	1.78241e+08	2.61717e+08	1.65337e+08	1.74781e+08	2.39788e+08	4.01917e+08	3.06585e+08	2.21099e+08	2.34837e+08	3.21495e+08	2.27977e+08	2.55978e+08	1.91414e+08	3.31689e+08	4.1633e+08	4.09352e+08	4.10628e+08
Com_2703_neg	3-Methyladipic acid	C7 H12 O4	160.073	5.46	159.066	Full match	Full match	Full match	Lipids and lipid-like molecules	Fatty Acyls	Fatty acids and conjugates	Medium-chain fatty acids	2.75687e+07	2.14973e+07	3.62867e+07	1.79992e+07	2.00631e+07	3.91544e+07	2.19485e+07	1.87131e+07	3.07662e+07	3.40014e+07	3.29116e+07	3.14129e+07	4.78229e+07	4.00153e+07	2.87494e+07	2.32211e+07	4.30696e+07	2.46921e+07	2.90675e+07	3.43948e+07	2.91737e+07
Com_2370_neg	Adenosine 5'-monophosphate	C10 H14 N5 O7 P	347.063	3.007	346.056	Full match	Full match	Full match	Nucleosides, nucleotides, and analogues	Purine nucleotides	Purine ribonucleotides	Purine ribonucleoside monophosphates	6.81301e+07	3.13403e+08	1.12349e+08	1.18105e+08	4.75641e+07	1.10411e+08	9.7316e+07	7.07892e+07	7.2299e+07	5.94041e+07	8.8292e+07	6.64847e+07	1.18163e+08	1.2971e+08	1.10953e+08	1.16045e+08	1.08458e+08	8.51501e+07	1.20567e+08	1.45079e+08	1.3128e+08
Com_2385_neg	Bicyclo prostaglandin E2	C20 H30 O4	334.214	6.397	333.207	Full match	Full match	Full match	Lipids and lipid-like molecules	Fatty Acyls	Eicosanoids	Prostaglandins and related compounds	4.38117e+07	1.83676e+07	5.74266e+07	1.33796e+07	2.06594e+07	5.65282e+07	5.34558e+06	1.86856e+06	3.61427e+07	3.72335e+07	4.02132e+07	1.31578e+07	1.38634e+08	7.45566e+07	2.42426e+07	1.82858e+07	1.34112e+08	2.87092e+07	2.34699e+07	2.27845e+07	2.08959e+07
Com_400_neg	Glucose 1-phosphate	C6 H13 O9 P	260.03	1.434	259.022	Full match	Full match	Full match	Organic oxygen compounds	Organooxygen compounds	Carbohydrates and carbohydrate conjugates	Monosaccharide phosphates	1.41013e+08	4.83087e+08	5.70337e+08	1.28884e+08	2.51508e+08	3.71997e+08	4.01792e+08	2.32081e+08	3.61826e+08	2.66698e+08	1.11361e+09	5.82727e+08	1.20979e+08	2.02791e+08	1.57246e+08	2.63841e+08	4.87541e+08	1.15e+09	6.35198e+08	3.10564e+08	5.60273e+08
Com_2538_neg	Daidzein	C15 H10 O4	254.058	5.8	253.051	Full match	Full match	No results	Phenylpropanoids and polyketides	Isoflavonoids	Isoflav-2-enes	Isoflavones	627167	8.45016e+06	1.19276e+06	1.11814e+07	1.04447e+07	5.53623e+06	2.83555e+07	3.36964e+07	7.52456e+06	854618	2.82713e+06	4.57481e+06	511264	555248	3.13141e+06	964636	637753	507333	7.58753e+06	7.00363e+06	6.59789e+06
Com_2184_neg	Citric acid	C6 H8 O7	192.027	2.167	191.019	Full match	Full match	Full match	Organic acids and derivatives	Carboxylic acids and derivatives	Tricarboxylic acids and derivatives	Tricarboxylic acids and derivatives	1.27206e+07	8.64936e+06	8.81222e+06	1.04599e+07	4.56771e+06	9.137e+06	5.79513e+06	4.29164e+06	1.71143e+07	1.25273e+07	1.35743e+07	6.46484e+06	1.35808e+07	8.52072e+06	5.55342e+06	5.25414e+06	1.06827e+07	1.87881e+07	5.61287e+07	5.31376e+07	5.19287e+07
Com_20226_neg	D-Glucosamine 6-phosphate	C6 H14 N O8 P	259.046	1.332	258.039	Full match	Full match	Full match	Organic oxygen compounds	Organooxygen compounds	Carbohydrates and carbohydrate conjugates	Hexose phosphates	608093	550802	695795	635889	1.15191e+06	722912	800591	489151	2.30108e+06	1.45028e+06	1.55938e+06	1.03271e+06	1.89282e+06	1.54904e+06	1.02095e+06	847380	1.4761e+06	443116	1.42065e+06	1.75797e+06	1.37128e+06
Com_799_neg	Uridine	C9 H12 N2 O6	244.07	2.345	243.062	Full match	Full match	Full match	Nucleosides, nucleotides, and analogues	Pyrimidine nucleosides	Not available	Pyrimidine nucleosides	7.17543e+07	8.98194e+07	4.28662e+07	4.17893e+07	1.00351e+08	8.86276e+07	7.32492e+07	4.72591e+07	3.3157e+07	4.7883e+07	1.78045e+08	4.08282e+07	2.92666e+07	3.57461e+07	3.60328e+07	2.82719e+07	8.78702e+07	1.52796e+08	2.21601e+08	2.40376e+08	2.36764e+08
Com_2128_neg	Cholic acid	C24 H40 O5	408.288	7.274	407.281	Full match	Full match	Full match	Lipids and lipid-like molecules	Steroids and steroid derivatives	Bile acids, alcohols and derivatives	Trihydroxy bile acids, alcohols and derivatives	1.55895e+07	4.34159e+07	2.8011e+07	3.31093e+07	2.2518e+07	2.77164e+07	2.09185e+07	2.43084e+07	2.30475e+07	1.03957e+07	3.09072e+07	1.9092e+07	8.30492e+06	1.83668e+07	1.65079e+07	2.18191e+07	2.86362e+07	1.9468e+07	2.59918e+07	2.58465e+07	2.38983e+07
Com_92_neg	α-Lactose	C12 H22 O11	342.116	1.388	341.109	Full match	Full match	Full match	Organic oxygen compounds	Organooxygen compounds	Carbohydrates and carbohydrate conjugates	O-glycosyl compounds	6.67052e+07	1.0202e+08	1.14683e+08	1.46541e+08	1.03725e+08	1.10916e+08	1.27029e+08	6.12252e+07	8.03763e+07	1.26839e+08	5.96062e+07	8.60912e+07	5.33244e+07	1.39708e+08	1.11533e+08	8.14622e+07	1.25703e+08	5.92548e+07	1.18434e+08	7.15146e+07	1.08235e+08
Com_9472_neg	Homogentisic acid	C8 H8 O4	168.042	4.81	167.034	Full match	Full match	Full match	Benzenoids	Benzene and substituted derivatives	Phenylacetic acids	2(hydroxyphenyl)acetic acids	1.54491e+06	1.17423e+06	2.13633e+06	1.68239e+06	1.45375e+06	2.42362e+06	1.83963e+06	2.08357e+06	2.48412e+06	1.93832e+06	2.42663e+06	895534	2.60474e+06	2.27793e+06	1.8068e+06	1.75356e+06	2.9596e+06	1.96479e+06	2.0558e+06	3.92768e+06	2.98342e+06
Com_3689_neg	4-Pyridoxic acid	C8 H9 N O4	183.053	3.854	182.045	Full match	Full match	Full match	Organoheterocyclic compounds	Pyridines and derivatives	Pyridinecarboxylic acids and derivatives	Pyridinecarboxylic acids	8.38985e+07	1.21181e+08	9.38419e+07	7.33423e+07	7.99749e+07	1.10301e+08	8.07691e+07	1.1833e+08	1.18831e+08	1.7925e+08	7.16041e+07	9.12669e+07	1.3699e+08	7.94039e+07	1.26068e+08	1.48439e+08	1.41943e+08	1.45574e+08	1.06303e+08	1.0546e+08	1.03748e+08
Com_4060_neg	5-Hydroxytryptophan	C11 H12 N2 O3	220.085	5.042	219.077	Full match	Full match	Full match	Organoheterocyclic compounds	Indoles and derivatives	Tryptamines and derivatives	Serotonins	5.38811e+06	9.00389e+06	9.36343e+06	5.52454e+06	7.99818e+06	4.86899e+06	5.45736e+06	2.83825e+06	1.07033e+07	8.35045e+06	6.74636e+06	1.30964e+07	2.40252e+07	1.24029e+07	9.10202e+06	5.77199e+06	1.54558e+07	2.22154e+06	6.15682e+06	5.88462e+06	5.74772e+06
Com_4761_neg	N-Acetylvaline	C7 H13 N O3	159.089	5.349	158.082	Full match	Full match	Full match	Organic acids and derivatives	Carboxylic acids and derivatives	Amino acids, peptides, and analogues	N-acyl-alpha amino acids	2.55336e+07	1.06872e+07	2.035e+07	2.60529e+07	2.57083e+07	4.09345e+07	3.8002e+07	2.28859e+07	4.7091e+07	4.2224e+07	3.72999e+07	3.86421e+07	2.37635e+07	2.73766e+07	3.44987e+07	3.66057e+07	2.11772e+07	3.48888e+07	4.07944e+07	4.60654e+07	3.10234e+07
Com_24741_neg	N4-Acetylcytidine	C11 H15 N3 O6	285.097	4.921	284.089	Full match	Full match	Full match	Nucleosides, nucleotides, and analogues	Pyrimidine nucleosides	Not available	Pyrimidine nucleosides	371409	119051	400305	190023	472314	565074	1.08145e+06	1.72943e+06	844032	1.58457e+06	973116	1.50246e+06	228854	733287	349715	544870	500723	586952	884312	870491	780551
Com_10429_neg	Flavin mononucleotide (FMN)	C17 H21 N4 O9 P	456.106	5.299	455.099	Full match	Full match	Full match	Nucleosides, nucleotides, and analogues	Flavin nucleotides	Not available	Flavin nucleotides	7.10586e+06	6.77037e+06	1.4071e+07	5.32789e+06	5.78677e+06	1.87167e+07	1.28054e+07	1.22604e+07	8.81929e+06	1.84943e+07	1.44438e+07	1.38454e+07	1.21841e+07	1.02076e+07	7.90152e+06	1.37552e+07	1.05148e+07	1.74888e+07	2.25155e+07	1.90834e+07	1.96031e+07
Com_4615_neg	Flavin adenine dinucleotide (FAD)	C27 H33 N9 O15 P2	785.159	5.162	784.152	Full match	Full match	Full match	Nucleosides, nucleotides, and analogues	Flavin nucleotides	Not available	Flavin nucleotides	1.82483e+07	2.16906e+07	2.32804e+07	9.93623e+06	1.20112e+07	2.44788e+07	1.8177e+07	1.81844e+07	1.88416e+07	2.28212e+07	2.08703e+07	2.02064e+07	1.54413e+07	1.57613e+07	1.05049e+07	1.85483e+07	1.61908e+07	2.08549e+07	4.83142e+07	2.83065e+07	5.44509e+07
Com_19_pos	Choline	C5 H13 N O	103.1	1.325	104.107	Full match	Full match	No results	Organic nitrogen compounds	Organonitrogen compounds	Quaternary ammonium salts	Cholines	8.00854e+09	9.93033e+09	1.07132e+10	7.99919e+09	9.57064e+09	1.39228e+10	9.8562e+09	1.27057e+10	1.18265e+10	1.14632e+10	1.86808e+10	1.06895e+10	9.03848e+09	1.00522e+10	7.33257e+09	9.6129e+09	1.33391e+10	1.40697e+10	1.26377e+10	1.31806e+10	1.08078e+10
Com_48_pos	D-(+)-Proline	C5 H9 N O2	115.063	1.436	116.071	Full match	Full match	Full match	Organic acids and derivatives	Carboxylic acids and derivatives	Amino acids, peptides, and analogues	Proline and derivatives	2.12011e+09	3.85827e+09	2.45529e+09	2.1054e+09	2.09633e+09	2.31654e+09	3.37412e+09	3.32974e+09	3.35436e+09	3.12858e+09	2.06375e+09	2.59263e+09	3.67709e+09	3.4515e+09	2.77934e+09	2.32507e+09	2.52945e+09	2.26248e+09	5.46586e+09	5.45569e+09	4.87647e+09
Com_50_pos	Nicotinamide	C6 H6 N2 O	122.048	1.983	123.055	Full match	Full match	Full match	Organoheterocyclic compounds	Pyridines and derivatives	Pyridinecarboxylic acids and derivatives	Nicotinamides	8.48366e+09	1.21496e+10	1.1393e+10	9.78094e+09	9.30582e+09	1.19653e+10	9.78361e+09	1.06481e+10	1.0403e+10	1.18525e+10	1.33822e+10	1.08781e+10	9.29095e+09	9.536e+09	7.98056e+09	8.90555e+09	8.66038e+09	1.00647e+10	1.63744e+10	1.6206e+10	1.43919e+10
Com_63_pos	Creatine	C4 H9 N3 O2	131.069	1.421	132.077	Full match	Full match	Full match	Organic acids and derivatives	Carboxylic acids and derivatives	Amino acids, peptides, and analogues	Alpha amino acids and derivatives	4.65121e+09	3.1457e+09	3.17208e+09	2.78986e+09	2.47267e+09	4.02179e+09	2.56219e+09	3.98596e+09	1.73025e+09	2.04168e+09	2.50792e+09	3.427e+09	1.56275e+09	1.2721e+09	3.39626e+09	1.37218e+09	1.55698e+09	1.55429e+09	3.1428e+09	3.18532e+09	2.67199e+09
Com_103_pos	L-Norleucine	C6 H13 N O2	131.094	3.769	132.102	Full match	Full match	Full match	Organic acids and derivatives	Carboxylic acids and derivatives	Amino acids, peptides, and analogues	L-alpha-amino acids	4.65401e+09	1.37125e+10	8.93097e+09	6.882e+09	7.08966e+09	8.10094e+09	8.58042e+09	9.67343e+09	8.59574e+09	1.08736e+10	5.77333e+09	8.25578e+09	1.05658e+10	9.55781e+09	8.72829e+09	7.97757e+09	7.83005e+09	7.17191e+09	1.61352e+10	1.46854e+10	1.30227e+10
Com_145_pos	Sphingosine (d18:1)	C18 H37 N O2	299.282	7.715	300.289	Full match	Full match	Full match					5.08995e+08	3.52152e+08	3.33784e+08	6.31107e+08	6.74479e+08	7.83097e+08	8.06259e+08	3.65827e+08	5.41396e+08	3.9572e+08	6.57191e+08	5.38313e+08	2.62756e+08	3.29355e+08	3.66076e+08	2.56002e+08	3.30553e+08	2.24863e+08	7.25189e+08	7.05674e+08	6.31472e+08
Com_193_pos	L-Pyroglutamic acid	C5 H7 N O3	129.043	1.356	130.05	Full match	Full match	Full match	Organic acids and derivatives	Carboxylic acids and derivatives	Amino acids, peptides, and analogues	Alpha amino acids and derivatives	1.25087e+09	2.23498e+09	1.50783e+09	1.57894e+09	1.47049e+09	1.65713e+09	1.99452e+09	1.70872e+09	1.92842e+09	2.39984e+09	2.04078e+09	2.09598e+09	1.96201e+09	1.97638e+09	1.693e+09	1.74106e+09	1.77416e+09	1.93164e+09	3.70782e+09	3.93344e+09	3.20367e+09
Com_222_pos	L-(-)-Methionine	C5 H11 N O2 S	149.051	2.113	150.058	Full match	Full match	Full match	Organic acids and derivatives	Carboxylic acids and derivatives	Amino acids, peptides, and analogues	Methionine and derivatives	1.14132e+09	4.8984e+09	2.51367e+09	1.92584e+09	2.34007e+09	2.26416e+09	2.72097e+09	3.42329e+09	2.77403e+09	3.43379e+09	1.11072e+09	2.25267e+09	3.4508e+09	3.29687e+09	2.86925e+09	2.57054e+09	2.29567e+09	2.03498e+09	5.11503e+09	4.90717e+09	4.40496e+09
Com_278_pos	2-Hydroxycinnamic acid	C9 H8 O3	164.047	2.493	182.081	Full match	Full match	Full match	Phenylpropanoids and polyketides	Cinnamic acids and derivatives	Hydroxycinnamic acids and derivatives	Hydroxycinnamic acids	4.31541e+08	2.21756e+09	7.31722e+08	6.64107e+08	9.9181e+08	5.63474e+08	9.87315e+08	1.21272e+09	5.95643e+08	1.1837e+09	3.42315e+08	8.96999e+08	9.76645e+08	9.42284e+08	1.0206e+09	8.90109e+08	6.07493e+08	6.10937e+08	1.83526e+09	1.86431e+09	1.58701e+09
Com_298_pos	Melezitose	C18 H32 O16	504.168	1.395	505.175	Full match	Full match	Full match	Organic oxygen compounds	Organooxygen compounds	Carbohydrates and carbohydrate conjugates	Oligosaccharides	2.70888e+06	3.85141e+06	4.82967e+06	9.28009e+06	5.77318e+06	6.03685e+06	7.46154e+06	3.30786e+06	3.03672e+06	4.82654e+06	3.32947e+06	3.73257e+06	2.0944e+06	4.94677e+06	6.34868e+06	3.5716e+06	7.1767e+06	3.13345e+06	6.63488e+06	6.57541e+06	5.57197e+06
Com_305_pos	DL-Lysine	C6 H14 N2 O2	146.106	1.194	147.113	Full match	Full match	Full match	Organic acids and derivatives	Carboxylic acids and derivatives	Amino acids, peptides, and analogues	Alpha amino acids	3.77801e+08	8.58038e+08	4.85294e+08	4.50465e+08	4.37819e+08	4.46022e+08	6.0789e+08	7.1782e+08	7.25865e+08	5.8119e+08	3.95447e+08	5.51465e+08	7.72058e+08	8.11362e+08	5.60587e+08	4.65122e+08	6.86925e+08	6.64263e+08	8.52557e+08	8.94495e+08	9.15234e+08
Com_408_pos	2-Hydroxyphenylalanine	C9 H11 N O3	181.074	2.507	182.081	Full match	Full match	Full match	Organic acids and derivatives	Carboxylic acids and derivatives	Amino acids, peptides, and analogues	Phenylalanine and derivatives	4.31541e+08	2.21756e+09	7.31722e+08	6.64107e+08	9.9181e+08	5.63474e+08	9.87315e+08	1.21272e+09	5.95643e+08	1.1837e+09	3.42315e+08	8.96999e+08	9.76645e+08	9.42284e+08	1.0206e+09	8.90109e+08	6.07493e+08	6.10937e+08	1.83526e+09	1.86431e+09	1.58701e+09
Com_425_pos	DL-Arginine	C6 H14 N4 O2	174.112	1.297	175.119	Full match	Full match	Full match	Organic acids and derivatives	Carboxylic acids and derivatives	Amino acids, peptides, and analogues	Arginine and derivatives	5.75037e+07	4.88608e+08	8.2755e+07	1.39621e+08	1.48891e+08	8.87296e+07	3.18341e+07	4.44214e+07	1.19758e+08	1.02778e+08	6.30638e+07	5.95512e+07	6.38213e+08	2.21214e+08	1.44506e+08	1.85105e+08	2.93366e+08	3.05276e+08	5.34569e+08	5.29589e+08	4.58879e+08
Com_443_pos	Palmitoyl sphingomyelin	C39 H79 N2 O6 P	702.566	9.611	703.573	Full match	Full match	No results	Lipids and lipid-like molecules	Sphingolipids	Phosphosphingolipids	Phosphosphingolipids	8.39603e+08	6.09486e+08	3.81095e+08	8.11775e+08	8.36196e+08	1.23858e+09	1.29159e+09	1.16176e+09	5.25113e+08	1.21456e+09	1.17574e+09	6.62904e+08	3.92122e+08	1.04728e+09	1.6399e+09	1.10501e+09	6.32724e+08	8.12585e+08	9.40434e+06	8.43347e+06	7.86382e+06
Com_458_pos	Acetanilide	C8 H9 N O	135.068	2.789	136.076	Full match	Full match	No results	Benzenoids	Benzene and substituted derivatives	Not available	Benzene and substituted derivatives	5.62276e+08	2.16713e+09	8.60986e+08	6.96021e+08	1.04955e+09	8.01054e+08	1.06141e+09	1.24967e+09	8.20444e+08	1.24629e+09	4.69271e+08	9.84645e+08	1.15552e+09	1.06346e+09	1.11729e+09	8.57756e+08	8.01116e+08	7.90555e+08	1.94731e+09	1.90521e+09	1.77312e+09
Com_474_pos	DL-Carnitine	C7 H15 N O3	161.105	1.363	162.112	Full match	Full match	Full match	Organic nitrogen compounds	Organonitrogen compounds	Quaternary ammonium salts	Carnitines	1.94997e+08	3.76945e+08	1.71655e+08	2.41476e+08	1.66166e+08	2.5869e+08	1.87513e+08	2.20565e+08	2.09043e+08	3.13062e+08	1.8969e+08	2.26222e+08	4.00079e+08	3.36215e+08	3.14753e+08	2.57712e+08	3.7423e+08	2.61874e+08	4.68665e+08	5.26043e+08	4.20197e+08
Com_490_pos	Threonine	C4 H9 N O3	119.058	1.354	120.066	Full match	Full match	Full match	Organic acids and derivatives	Carboxylic acids and derivatives	Amino acids, peptides, and analogues	D-alpha-amino acids	2.81557e+08	5.15376e+08	5.55479e+08	3.11964e+08	3.91702e+08	2.66094e+08	4.64221e+08	4.88328e+08	4.12247e+08	4.85374e+08	2.94999e+08	3.39203e+08	5.84986e+08	5.58311e+08	3.45278e+08	4.63674e+08	4.35832e+08	3.19407e+08	7.82237e+08	8.36574e+08	6.76773e+08
Com_788_pos	Proline	C5 H9 N O2	115.064	1.194	116.071	Full match	Full match	Full match	Organic acids and derivatives	Carboxylic acids and derivatives	Amino acids, peptides, and analogues	Proline and derivatives	7.31683e+07	1.90066e+08	1.15729e+08	1.01049e+08	1.02076e+08	1.00155e+08	1.4517e+08	1.6783e+08	1.42803e+08	1.17521e+08	1.25689e+08	1.23479e+08	1.13611e+08	1.30493e+08	1.14153e+08	9.52867e+07	1.03669e+08	8.58269e+07	1.79634e+08	1.84373e+08	1.53101e+08
Com_839_pos	4-Hydroxybenzaldehyde	C7 H6 O2	122.037	2.791	123.044	Full match	Full match	Full match	Organic oxygen compounds	Organooxygen compounds	Carbonyl compounds	Hydroxybenzaldehydes	3.48778e+08	1.08474e+09	4.49618e+08	4.37328e+08	4.25977e+08	4.76921e+08	6.39304e+08	7.19275e+08	4.92738e+08	6.96061e+08	3.53049e+08	5.56447e+08	6.26987e+08	6.32085e+08	5.55172e+08	5.06726e+08	4.59548e+08	4.67588e+08	1.07481e+09	1.00565e+09	9.77175e+08
Com_878_pos	DL-Dipalmitoylphosphatidylcholine	C40 H80 N O8 P	733.561	11.144	734.568	Full match	Full match	Full match	Lipids and lipid-like molecules	Glycerophospholipids	Glycerophosphocholines	Phosphatidylcholines	2.24502e+08	1.62494e+08	2.1361e+08	2.00742e+08	6.77513e+08	1.29875e+08	4.85637e+08	1.56262e+08	2.20879e+08	1.81612e+08	1.39489e+08	1.6309e+08	4.49723e+08	1.08493e+08	2.91822e+08	7.29613e+08	2.07652e+08	2.52904e+08	2.76834e+06	2.54208e+06	2.51918e+06
Com_906_pos	N3,N4-Dimethyl-L-arginine	C8 H18 N4 O2	202.143	1.43	203.15	Full match	Full match	Full match	Organic acids and derivatives	Carboxylic acids and derivatives	Amino acids, peptides, and analogues	Arginine and derivatives	3.79034e+07	1.15021e+08	4.43813e+07	4.0437e+07	4.90744e+07	4.54782e+07	6.46754e+07	5.3619e+07	7.88067e+07	7.98213e+07	3.23075e+07	7.08951e+07	1.01913e+08	8.27144e+07	7.15613e+07	5.90607e+07	5.81229e+07	6.25907e+07	1.80293e+08	1.77942e+08	1.55947e+08
Com_1028_pos	cis-4-Hydroxy-D-proline	C5 H9 N O3	131.058	1.35	132.065	Full match	Full match	Full match	Organic acids and derivatives	Carboxylic acids and derivatives	Amino acids, peptides, and analogues	Proline and derivatives	1.55098e+08	3.31522e+08	3.57268e+08	1.38372e+08	3.39312e+08	1.79603e+08	1.79494e+08	1.57315e+08	1.61253e+08	2.80052e+08	3.03946e+08	1.13686e+08	1.21345e+08	1.45353e+08	1.76508e+08	2.00066e+08	8.42585e+07	1.29679e+08	2.68185e+08	2.89076e+08	2.32493e+08
Com_1108_pos	Uracil	C4 H4 N2 O2	112.028	2.371	113.035	Full match	Full match	Full match	Organoheterocyclic compounds	Diazines	Pyrimidines and pyrimidine derivatives	Pyrimidones	4.16655e+08	4.11307e+08	2.98973e+08	2.84787e+08	4.84594e+08	4.50136e+08	4.33419e+08	3.68871e+08	2.84487e+08	3.19726e+08	5.61456e+08	2.63218e+08	2.67967e+08	1.97084e+08	2.97437e+08	2.48961e+08	3.23611e+08	4.56672e+08	8.68881e+08	8.03212e+08	7.15288e+08
Com_1297_pos	C-8 Ceramide-1-phosphate	C26 H52 N O6 P	505.352	9.639	506.36	Full match	Full match	No results	Lipids and lipid-like molecules	Sphingolipids	Phosphosphingolipids	Phosphosphingolipids	1.20091e+08	1.33959e+08	1.12887e+08	1.1667e+08	1.08268e+08	1.01345e+08	9.28363e+07	6.81917e+07	7.21055e+07	9.09565e+07	7.28165e+07	8.24651e+07	6.0728e+07	7.54592e+07	6.02487e+07	7.33483e+07	5.69265e+07	7.84931e+07	7.00301e+07	7.01198e+07	1.06353e+08
Com_1548_pos	Ornithine	C5 H12 N2 O2	132.09	1.193	133.097	Full match	Full match	Full match	Organic acids and derivatives	Carboxylic acids and derivatives	Amino acids, peptides, and analogues	Alpha amino acids	5.40066e+07	1.6706e+08	9.31866e+07	7.87231e+07	8.17497e+07	7.78025e+07	1.22996e+08	1.43e+08	1.1784e+08	1.03897e+08	9.98648e+07	1.0308e+08	9.54384e+07	1.10346e+08	9.44068e+07	8.13068e+07	8.7519e+07	6.89689e+07	1.41046e+08	1.45622e+08	1.2177e+08
Com_1754_pos	Coumarin	C9 H6 O2	146.037	2.776	147.044	Full match	Full match	Full match	Phenylpropanoids and polyketides	Coumarins and derivatives	Not available	Coumarins and derivatives	1.06829e+08	4.22791e+08	1.78253e+08	1.40336e+08	2.24285e+08	1.72746e+08	2.25458e+08	2.60212e+08	1.75301e+08	2.63563e+08	1.13327e+08	2.08281e+08	2.37607e+08	2.28668e+08	2.44268e+08	1.85764e+08	1.89577e+08	1.77931e+08	3.83742e+08	3.58512e+08	3.45556e+08
Com_1874_pos	2-Amino-1,3,4-octadecanetriol	C18 H39 N O3	317.293	7.673	318.3	Full match	Full match	No results	Organic nitrogen compounds	Organonitrogen compounds	Amines	1,3-aminoalcohols	2.77332e+07	5.23237e+07	2.74583e+07	3.94755e+07	7.80094e+07	5.46638e+07	7.00546e+07	5.75123e+07	2.6202e+07	3.40182e+07	7.97355e+07	3.90737e+07	5.13221e+07	5.26468e+07	5.69013e+07	7.11894e+07	2.23285e+07	3.75005e+07	8.76215e+07	8.02778e+07	7.46603e+07
Com_1987_pos	Caffeine	C8 H10 N4 O2	194.081	5.365	195.088	Full match	Full match	No results	Organoheterocyclic compounds	Imidazopyrimidines	Purines and purine derivatives	Xanthines	8.84416e+06	3.14664e+06	5.38703e+06	6.13674e+06	2.7605e+06	5.85329e+06	6.68793e+06	4.26259e+06	6.56104e+06	4.94967e+06	6.16535e+06	5.29134e+06	5.76283e+06	5.56096e+06	1.20997e+08	5.96743e+06	5.89894e+06	4.92326e+06	7.63807e+06	8.67433e+06	1.40673e+07
Com_2009_pos	Argininosuccinic acid	C10 H18 N4 O6	290.122	1.359	291.129	Full match	Full match	Full match	Organic acids and derivatives	Carboxylic acids and derivatives	Amino acids, peptides, and analogues	Aspartic acid and derivatives	3.44587e+06	7.93166e+06	8.26875e+06	1.11287e+07	8.23735e+06	5.47787e+06	2.32887e+06	2.03733e+06	1.4889e+07	5.55908e+06	6.68016e+06	3.29008e+06	2.32463e+07	1.18836e+07	4.72549e+06	6.33546e+06	1.84246e+07	8.77312e+06	7.96445e+07	8.76455e+07	7.03776e+07
Com_2059_pos	Acetyl-L-carnitine	C9 H17 N O4	203.116	1.963	204.123	Full match	Full match	Full match	Lipids and lipid-like molecules	Fatty Acyls	Fatty acid esters	Acyl carnitines	1.36495e+08	1.4985e+08	9.86775e+07	3.2228e+08	2.50942e+07	9.61774e+07	1.31077e+08	8.98156e+07	1.5962e+08	8.55721e+07	7.38408e+07	1.20169e+08	1.46133e+08	1.7565e+08	1.77244e+08	1.52731e+08	1.59422e+08	7.07445e+07	1.53055e+08	1.47557e+08	1.31074e+08
Com_2591_pos	Maltol	C6 H6 O3	126.032	5.888	127.039	Full match	Full match	Full match	Organoheterocyclic compounds	Pyrans	Pyranones and derivatives	Pyranones and derivatives	5.35697e+08	6.90431e+08	7.30466e+08	8.21625e+08	7.4797e+08	8.23746e+08	9.10905e+08	8.1943e+08	7.67188e+08	7.89204e+08	7.47601e+08	6.62066e+08	5.38382e+08	6.58716e+08	6.8872e+08	6.40481e+08	6.7271e+08	7.394e+08	7.64852e+08	9.44631e+08	9.35613e+08
Com_2865_pos	Υ-Glutamylcysteine	C8 H14 N2 O5 S	250.062	1.81	251.069	Full match	Full match	Full match	Organic acids and derivatives	Carboxylic acids and derivatives	Amino acids, peptides, and analogues	N-acyl-alpha amino acids	1.51587e+07	1.05407e+08	2.2368e+07	6.0774e+06	4.04022e+07	3.09892e+07	2.83847e+07	7.87386e+07	1.878e+07	6.77294e+07	5.23739e+06	4.44169e+07	733899	4.93919e+07	2.43982e+07	4.79103e+07	789944	1.42259e+08	6.31056e+07	6.00599e+07	6.05003e+07
Com_2972_pos	N6,N6,N6-Trimethyl-L-lysine	C9 H20 N2 O2	188.153	1.251	189.16	Full match	Full match	No results	Organic acids and derivatives	Carboxylic acids and derivatives	Amino acids, peptides, and analogues	L-alpha-amino acids	9.10837e+06	3.5826e+07	2.64764e+07	2.01943e+07	1.54397e+07	1.96815e+07	2.56676e+07	1.98877e+07	1.88535e+07	2.15897e+07	3.7472e+07	1.50568e+07	5.06069e+07	2.7789e+07	2.30285e+07	1.34605e+07	3.41512e+07	2.31221e+07	4.71893e+07	4.70996e+07	3.51408e+07
Com_3307_pos	Thiamine	C12 H16 N4 O S	264.104	1.36	265.111	Full match	Full match	No results	Organoheterocyclic compounds	Diazines	Pyrimidines and pyrimidine derivatives	Thiamines	1.68914e+07	2.92264e+07	1.54991e+07	2.30794e+07	3.22933e+07	2.16534e+07	3.38696e+07	2.35741e+07	2.0724e+07	3.07817e+07	1.86989e+07	3.24803e+07	3.16743e+07	2.35638e+07	3.02196e+07	2.9631e+07	3.341e+07	4.59656e+07	4.24997e+07	4.67435e+07	3.58175e+07
Com_3778_pos	2-Amino-1,3-octadecanediol	C18 H39 N O2	301.298	7.967	302.305	Full match	Full match	Full match	Organic nitrogen compounds	Organonitrogen compounds	Amines	1,2-aminoalcohols	1.78751e+07	1.82205e+07	2.2315e+07	3.04285e+07	2.69129e+07	2.98922e+07	3.6359e+07	2.83375e+07	4.16385e+07	1.32275e+07	8.81324e+06	3.05272e+07	1.34606e+07	1.73858e+07	4.90434e+07	2.03974e+07	9.22694e+06	6.91556e+06	3.41541e+07	3.11195e+07	2.65352e+07
Com_4039_pos	L-Ergothioneine	C9 H15 N3 O2 S	229.088	1.439	230.096	Full match	Full match	Full match	Organic acids and derivatives	Carboxylic acids and derivatives	Amino acids, peptides, and analogues	Histidine and derivatives	660237	967385	601299	623636	1.70195e+06	704464	1.75916e+06	3.92522e+06	665921	4.01308e+06	1.01346e+06	676474	578973	2.5081e+06	619350	4.00816e+06	585332	2.06382e+07	1.67927e+07	1.66026e+07	1.66814e+07
Com_4632_pos	3'-Adenosine monophosphate (3'-AMP)	C10 H14 N5 O7 P	347.062	3.072	348.07	Full match	Full match	Full match	Nucleosides, nucleotides, and analogues	Ribonucleoside 3'-phosphates	Not available	Ribonucleoside 3'-phosphates	5.24817e+07	2.97499e+08	8.12447e+07	1.51824e+08	3.8973e+07	8.38527e+07	8.35326e+07	8.43919e+07	5.40036e+07	3.49774e+07	5.55047e+07	1.95245e+07	9.55913e+07	9.03685e+07	1.05065e+08	9.21433e+07	7.78867e+07	6.90979e+07	1.50117e+08	1.45085e+08	1.19607e+08
Com_5197_pos	S-Adenosylmethionine	C15 H22 N6 O5 S	398.136	1.309	399.144	Full match	Full match	Full match	Nucleosides, nucleotides, and analogues	5'-deoxyribonucleosides	5'-deoxy-5'-thionucleosides	5'-deoxy-5'-thionucleosides	9.92215e+06	856976	4.79827e+06	2.04449e+07	1.16917e+07	3.04935e+07	1.34725e+07	930184	2.6111e+07	1.09734e+07	2.28978e+07	1.36001e+07	1.30576e+06	891669	754805	1.93525e+06	1.50645e+07	3.38279e+07	2.52924e+07	2.86287e+07	2.0862e+07
Com_6913_pos	L-Cystine	C6 H12 N2 O4 S2	240.023	1.349	241.031	Full match	Full match	Full match	Organic acids and derivatives	Carboxylic acids and derivatives	Amino acids, peptides, and analogues	L-cysteine-S-conjugates	1.13081e+07	2.56268e+06	8.6119e+06	8.24724e+06	2.7464e+07	1.62001e+07	4.66477e+06	1.04565e+07	1.25263e+07	3.57104e+07	1.07329e+07	1.91126e+07	2.75314e+07	1.98358e+07	2.69239e+07	2.63587e+07	1.77782e+07	3.09594e+07	4.2177e+07	4.4591e+07	3.5071e+07
Com_10206_pos	Acetophenone	C8 H8 O	120.058	6.39	121.065	Full match	Full match	No results	Organic oxygen compounds	Organooxygen compounds	Carbonyl compounds	Alkyl-phenylketones	1.86774e+07	1.5284e+07	1.81361e+07	1.69229e+07	1.40086e+07	1.60284e+07	1.67831e+07	2.00348e+07	1.41786e+07	1.39624e+07	1.82829e+07	2.25167e+07	1.9108e+07	1.45956e+07	1.42587e+07	1.81208e+07	9.6129e+07	1.33033e+07	2.22663e+07	2.17009e+07	2.02579e+07
Com_10238_pos	7,8-Dihydrobiopterin	C9 H13 N5 O3	239.102	2.394	240.109	Full match	Full match	No results	Organoheterocyclic compounds	Pteridines and derivatives	Pterins and derivatives	Biopterins and derivatives	1.93267e+06	1.38228e+07	1.28383e+06	1.00722e+06	3.90751e+06	6.45217e+06	8.06765e+06	1.80677e+07	1.15712e+06	1.23197e+07	1.17636e+06	1.21824e+06	919134	1.51273e+06	1.10208e+06	3.9324e+06	996288	2.31479e+07	3.52395e+07	3.55434e+07	3.17557e+07
Com_10387_pos	1-Phenyl-3-methyl-5-pyrazolone	C10 H10 N2 O	174.08	4.805	175.087	Full match	Full match	No results					5.00879e+06	4.34949e+06	6.56447e+06	7.45725e+06	5.48322e+06	3.82303e+06	4.69936e+06	1.70974e+06	1.58887e+07	6.39039e+06	8.13807e+06	2.13216e+07	1.62471e+07	8.02547e+06	1.02986e+07	4.72365e+06	1.64083e+07	1.60263e+06	4.22294e+06	3.74029e+06	3.40944e+06
Com_14189_pos	17α-Ethynylestradiol	C20 H24 O2	296.178	6.29	297.185	Full match	Full match	Full match	Lipids and lipid-like molecules	Steroids and steroid derivatives	Estrane steroids	Estrogens and derivatives	5.53333e+07	4.32674e+07	5.89045e+07	3.89661e+07	3.23394e+07	8.07402e+07	3.29188e+07	3.14306e+07	7.13073e+07	5.0268e+07	7.01608e+07	3.82563e+07	9.72249e+07	4.36256e+07	3.69268e+07	2.22531e+07	8.23447e+07	4.45628e+07	4.46271e+07	4.32569e+07	3.53661e+07
Com_14320_pos	N6-Acetyl-L-lysine	C8 H16 N2 O3	188.116	1.45	189.123	Full match	Full match	Full match	Organic acids and derivatives	Carboxylic acids and derivatives	Amino acids, peptides, and analogues	L-alpha-amino acids	6.68964e+06	2.04361e+07	6.66962e+06	9.02174e+06	6.92214e+06	6.46481e+06	1.04292e+07	1.16919e+07	9.79814e+06	7.51774e+06	5.00923e+06	8.63301e+06	8.63237e+06	9.3063e+06	7.99128e+06	8.20121e+06	8.89982e+06	9.58246e+06	1.33671e+07	1.29085e+07	1.18775e+07
Com_16722_pos	Propionylcarnitine	C10 H19 N O4	217.131	3.754	218.139	Full match	Full match	Full match	Lipids and lipid-like molecules	Fatty Acyls	Fatty acid esters	Acyl carnitines	3.13e+07	4.27518e+07	2.65736e+07	6.82303e+07	1.23657e+07	3.31835e+07	2.45785e+07	3.56071e+07	3.61076e+07	2.51491e+07	2.65309e+07	2.70285e+07	2.99821e+07	3.08126e+07	3.94992e+07	3.09777e+07	2.25087e+07	1.8631e+07	4.42754e+07	4.09792e+07	3.68042e+07
Com_17030_pos	Nicotinamide adenine dinucleotide (NAD+)	C21 H27 N7 O14 P2	663.107	1.953	664.115	Full match	Full match	Full match	Nucleosides, nucleotides, and analogues	(5'-&gt;5')-dinucleotides	Not available	(5'-&gt;5')-dinucleotides	2.92618e+06	5.29625e+06	5.72714e+06	4.15384e+06	2.49952e+06	4.67695e+06	3.0728e+06	8.8354e+06	4.53259e+06	8.39616e+06	2.78774e+06	4.40536e+06	5.13112e+06	4.55132e+06	4.67832e+06	6.88366e+06	6.69379e+06	5.9589e+06	1.18913e+07	1.0254e+07	8.7215e+06
Com_23642_pos	Pyridoxal 5'-phosphate	C8 H10 N O6 P	247.024	2.371	248.032	Full match	Full match	Full match	Organoheterocyclic compounds	Pyridines and derivatives	Pyridine carboxaldehydes	Pyridoxals and derivatives	9.00306e+06	1.7595e+07	1.27532e+07	9.15898e+06	7.08336e+06	1.62147e+07	6.97443e+06	1.2064e+07	1.06732e+07	9.82132e+06	1.56304e+07	7.75828e+06	2.30356e+06	5.38223e+06	5.01416e+06	7.08758e+06	2.65799e+06	1.00831e+07	2.42095e+07	2.19312e+07	2.3559e+07
Com_23776_pos	Methyl indole-3-acetate	C11 H11 N O2	189.079	5.186	190.087	Full match	Full match	Full match	Organoheterocyclic compounds	Indoles and derivatives	Indolyl carboxylic acids and derivatives	Indole-3-acetic acid derivatives	2.74817e+06	1.92107e+06	3.21285e+06	3.67059e+06	2.92969e+06	2.541e+06	2.77754e+06	1.24138e+06	5.73133e+06	2.74962e+06	4.24273e+06	7.9233e+06	1.14519e+07	4.26405e+06	5.26798e+06	3.20438e+06	2.05467e+07	1.03492e+06	2.63536e+06	2.81042e+06	2.51939e+06
Com_28777_pos	N,N-Dimethylsphingosine	C20 H41 N O2	327.313	7.89	328.321	Full match	Full match	No results	Organic nitrogen compounds	Organonitrogen compounds	Amines	1,2-aminoalcohols	5.09876e+06	753902	1.03491e+06	1.30468e+06	2.33654e+06	1.00426e+06	3.42678e+06	2.97804e+06	4.45303e+06	935162	2.22021e+06	1.85587e+06	931890	1.93585e+06	2.10517e+06	1.3542e+06	1.53318e+06	2.12877e+06	2.69776e+06	2.28678e+06	2.05897e+06
Com_31113_pos	Cytidine 5'-monophosphate (hydrate)	C9 H14 N3 O8 P	323.05	1.442	324.058	Full match	Full match	Full match	Nucleosides, nucleotides, and analogues	Pyrimidine nucleotides	Pyrimidine ribonucleotides	Pyrimidine ribonucleoside monophosphates	405519	383840	370260	320108	307473	382576	402744	424415	368261	354237	424784	418876	354932	349768	352490	337826	348683	338324	617144	614800	520229
Com_77_pos	Taurocholic acid	C26 H45 N O7 S	515.291	6.536	516.298	Full match	Full match	Full match	Lipids and lipid-like molecules	Steroids and steroid derivatives	Bile acids, alcohols and derivatives	Trihydroxy bile acids, alcohols and derivatives	1.21886e+09	1.77258e+09	9.70413e+08	3.0018e+09	1.48731e+09	5.86376e+08	1.73642e+09	2.00986e+09	6.90104e+08	3.58696e+08	7.25341e+08	6.06684e+08	3.83123e+08	3.86327e+08	2.40911e+09	1.3064e+09	3.92306e+08	1.03635e+09	1.97217e+09	1.92715e+09	1.70835e+09
Com_107_pos	L-Glutamic acid	C5 H9 N O4	147.053	1.363	148.06	Full match	Full match	Full match	Organic acids and derivatives	Carboxylic acids and derivatives	Amino acids, peptides, and analogues	Glutamic acid and derivatives	2.23258e+09	3.57335e+09	2.51229e+09	2.71826e+09	2.66936e+09	3.40366e+09	2.98293e+09	3.45702e+09	3.79389e+09	4.49749e+09	4.07841e+09	2.85744e+09	3.3567e+09	3.25618e+09	3.20149e+09	3.48287e+09	3.0054e+09	3.51908e+09	5.58943e+09	5.92586e+09	4.83049e+09
Com_111_pos	DL-Tryptophan	C11 H12 N2 O2	204.09	5.246	205.097	Full match	Full match	Full match	Organoheterocyclic compounds	Indoles and derivatives	Indolyl carboxylic acids and derivatives	Indolyl carboxylic acids and derivatives	3.74077e+08	1.00376e+09	6.51154e+08	3.34697e+08	6.12909e+08	5.79578e+08	7.77574e+08	9.44703e+08	7.40893e+08	1.04234e+09	5.35287e+08	7.24864e+08	7.5017e+08	8.57732e+08	7.85263e+08	7.72909e+08	147839	6.7127e+08	1.31031e+09	1.23662e+09	1.07892e+09
Com_155_pos	D-(-)-Glutamine	C5 H10 N2 O3	146.069	1.349	147.076	Full match	Full match	Full match	Organic acids and derivatives	Carboxylic acids and derivatives	Amino acids, peptides, and analogues	D-alpha-amino acids	6.24435e+08	1.2544e+09	7.60008e+08	7.72995e+08	7.08965e+08	6.89546e+08	1.03249e+09	6.94151e+08	8.38729e+08	1.21526e+09	8.75691e+08	1.28461e+09	9.60004e+08	1.0098e+09	8.69676e+08	7.3783e+08	8.92309e+08	9.32872e+08	2.13799e+09	2.21258e+09	1.82711e+09
Com_163_pos	Hypoxanthine	C5 H4 N4 O	136.038	3.101	137.046	Full match	Full match	Full match	Organoheterocyclic compounds	Imidazopyrimidines	Purines and purine derivatives	Hypoxanthines	1.75687e+09	3.67885e+09	1.90186e+09	2.06017e+09	2.72547e+09	2.49607e+09	2.34188e+09	3.26697e+09	1.88196e+09	4.21513e+09	3.36587e+09	2.08682e+09	1.88307e+09	2.7737e+09	1.97981e+09	2.01854e+09	2.42543e+09	2.54125e+09	8.18788e+09	6.98278e+09	7.1593e+09
Com_224_pos	L-Glutathione (reduced)	C10 H17 N3 O6 S	307.083	2.022	308.091	Full match	Full match	Full match	Organic acids and derivatives	Carboxylic acids and derivatives	Amino acids, peptides, and analogues	Peptides	2.47e+08	9.10627e+08	8.50321e+07	4.43983e+07	3.28429e+08	1.69091e+08	9.45395e+08	1.55706e+09	1.67192e+08	7.75446e+08	4.56269e+07	3.7085e+08	1.89295e+06	2.46408e+08	2.41594e+08	2.64173e+08	2.88209e+06	1.25712e+09	3.9787e+09	3.62023e+09	3.15699e+09
Com_245_pos	Pipecolic acid	C6 H11 N O2	129.079	1.194	147.113	Full match	Full match	Full match	Organic acids and derivatives	Carboxylic acids and derivatives	Amino acids, peptides, and analogues	Alpha amino acids	3.77801e+08	8.58038e+08	4.85294e+08	4.50465e+08	4.37819e+08	4.46022e+08	6.0789e+08	7.1782e+08	7.25865e+08	5.8119e+08	3.95447e+08	5.51465e+08	7.72058e+08	8.11362e+08	5.60587e+08	4.65122e+08	6.86925e+08	6.64263e+08	8.52557e+08	8.94495e+08	9.15234e+08
Com_248_pos	Xanthine	C5 H4 N4 O2	152.033	2.051	153.041	Full match	Full match	Full match	Organoheterocyclic compounds	Imidazopyrimidines	Purines and purine derivatives	Xanthines	2.3565e+09	2.50258e+09	2.19562e+09	1.68446e+09	1.55221e+09	2.69557e+09	2.48494e+09	2.0933e+09	2.78792e+09	2.34134e+09	1.75404e+09	2.71502e+09	1.74624e+09	1.93387e+09	2.45901e+09	2.10196e+09	1.89252e+09	2.02447e+09	2.31774e+09	2.0969e+09	2.02608e+09
Com_250_pos	L-Tyrosine	C9 H11 N O3	181.074	2.784	182.081	Full match	Full match	Full match	Organic acids and derivatives	Carboxylic acids and derivatives	Amino acids, peptides, and analogues	Tyrosine and derivatives	1.07732e+09	4.47871e+09	1.69855e+09	1.4399e+09	2.2061e+09	1.60347e+09	2.3065e+09	2.58576e+09	1.62618e+09	2.65151e+09	9.71403e+08	2.05831e+09	2.38685e+09	2.74155e+09	2.27702e+09	1.58501e+09	1.81382e+09	1.60051e+09	3.83942e+09	3.83164e+09	3.70088e+09
Com_392_pos	Adenine	C5 H5 N5	135.055	1.792	136.062	Full match	Full match	Full match	Organoheterocyclic compounds	Imidazopyrimidines	Purines and purine derivatives	6-aminopurines	2.827e+09	8.53416e+08	1.2004e+09	8.66213e+08	9.34133e+08	7.20348e+08	3.252e+09	1.1792e+09	2.29587e+09	8.58857e+08	5.2115e+09	4.78769e+09	7.33976e+08	9.16287e+08	7.23378e+08	8.29634e+08	1.17034e+09	1.3892e+09	2.85298e+09	2.59278e+09	2.33384e+09
Com_534_pos	Taurine	C2 H7 N O3 S	125.015	1.374	126.022	Full match	Full match	Full match	Organic acids and derivatives	Organic sulfonic acids and derivatives	Organosulfonic acids and derivatives	Organosulfonic acids	1.09391e+09	9.68708e+08	1.31581e+09	1.08966e+09	1.11669e+09	1.28063e+09	1.32224e+09	1.17327e+09	1.35522e+09	8.80775e+08	1.63796e+09	1.55383e+09	1.17279e+09	9.18762e+08	1.1405e+09	1.16589e+09	1.02419e+09	1.38384e+09	1.81377e+09	2.05605e+09	1.68846e+09
Com_608_pos	L-Kynurenine	C10 H12 N2 O3	208.085	4.881	209.092	Full match	Full match	Full match	Organic oxygen compounds	Organooxygen compounds	Carbonyl compounds	Alkyl-phenylketones	9.39023e+07	4.33776e+08	2.13867e+08	3.61951e+08	1.39392e+08	1.76251e+08	4.05872e+08	1.64711e+08	2.09698e+08	600041	9.78714e+07	8.74385e+07	1.30037e+08	1.73869e+08	2.6122e+08	1.39066e+08	1.7263e+08	1.0141e+08	3.44202e+08	3.29056e+08	2.96949e+08
Com_798_pos	5-Hydroxyindole-3-acetic acid	C10 H9 N O3	191.058	4.884	209.092	Full match	Full match	Full match	Organoheterocyclic compounds	Indoles and derivatives	Indolyl carboxylic acids and derivatives	Indole-3-acetic acid derivatives	9.39023e+07	4.33776e+08	2.13867e+08	3.61951e+08	1.39392e+08	1.76251e+08	4.05872e+08	1.64711e+08	2.09698e+08	1.44407e+08	9.78714e+07	8.74385e+07	1.30037e+08	1.73869e+08	2.6122e+08	1.39066e+08	1.7263e+08	1.0141e+08	3.44202e+08	3.29056e+08	2.96949e+08
Com_834_pos	Riboflavin	C17 H20 N4 O6	376.139	5.353	377.146	Full match	Full match	Full match	Organoheterocyclic compounds	Pteridines and derivatives	Alloxazines and isoalloxazines	Flavins	1.4155e+08	1.27656e+08	2.18142e+08	1.32541e+08	7.74128e+07	1.89053e+08	1.62832e+08	1.7522e+08	1.84858e+08	1.86394e+08	1.86858e+08	3.25841e+08	1.40853e+08	1.52354e+08	1.47075e+08	1.88487e+08	1.01951e+08	1.30051e+08	1.97355e+08	1.97228e+08	1.73637e+08
Com_905_pos	Inosine	C10 H12 N4 O5	268.08	3.812	269.088	Full match	Full match	Full match	Nucleosides, nucleotides, and analogues	Purine nucleosides	Not available	Purine nucleosides	2.97622e+08	6.02178e+08	2.98061e+08	3.51093e+08	5.32644e+08	4.45079e+08	4.23486e+08	5.31026e+08	3.13874e+08	8.83899e+08	8.35492e+08	4.02483e+08	3.40791e+08	5.16146e+08	3.91041e+08	3.66681e+08	4.02919e+08	4.86024e+08	1.64251e+09	1.5058e+09	1.34487e+09
Com_1482_pos	Methionine sulfoxide	C5 H11 N O3 S	165.046	1.377	166.053	Full match	Full match	Full match	Organic acids and derivatives	Carboxylic acids and derivatives	Amino acids, peptides, and analogues	Alpha amino acids	4.40249e+07	1.1882e+08	1.16069e+08	9.8347e+07	2.89501e+07	6.63136e+07	8.55651e+07	2.05397e+07	9.41227e+07	3.01758e+07	4.86049e+07	6.55022e+07	1.91328e+08	9.8394e+07	7.53895e+07	2.63667e+07	8.37658e+07	1.88383e+07	6.13454e+07	6.89265e+07	5.50465e+07
Com_1544_pos	Guanine	C5 H5 N5 O	151.049	3.782	152.057	Full match	Full match	Full match	Organoheterocyclic compounds	Imidazopyrimidines	Purines and purine derivatives	Purines and purine derivatives	2.85009e+08	5.00569e+08	3.20702e+08	2.99944e+08	3.81177e+08	4.04802e+08	3.14489e+08	3.63293e+08	3.32816e+08	6.18234e+08	5.49264e+08	3.01675e+08	3.45993e+08	4.82396e+08	4.28887e+08	4.57863e+08	2.75178e+08	5.72283e+08	9.32311e+08	8.59775e+08	7.6218e+08
Com_1645_pos	Adenosine	C10 H13 N5 O4	267.097	3.191	268.104	Full match	Full match	Full match	Nucleosides, nucleotides, and analogues	Purine nucleosides	Not available	Purine nucleosides	6.45081e+07	1.0264e+08	1.06956e+08	7.74871e+07	6.71438e+07	7.2956e+07	6.56389e+07	1.08114e+08	9.5786e+07	1.39013e+08	2.54671e+08	1.21666e+08	6.56494e+07	1.0289e+08	7.22659e+07	8.934e+07	1.23947e+08	1.43904e+08	4.43391e+08	4.1639e+08	3.78069e+08
Com_1914_pos	2-Aminoadipic acid	C6 H11 N O4	161.069	1.492	162.076	Full match	Full match	Full match	Organic acids and derivatives	Carboxylic acids and derivatives	Amino acids, peptides, and analogues	Alpha amino acids	7.43772e+07	7.62518e+07	7.15761e+07	8.89632e+07	1.02184e+08	1.11007e+08	8.382e+07	8.87698e+07	8.66052e+07	1.03662e+08	1.11701e+07	8.4555e+07	1.77125e+08	1.56272e+08	3.19598e+07	1.11985e+08	1.11579e+08	1.20502e+08	1.874e+08	1.92929e+08	1.52792e+08
Com_3015_pos	Cystathionine	C7 H14 N2 O4 S	222.067	1.337	223.074	Full match	Full match	Full match	Organic acids and derivatives	Carboxylic acids and derivatives	Amino acids, peptides, and analogues	Cysteine and derivatives	4.43531e+06	3.86354e+06	9.23129e+06	1.3323e+07	1.16606e+07	1.30743e+07	6.53326e+06	6.62883e+06	971817	1.86666e+07	1.16102e+07	1.26181e+07	893979	1.06995e+07	1.6298e+06	1.20679e+07	8.02603e+06	7.38711e+06	6.19571e+07	6.18594e+07	4.96623e+07
Com_3061_pos	3-Methylhistidine	C7 H11 N3 O2	169.085	1.223	170.092	Full match	Full match	Full match	Organic acids and derivatives	Carboxylic acids and derivatives	Amino acids, peptides, and analogues	Histidine and derivatives	5.6091e+07	3.51276e+07	9.77152e+06	1.67531e+07	9.067e+06	1.12369e+07	2.19797e+07	7.95247e+06	1.11362e+07	1.35473e+07	9.44992e+06	1.68141e+07	1.41076e+07	9.79449e+06	2.66676e+07	5.92798e+06	1.81064e+07	9.22056e+06	1.79726e+07	1.85253e+07	1.43784e+07
Com_3578_pos	S-Adenosylhomocysteine	C14 H20 N6 O5 S	384.121	2.583	385.128	Full match	Full match	Full match	Nucleosides, nucleotides, and analogues	5'-deoxyribonucleosides	5'-deoxy-5'-thionucleosides	5'-deoxy-5'-thionucleosides	8.06507e+07	1.07344e+08	9.49353e+07	9.24409e+07	8.94125e+07	8.90624e+07	1.72243e+08	5.23313e+07	1.17155e+08	1.5071e+08	1.71453e+08	1.06773e+08	4.29979e+07	5.43996e+07	2.53574e+07	4.9331e+07	9.04234e+07	1.18333e+08	1.43649e+08	1.49017e+08	1.34555e+08
Com_4191_pos	Folinic acid	C20 H23 N7 O7	473.165	5.01	474.172	Full match	Full match	No results	Organoheterocyclic compounds	Pteridines and derivatives	Pterins and derivatives	Tetrahydrofolic acids	3.70297e+07	2.69806e+07	1.19327e+07	1.91073e+07	3.14428e+07	2.34336e+07	2.98779e+07	3.47166e+07	4.31672e+07	4.0676e+07	4.55608e+07	3.11502e+07	2.35372e+07	2.0558e+07	2.7159e+07	3.01326e+07	2.03477e+07	3.2573e+07	3.16993e+07	2.86352e+07	3.05783e+07
Com_5341_pos	5'-S-Methyl-5'-thioadenosine	C11 H15 N5 O3 S	297.09	5.182	298.097	Full match	Full match	Full match	Nucleosides, nucleotides, and analogues	5'-deoxyribonucleosides	5'-deoxy-5'-thionucleosides	5'-deoxy-5'-thionucleosides	5.67373e+06	432102	2.98369e+06	5.16313e+06	4.56052e+06	1.19131e+07	9.76126e+06	429000	9.95786e+06	7.45809e+06	1.64801e+07	7.79669e+06	1.55573e+06	1.10606e+06	986729	1.76582e+06	3.76244e+06	1.28434e+07	1.28088e+07	1.22049e+07	1.03405e+07
Com_12722_pos	α-Aspartylphenylalanine	C13 H16 N2 O5	280.106	5.341	281.114	Full match	Full match	Full match	Organic acids and derivatives	Carboxylic acids and derivatives	Amino acids, peptides, and analogues	Peptides	3.40978e+06	4.54912e+06	1.61287e+06	4.73537e+06	4.72102e+06	3.0906e+06	4.03132e+06	1.94899e+06	4.27272e+06	1.3156e+07	2.56014e+06	3.20608e+06	2.59693e+06	3.42968e+06	4.38667e+06	2.69593e+06	2.34829e+06	2.20277e+07	1.38553e+07	1.30569e+07	1.36672e+07
Com_13705_pos	1-Methyladenosine	C11 H15 N5 O4	281.112	4.874	282.12	Full match	Full match	Full match	Nucleosides, nucleotides, and analogues	Purine nucleosides	Not available	Purine nucleosides	3.72577e+06	3.0845e+06	2.48553e+06	7.45908e+06	3.14976e+06	3.05649e+06	7.4359e+06	5.96685e+06	2.49769e+06	3.64317e+06	5.98117e+06	6.51203e+06	1.25717e+06	4.07523e+06	7.18244e+06	1.88279e+06	2.68572e+06	1.54967e+06	7.57385e+06	7.14786e+06	6.56173e+06
Com_17148_pos	Biopterin	C9 H11 N5 O3	237.086	2.55	238.093	Full match	Full match	Full match	Organoheterocyclic compounds	Pteridines and derivatives	Pterins and derivatives	Biopterins and derivatives	2.33523e+07	2.30632e+07	1.9272e+07	2.43524e+07	3.67147e+07	1.92025e+07	2.40362e+07	1.34968e+07	2.38562e+07	2.64907e+07	3.06665e+07	3.1835e+07	3.13602e+07	2.86347e+07	2.74e+07	1.7817e+07	3.84938e+07	1.60327e+07	2.35158e+07	2.18769e+07	2.28879e+07
Com_20011_pos	Cytidine	C9 H13 N3 O5	243.085	1.786	244.093	Full match	Full match	Full match	Nucleosides, nucleotides, and analogues	Pyrimidine nucleosides	Not available	Pyrimidine nucleosides	3.64245e+06	8.80532e+06	4.60533e+06	5.9751e+06	2.63686e+06	1.08307e+07	4.74304e+06	1.57948e+06	5.35217e+06	5.43549e+06	4.95638e+06	2.05479e+06	3.35597e+06	4.85737e+06	4.48919e+06	5.33264e+06	6.14135e+06	1.78162e+07	8.9574e+06	8.47089e+06	7.6709e+06
Com_4_neg	Elaidic acid	C18 H34 O2	282.256	10.767	281.249	Full match	No results	No results	Lipids and lipid-like molecules	Fatty Acyls	Fatty acids and conjugates	Long-chain fatty acids	1.80834e+10	1.53275e+10	1.66922e+10	1.87574e+10	3.33076e+10	2.55604e+10	1.32305e+10	1.99606e+10	1.04882e+10	1.71269e+10	6.59846e+09	9.77092e+09	5.085e+10	3.56554e+10	3.00807e+10	3.10538e+10	3.94533e+10	3.09512e+10	1.49543e+10	1.45234e+10	2.06396e+10
Com_9_neg	Palmitic acid	C16 H32 O2	256.24	10.544	255.233	Full match	No results	No results	Lipids and lipid-like molecules	Fatty Acyls	Fatty acids and conjugates	Long-chain fatty acids	1.50857e+09	2.0617e+09	1.93121e+09	1.34773e+09	2.19301e+09	2.40554e+09	3.62069e+09	1.22513e+10	3.34954e+09	2.08041e+09	2.57975e+09	3.47852e+09	2.37683e+09	2.17192e+09	1.70193e+09	2.30065e+09	2.10369e+09	1.81679e+09	1.42618e+09	2.49416e+09	2.98232e+09
Com_11_neg	11(Z),14(Z)-Eicosadienoic Acid	C20 H36 O2	308.272	11.034	307.264	Full match	No results	No results	Lipids and lipid-like molecules	Fatty Acyls	Fatty acids and conjugates	Long-chain fatty acids	3.57027e+09	1.43992e+09	3.9844e+09	2.01583e+09	1.13981e+10	4.46772e+09	5.15017e+09	2.2282e+09	2.33119e+09	9.70063e+09	9.25287e+08	2.37685e+09	9.02658e+09	1.1563e+10	6.24617e+09	8.71049e+09	6.7884e+09	8.40198e+09	2.84023e+09	2.69641e+09	3.08693e+09
Com_16_neg	Stearic acid	C18 H36 O2	284.272	11.462	283.264	Full match	No results	Full match	Lipids and lipid-like molecules	Fatty Acyls	Fatty acids and conjugates	Long-chain fatty acids	5.36781e+08	4.99744e+08	8.73979e+08	3.57073e+08	5.56676e+08	6.85475e+08	1.62772e+09	5.61254e+09	1.61956e+09	5.91167e+08	5.73099e+08	1.10452e+09	6.29836e+08	7.36737e+08	5.01614e+08	5.83402e+08	6.17894e+08	5.90535e+08	9.29858e+08	8.70423e+08	1.11824e+09
Com_45_neg	LPI 20:4	C29 H49 O12 P	620.297	8.995	619.289	No results	Full match	No results	Lipids and lipid-like molecules	Glycerophospholipids	Glycerophosphoinositols	Phosphatidylinositols	3.91774e+09	1.31301e+09	2.55158e+09	1.04138e+09	2.23522e+09	2.73511e+09	3.61016e+09	1.66039e+09	4.40641e+09	3.67817e+09	3.28312e+09	4.81138e+09	3.05965e+09	3.1827e+09	2.57748e+09	2.01705e+09	3.98556e+09	4.09096e+09	3.93338e+09	4.16821e+09	3.27988e+09
Com_46_neg	16-Hydroxyhexadecanoic acid	C16 H32 O3	254.225	9.848	253.217	Invalid mass	No results	No match	Lipids and lipid-like molecules	Fatty Acyls	Fatty acids and conjugates	Long-chain fatty acids	9.02193e+08	1.67448e+09	7.40438e+08	6.99435e+08	2.43073e+09	1.18369e+09	4.09028e+08	1.07052e+09	4.64978e+08	1.34515e+09	3.94863e+08	8.26039e+08	3.13609e+09	2.13424e+09	1.07489e+09	1.61377e+09	3.72622e+09	2.46242e+09	9.2767e+08	9.10094e+08	8.79234e+08
Com_48_neg	(+/-)9-HpODE	C18 H32 O4	312.23	7.202	311.223	Full match	No results	Full match	Lipids and lipid-like molecules	Fatty Acyls	Lineolic acids and derivatives	Lineolic acids and derivatives	2.7282e+09	6.26921e+08	2.29826e+09	1.09499e+09	7.02643e+08	2.02304e+09	2.03507e+08	1.52466e+08	3.71603e+08	4.78771e+08	4.39331e+08	5.53873e+08	5.3682e+09	1.40312e+09	5.43378e+08	4.26308e+08	3.67401e+09	5.74075e+08	8.61218e+08	8.82745e+08	7.98775e+08
Com_60_neg	LPG 18:2	C24 H45 O9 P	508.28	9.45	507.273	No results	Full match	No results	Lipids and lipid-like molecules	Glycerophospholipids	Glycerophosphoglycerols	Phosphatidylglycerols	4.50086e+08	6.38044e+08	1.5623e+09	2.33684e+08	1.5296e+09	1.85904e+09	1.1427e+09	6.59711e+08	1.59051e+09	2.36543e+09	2.9389e+09	1.33655e+09	1.16691e+09	1.37234e+09	2.70314e+08	6.47357e+08	1.68867e+09	3.44315e+09	7.09695e+08	7.24809e+08	6.98014e+08
Com_71_neg	2,3-Dinor-8-epi-prostaglandin F2α	C18 H30 O5	326.21	6.98	325.202	Full match	No results	No results	Lipids and lipid-like molecules	Fatty Acyls	Eicosanoids	Prostaglandins and related compounds	5.77848e+08	1.6055e+08	1.60069e+09	1.7808e+08	1.20713e+08	1.48084e+09	2.15113e+09	3.25853e+08	2.15583e+09	1.25107e+09	1.51663e+09	2.67193e+09	2.19477e+08	1.19606e+09	5.83348e+08	8.6034e+08	2.02354e+08	9.72081e+08	8.94018e+08	8.33845e+08	7.95811e+08
Com_83_neg	PG 22:6_22:6	C50 H75 O10 P	866.51	10.539	865.503	No results	Full match	No results					2.03916e+08	2.28614e+08	2.69826e+08	4.07545e+08	7.3244e+08	6.26487e+08	8.28354e+08	1.65029e+09	7.50227e+08	6.14634e+08	3.65822e+08	4.4607e+08	3.4112e+08	1.58803e+08	2.20898e+08	2.60643e+08	4.51921e+08	2.95137e+08	2.09309e+08	3.06344e+08	3.829e+08
Com_101_neg	(+/-)9-HODE	C18 H32 O3	296.235	8.27	295.228	Full match	No results	Full match	Lipids and lipid-like molecules	Fatty Acyls	Lineolic acids and derivatives	Lineolic acids and derivatives	8.04031e+08	3.90175e+08	6.48404e+08	6.76392e+08	5.84098e+08	9.42528e+08	1.45963e+08	1.17107e+08	2.7686e+08	4.016e+08	3.03212e+08	2.78674e+08	2.06456e+09	7.71331e+08	4.31361e+08	3.00168e+08	1.69739e+09	4.43289e+08	3.85231e+08	3.8301e+08	3.53032e+08
Com_116_neg	D-(+)-Malic acid	C4 H6 O5	134.021	1.48	133.013	Invalid mass	Invalid mass	No results	Organic acids and derivatives	Hydroxy acids and derivatives	Beta hydroxy acids and derivatives	Beta hydroxy acids and derivatives	1.60284e+09	1.00787e+09	7.57546e+08	1.71716e+09	9.81376e+08	1.8411e+09	7.40518e+08	1.08111e+09	3.10161e+09	6.81365e+08	2.3759e+09	1.82672e+09	7.38627e+08	1.69818e+09	9.18565e+08	1.24528e+09	1.48898e+09	6.50353e+08	3.70432e+09	3.65265e+09	3.35976e+09
Com_134_neg	FAHFA 22:6/3:0	C25 H36 O4	400.261	10.092	399.254	No results	Full match	No results					5.86765e+08	2.97143e+08	1.04898e+09	2.35501e+08	6.08191e+08	9.23125e+08	8.70147e+08	3.11491e+08	8.47239e+08	1.43105e+09	5.1019e+08	7.64538e+08	1.00858e+09	9.50155e+08	3.3749e+08	6.42419e+08	4.17816e+08	7.72286e+08	2.94314e+08	2.66819e+08	2.73731e+08
Com_140_neg	Lysopc 17:0	C25 H52 N O7 P	509.349	10.383	508.341	No results	No results	Full match	Lipids and lipid-like molecules	Glycerophospholipids	Glycerophosphocholines	1-acyl-sn-glycero-3-phosphocholines	5.66477e+08	2.85483e+08	6.33461e+08	3.73248e+08	2.71509e+08	4.94908e+08	7.78122e+08	4.40037e+08	9.23683e+08	7.88163e+08	5.14377e+08	8.30284e+08	9.20197e+08	9.76442e+08	5.22123e+08	4.01983e+08	1.29439e+09	4.64371e+08	4.61331e+08	6.75956e+08	6.54644e+08
Com_158_neg	Stachyose	C24 H42 O21	666.223	1.44	701.192	No results	Full match	No results	Organic oxygen compounds	Organooxygen compounds	Carbohydrates and carbohydrate conjugates	Oligosaccharides	6.38658e+08	7.1923e+08	1.04205e+09	1.18162e+09	9.27072e+08	1.05337e+09	1.34132e+09	5.49337e+08	8.19285e+08	1.54527e+09	6.08116e+08	8.5442e+08	5.85303e+08	1.42461e+09	1.2634e+09	9.09993e+08	1.39343e+09	6.06451e+08	1.27079e+09	1.0856e+09	1.13118e+09
Com_168_neg	Succinic acid	C4 H6 O4	118.026	2.703	117.018	Invalid mass	Invalid mass	No results	Organic acids and derivatives	Carboxylic acids and derivatives	Dicarboxylic acids and derivatives	Dicarboxylic acids and derivatives	1.91895e+09	2.43468e+09	1.93079e+09	8.90519e+08	1.46224e+09	1.6035e+09	1.34256e+09	1.69142e+09	1.66094e+09	2.52745e+09	1.65795e+09	2.35404e+09	1.90086e+09	2.57644e+09	1.93576e+09	1.62828e+09	1.89421e+09	1.5953e+09	2.42754e+09	2.40585e+09	2.22151e+09
Com_169_neg	LPG 20:5	C26 H43 O9 P	530.265	8.722	529.258	No results	Full match	No results	Lipids and lipid-like molecules	Glycerophospholipids	Glycerophosphoglycerols	Phosphatidylglycerols	1.46909e+08	3.73674e+08	8.27823e+08	8.64094e+07	4.33669e+08	8.78367e+08	5.33325e+08	4.26619e+08	7.08534e+08	8.39543e+08	1.35331e+09	7.32578e+08	2.75815e+08	3.91461e+08	1.11203e+08	3.38878e+08	4.26826e+08	1.35074e+09	3.63012e+08	3.85231e+08	3.1824e+08
Com_210_neg	LPI 22:6	C31 H49 O12 P	644.297	8.953	643.29	No results	Full match	No results	Lipids and lipid-like molecules	Glycerophospholipids	Glycerophosphoinositols	Phosphatidylinositols	2.03864e+08	3.23929e+08	5.24195e+08	2.13558e+08	2.53553e+08	4.14635e+08	5.20106e+08	5.74507e+08	6.31902e+08	3.77556e+08	9.44033e+08	6.98013e+08	1.86417e+08	2.58073e+08	2.11613e+08	1.88208e+08	1.93383e+08	2.30438e+08	4.69919e+08	5.16308e+08	3.8532e+08
Com_241_neg	LPI 18:2	C27 H49 O12 P	596.297	9.037	595.29	No results	Full match	No results	Lipids and lipid-like molecules	Glycerophospholipids	Glycerophosphoinositols	Phosphatidylinositols	1.53669e+08	4.64033e+08	3.02085e+08	5.13371e+08	3.70075e+08	5.20373e+08	2.57127e+08	3.7563e+08	1.89777e+08	4.30531e+08	1.62932e+08	1.45412e+08	2.74976e+08	3.12214e+08	2.33104e+08	3.44262e+08	3.42061e+08	3.90386e+08	2.22389e+08	2.37125e+08	2.00935e+08
Com_252_neg	(±)9(10)-DiHOME	C18 H34 O4	314.246	7.335	313.239	Full match	No results	Full match					3.5985e+08	4.11627e+08	3.36171e+08	3.53057e+08	3.99517e+08	4.26444e+08	1.17544e+08	1.55666e+08	1.76747e+08	2.76462e+08	1.88829e+08	1.7675e+08	3.96743e+08	2.67009e+08	2.82973e+08	2.54491e+08	6.39782e+08	2.14073e+08	2.2523e+08	2.12184e+08	2.06097e+08
Com_257_neg	4-Nitrocatechol	C6 H5 N O4	119.048	1.329	154.017	Invalid mass	No results	No results	Benzenoids	Phenols	Nitrophenols	Nitrophenols	4.88173e+08	2.312e+08	3.5442e+08	3.25738e+08	3.04653e+08	2.91138e+08	5.43308e+08	6.59682e+08	8.6595e+08	4.92102e+08	5.53276e+08	9.62405e+08	8.57532e+08	8.54503e+08	5.88905e+08	4.44066e+08	6.41303e+08	3.73505e+08	6.35686e+08	5.41839e+08	5.6772e+08
Com_261_neg	Ascorbic acid	C6 H8 O6	176.031	1.434	175.024	Full match	No results	Full match	Organoheterocyclic compounds	Dihydrofurans	Furanones	Butenolides	1.08823e+08	2.78564e+07	1.01382e+08	4.82266e+07	2.40259e+07	6.16842e+07	2.01682e+07	1.99299e+07	3.01797e+07	3.15558e+07	4.38872e+07	4.78037e+07	3.24057e+07	4.93882e+07	3.40496e+07	3.15625e+07	3.82651e+07	2.23856e+07	2.2379e+07	2.61288e+07	2.16735e+07
Com_279_neg	LPS 22:6	C28 H44 N O9 P	569.276	9.005	568.268	No results	Full match	Full match	Lipids and lipid-like molecules	Glycerophospholipids	Glycerophosphoserines	Phosphatidylserines	7.34969e+08	6.10952e+08	9.21962e+08	4.53615e+08	6.13062e+08	8.26228e+08	1.05009e+09	5.845e+08	1.21652e+09	1.05621e+09	7.88429e+08	1.0711e+09	4.94686e+08	5.04996e+08	5.90575e+08	5.17034e+08	4.8333e+08	6.61764e+08	6.92932e+08	7.98291e+08	6.2572e+08
Com_317_neg	trans-10-Heptadecenoic Acid	C17 H32 O2	268.241	10.317	267.233	Full match	No results	No results	Lipids and lipid-like molecules	Fatty Acyls	Fatty acids and conjugates	Long-chain fatty acids	2.08011e+08	2.06942e+08	1.74763e+08	1.40027e+08	3.52394e+08	2.47372e+08	1.1184e+08	1.42975e+08	1.10037e+08	2.44417e+08	9.87668e+07	1.35328e+08	3.3937e+08	2.74321e+08	2.0885e+08	3.07878e+08	3.54043e+08	3.48061e+08	1.62096e+08	1.57237e+08	1.50575e+08
Com_319_neg	LPI 20:5	C29 H47 O12 P	618.282	8.402	617.274	No results	Full match	No results	Lipids and lipid-like molecules	Glycerophospholipids	Glycerophosphoinositols	Phosphatidylinositols	4.81822e+08	1.77311e+08	2.15728e+08	7.194e+07	1.41735e+08	2.01305e+08	3.46179e+08	1.74331e+08	5.07058e+08	1.75534e+08	2.86679e+08	5.45682e+08	3.08695e+08	2.15884e+08	1.42035e+08	1.32633e+08	1.67857e+08	1.25507e+08	2.57384e+08	2.43077e+08	2.27003e+08
Com_320_neg	(+/-)18-HEPE	C20 H30 O3	318.22	7.646	317.213	Full match	No results	No results	Lipids and lipid-like molecules	Fatty Acyls	Eicosanoids	Hydroxyeicosapentaenoic acids	2.83496e+08	4.21297e+08	3.59362e+08	1.93125e+08	3.91733e+08	6.53643e+07	6.9582e+07	1.80262e+08	5.17704e+07	1.30366e+08	3.46265e+08	2.3667e+08	6.5401e+08	2.17521e+08	1.6681e+08	5.26765e+07	3.45214e+08	2.23343e+08	1.85928e+08	1.76349e+08	1.59111e+08
Com_327_neg	LPS 16:0	C22 H44 N O9 P	497.277	9.531	496.269	No results	Full match	No results	Lipids and lipid-like molecules	Glycerophospholipids	Glycerophosphoserines	Phosphatidylserines	6.00319e+08	3.7401e+08	4.64238e+08	2.1339e+08	3.91269e+08	4.66288e+08	6.71081e+08	2.74514e+08	6.22416e+08	5.65201e+08	1.77727e+08	8.16831e+08	3.46448e+08	2.6527e+08	1.54327e+08	1.69357e+08	1.57026e+08	2.74701e+08	2.91223e+08	2.7525e+08	2.23849e+08
Com_332_neg	8-Isoprostaglandin F1β	C20 H36 O5	338.246	7.729	337.239	Invalid mass	No results	No results	Lipids and lipid-like molecules	Fatty Acyls	Eicosanoids	Prostaglandins and related compounds	2.75567e+08	1.07099e+08	3.06303e+08	1.42843e+08	2.51832e+08	2.97828e+08	1.05551e+08	2.90351e+07	1.84661e+08	1.58054e+08	1.92423e+08	1.98469e+08	5.47069e+08	3.15936e+08	2.33815e+08	1.61331e+08	6.70307e+08	1.20543e+08	1.27954e+08	9.9045e+07	1.1183e+08
Com_348_neg	PA 2:0_20:3	C25 H43 O8 P	502.27	9.206	483.252	No results	Full match	No results					8.77116e+08	1.66802e+07	1.00088e+08	8.84988e+06	2.17282e+08	9.05774e+07	2.29055e+07	6.74636e+07	1.21908e+08	7.32611e+07	6.70346e+08	1.76311e+08	3.10708e+07	1.00836e+08	8.80584e+06	8.82947e+07	1.05565e+08	8.49093e+07	1.01102e+08	9.96487e+07	8.95787e+07
Com_354_neg	LPG 20:4	C26 H45 O9 P	532.281	9.371	531.274	No results	Full match	No results	Lipids and lipid-like molecules	Glycerophospholipids	Glycerophosphoglycerols	Phosphatidylglycerols	3.14728e+07	4.77178e+07	2.37289e+08	2.09546e+07	1.52194e+08	1.65013e+08	1.11293e+08	5.79651e+07	1.46489e+08	4.00335e+08	2.49372e+08	1.64569e+08	1.78531e+08	2.62284e+08	5.97711e+07	1.20207e+08	2.41465e+08	6.4632e+08	9.94104e+07	9.9758e+07	1.07949e+08
Com_355_neg	LPG 16:1	C22 H43 O9 P	482.265	9.017	481.257	No results	Full match	No results	Lipids and lipid-like molecules	Glycerophospholipids	Glycerophosphoglycerols	Phosphatidylglycerols	6.73048e+07	1.34872e+08	4.26313e+08	2.64618e+07	2.66471e+08	2.9307e+08	2.29456e+08	1.68301e+08	3.92869e+08	3.79642e+08	5.67732e+08	4.08307e+08	2.63763e+08	2.92764e+08	4.22171e+07	1.6521e+08	5.96458e+08	6.61408e+08	1.67881e+08	1.84459e+08	1.51214e+08
Com_359_neg	LPG 22:5	C28 H47 O9 P	558.296	9.453	557.289	No results	Full match	No results	Lipids and lipid-like molecules	Glycerophospholipids	Glycerophosphoglycerols	Phosphatidylglycerols	7.13448e+07	1.79761e+08	2.64029e+08	6.07484e+07	1.81546e+08	2.09109e+08	2.43473e+08	1.70576e+08	2.7503e+08	1.73219e+08	2.81858e+08	2.89999e+08	1.45348e+08	1.97716e+08	7.53163e+07	1.93551e+08	1.67859e+08	2.71299e+08	2.16133e+08	2.26714e+08	2.17796e+08
Com_366_neg	FAHFA 20:4/3:0	C23 H36 O4	376.262	10.176	375.254	No results	Full match	No results					6.99399e+07	2.93203e+07	1.90932e+08	2.97247e+07	8.39425e+07	1.24928e+08	1.35612e+08	3.6724e+07	1.40519e+08	2.90159e+08	9.12893e+07	1.35152e+08	3.04187e+08	3.34238e+08	1.03217e+08	2.18281e+08	1.52054e+08	2.2794e+08	6.92686e+07	6.4933e+07	6.92418e+07
Com_372_neg	19(R)-hydroxy Prostaglandin E1	C20 H34 O6	352.224	6.399	351.217	Invalid mass	No match	No match	Lipids and lipid-like molecules	Fatty Acyls	Eicosanoids	Prostaglandins and related compounds	3.70532e+08	2.2576e+08	5.2643e+08	9.34585e+07	2.29631e+08	5.29386e+08	1.33618e+08	1.1302e+08	4.43662e+08	2.79679e+08	6.61833e+08	5.70001e+08	8.66065e+08	5.18287e+08	1.92103e+08	2.52243e+08	7.40212e+08	3.29407e+08	2.5296e+08	2.4657e+08	2.25376e+08
Com_385_neg	11-keto Testosterone (CRM)	C19 H26 O3	348.192	6.977	393.19	Invalid mass	No results	No results					2.69643e+07	3.97105e+06	1.8036e+08	4.45227e+06	4.07441e+06	1.87734e+08	2.68638e+08	3.63711e+06	2.92163e+08	2.04417e+08	1.84905e+08	3.51132e+08	1.98745e+07	1.84617e+08	3.32555e+07	8.76345e+07	2.18158e+07	1.39756e+08	1.1036e+08	9.95209e+07	9.01225e+07
Com_389_neg	FAHFA 18:2/20:4	C38 H62 O4	582.463	10.161	581.456	No results	Full match	No results					3.53288e+08	2.97025e+08	3.93483e+08	3.52361e+08	3.51196e+08	4.0053e+08	3.50273e+08	2.77481e+08	4.03051e+08	4.58647e+08	3.28024e+08	3.40269e+08	4.13115e+08	4.99999e+08	3.73949e+08	4.54111e+08	4.69904e+08	4.42329e+08	5.48487e+08	5.44995e+08	5.32288e+08
Com_397_neg	3-[(methoxycarbonyl)amino]-2,2,3-trimethylbutanoic acid	C9 H17 N O4	157.11	5.703	202.108	Invalid mass	No results	No results					7.68012e+07	75785.2	1.82932e+08	9.0468e+07	9.50144e+07	1.27481e+08	2.43233e+08	1.36475e+08	2.1052e+08	2.38994e+08	6.22703e+07	2.40249e+08	3.15946e+08	2.5987e+08	1.94558e+08	1.13863e+08	1.7613e+08	1.38848e+08	2.37788e+08	2.20354e+08	2.15173e+08
Com_398_neg	LPG 14:0	C20 H41 O9 P	456.249	8.704	455.242	No results	Full match	No results	Lipids and lipid-like molecules	Glycerophospholipids	Glycerophosphoglycerols	Phosphatidylglycerols	6.67169e+07	1.20656e+08	3.0615e+08	2.30671e+07	2.10349e+08	2.33481e+08	2.54777e+08	1.71971e+08	4.34879e+08	3.00196e+08	4.90299e+08	3.52036e+08	1.23808e+08	1.75065e+08	2.35852e+07	8.22235e+07	2.66758e+08	3.79864e+08	1.19169e+08	1.23974e+08	1.06378e+08
Com_445_neg	Glycerol 3-phosphate	C3 H9 O6 P	172.013	1.52	171.006	Full match	No results	Full match	Lipids and lipid-like molecules	Glycerophospholipids	Glycerophosphates	Glycerophosphates	7.03696e+07	2.55342e+07	3.34001e+07	3.16151e+07	3.63119e+07	4.84047e+07	5.00033e+07	4.24577e+07	4.83579e+07	1.85766e+08	5.0955e+07	5.00723e+07	5.13066e+07	1.05886e+08	4.01501e+07	3.24565e+07	1.23729e+08	7.24596e+07	4.67344e+08	4.55105e+08	4.18669e+08
Com_455_neg	PC 18:2_22:6	C48 H80 N O8 P	875.569	11.525	874.562	No results	Invalid mass	No results					2.90565e+08	2.30604e+08	3.81749e+08	2.03313e+08	4.70815e+08	3.95987e+08	3.89336e+08	3.35892e+08	5.41107e+08	3.58961e+08	3.82133e+08	1.71167e+08	3.67083e+08	4.93484e+08	2.20407e+08	2.27271e+08	3.87635e+08	2.00111e+08	4.47006e+08	2.54402e+08	3.43575e+08
Com_459_neg	FAHFA 20:3/22:5	C42 H66 O4	634.495	10.478	633.487	No results	Full match	No results					1.20702e+08	6.71291e+07	1.04466e+08	5.61637e+07	1.88779e+08	7.89896e+07	8.50279e+07	5.71299e+07	5.65976e+07	2.17825e+08	3.4591e+07	9.64864e+07	1.64014e+08	3.17677e+08	1.70869e+08	2.50642e+08	2.08276e+08	1.69527e+08	6.52127e+07	7.78162e+07	1.0414e+08
Com_481_neg	(±)18-HEPE	C20 H30 O3	318.219	8	317.212	Full match	No results	No results					2.61627e+08	2.20164e+08	2.57309e+08	1.7061e+08	3.81204e+08	2.72211e+08	9.71689e+07	1.00119e+08	2.27101e+08	1.71286e+08	2.2272e+08	2.0847e+08	5.01267e+08	2.0884e+08	1.86996e+08	2.46678e+08	5.16858e+08	1.69503e+08	9.54414e+07	1.015e+08	1.01816e+08
Com_503_neg	PMeOH 16:0_20:5	C40 H69 O8 P	708.474	10.792	707.466	No results	Full match	No results					1.8982e+06	1.83375e+06	1.99874e+06	2.1837e+06	3.88877e+06	2.88574e+06	1.52235e+06	1.80972e+06	1.31737e+06	3.14621e+06	908478	1.21703e+06	4.89636e+06	5.42189e+06	2.7481e+06	3.45363e+08	4.85757e+06	3.21546e+06	1.87428e+06	1.72338e+06	2.37217e+06
Com_508_neg	N-(4-chlorophenyl)-N'-cyclohexylthiourea	C13 H17 Cl N2 S	268.081	2.836	267.074	Full match	No match	No match					1.06619e+08	4.95704e+07	4.94716e+07	1.66301e+07	6.32452e+07	4.02275e+07	5.54895e+07	8.56817e+07	4.75738e+07	2.41884e+07	4.44346e+07	6.75501e+07	6.81217e+07	1.19092e+08	8.94182e+07	6.08325e+07	5.35465e+07	3.70448e+07	6.36359e+07	9.14083e+07	1.29467e+08
Com_512_neg	FAHFA 20:5/3:0	C23 H34 O4	374.246	9.659	373.239	No results	Full match	No results					1.65455e+08	9.7068e+07	2.34249e+08	5.97609e+07	1.35592e+08	2.28182e+08	2.71269e+08	8.82073e+07	3.04557e+08	2.30083e+08	1.42542e+08	2.19581e+08	1.65341e+08	1.7099e+08	7.20351e+07	2.05065e+08	1.15897e+08	2.09226e+08	8.58933e+07	7.96621e+07	7.41239e+07
Com_516_neg	Prostaglandin F1β	C20 H36 O5	356.257	7.655	355.25	Full match	No results	No results	Lipids and lipid-like molecules	Fatty Acyls	Eicosanoids	Prostaglandins and related compounds	1.13118e+07	667991	1.05647e+07	5.87117e+06	1.61705e+07	4.78784e+06	5.94711e+06	680815	9.30282e+06	8.80055e+06	5.59961e+06	7.04712e+06	3.86278e+07	1.63387e+07	1.41386e+07	1.13162e+07	2.53286e+07	4.94602e+06	3.20031e+06	3.65258e+06	3.3608e+06
Com_518_neg	L-Threonic acid	C4 H8 O5	136.036	1.391	135.029	Invalid mass	Invalid mass	No results	Organic oxygen compounds	Organooxygen compounds	Carbohydrates and carbohydrate conjugates	Sugar acids and derivatives	1.31113e+08	8.88928e+07	1.11021e+08	4.16032e+07	6.48705e+07	1.38811e+08	5.9039e+07	1.06367e+08	1.23556e+08	1.66638e+08	1.45246e+08	1.60041e+08	1.3915e+08	1.32661e+08	6.67788e+07	5.87867e+07	1.15966e+08	1.04048e+08	1.548e+08	1.3868e+08	1.34442e+08
Com_525_neg	LPG 20:3	C26 H47 O9 P	534.296	9.957	533.289	No results	Full match	No results	Lipids and lipid-like molecules	Glycerophospholipids	Glycerophosphoglycerols	Phosphatidylglycerols	2.7362e+07	3.28908e+07	1.46262e+08	9.25816e+06	1.35019e+08	8.54364e+07	1.31018e+08	5.14704e+07	1.39097e+08	3.1559e+08	1.6076e+08	1.76535e+08	1.24778e+08	1.74785e+08	2.57967e+07	4.67881e+07	3.71096e+08	4.13537e+08	6.5341e+07	7.28509e+07	6.12145e+07
Com_547_neg	Mestranol	C21 H26 O2	310.182	8.461	309.174	No results	Invalid mass	No results	Lipids and lipid-like molecules	Steroids and steroid derivatives	Estrane steroids	Estrane steroids	1.71585e+07	1.06336e+07	1.48761e+08	1.58016e+07	1.33742e+07	1.74539e+07	4.15997e+07	1.91318e+07	2.69544e+07	2.31908e+07	2.54425e+07	1.52722e+07	3.17978e+08	1.84608e+07	2.07913e+07	3.57565e+07	2.93361e+07	2.43628e+07	3.7874e+07	3.79955e+07	3.48663e+07
Com_559_neg	Prostaglandin A1 ethyl ester	C22 H36 O4	346.249	8.652	345.243	Invalid mass	No results	No results	Lipids and lipid-like molecules	Fatty Acyls	Eicosanoids	Prostaglandins and related compounds	1.51926e+07	1.21281e+07	1.86964e+07	1.08828e+07	2.11349e+07	2.30877e+07	1.12006e+07	1.0713e+07	1.58353e+07	1.24703e+07	1.63282e+07	1.29511e+07	5.86212e+07	1.60014e+07	1.27165e+07	1.20287e+07	2.62968e+07	1.31405e+07	9.604e+06	9.63913e+06	8.25047e+06
Com_563_neg	D-Ribose	C5 H10 O5	150.052	1.417	149.045	No results	No results	Full match	Organic oxygen compounds	Organooxygen compounds	Carbohydrates and carbohydrate conjugates	Pentoses	1.25011e+07	9.93406e+06	1.41177e+07	8.51602e+06	1.28046e+07	1.51221e+07	1.62131e+07	1.08067e+07	1.41689e+07	1.27244e+07	1.82488e+07	1.76837e+07	1.02132e+07	1.40653e+07	1.13782e+07	1.06957e+07	1.18217e+07	9.80994e+06	1.58102e+07	1.64425e+07	1.48e+07
Com_564_neg	Verbascose	C30 H52 O26	828.276	1.46	863.245	No results	Full match	No results	Organic oxygen compounds	Organooxygen compounds	Carbohydrates and carbohydrate conjugates	Oligosaccharides	1.24396e+08	1.44911e+08	2.03812e+08	2.28885e+08	1.67498e+08	2.27226e+08	2.14877e+08	9.71529e+07	1.49961e+08	2.70329e+08	1.15099e+08	1.40426e+08	1.30237e+08	2.61227e+08	2.34578e+08	1.86145e+08	3.11631e+08	1.30799e+08	2.31159e+08	2.11136e+08	2.05545e+08
Com_568_neg	Catechin	C15 H14 O6	122.036	6.24	289.07	Invalid mass	No results	No results	Phenylpropanoids and polyketides	Flavonoids	Flavans	Catechins	7.47118e+07	1.08743e+07	1.56527e+08	1.02281e+08	6.19088e+07	1.88314e+08	1.32987e+08	1.54417e+08	1.33385e+08	1.80067e+08	1.5366e+08	4.09888e+07	6.43404e+07	7.54245e+07	7.85922e+07	1.54231e+08	8.3743e+07	1.64433e+08	1.02169e+08	1.0106e+08	9.50154e+07
Com_630_neg	LPI 18:1	C27 H51 O12 P	598.313	9.886	597.306	No results	Full match	No results	Lipids and lipid-like molecules	Glycerophospholipids	Glycerophosphoinositols	Phosphatidylinositols	7.29424e+07	2.61317e+08	2.13269e+08	1.91368e+08	1.86633e+08	2.63779e+08	1.44023e+08	2.53473e+08	1.27428e+08	2.68718e+08	1.26227e+08	1.62295e+08	2.13875e+08	2.45597e+08	1.40576e+08	1.69541e+08	2.45756e+08	2.30058e+08	1.28416e+08	1.70115e+08	1.07256e+08
Com_654_neg	Lauric acid ethyl ester	C14 H28 O2	228.209	9.615	227.201	Full match	No results	Full match	Lipids and lipid-like molecules	Fatty Acyls	Fatty acid esters	Fatty acid esters	6.52759e+07	1.06662e+08	6.35581e+07	6.37117e+07	1.72637e+08	8.673e+07	5.83351e+07	1.18054e+08	5.51127e+07	7.9457e+07	4.10843e+07	6.65974e+07	1.37523e+08	1.01577e+08	5.31111e+07	1.01754e+08	1.71982e+08	1.39466e+08	8.58548e+07	8.51978e+07	7.26825e+07
Com_672_neg	8(S),15(S)-DiHETE	C20 H32 O4	336.231	7.535	335.223	Full match	No results	Full match	Lipids and lipid-like molecules	Fatty Acyls	Eicosanoids	Hydroxyeicosatetraenoic acids	3.14235e+07	3.6242e+07	4.78924e+07	2.16395e+07	5.90881e+07	3.31632e+07	1.16409e+07	2.0013e+07	2.68881e+07	3.4103e+07	3.6794e+07	3.67199e+07	1.90185e+08	7.43826e+07	4.50981e+07	5.04437e+07	8.01459e+07	4.14104e+07	2.18872e+07	1.96124e+07	1.83013e+07
Com_683_neg	Ethylmalonic acid	C5 H8 O4	132.041	5.076	131.034	Invalid mass	Invalid mass	No results	Lipids and lipid-like molecules	Fatty Acyls	Fatty acids and conjugates	Branched fatty acids	2.6364e+07	2.48215e+07	4.66668e+07	6.4468e+07	2.86449e+07	4.48376e+07	3.32986e+07	4.15205e+07	5.38441e+07	4.94813e+07	3.817e+07	5.6521e+07	5.33539e+07	5.74784e+07	3.84436e+07	4.27326e+07	4.05098e+07	4.06178e+07	6.31546e+07	7.4194e+07	6.62891e+07
Com_700_neg	N6-Succinyl Adenosine	C14 H17 N5 O8	383.108	5.044	382.101	No results	No results	Full match	Nucleosides, nucleotides, and analogues	Purine nucleosides	Not available	Purine nucleosides	2.75599e+07	3.27403e+07	3.40474e+07	1.96833e+07	4.42985e+07	2.17887e+07	1.41654e+07	3.21755e+07	2.97617e+07	8.15304e+07	9.78125e+07	2.09966e+07	6.90765e+07	5.66423e+07	2.30139e+07	5.68272e+07	5.52458e+07	6.73484e+07	6.67306e+07	6.32678e+07	6.12e+07
Com_714_neg	2-Hydroxyvaleric acid	C5 H10 O3	118.062	5.332	117.055	Invalid mass	Invalid mass	No results	Lipids and lipid-like molecules	Fatty Acyls	Fatty acids and conjugates	Hydroxy fatty acids	4.00194e+07	6.36845e+07	5.19227e+07	1.05275e+08	1.13947e+08	6.01856e+07	4.72293e+07	3.82321e+07	5.02835e+07	3.39318e+07	5.95116e+07	4.38899e+07	4.0547e+07	4.67523e+07	3.10867e+07	3.1971e+07	7.67626e+07	5.44504e+07	5.20262e+07	5.52004e+07	4.70781e+07
Com_733_neg	Cmp_257	C20 H32 O5	334.213	7.92	379.211	Invalid mass	Invalid mass	No results					1.96146e+08	1.06953e+08	1.43336e+08	1.38126e+08	1.83938e+08	1.38676e+08	6.09364e+07	1.88649e+07	1.85693e+08	1.7568e+08	9.32e+07	1.23903e+08	2.53201e+08	9.17258e+07	1.44019e+08	1.98023e+08	2.8672e+08	5.41832e+07	2.22188e+07	2.60635e+07	2.77875e+07
Com_736_neg	PC 16:1_22:6	C46 H78 N O8 P	849.554	10.951	848.547	No results	Invalid mass	No results					7.91488e+07	9.41289e+07	1.04598e+08	8.68107e+07	1.97239e+08	8.59068e+07	5.78487e+07	9.36298e+07	1.60785e+08	1.66116e+08	1.26422e+08	4.59575e+07	1.19018e+08	1.84396e+08	8.13935e+07	8.35621e+07	8.22323e+07	6.0657e+07	1.9896e+08	1.18562e+08	1.03496e+08
Com_741_neg	LPI 20:3	C29 H51 O12 P	622.313	9.856	621.306	No results	Full match	No results	Lipids and lipid-like molecules	Glycerophospholipids	Glycerophosphoinositols	Phosphatidylinositols	6.04022e+07	1.91103e+07	2.97933e+07	2.00784e+07	5.34869e+07	4.61787e+07	1.07339e+08	3.32467e+07	9.45433e+07	1.04466e+08	4.87921e+07	1.14289e+08	8.37708e+07	8.18042e+07	2.59066e+07	1.81479e+07	8.37273e+07	6.54534e+07	8.70312e+07	8.68089e+07	8.13452e+07
Com_745_neg	2-(1-benzothiophen-3-ylmethylene)-3,4-dihydronaphthalen-1(2H)-one	C19 H14 O S	290.077	1.434	289.07	Full match	No results	No results					2.2099e+08	2.78602e+08	3.56416e+08	2.10011e+08	2.45583e+08	4.56828e+08	2.08874e+08	1.99161e+08	2.42958e+08	3.16287e+08	1.20897e+08	1.9546e+08	3.49332e+08	2.67451e+08	3.14729e+08	4.12111e+08	2.93317e+08	2.35537e+08	1.72208e+08	1.68268e+08	1.49317e+08
Com_746_neg	19(R)-Hydroxy prostaglandin F1α	C20 H36 O6	372.252	6.273	371.244	Full match	No results	No results	Lipids and lipid-like molecules	Fatty Acyls	Eicosanoids	Prostaglandins and related compounds	2.50927e+08	6.58357e+07	3.03918e+08	8.59079e+07	1.04438e+08	2.51743e+08	5.66602e+07	1.83348e+07	1.20847e+08	1.93582e+08	1.20111e+08	2.02398e+08	5.55183e+08	4.14253e+08	1.58434e+08	7.00024e+07	7.11875e+08	1.77076e+08	1.25891e+08	1.24111e+08	1.16116e+08
Com_752_neg	PEtOH 18:2_20:5	C43 H71 O8 P	746.489	10.13	745.481	No results	Full match	No results					4.97467e+06	4.29717e+06	3.94747e+06	3.18334e+06	5.03086e+06	8.86206e+07	2.79929e+06	2.99701e+06	3.0239e+06	1.41823e+07	4.67715e+06	2.32838e+06	2.72952e+07	2.40752e+07	4.50657e+06	1.92297e+07	4.72313e+07	5.72922e+06	3.98237e+06	3.47678e+06	3.56428e+06
Com_768_neg	PMeOH 16:0_22:6	C42 H71 O8 P	734.49	8.625	733.483	No results	Full match	No results					1.86277e+07	1.3755e+07	2.25678e+07	1.34208e+07	1.43126e+07	2.49648e+07	2.33798e+07	1.52754e+07	2.90063e+07	2.6042e+07	2.44903e+07	2.71085e+07	1.80966e+07	2.12027e+07	1.64136e+07	4.76344e+08	7.74663e+07	2.618e+09	2.76432e+07	3.15259e+07	2.15935e+07
Com_779_neg	11-Deoxy prostaglandin F2β	C20 H34 O4	338.246	8.097	337.239	Full match	No results	No results	Lipids and lipid-like molecules	Fatty Acyls	Eicosanoids	Prostaglandins and related compounds	7.83332e+07	7.33681e+07	1.47049e+08	5.55785e+07	3.92849e+07	1.88364e+08	6.97724e+07	2.78022e+07	1.23309e+08	3.67199e+07	1.41165e+08	6.79043e+07	8.22894e+07	4.88419e+07	3.42164e+07	2.52508e+07	5.76752e+07	2.16805e+07	3.2701e+07	3.35292e+07	3.04594e+07
Com_811_neg	(±)19(20)-DiHDPA	C22 H34 O4	362.246	7.297	361.239	Full match	No results	No results					9.10419e+07	1.08943e+08	1.68158e+08	5.02933e+07	8.30087e+07	1.48811e+08	1.30923e+08	1.20747e+08	1.98641e+08	1.07736e+08	1.86847e+08	1.68492e+08	1.09653e+08	9.14865e+07	6.43069e+07	8.26544e+07	8.96678e+07	8.63537e+07	7.46682e+07	7.16123e+07	6.57035e+07
Com_823_neg	FAHFA 20:4/20:4	C40 H62 O4	606.463	10.095	605.456	No results	Full match	No results					4.44376e+07	5.33498e+07	6.89023e+07	4.96818e+07	5.56246e+07	6.11197e+07	6.0443e+07	4.69244e+07	6.99862e+07	9.18541e+07	5.71343e+07	6.85238e+07	7.82399e+07	1.01504e+08	8.39946e+07	9.16468e+07	7.17487e+07	7.52265e+07	8.1599e+07	7.93523e+07	7.53595e+07
Com_841_neg	PMeOH 18:2_22:6	C44 H71 O8 P	758.489	11.038	757.481	No results	Full match	No results					382595	154443	358712	196840	900810	430878	485857	239281	236750	752180	161308	242064	748506	1.00343e+07	533965	1.09057e+08	610119	578310	272522	303251	325886
Com_859_neg	FAHFA 16:1/18:3	C34 H58 O4	530.432	9.845	529.425	No results	Full match	No results					6.05027e+07	7.98167e+07	5.41708e+07	5.51848e+07	9.92607e+07	8.18557e+07	3.36667e+07	6.96261e+07	4.00754e+07	9.22938e+07	2.63963e+07	6.55567e+07	1.48917e+08	1.27859e+08	8.55094e+07	1.00478e+08	1.58297e+08	1.26712e+08	9.72389e+07	9.28233e+07	9.43302e+07
Com_864_neg	LPS 18:1	C24 H46 N O9 P	523.292	9.783	522.284	No results	Full match	No results	Lipids and lipid-like molecules	Glycerophospholipids	Glycerophosphoserines	Phosphatidylserines	1.38804e+08	9.37536e+07	1.71301e+08	3.79499e+07	1.0674e+08	1.28426e+08	1.98374e+08	4.71096e+07	2.32864e+08	1.52039e+08	1.89983e+08	2.71999e+08	1.28489e+08	9.89518e+07	7.29923e+07	5.04774e+07	1.27049e+08	1.00469e+08	8.16469e+07	8.32878e+07	7.22071e+07
Com_904_neg	Ethyl-β-D-glucuronide	C8 H14 O7	222.074	1.429	221.066	Full match	No results	No results	Organic oxygen compounds	Organooxygen compounds	Carbohydrates and carbohydrate conjugates	O-glucuronides	9.95465e+07	1.60851e+08	1.81115e+08	2.32609e+08	1.65725e+08	1.81533e+08	1.533e+08	9.73115e+07	1.22986e+08	2.05733e+08	9.79196e+07	1.3414e+08	7.9879e+07	2.30123e+08	1.83764e+08	1.33269e+08	2.04289e+08	9.19343e+07	1.88979e+08	1.74709e+08	1.70349e+08
Com_942_neg	FAHFA 22:5/22:5	C44 H66 O4	658.495	10.463	657.487	No results	Full match	No results					1.2382e+08	6.21934e+07	8.62505e+07	4.54983e+07	8.36899e+07	9.18074e+07	7.54393e+07	4.87121e+07	4.32709e+07	1.15575e+08	2.9015e+07	4.82369e+07	5.54758e+07	9.45187e+07	8.37411e+07	8.81609e+07	4.99534e+07	6.69706e+07	2.57883e+07	3.98913e+07	4.72752e+07
Com_945_neg	Corchorifatty acid F	C18 H32 O5	328.225	6.679	327.218	Full match	No results	No results	Lipids and lipid-like molecules	Fatty Acyls	Lineolic acids and derivatives	Lineolic acids and derivatives	1.55054e+08	3.94562e+07	1.33126e+08	8.91195e+07	5.53236e+07	2.12691e+08	2.50404e+07	1.9833e+07	5.99807e+07	7.75356e+07	7.55425e+07	6.9781e+07	3.23777e+08	1.59855e+08	6.25603e+07	4.42979e+07	2.60496e+08	4.00268e+07	5.26248e+07	5.60192e+07	5.6056e+07
Com_1003_neg	PG 16:0_18:2	C40 H75 O10 P	746.51	10.766	745.503	No results	Full match	No results					1.44918e+06	1.39997e+06	1.52593e+06	1.66714e+06	2.96887e+06	2.20311e+06	1.16223e+06	1.38163e+06	1.00574e+06	2.40196e+06	693575	929141	1.05327e+07	3.36649e+06	3.44397e+07	2.50178e+06	1.33324e+08	1.87876e+07	1.43091e+06	1.31571e+06	1.81102e+06
Com_1029_neg	Anacardic acid	C22 H36 O3	348.267	9.327	347.259	Full match	No results	No results	Benzenoids	Benzene and substituted derivatives	Benzoic acids and derivatives	Salicylic acids	9.42959e+07	8.52405e+07	1.77578e+08	6.1256e+07	4.43187e+07	1.41247e+08	5.31175e+07	4.39179e+07	3.29487e+08	6.12068e+07	3.27682e+08	2.05413e+08	6.23015e+07	6.43371e+07	6.22607e+07	3.57173e+07	2.47668e+07	3.66439e+07	4.1315e+07	4.10614e+07	4.05158e+07
Com_1047_neg	PMeOH 20:5_22:6	C46 H69 O8 P	780.473	10.139	779.465	No results	Full match	No results					3.66065e+06	3.1621e+06	2.90477e+06	3.11304e+06	3.70199e+06	4.16195e+06	2.05988e+06	2.20537e+06	2.22516e+06	4.19178e+06	1.78171e+06	1.71336e+06	1.45358e+07	4.2291e+06	1.06233e+08	1.81465e+07	3.68514e+06	4.21589e+06	2.93045e+06	2.55841e+06	2.6228e+06
Com_1067_neg	FAHFA 18:2/3:0	C21 H36 O4	352.261	10.267	351.254	No results	Full match	Full match					6.40699e+07	4.05524e+07	5.14682e+07	4.01657e+07	7.81516e+07	8.58739e+07	3.84435e+07	2.27466e+07	4.39594e+07	1.28502e+08	2.36657e+07	3.68859e+07	1.05895e+08	9.25133e+07	5.2631e+07	1.06037e+08	7.55789e+07	9.88e+07	2.19305e+07	2.63633e+07	2.51448e+07
Com_1079_neg	19(R)-hydroxy Prostaglandin E2	C20 H32 O6	350.209	6.286	349.202	Invalid mass	No match	No results					2.09355e+08	1.67884e+08	2.70111e+08	9.74714e+07	1.06512e+08	2.27514e+08	5.93761e+07	5.25834e+07	1.75541e+08	1.00594e+08	2.5421e+08	2.34015e+08	4.60317e+08	2.15717e+08	1.13667e+08	1.00908e+08	3.43192e+08	1.13835e+08	1.08488e+08	1.04862e+08	9.84049e+07
Com_1103_neg	15(R),19(R)-hydroxy Prostaglandin E1	C20 H34 O6	740.463	10.175	739.456	Invalid mass	No match	No results	Lipids and lipid-like molecules	Fatty Acyls	Eicosanoids	Prostaglandins and related compounds	4.7423e+06	4.09645e+06	3.76308e+06	4.03289e+06	4.79587e+06	1.61954e+07	2.66854e+06	2.85702e+06	1.57184e+07	5.17171e+06	5.84068e+07	1.13146e+07	4.90796e+06	1.67842e+08	7.14206e+07	6.40439e+06	4.77404e+06	5.46161e+06	3.79635e+06	3.31438e+06	3.39779e+06
Com_1116_neg	PG O-12:0_20:3	C38 H71 O9 P	702.482	10.472	701.475	No results	Full match	No results					4.27566e+07	2.57141e+07	3.50691e+07	2.38028e+07	7.10455e+07	3.0667e+07	3.64516e+07	2.03637e+07	2.36915e+07	6.32291e+07	1.28807e+07	2.85044e+07	5.94824e+07	9.52479e+07	6.05017e+07	9.27115e+07	7.97436e+07	5.53837e+07	2.02627e+07	3.27131e+07	3.93381e+07
Com_1157_neg	Jasmonic acid	C12 H18 O3	210.125	6.379	209.118	Full match	No results	No results	Lipids and lipid-like molecules	Fatty Acyls	Lineolic acids and derivatives	Jasmonic acids	1.37117e+08	4.03415e+07	1.01966e+08	3.17427e+07	2.94349e+07	1.396e+08	2.19615e+07	7.07887e+06	6.22217e+07	5.40462e+07	7.00847e+07	5.80192e+07	1.54697e+08	1.10712e+08	6.50736e+07	2.99745e+07	1.48474e+08	2.84243e+07	3.99541e+07	3.99748e+07	3.60704e+07
Com_1158_neg	PEtOH 18:2_22:6	C45 H73 O8 P	772.503	10.16	771.496	No results	Full match	No results					3.54536e+06	3.06251e+06	2.81329e+06	3.015e+06	3.5854e+06	4.03088e+06	1.12704e+08	2.13592e+06	2.15508e+06	4.05976e+06	1.60059e+07	1.6594e+06	3.6692e+06	4.09591e+06	3.53326e+06	4.78794e+06	1.3298e+08	4.08311e+06	2.83816e+06	2.47784e+06	2.5402e+06
Com_1164_neg	(+/-)14(15)-DiHET	C20 H34 O4	338.246	7.438	337.239	Full match	No results	No results	Lipids and lipid-like molecules	Fatty Acyls	Eicosanoids	Hydroxyeicosatrienoic acids	8.39915e+07	4.50222e+07	6.96222e+07	4.41171e+07	9.73967e+07	7.56485e+07	2.79869e+07	1.54327e+07	4.78179e+07	5.13453e+07	4.33779e+07	5.85095e+07	3.29033e+08	1.24074e+08	5.41561e+07	4.95381e+07	2.87715e+08	3.40556e+07	4.74676e+07	4.77795e+07	3.2644e+07
Com_1171_neg	13,14-Dihydro-15-keto Prostaglandin E2	C20 H32 O5	388.199	6.375	387.192	Invalid mass	No results	No results	Lipids and lipid-like molecules	Fatty Acyls	Eicosanoids	Prostaglandins and related compounds	1.17203e+08	4.64759e+07	1.19763e+08	3.37799e+07	6.07516e+07	9.61339e+06	5.88333e+07	3.09997e+07	1.09238e+08	1.41526e+08	1.19193e+08	1.14846e+08	1.86959e+08	1.50357e+08	8.73977e+07	7.14391e+07	2.02479e+08	1.16964e+08	1.06476e+08	1.08338e+08	9.63563e+07
Com_1173_neg	methadone-d9	C21 H18 [2]H9 N O	317.956	1.224	316.948	Invalid mass	No results	No results					2.71874e+07	8.65742e+06	2.45561e+07	2.38968e+07	1.22136e+07	2.64019e+07	2.89995e+07	1.11353e+07	2.69105e+07	3.62016e+07	1.83387e+07	2.62348e+07	3.19306e+07	2.89215e+07	3.01628e+07	5.26406e+07	4.27255e+07	2.37451e+07	2.4295e+07	2.38075e+07	2.22129e+07
Com_1202_neg	LPS 22:5	C28 H46 N O9 P	571.29	9.388	570.283	No results	Full match	Full match	Lipids and lipid-like molecules	Glycerophospholipids	Glycerophosphoserines	Phosphatidylserines	4.89513e+07	2.5037e+07	7.46044e+07	2.17867e+07	4.35038e+07	5.3044e+07	1.03412e+08	2.63932e+07	9.33786e+07	9.89414e+07	5.63399e+07	1.05397e+08	5.64214e+07	6.17503e+07	5.26298e+07	3.36941e+07	7.69799e+07	6.90896e+07	7.55131e+07	7.488e+07	6.75304e+07
Com_1229_neg	LPI 16:1	C25 H47 O12 P	570.281	8.627	569.274	No results	Full match	No results	Lipids and lipid-like molecules	Glycerophospholipids	Glycerophosphoinositols	Phosphatidylinositols	1.12818e+07	9.26832e+07	3.76228e+07	3.0147e+07	5.41535e+07	4.54321e+07	1.89053e+07	7.08799e+07	2.02391e+07	3.32787e+07	1.67272e+07	3.4033e+07	7.74059e+07	6.16783e+07	2.42786e+07	3.11452e+07	1.25733e+08	7.47766e+07	3.05352e+07	2.78547e+07	2.32713e+07
Com_1235_neg	LPS 18:2	C24 H44 N O9 P	521.276	9.133	520.269	No results	Full match	No results	Lipids and lipid-like molecules	Glycerophospholipids	Glycerophosphoserines	Phosphatidylserines	1.05856e+08	6.36631e+07	1.00735e+08	4.32362e+07	7.81776e+07	1.04867e+08	1.49906e+08	4.84179e+07	1.56435e+08	1.5081e+08	1.31669e+08	1.41413e+08	7.75677e+07	6.83058e+07	5.14876e+07	5.08353e+07	7.78564e+07	1.03316e+08	6.35203e+07	7.23499e+07	5.60178e+07
Com_1264_neg	(+/-)5(6)-DiHET	C20 H34 O4	338.246	7.922	337.239	Full match	No results	No results	Lipids and lipid-like molecules	Fatty Acyls	Eicosanoids	Hydroxyeicosatrienoic acids	4.53381e+07	3.8984e+07	9.57408e+07	3.25734e+07	2.76707e+07	1.22225e+08	4.48929e+07	1.98159e+07	7.64543e+07	2.43211e+07	8.99573e+07	5.01486e+07	3.89998e+07	3.93218e+07	2.63762e+07	2.35018e+07	3.44305e+07	1.85139e+07	2.37428e+07	2.36962e+07	2.2723e+07
Com_1293_neg	PEtOH 16:0_22:6	C43 H73 O8 P	748.505	10.541	747.498	No results	Full match	No results					554654	488046	619489	402793	870212	712853	6.10411e+06	5.20857e+06	1.31868e+06	817580	1.82518e+06	792468	697963	938591	571568	1.99639e+06	938175	1.05257e+08	628001	566704	683529
Com_1301_neg	LPC O-14:1	C22 H46 N O6 P	497.312	8.588	496.305	No results	Invalid mass	No results					1.40681e+07	9.84685e+06	1.52179e+07	1.49016e+07	1.58391e+07	1.87211e+07	3.01895e+07	9.87255e+06	2.64149e+07	2.00941e+07	4.67886e+07	3.36064e+07	1.20851e+07	1.13505e+07	5.04887e+06	4.55653e+06	1.37443e+07	7.56463e+06	1.27384e+07	1.2133e+07	1.09695e+07
Com_1306_neg	(+/-)7(8)-DiHDPA	C22 H34 O4	362.246	7.814	361.239	Full match	No results	No results	Lipids and lipid-like molecules	Fatty Acyls	Fatty acids and conjugates	Very long-chain fatty acids	4.26773e+07	7.12897e+07	6.4595e+07	2.67621e+07	4.56036e+07	6.0881e+07	1.92072e+07	2.50431e+07	4.50263e+07	2.97904e+07	5.55691e+07	5.49428e+07	7.77108e+07	4.02753e+07	2.24378e+07	2.40422e+07	8.69933e+07	3.45405e+07	2.86628e+07	2.5202e+07	2.57324e+07
Com_1319_neg	FAHFA 20:3/18:2	C38 H64 O4	584.479	10.516	583.472	No results	Full match	No results					3.85428e+07	3.71864e+07	4.91148e+07	3.81355e+07	5.18043e+07	5.16027e+07	5.59282e+07	5.16024e+07	5.07142e+07	7.80019e+07	4.75615e+07	6.76572e+07	6.91037e+07	9.00885e+07	6.37991e+07	6.19743e+07	6.17015e+07	4.53677e+07	5.50709e+07	4.57549e+07	8.41221e+07
Com_1320_neg	LPG 22:4	C28 H49 O9 P	560.312	10.192	559.305	No results	Full match	No results	Lipids and lipid-like molecules	Glycerophospholipids	Glycerophosphoglycerols	Phosphatidylglycerols	1.0264e+07	1.36598e+07	7.37761e+07	8.80891e+06	5.57078e+07	2.88342e+07	4.58595e+07	2.84559e+07	2.81918e+07	8.673e+07	3.56088e+07	5.859e+07	6.95671e+07	1.16226e+08	4.58901e+07	5.50105e+07	8.40911e+07	1.06562e+08	5.55582e+07	6.72608e+07	7.60183e+07
Com_1343_neg	D-Ribose-1-phosphate	C5 H11 O8 P	194.042	1.367	193.035	Invalid mass	Invalid mass	No match	Organic oxygen compounds	Organooxygen compounds	Carbohydrates and carbohydrate conjugates	Pentoses	6.45573e+07	3.7427e+07	7.83167e+07	4.62068e+07	6.41131e+07	7.16414e+07	4.19053e+07	5.00733e+07	7.83339e+07	6.75577e+07	9.68555e+07	6.08151e+07	6.02997e+07	4.97562e+07	4.37077e+07	5.69048e+07	5.55719e+07	2.80915e+07	1.09797e+08	1.06608e+08	9.58595e+07
Com_1369_neg	15-deoxy-Δ12,14-Prostaglandin A2	C20 H28 O3	316.204	8.049	315.197	Full match	No results	Full match	Lipids and lipid-like molecules	Fatty Acyls	Eicosanoids	Prostaglandins and related compounds	4.87432e+07	4.77821e+07	2.66791e+07	8.02169e+06	7.64158e+07	4.94672e+07	1.7808e+07	3.19575e+07	3.60547e+07	2.40546e+07	6.2965e+07	3.39231e+07	7.85025e+07	2.77015e+07	3.37837e+07	6.01701e+07	5.9185e+07	3.14542e+07	2.16599e+07	2.08903e+07	2.26189e+07
Com_1375_neg	LPA 22:6	C25 H39 O7 P	482.244	8.788	481.236	No results	Full match	No results	Lipids and lipid-like molecules	Glycerophospholipids	Glycerophosphates	1,2-diacylglycerol-3-phosphates	7.69943e+07	5.6767e+07	1.0761e+08	4.77753e+07	6.08919e+07	6.78898e+06	1.16951e+08	6.61415e+07	1.50131e+08	9.88345e+07	1.1168e+08	1.55128e+08	4.69584e+07	4.97146e+07	6.27171e+07	4.71874e+07	4.59427e+07	6.59895e+07	8.97539e+07	9.19177e+07	7.86701e+07
Com_1380_neg	13,14-Dihydro-19(R)-hydroxy prostaglandin E1	C20 H36 O6	186.126	6.316	371.244	Invalid mass	No results	No match	Lipids and lipid-like molecules	Fatty Acyls	Eicosanoids	Prostaglandins and related compounds	2.50927e+08	6.58357e+07	3.03918e+08	8.59079e+07	1.04438e+08	2.51743e+08	5.66602e+07	1.83348e+07	1.20847e+08	1.93582e+08	1.1742e+08	2.02398e+08	5.55183e+08	4.09062e+08	1.58434e+08	7.00024e+07	7.11875e+08	1.77076e+08	1.25891e+08	1.24111e+08	1.16116e+08
Com_1430_neg	LPA 16:0	C19 H39 O7 P	410.243	9.525	409.236	No results	Full match	Full match	Lipids and lipid-like molecules	Glycerophospholipids	Glycerophosphates	1,2-diacylglycerol-3-phosphates	1.49882e+08	6.03431e+07	1.02852e+08	4.8518e+07	8.22836e+07	1.08288e+08	1.29299e+08	5.73657e+07	1.40138e+08	1.09029e+08	1.73598e+08	1.48886e+08	7.46195e+07	7.27719e+07	4.07064e+07	3.85162e+07	6.07919e+07	6.2281e+07	7.28009e+07	6.59873e+07	6.10082e+07
Com_1445_neg	D-(+)-Glucose	C6 H12 O6	226.068	1.366	225.061	Invalid mass	No results	No results	Organic oxygen compounds	Organooxygen compounds	Carbohydrates and carbohydrate conjugates	Hexoses	5.52173e+07	6.92544e+07	1.55385e+08	5.66299e+07	1.56495e+08	1.42786e+08	1.73037e+08	5.41053e+07	2.09166e+08	2.35414e+08	1.94689e+08	2.36664e+08	1.57917e+08	1.96466e+08	1.27203e+08	1.2939e+08	1.79182e+08	8.01805e+07	2.16201e+08	2.10117e+08	2.09386e+08
Com_1458_neg	PG 18:2_22:6	C46 H75 O10 P	818.511	9.32	817.504	No results	Full match	No results					1.04001e+08	1.30021e+08	1.39104e+08	1.23554e+08	1.70634e+08	9.44776e+07	7.04298e+07	4.60968e+08	2.26118e+07	7.07111e+07	6.5699e+08	5.88245e+08	7.88953e+08	5.91315e+08	2.20784e+08	2.59165e+08	5.59881e+08	9.90033e+07	8.33113e+07	1.72365e+08	1.29942e+08
Com_1464_neg	1-(4-methylphenyl)-3-(2-pyridylthio)pyrrolidine-2,5-dione	C16 H14 N2 O2 S	299.077	3.345	298.07	Invalid mass	No results	No results					1.07063e+06	1.78096e+06	711506	906244	585283	735617	1.15961e+07	935162	1.03201e+06	1.75504e+06	370222	1.80365e+06	688566	1.24794e+06	546092	293462	1.77532e+06	719713	1.01481e+08	9.8197e+07	9.88409e+07
Com_1470_neg	PG 17:1_22:6	C45 H75 O10 P	806.509	10.178	805.502	No results	Full match	No results					4.13526e+06	3.57208e+06	3.28139e+06	3.51666e+06	4.18197e+06	4.70157e+06	2.32695e+06	2.49131e+06	2.51366e+06	4.73526e+06	2.01272e+06	1.9355e+06	4.27972e+06	4.77742e+06	3.74615e+06	1.17421e+08	4.16294e+06	4.7625e+06	3.3104e+06	2.89012e+06	2.96285e+06
Com_1475_neg	PG O-10:0_18:3	C34 H63 O9 P	646.419	9.631	645.412	No results	Full match	No results					5.42634e+07	5.07622e+07	3.51006e+07	5.88118e+07	6.66573e+07	7.519e+07	2.51251e+07	4.35206e+07	1.81381e+07	8.98977e+07	1.17746e+07	1.55479e+07	6.51374e+07	7.81014e+07	7.4233e+07	9.27881e+07	6.99495e+07	8.06581e+07	6.93239e+07	6.34888e+07	5.64902e+07
Com_1484_neg	PEtOH 14:0_22:6	C41 H69 O8 P	720.473	9.958	719.466	No results	Full match	No results					530922	2.83444e+06	3.66588e+06	2.05128e+06	2.48073e+06	1.0936e+08	3.64754e+06	2.44226e+06	3.77936e+06	2.88288e+07	3.352e+06	3.77457e+06	2.41188e+06	3.11368e+06	2.14156e+06	2.58658e+06	2.37924e+06	2.74489e+06	2.64062e+06	3.81921e+06	2.22149e+06
Com_1502_neg	Capric acid	C10 H20 O2	172.146	6.381	217.144	No results	No results	Full match	Lipids and lipid-like molecules	Fatty Acyls	Fatty acids and conjugates	Medium-chain fatty acids	1.00053e+07	4.97345e+07	3.18901e+07	6.19337e+06	362384	3.59139e+07	1.68161e+07	2.24855e+07	1.96689e+07	1.21589e+07	3.96247e+07	1.6219e+07	6.0527e+06	2.65561e+06	6.14442e+06	7.86844e+06	1.20121e+06	1.47987e+07	1.41645e+07	1.57137e+07	1.44105e+07
Com_1511_neg	LPG 16:0	C22 H45 O9 P	484.281	9.662	483.273	No results	Full match	No results	Lipids and lipid-like molecules	Glycerophospholipids	Glycerophosphoglycerols	Phosphatidylglycerols	2.06106e+07	3.03953e+07	6.29852e+07	9.62859e+06	5.26576e+07	7.23845e+07	5.08844e+07	3.69022e+07	6.37415e+07	1.14126e+08	9.50953e+07	5.71604e+07	3.48574e+07	4.95867e+07	1.01208e+07	2.78122e+07	4.64427e+07	1.06518e+08	3.81727e+07	3.85722e+07	3.66206e+07
Com_1527_neg	(±)13-HODE	C18 H32 O3	296.235	9.149	295.228	Full match	No results	Full match					3.12842e+07	1.77624e+07	2.47165e+07	1.99697e+07	1.16982e+08	2.86442e+07	1.09862e+07	1.16553e+07	1.40252e+07	2.26603e+07	1.45696e+07	1.36888e+07	8.20798e+07	3.17846e+07	2.12779e+07	2.40356e+07	8.47462e+07	3.28727e+07	1.64071e+07	2.2426e+07	1.56671e+07
Com_1546_neg	1a,1b-Dihomo prostaglandin E1	C22 H38 O5	364.262	9.326	363.254	Invalid mass	No results	No results	Lipids and lipid-like molecules	Fatty Acyls	Eicosanoids	Prostaglandins and related compounds	1.07452e+07	1.76205e+07	3.90901e+07	1.34138e+07	1.29518e+07	3.22974e+07	3.58222e+07	2.34343e+07	4.12297e+07	1.19802e+07	7.51197e+07	4.84435e+07	8.83977e+06	2.14416e+07	1.7422e+07	1.4048e+07	5.65792e+06	1.0674e+07	1.35547e+07	1.15848e+07	1.08734e+07
Com_1560_neg	Hex2Cer 13:0;2O	C25 H47 N O13	629.334	7.585	628.327	No results	Invalid mass	No results					7.69354e+07	4.34319e+07	1.39156e+08	5.79626e+07	6.52526e+07	7.42736e+07	7.42108e+07	3.00807e+07	1.39126e+08	4.89211e+07	1.06444e+08	1.86352e+08	2.37373e+08	6.29999e+07	3.52397e+07	3.58027e+07	2.2475e+08	5.07425e+07	5.63165e+07	4.86019e+07	5.00331e+07
Com_1577_neg	Cer 22:0;2O/12:0;O(FA 18:2)	C52 H99 N O5	817.753	10.143	816.745	No results	Full match	No results					1.79439e+07	1.82873e+07	3.08756e+07	4.37708e+07	1.7334e+07	4.03864e+07	3.39656e+07	2.37116e+07	2.60483e+07	6.71837e+07	8.37773e+07	3.13306e+07	3.51867e+06	4.15107e+07	5.21618e+07	1.59569e+07	2.1418e+07	3.30935e+07	2.89321e+07	2.8284e+07	1.40491e+07
Com_1613_neg	PMeOH 18:2_20:5	C42 H69 O8 P	732.475	11.353	731.468	No results	Full match	No results					213388	149122	228374	264180	1.29674e+06	964017	255217	1.14897e+06	286335	243393	231616	301536	1.37575e+06	4.8426e+06	2.09952e+08	210858	366331	190191	282592	242403	349349
Com_1629_neg	LPE O-16:1	C21 H44 N O6 P	437.291	9.834	436.284	No results	Full match	No results					5.82003e+07	3.71791e+07	2.21311e+07	2.39744e+07	3.03007e+07	2.8477e+07	3.05966e+07	1.85476e+07	1.76364e+07	3.18822e+07	1.12222e+07	2.26035e+07	1.06424e+07	2.19363e+07	1.6358e+07	1.6472e+07	7.3318e+06	1.62697e+07	1.36991e+07	1.35132e+07	1.23082e+07
Com_1734_neg	2'-Deoxycytidine	C9 H13 N3 O4	227.09	1.448	226.083	Full match	No results	Full match	Nucleosides, nucleotides, and analogues	Pyrimidine nucleosides	Pyrimidine 2'-deoxyribonucleosides	Pyrimidine 2'-deoxyribonucleosides	3.58242e+07	2.93154e+07	3.06834e+07	8.50721e+06	1.97462e+07	2.66586e+07	4.81479e+07	5.05923e+07	4.71552e+07	7.48211e+07	3.98441e+07	4.47728e+07	3.2068e+07	4.05583e+07	4.43578e+07	3.46784e+07	2.96989e+07	4.44874e+07	2.19703e+07	2.35573e+07	2.17934e+07
Com_1736_neg	PG 22:5_22:6	C50 H77 O10 P	868.519	8.715	867.512	No results	Invalid mass	No results					1.87371e+06	1.35144e+06	2.36289e+06	1.38598e+06	1.53963e+06	2.57611e+06	2.44675e+06	1.47828e+06	3.05867e+06	2.74044e+06	2.33032e+06	2.81315e+06	2.22371e+06	2.07069e+06	1.55058e+06	1.63874e+06	1.72143e+06	2.06121e+06	2.68369e+06	2.47926e+06	2.18627e+06
Com_1742_neg	Resolvin D1	C22 H32 O5	376.225	7.194	375.218	No results	Full match	No results	Lipids and lipid-like molecules	Fatty Acyls	Fatty acids and conjugates	Very long-chain fatty acids	5.13822e+07	3.27921e+07	8.22684e+07	2.89103e+07	3.2551e+07	7.64281e+07	2.63192e+07	9.39327e+06	6.15159e+07	2.78272e+07	5.58583e+07	5.89738e+07	1.27003e+08	4.89531e+07	2.36282e+07	1.43429e+07	9.95712e+07	2.73906e+07	2.79119e+07	2.35713e+07	2.554e+07
Com_1743_neg	LPE 24:5	C29 H50 N O7 P	555.333	10.031	554.325	No results	Full match	No results					1.03308e+07	5.50968e+06	7.58779e+06	6.83639e+06	1.41558e+07	7.37569e+06	1.05352e+07	3.15905e+06	1.15945e+07	1.94972e+07	3.22343e+06	1.19805e+07	2.79094e+07	1.79821e+07	4.16931e+06	5.42057e+06	7.1102e+07	1.43888e+07	6.45254e+06	7.35922e+06	6.48043e+06
Com_1784_neg	FAHFA 20:2/20:1	C40 H72 O4	616.544	11.027	615.537	No results	Full match	No results					2.15869e+07	4.64498e+06	2.61e+07	1.01282e+07	1.13875e+08	2.531e+07	3.35924e+07	1.17084e+07	1.04391e+07	9.53386e+07	1.70969e+06	1.05652e+07	8.47799e+07	1.17736e+08	4.94792e+07	7.0263e+07	4.35479e+07	6.74399e+07	1.06999e+07	1.14795e+07	1.70585e+07
Com_1820_neg	Prostaglandin A2	C20 H30 O4	370.189	7.206	369.182	Invalid mass	No results	No results	Lipids and lipid-like molecules	Fatty Acyls	Eicosanoids	Prostaglandins and related compounds	3.45679e+07	5.72217e+06	4.28438e+07	1.03813e+07	8.45264e+06	4.1649e+07	3.2476e+06	2.35183e+06	6.69789e+06	1.19071e+07	8.34607e+06	1.22575e+07	8.86241e+07	3.63091e+07	8.21678e+06	7.88901e+06	7.36568e+07	1.32522e+07	1.73686e+07	2.06944e+07	1.88585e+07
Com_1853_neg	LPI 18:3	C27 H47 O12 P	594.281	8.698	593.274	No results	Full match	No results	Lipids and lipid-like molecules	Glycerophospholipids	Glycerophosphoinositols	Phosphatidylinositols	2.61914e+07	5.00197e+07	3.74439e+07	2.9687e+07	3.39412e+07	5.32174e+07	2.67506e+07	1.8472e+07	2.1057e+07	4.20288e+07	2.40772e+07	1.48739e+07	3.40449e+07	3.69631e+07	1.37787e+07	1.73583e+07	3.07222e+07	2.53693e+07	4.60977e+07	4.78425e+07	3.64781e+07
Com_1858_neg	PG 16:0_22:6	C44 H75 O10 P	794.51	7.089	793.503	No results	Full match	No results					2.38534e+07	2.5298e+07	1.2368e+07	2.82427e+07	2.64396e+07	8.50088e+06	1.50611e+07	2.6572e+07	1.77337e+07	6.33464e+06	1.55668e+07	1.43946e+07	1.49238e+08	1.06574e+08	2.76248e+08	1.46846e+07	2.56259e+08	3.46481e+08	2.33504e+07	2.02363e+07	1.92126e+07
Com_1912_neg	3'-Dephosphocoenzyme A	C21 H35 N7 O13 P2 S	687.151	4.96	686.144	Full match	No results	Full match	Nucleosides, nucleotides, and analogues	Purine nucleotides	Purine ribonucleotides	Purine ribonucleoside diphosphates	1.22893e+06	1.93219e+06	483090	357033	1.77665e+06	740545	404242	590854	226630	741642	342875	228042	214982	212950	162646	361977	184480	1.62498e+06	3.58464e+07	2.9631e+07	3.02381e+07
Com_1931_neg	3-Hydroxy-3-methylglutaric acid	C6 H10 O5	162.052	1.439	161.045	Full match	No results	No results	Lipids and lipid-like molecules	Fatty Acyls	Fatty acids and conjugates	Hydroxy fatty acids	3.58347e+08	2.82481e+08	3.06209e+08	2.81415e+08	2.71953e+08	3.32522e+08	3.45143e+08	2.70346e+08	6.5804e+08	5.14647e+08	7.06937e+08	4.97634e+08	3.15399e+08	4.15032e+08	2.45271e+08	2.92242e+08	3.55682e+08	5.85906e+08	4.46514e+08	4.22576e+08	3.86422e+08
Com_1935_neg	19(R)-hydroxy Prostaglandin A2	C20 H30 O5	332.197	6.965	377.195	Invalid mass	No results	No results	Lipids and lipid-like molecules	Fatty Acyls	Eicosanoids	Prostaglandins and related compounds	1.35866e+07	6.06922e+06	3.04924e+07	6.8047e+06	6.2272e+06	4.76795e+07	4.28564e+06	5.55883e+06	1.15362e+07	2.41122e+07	1.50829e+07	1.4432e+07	7.58188e+07	4.1202e+07	6.94544e+06	6.48915e+06	6.89993e+07	1.20847e+07	1.38258e+07	1.16965e+07	9.61101e+06
Com_1957_neg	LPI 20:1	C29 H55 O12 P	626.345	6.716	625.337	No results	Full match	No results	Lipids and lipid-like molecules	Glycerophospholipids	Glycerophosphoinositols	Phosphatidylinositols	4.01706e+07	1.96547e+07	6.89128e+06	3.10068e+07	2.01084e+07	5.14908e+07	2.28436e+07	2.12051e+07	2.34807e+07	2.882e+07	1.30795e+07	2.09917e+07	1.39792e+07	8.08265e+06	2.27013e+07	1.94225e+07	1.09117e+07	6.7593e+07	7.654e+07	4.71367e+07	6.82711e+07
Com_1973_neg	(±)8(9)-DiHET	C20 H34 O4	338.244	10.997	337.237	Invalid mass	No results	No results					5.53434e+06	8.13616e+06	8.37675e+06	1.01571e+07	4.20382e+06	1.19424e+07	1.46467e+07	4.92063e+07	1.53565e+07	3.64867e+06	6.03692e+06	7.45571e+06	2.86258e+06	4.73871e+06	5.44854e+06	6.81827e+06	2.68086e+06	2.4044e+06	1.05697e+07	1.01219e+07	1.31286e+07
Com_2049_neg	LPE 19:0	C24 H50 N O7 P	495.333	10.751	494.326	No results	Full match	Full match	Lipids and lipid-like molecules	Glycerophospholipids	Glycerophosphoethanolamines	1-acyl-sn-glycero-3-phosphoethanolamines	2.63705e+07	6.7294e+06	1.91282e+07	1.35842e+07	1.23168e+07	1.60966e+07	4.94509e+07	3.38867e+07	3.58052e+07	1.88872e+07	1.1461e+07	2.00566e+07	2.00861e+07	2.07021e+07	1.68937e+07	1.19799e+07	2.01794e+07	1.3801e+07	1.1465e+07	1.0048e+07	1.7961e+07
Com_2065_neg	Methylsuccinic acid	C5 H8 O4	132.041	4.753	131.034	Invalid mass	Invalid mass	No results	Lipids and lipid-like molecules	Fatty Acyls	Fatty acids and conjugates	Methyl-branched fatty acids	3.75923e+07	3.37335e+07	5.04815e+07	3.02329e+07	2.57134e+07	4.68924e+07	3.67871e+07	2.1315e+07	4.96627e+07	4.89782e+07	5.58647e+07	5.00513e+07	6.39993e+07	5.42727e+07	4.37783e+07	3.97758e+07	6.73451e+07	3.4299e+07	5.76728e+07	6.1633e+07	4.83505e+07
Com_2066_neg	FAHFA 20:1/22:3	C42 H74 O4	642.558	11.744	641.55	No results	Full match	No results					1.64668e+07	7.00568e+06	1.78525e+07	6.58911e+06	5.00494e+07	1.73512e+07	1.28349e+07	6.1894e+06	4.76402e+06	2.50725e+07	1.00186e+06	1.08077e+07	3.12696e+07	3.87715e+07	1.90133e+07	2.22482e+07	2.50647e+07	4.27256e+07	9.76548e+06	8.86375e+06	1.04355e+07
Com_2077_neg	PEtOH 18:1_18:2	C41 H75 O8 P	726.52	10.175	725.513	No results	Full match	No results					3.91471e+06	3.38156e+06	3.12209e+06	3.70002e+06	3.95893e+06	4.45081e+06	4.3741e+06	2.50384e+06	2.37959e+06	8.15173e+07	1.90537e+06	1.83227e+06	4.05146e+06	2.68997e+07	3.54635e+06	5.28675e+06	3.94091e+06	4.50849e+06	3.13384e+06	2.73598e+06	2.80483e+06
Com_2086_neg	LPS 18:0	C24 H48 N O9 P	525.307	10.74	524.3	No results	Full match	No results	Lipids and lipid-like molecules	Glycerophospholipids	Glycerophosphoserines	Phosphatidylserines	5.40996e+07	2.49764e+07	4.12367e+07	3.2258e+07	5.40543e+07	4.75953e+07	9.40007e+07	3.938e+07	7.06019e+07	6.10899e+07	3.56844e+07	4.58287e+07	1.19851e+08	7.0324e+07	5.28821e+07	4.29283e+07	5.91262e+07	4.93362e+07	3.36113e+07	2.90605e+07	4.27056e+07
Com_2089_neg	PEtOH 16:0_20:4	C41 H73 O8 P	724.505	9.929	723.497	No results	Full match	No results					8.76308e+06	7.67978e+06	1.02195e+07	5.55784e+06	4.12897e+06	1.16826e+07	9.80546e+06	4.0231e+07	9.35095e+07	1.07718e+07	9.08208e+06	2.64768e+07	1.36291e+07	8.43637e+06	5.80245e+06	7.0082e+06	6.44643e+06	7.43715e+06	7.15463e+06	6.75629e+06	6.01901e+06
Com_2102_neg	Levulinic acid	C5 H8 O3	116.047	1.421	161.045	No results	Invalid mass	No results	Organic acids and derivatives	Keto acids and derivatives	Gamma-keto acids and derivatives	Gamma-keto acids and derivatives	3.58347e+08	2.82481e+08	3.06209e+08	2.81415e+08	2.71953e+08	3.32522e+08	3.45143e+08	2.70346e+08	6.5804e+08	5.14647e+08	7.06937e+08	4.97634e+08	2.76891e+08	4.15032e+08	2.45271e+08	2.92242e+08	3.55682e+08	5.85906e+08	4.46514e+08	4.22576e+08	3.86422e+08
Com_2112_neg	2,3-dinor Prostaglandin E1	C18 H30 O5	308.199	6.771	307.192	Invalid mass	No results	No results	Lipids and lipid-like molecules	Fatty Acyls	Eicosanoids	Prostaglandins and related compounds	1.23283e+08	4.03024e+07	1.24491e+08	6.34183e+07	2.60604e+07	1.57583e+08	8.10408e+06	7.60184e+06	1.17422e+07	6.3743e+07	6.22312e+07	5.74197e+07	2.61374e+08	1.23968e+08	3.42079e+07	3.47436e+07	2.09565e+08	1.81398e+07	1.95239e+07	4.27963e+07	3.59835e+07
Com_2114_neg	FAHFA 22:4/18:0	C40 H70 O4	614.528	10.779	613.52	No results	Full match	No results					7.3494e+06	4.39754e+06	1.53677e+07	7.34906e+06	2.22601e+07	1.29573e+07	9.26002e+06	9.85827e+06	4.08347e+06	2.20065e+07	776287	5.37406e+06	3.68135e+07	3.971e+07	2.88912e+07	3.00273e+07	1.38023e+07	3.34163e+07	6.73855e+06	6.1579e+06	1.07979e+07
Com_2157_neg	LPG 15:0	C21 H43 O9 P	470.264	9.28	469.257	No results	Full match	No results	Lipids and lipid-like molecules	Glycerophospholipids	Glycerophosphoglycerols	Phosphatidylglycerols	1.2448e+07	2.48161e+07	6.11171e+07	4.76237e+06	3.35455e+07	4.97709e+07	4.55217e+07	3.00054e+07	5.21514e+07	5.75591e+07	8.74169e+07	5.54403e+07	2.13336e+07	2.72374e+07	4.48515e+06	1.60919e+07	2.77785e+07	7.76603e+07	1.65913e+07	1.99939e+07	2.00505e+07
Com_2189_neg	ST 24:1;O4;T	C26 H45 N O7 S	515.292	8.903	514.284	No results	Full match	Full match					3.48605e+07	6.47943e+07	2.2124e+07	9.39577e+07	4.18041e+07	2.0141e+07	3.32754e+07	7.10867e+07	2.25432e+07	6.20508e+06	2.33796e+07	1.59615e+07	1.1636e+06	1.0346e+07	7.82509e+07	4.3352e+07	1.01905e+07	2.55629e+07	5.33832e+07	4.795e+07	4.70869e+07
Com_2201_neg	(±)8,9-DiHETE	C20 H32 O4	336.23	6.951	335.223	Full match	No results	Full match					4.35343e+07	1.38288e+07	8.95321e+07	9.67399e+06	1.75034e+07	8.33631e+07	1.94207e+07	6.30957e+06	4.6749e+07	4.35425e+07	6.01536e+07	7.05279e+07	1.47922e+08	8.10531e+07	3.21967e+07	3.97681e+07	1.35852e+08	4.40991e+07	3.35718e+07	3.40327e+07	2.497e+07
Com_2204_neg	Dodecanedioic acid	C12 H22 O4	184.146	6.334	183.138	Invalid mass	No results	No match	Lipids and lipid-like molecules	Fatty Acyls	Fatty acids and conjugates	Medium-chain fatty acids	7.94372e+06	6.25687e+06	9.04338e+06	4.37856e+06	2.95084e+06	1.00097e+07	3.71508e+06	3.57328e+06	4.67597e+06	603821	7.90726e+06	5.24542e+06	1.25399e+07	8.09272e+06	5.47673e+06	4.75308e+06	1.12559e+07	5.1538e+06	5.0388e+06	5.05119e+06	5.214e+06
Com_2206_neg	Asp-Phe methyl ester	C14 H18 N2 O5	294.122	5.384	293.115	No results	No results	Full match					1.00816e+07	3.01714e+07	1.07158e+07	9.38239e+06	1.49601e+07	1.42466e+07	2.39193e+07	2.47954e+07	3.83245e+07	3.86198e+07	1.78572e+07	2.56918e+07	4.59797e+07	2.95627e+07	2.47129e+07	1.69092e+07	2.42996e+07	1.42672e+07	1.6357e+07	1.55018e+07	1.51824e+07
Com_2207_neg	FAHFA 20:3/20:2	C40 H68 O4	612.512	10.493	611.505	No results	Full match	No results					2.24562e+07	4.70074e+06	2.27483e+07	6.99871e+06	5.64814e+07	1.61493e+07	1.64969e+07	1.89734e+07	7.34206e+06	4.62872e+07	4.64429e+06	1.91847e+07	2.95209e+07	539321	2.91241e+07	6.61755e+07	2.52578e+07	4.08041e+07	8.1511e+06	1.03478e+07	1.28494e+07
Com_2249_neg	PMeOH 22:6_22:6	C48 H71 O8 P	806.49	10.137	805.482	No results	Full match	No results					3.75222e+06	3.2412e+06	2.97744e+06	3.19092e+06	3.7946e+06	7.30448e+06	2.11141e+06	2.26054e+06	2.28082e+06	4.29664e+06	1.82628e+06	1.75622e+06	3.88329e+06	7.07925e+07	3.39915e+06	5.06731e+06	3.77733e+06	4.32135e+06	3.00376e+06	2.62241e+06	2.68841e+06
Com_2379_neg	PG 16:1_22:6	C44 H73 O10 P	792.495	11.039	791.487	No results	Full match	No results					1.33573e+07	8.88491e+06	1.7763e+07	1.86079e+07	1.83649e+07	2.06129e+07	8.45706e+07	5.4731e+07	2.72232e+07	3.71854e+07	2.23873e+07	3.59936e+07	7.94461e+07	3.22952e+07	4.36121e+07	1.2684e+09	5.75559e+07	1.57618e+07	1.73978e+07	1.48567e+07	9.90319e+06
Com_2386_neg	alpha-Ketoglutaric acid	C5 H6 O5	146.021	1.907	145.013	No results	No results	Full match	Organic acids and derivatives	Keto acids and derivatives	Gamma-keto acids and derivatives	Gamma-keto acids and derivatives	3.07328e+07	1.65576e+07	3.02776e+07	1.98943e+07	1.24781e+07	3.73266e+07	2.46211e+07	2.30914e+07	5.56105e+07	5.52532e+07	7.60992e+07	3.6587e+07	2.94354e+07	3.36767e+07	3.1902e+07	3.33431e+07	3.9741e+07	3.2169e+07	3.27532e+07	2.99505e+07	2.89148e+07
Com_2423_neg	PE 18:0_20:3;4O	C43 H80 N O12 P	833.556	10.301	832.549	No results	Invalid mass	No results					2.19414e+07	6.99982e+06	1.83619e+07	6.31389e+06	9.46236e+06	1.24383e+07	3.17505e+07	2.25001e+07	2.42214e+07	1.72236e+07	7.45078e+06	2.21808e+07	1.92403e+07	2.39015e+07	1.30238e+07	1.5746e+07	1.47267e+07	1.93211e+07	5.64442e+06	1.15421e+07	1.03631e+07
Com_2452_neg	ADGGA 18:2_12:0_12:0	C51 H90 O12	894.64	10.163	893.633	No results	Full match	No results					1.80212e+06	1.55669e+06	1.43e+06	1.53253e+06	1.82247e+06	2.04891e+06	1.01407e+06	1.073e+06	1.09543e+06	2.06359e+06	877127	843476	1.86507e+06	2.08196e+06	1.63254e+06	2.43372e+06	1.79432e+06	2.07546e+06	1.44265e+06	1.24482e+06	1.29119e+06
Com_2457_neg	PEtOH 16:0_20:5	C41 H71 O8 P	722.49	9.637	721.483	No results	Full match	No results					8.29159e+06	1.01866e+07	8.62539e+06	5.57887e+06	8.37214e+06	9.7897e+06	6.58732e+06	8.61498e+06	8.96298e+06	8.25536e+06	9.21163e+06	8.65447e+06	7.98461e+06	8.56848e+06	7.20852e+06	1.21095e+07	1.91475e+08	9.29346e+06	7.84101e+06	7.01175e+06	6.81898e+06
Com_2489_neg	LPG 18:4	C24 H41 O9 P	458.244	8.239	503.242	No results	Invalid mass	No results	Lipids and lipid-like molecules	Glycerophospholipids	Glycerophosphoglycerols	Phosphatidylglycerols	6.37601e+06	1.79603e+07	3.69705e+07	2.79557e+06	1.87475e+07	3.52219e+07	1.71053e+07	1.61223e+07	2.32007e+07	3.81464e+07	6.61629e+07	2.65724e+07	8.18862e+06	1.80855e+07	2.59174e+06	1.02081e+07	1.35701e+07	3.69138e+07	1.35815e+07	1.60609e+07	1.05883e+07
Com_2494_neg	6-Ketoprostaglandin F1α	C20 H34 O6	370.236	6.472	369.229	Full match	No results	Full match	Lipids and lipid-like molecules	Fatty Acyls	Eicosanoids	Prostaglandins and related compounds	1.96595e+07	1.12728e+07	5.29765e+07	1.23537e+07	1.06559e+07	4.773e+07	1.43119e+07	1.10448e+07	3.62975e+07	3.38703e+07	3.8347e+07	4.99369e+07	1.09183e+08	7.72801e+07	2.15187e+07	1.24716e+07	9.52889e+07	2.74145e+07	1.85043e+07	1.56143e+07	1.63003e+07
Com_2497_neg	ST 29:1;O;Hex;FA 18:2	C53 H90 O7	884.684	10.153	883.677	No results	Invalid mass	No results					4.60958e+07	3.4214e+07	5.06727e+07	3.91255e+07	1.55964e+07	5.08057e+07	4.88822e+07	3.67148e+07	5.5094e+07	5.32109e+07	4.49033e+07	4.32348e+07	4.81952e+07	5.88147e+07	4.41739e+07	4.86359e+07	5.43459e+07	4.80261e+07	7.23516e+07	6.68326e+07	6.60909e+07
Com_2505_neg	LNAPE 18:1/N-18:0	C41 H80 N O8 P	745.563	9.636	744.556	No results	Full match	No results					3.31571e+07	3.41134e+07	4.53137e+07	2.33075e+07	5.84615e+07	9.48718e+07	4.03007e+07	6.41717e+07	6.08694e+07	5.63474e+07	4.06534e+07	5.82865e+07	4.13347e+07	8.19854e+07	3.1592e+07	1.26617e+08	4.52447e+07	3.83609e+07	5.04625e+07	3.7079e+07	4.35946e+07
Com_2528_neg	(±)9-HpODE	C18 H32 O4	312.231	10.163	311.223	Full match	No results	Full match					1.74522e+07	3.00284e+06	1.08125e+07	1.11779e+07	1.73779e+07	5.16744e+07	1.20398e+07	1.02463e+07	1.38963e+07	9.73201e+06	4.90786e+06	8.43506e+06	2.51831e+07	2.08281e+07	1.29046e+07	1.2235e+07	1.95031e+07	1.03726e+07	1.45447e+07	1.49354e+07	8.92181e+06
Com_2536_neg	(+/-)5-iPF2α-VI	C20 H34 O5	354.241	6.978	335.223	Full match	No results	Full match	Lipids and lipid-like molecules	Fatty Acyls	Eicosanoids	Prostaglandins and related compounds	4.35343e+07	1.52298e+07	8.95321e+07	1.05738e+07	8.59218e+06	8.33631e+07	1.94207e+07	7.59012e+06	4.6749e+07	4.35425e+07	6.01536e+07	7.05279e+07	1.47922e+08	8.10531e+07	3.21967e+07	3.97681e+07	1.35852e+08	4.40991e+07	3.35718e+07	3.40327e+07	2.497e+07
Com_2580_neg	PMeOH 14:0_22:6	C40 H67 O8 P	706.458	11.049	705.451	No results	Full match	No results					2.47043e+06	997246	2.31622e+06	1.27101e+06	5.81656e+06	2.7822e+06	3.13719e+06	1.54505e+06	1.52871e+06	4.85686e+06	1.04157e+06	1.56302e+06	3.48184e+07	5.74652e+06	1.32139e+08	7.93567e+06	3.93956e+06	4.09564e+06	1.8423e+06	1.9581e+06	2.10426e+06
Com_2594_neg	PE 19:1_22:6	C46 H78 N O8 P	803.547	10.537	802.539	No results	Full match	No results					852380	1.15077e+06	992113	1.14797e+06	1.32076e+06	999428	2.18657e+06	2.02367e+06	1.09496e+06	1.3614e+06	2.37773e+06	1.11105e+06	1.99627e+06	1.55377e+06	915425	3.41175e+06	1.19918e+06	1.26171e+06	1.49151e+06	827085	958315
Com_2596_neg	FAHFA 16:0/20:2	C36 H66 O4	562.497	10.523	561.489	No results	Full match	No results					4.53373e+06	4.91782e+06	5.74862e+06	2.91953e+06	1.05919e+07	5.97586e+06	8.49888e+06	1.76329e+07	6.14459e+06	1.00586e+07	3.88085e+06	9.44498e+06	8.64824e+06	1.15254e+07	6.64328e+06	1.01068e+07	7.6868e+06	6.99407e+06	5.18051e+06	5.55655e+06	7.53505e+06
Com_2602_neg	2-deoxyglucose-6-phosphate	C6 H13 O8 P	244.035	1.45	243.027	No results	No results	Full match	Organic acids and derivatives	Organic phosphoric acids and derivatives	Phosphate esters	Monoalkyl phosphates	8.29044e+06	6.52337e+06	1.35222e+06	3.89384e+06	2.5094e+06	1.00982e+07	7.5469e+06	9.26638e+06	1.60811e+07	1.82825e+07	2.03156e+07	1.86222e+07	4.37724e+06	1.78132e+07	9.37675e+06	7.92394e+06	1.32174e+07	1.54596e+07	1.92894e+07	2.4088e+07	2.20073e+07
Com_2749_neg	LPI 19:0	C28 H55 O12 P	614.344	7.912	613.337	No results	Full match	No results	Lipids and lipid-like molecules	Glycerophospholipids	Glycerophosphoinositols	Phosphatidylinositols	3.15843e+07	3.1835e+07	3.09467e+07	2.8844e+07	3.40121e+07	3.38826e+07	4.00825e+07	4.31921e+07	7.94991e+07	5.90964e+07	2.54382e+07	3.46174e+07	4.26058e+07	3.93177e+07	2.37747e+07	3.69074e+07	2.84064e+07	4.39587e+07	4.4275e+07	2.79058e+07	4.80085e+07
Com_2774_neg	LPI 16:0	C25 H49 O12 P	572.296	10.138	571.289	No results	Full match	No results	Lipids and lipid-like molecules	Glycerophospholipids	Glycerophosphoinositols	Phosphatidylinositols	2.91208e+07	4.20888e+07	4.10663e+07	2.34409e+07	2.89094e+07	4.79324e+07	2.71697e+07	4.89502e+07	3.651e+07	3.44019e+07	2.62436e+07	3.07378e+07	3.57368e+07	6.8231e+07	1.54505e+07	2.29503e+07	2.67497e+07	2.20833e+06	4.37138e+07	4.21216e+07	3.66847e+07
Com_2797_neg	D-α-Hydroxyglutaric acid	C5 H8 O5	148.036	2.044	147.029	Invalid mass	Invalid mass	No results	Organic acids and derivatives	Hydroxy acids and derivatives	Short-chain hydroxy acids and derivatives	Short-chain hydroxy acids and derivatives	6.39144e+07	9.28131e+07	1.05608e+08	4.22571e+07	4.06029e+07	1.24099e+08	6.68705e+07	1.0624e+08	1.17842e+08	1.21798e+08	8.40965e+07	1.80389e+08	1.3458e+08	1.91602e+08	1.479e+08	1.29745e+08	1.62031e+08	1.25862e+08	9.21155e+07	9.33517e+07	8.6317e+07
Com_2803_neg	PE 18:2_22:6	C45 H74 N O8 P	787.515	10.15	786.508	No results	Full match	No results					2.32959e+06	2.01232e+06	1.84856e+06	4.02435e+06	2.3559e+06	2.64861e+06	1.31088e+06	1.40347e+06	1.41606e+06	2.66759e+06	3.95101e+06	3.04513e+06	2.41096e+06	1.76369e+07	5.99689e+07	3.14606e+06	2.34517e+06	2.68293e+06	1.8649e+06	1.62814e+06	1.66911e+06
Com_2818_neg	LPI 22:5	C31 H51 O12 P	646.313	9.343	645.306	No results	Full match	No results	Lipids and lipid-like molecules	Glycerophospholipids	Glycerophosphoinositols	Phosphatidylinositols	1.06664e+07	2.69504e+07	3.05465e+07	1.0706e+07	2.17757e+06	1.74163e+07	2.96074e+07	3.66279e+07	4.3065e+07	2.15075e+07	2.27565e+07	4.94009e+07	1.83568e+07	2.03835e+07	1.79941e+07	2.01811e+07	1.27193e+07	1.46869e+07	2.52091e+07	2.52767e+07	2.48602e+07
Com_2868_neg	LNAPE 16:0/N-2:0	C23 H46 N O8 P	495.296	10.234	494.289	No results	Full match	No results					1.53314e+07	6.043e+06	3.19558e+07	1.01299e+07	5.80911e+06	2.64373e+07	1.12138e+07	3.91835e+06	3.32985e+07	1.87762e+07	3.93993e+07	5.62411e+07	4.39329e+07	3.85374e+07	8.77775e+06	3.84738e+06	3.15261e+07	9.60554e+06	6.3837e+06	8.22651e+06	5.18256e+06
Com_2879_neg	LNAPE 18:2/N-24:7	C47 H76 N O8 P	813.516	10.178	812.509	No results	Invalid mass	No results					1.19954e+07	1.36141e+07	1.14336e+07	1.11344e+07	6.08359e+06	1.50819e+07	1.97445e+07	8.95003e+06	2.40243e+07	4.81029e+06	1.02618e+07	2.07504e+07	9.30329e+06	1.53858e+07	1.40254e+07	4.99994e+06	6.84425e+06	1.16267e+07	2.19377e+07	2.40561e+07	2.13476e+07
Com_2889_neg	PC 18:1_22:6	C48 H82 N O8 P	877.579	11.507	876.571	No results	Invalid mass	No results					3.31202e+07	2.9574e+07	5.80539e+07	3.68133e+07	5.4089e+07	6.84919e+07	5.78179e+07	3.80249e+07	6.06689e+07	5.4778e+07	3.55515e+07	2.80875e+07	2.29372e+06	6.17182e+07	4.13939e+07	3.90409e+07	5.84476e+07	4.30326e+07	4.46919e+07	3.49847e+07	4.61886e+07
Com_2926_neg	PEtOH 16:0_18:1	C39 H75 O8 P	702.521	10.159	701.514	No results	Full match	No results					1.83454e+07	1.66538e+07	1.72808e+07	1.56011e+07	1.85527e+07	2.30337e+07	1.80544e+07	1.23901e+07	2.0558e+07	2.10072e+07	1.70125e+07	4.4698e+07	1.89863e+07	2.11943e+07	1.66192e+07	2.47752e+07	1.84682e+07	2.11281e+07	1.46861e+07	1.28215e+07	1.45504e+07
Com_2947_neg	Cer 18:1;2O/24:1	C42 H81 N O3	647.623	9.807	646.616	No results	Full match	No results					5.32306e+06	5.11316e+06	5.88685e+06	3.15625e+06	4.78951e+06	3.88321e+06	6.17395e+06	7.33638e+06	6.81434e+06	4.55648e+06	5.97482e+06	1.75531e+07	4.21829e+06	1.40259e+07	3.96147e+06	3.62024e+06	4.33937e+06	1.94717e+07	4.84822e+06	7.30967e+06	3.56066e+06
Com_2969_neg	LPS 20:5	C26 H42 N O9 P	543.26	8.318	542.253	No results	Full match	No results	Lipids and lipid-like molecules	Glycerophospholipids	Glycerophosphoserines	Phosphatidylserines	3.12444e+07	2.53414e+07	2.59647e+07	1.37015e+07	1.65122e+07	2.16577e+07	3.13272e+07	2.0879e+07	5.41766e+07	2.77512e+07	3.14879e+07	5.20271e+07	1.57698e+07	1.58153e+07	1.30495e+07	1.25917e+07	1.52158e+07	2.22147e+07	2.24104e+07	2.29578e+07	2.05688e+07
Com_2981_neg	PG 20:2_22:6	C48 H79 O10 P	846.541	9.952	845.534	No results	Full match	No results					3.19936e+06	3.43207e+07	3.06677e+07	6.3965e+07	2.52696e+07	2.98091e+07	1.25752e+07	1.77068e+07	1.30297e+07	3.68668e+07	1.15563e+07	1.96669e+07	8.31515e+06	8.56017e+07	1.32526e+07	6.75415e+07	2.1708e+07	4.93633e+07	3.55153e+07	5.58213e+07	5.80628e+07
Com_2982_neg	Taurolithocholic acid	C26 H45 N O5 S	483.303	7.852	482.296	No results	No results	Full match					1.43318e+07	2.55201e+07	7.79686e+06	2.91518e+07	1.7618e+07	6.99249e+06	7.9617e+06	1.15783e+07	7.93067e+06	3.31828e+06	3.13076e+06	1.30742e+06	4.0932e+06	3.24114e+06	2.12316e+07	9.55105e+06	3.19303e+06	9.05015e+06	1.46717e+07	1.39958e+07	1.15536e+07
Com_3061_neg	PG 16:0_20:4	C42 H75 O10 P	770.511	9.857	769.503	No results	Full match	No results					930949	864313	1.11e+06	638405	860491	1.09739e+06	813346	793374	1.10418e+06	1.21241e+06	1.06598e+06	947533	961209	1.01629e+06	2.49619e+06	866507	4.08741e+07	2.17415e+06	1.13193e+06	880975	723143
Com_3063_neg	Trolox	C14 H18 O4	250.118	6.361	249.111	Invalid mass	No results	No results	Organoheterocyclic compounds	Benzopyrans	1-benzopyrans	1-benzopyrans	3.82042e+07	1.84204e+07	3.83726e+07	9.37245e+06	1.68491e+07	5.45276e+07	1.96394e+07	1.08831e+06	4.04586e+07	3.88082e+07	3.73625e+07	3.2522e+07	3.88552e+07	5.12165e+07	3.22642e+07	2.076e+07	4.24435e+07	6.35554e+06	3.08691e+07	3.16023e+07	2.63403e+07
Com_3109_neg	gamma-Glutamylcysteine	C8 H14 N2 O5 S	250.062	2.064	249.055	No results	No results	Full match	Organic acids and derivatives	Carboxylic acids and derivatives	Amino acids, peptides, and analogues	N-acyl-alpha amino acids	1.34557e+07	6.14604e+07	1.81483e+07	3.85571e+06	2.97719e+07	2.19131e+07	2.48049e+07	4.40942e+07	2.26404e+07	6.63437e+07	4.06813e+06	4.21231e+07	4.03602e+06	5.13194e+07	2.53362e+07	4.05942e+07	2.03871e+06	1.04248e+08	4.06535e+07	3.77752e+07	3.3849e+07
Com_3129_neg	Maleic acid	C4 H4 O4	232.02	1.454	115.003	Invalid mass	Invalid mass	No results	Organic acids and derivatives	Carboxylic acids and derivatives	Dicarboxylic acids and derivatives	Dicarboxylic acids and derivatives	4.85643e+07	5.42727e+07	7.29751e+07	5.52234e+07	3.27501e+07	6.66513e+07	6.37702e+07	3.40703e+07	1.10723e+08	6.23385e+07	8.00867e+07	6.39893e+07	6.5073e+07	5.25743e+07	3.01182e+07	4.36455e+07	5.24004e+07	4.56635e+07	1.05352e+08	1.01939e+08	1.10978e+08
Com_3149_neg	Prostaglandin E3	C20 H30 O5	386.184	6.359	385.177	Invalid mass	No results	No results	Lipids and lipid-like molecules	Fatty Acyls	Eicosanoids	Prostaglandins and related compounds	4.70123e+07	2.0282e+07	4.32593e+07	5.85889e+06	1.13907e+07	6.02313e+07	1.41067e+07	2.61422e+06	2.95612e+07	2.99301e+07	3.25197e+07	2.13634e+07	3.58054e+07	3.81386e+07	2.88491e+07	1.22124e+07	3.4909e+07	2.3173e+07	2.97914e+07	2.94266e+07	2.74619e+07
Com_3158_neg	Aldosterone	C21 H28 O5	406.2	6.058	405.192	Invalid mass	No results	No results	Lipids and lipid-like molecules	Steroids and steroid derivatives	Hydroxysteroids	21-hydroxysteroids	2.22356e+08	1.03837e+08	2.64764e+08	1.3823e+08	7.36189e+07	2.2406e+08	8.16562e+07	2.7634e+07	2.45942e+08	9.92182e+07	2.40343e+08	2.48408e+08	3.57459e+08	1.77164e+08	8.97247e+07	4.55943e+07	3.08543e+08	7.32974e+07	8.46356e+07	7.8243e+07	7.63281e+07
Com_3197_neg	gamma-Glutamyltyrosine	C14 H18 N2 O6	310.117	4.997	309.11	No results	Full match	No results	Organic acids and derivatives	Carboxylic acids and derivatives	Amino acids, peptides, and analogues	Tyrosine and derivatives	5.88624e+06	1.89261e+07	4.53278e+06	4.57246e+06	8.50257e+06	6.2933e+06	1.26056e+07	1.36663e+07	1.7518e+07	2.15316e+07	6.38227e+06	1.14218e+07	2.02373e+07	1.43731e+07	1.07308e+07	8.37363e+06	8.83362e+06	6.32461e+06	7.62625e+06	7.45669e+06	7.25818e+06
Com_3231_neg	LPG 20:2	C26 H49 O9 P	490.307	10.925	489.3	No results	Invalid mass	No results	Lipids and lipid-like molecules	Glycerophospholipids	Glycerophosphoglycerols	Phosphatidylglycerols	284567	234525	902210	312792	553277	1.11134e+06	1.19129e+06	1.05425e+06	434770	1.98259e+06	2.36919e+06	1.11226e+06	569360	463395	415082	678830	558766	893962	430250	362611	597200
Com_3394_neg	ethyl 3-cyano-2-hydroxy-6-phenylisonicotinate	C15 H12 N2 O3	268.081	4.951	267.074	Invalid mass	No results	No match					1.03437e+07	7.68825e+06	9.41452e+06	7.47917e+06	1.05393e+06	1.00276e+07	1.77105e+07	6.76103e+06	9.25384e+06	1.46704e+07	1.57236e+07	9.07076e+06	9.91328e+06	3.44877e+07	1.98255e+07	1.23129e+07	1.64096e+07	2.99718e+07	1.55991e+07	1.73503e+07	1.38035e+07
Com_3397_neg	PMeOH 18:2_18:2	C40 H71 O8 P	710.491	10.546	709.484	No results	Full match	No results					1.01754e+06	816825	1.07322e+06	674140	1.57667e+06	1.19308e+06	1.33192e+06	2.41578e+06	1.30711e+06	1.62519e+06	965154	1.32632e+06	1.2149e+06	1.85483e+06	5.33442e+06	6.3565e+06	7.88214e+07	2.30202e+07	1.05106e+06	987341	1.144e+06
Com_3399_neg	PMeOH 18:3_22:6	C44 H69 O8 P	756.473	10.786	755.466	No results	Full match	No results					2.34267e+06	2.26314e+06	2.46676e+06	2.69502e+06	4.79934e+06	3.56145e+06	1.87882e+06	2.23348e+06	1.62584e+06	3.88291e+06	1.1212e+06	1.50201e+06	6.04286e+06	5.44212e+06	5.22008e+07	4.04426e+06	5.995e+06	3.96838e+06	2.31315e+06	2.12692e+06	2.92762e+06
Com_3415_neg	LPG 18:3	C24 H43 O9 P	506.265	8.543	505.257	No results	Full match	No results	Lipids and lipid-like molecules	Glycerophospholipids	Glycerophosphoglycerols	Phosphatidylglycerols	1.08101e+07	2.10422e+07	4.13849e+07	8.44253e+06	3.04088e+07	5.09991e+07	2.88895e+07	2.06205e+07	2.97396e+07	5.89847e+07	5.27501e+07	3.07727e+07	1.50067e+07	3.2802e+07	8.81957e+06	2.01536e+07	3.71551e+07	6.74327e+07	2.72446e+07	2.63014e+07	2.48928e+07
Com_3419_neg	2-Methylpentanedioic acid	C6 H10 O4	146.057	5.46	127.039	No results	No results	Full match	Lipids and lipid-like molecules	Fatty Acyls	Fatty acids and conjugates	Hydroxy fatty acids	1.56311e+07	9.63319e+06	1.7515e+07	1.19212e+07	1.34096e+07	1.62412e+07	1.16032e+07	5.76334e+06	1.96908e+07	1.83479e+07	1.95178e+07	1.35925e+07	2.53347e+07	1.62983e+07	1.25869e+07	1.22894e+07	3.00134e+07	1.39658e+07	2.38251e+07	3.54268e+07	2.29729e+07
Com_3428_neg	Glu-Gln	C10 H17 N3 O6	275.112	1.431	274.105	No results	Full match	No results	Organic acids and derivatives	Carboxylic acids and derivatives	Amino acids, peptides, and analogues	Dipeptides	2.16444e+07	3.81157e+07	1.43856e+07	1.4949e+07	1.82806e+07	2.67677e+07	2.48599e+07	3.03033e+07	3.50688e+07	5.66958e+07	3.57632e+07	4.94903e+07	4.32317e+07	3.63476e+07	2.58189e+07	2.6435e+07	3.09035e+07	3.63085e+07	2.82341e+07	2.61879e+07	2.54899e+07
Com_3461_neg	Arachidic acid	C20 H40 O2	312.302	10.017	311.295	Full match	No results	Full match	Lipids and lipid-like molecules	Fatty Acyls	Fatty acids and conjugates	Long-chain fatty acids	6.9848e+06	1.25626e+07	3.71989e+06	1.37199e+07	1.46111e+07	1.01759e+07	5.96852e+06	1.17885e+07	2.1803e+07	9.67504e+06	2.21844e+06	2.45676e+06	1.67206e+07	6.3188e+06	1.16572e+07	1.58529e+07	1.8355e+07	9.82836e+06	1.03132e+07	8.54568e+06	4.88766e+06
Com_3487_neg	3-Hydroxybutyric acid	C4 H8 O3	104.046	3.787	103.039	Invalid mass	Invalid mass	No results	Organic acids and derivatives	Hydroxy acids and derivatives	Beta hydroxy acids and derivatives	Beta hydroxy acids and derivatives	9.90837e+07	1.04427e+08	1.46275e+08	9.36179e+07	6.81534e+07	1.51192e+08	1.16001e+08	1.10658e+08	1.49082e+08	1.2208e+08	1.49946e+08	1.35424e+08	1.08377e+08	1.28437e+08	9.34037e+07	1.34035e+08	1.45092e+08	1.18217e+08	1.15844e+08	1.17759e+08	1.00727e+08
Com_3508_neg	PMeOH 16:1_20:5	C40 H67 O8 P	706.458	10.141	705.45	No results	Full match	No results					3.24626e+06	2.80415e+06	2.57595e+06	2.76064e+06	3.28292e+06	3.69082e+06	1.8267e+06	1.95572e+06	1.97327e+06	3.71727e+06	1.58002e+06	1.5194e+06	3.35965e+06	3.75036e+06	2.8097e+07	4.38401e+06	3.26798e+06	3.73865e+06	2.59872e+06	2.2688e+06	2.32589e+06
Com_3528_neg	THC	C21 H30 O2	314.225	9.447	313.218	Full match	No results	Full match	Organoheterocyclic compounds	Benzopyrans	1-benzopyrans	2,2-dimethyl-1-benzopyrans	6.00862e+06	8.25586e+06	3.70811e+06	6.33154e+06	1.42816e+07	6.37163e+06	1.9086e+06	4.6061e+06	1.42153e+06	6.5414e+06	1.3021e+06	1.22641e+06	4.93929e+06	5.54673e+06	3.60371e+06	1.34487e+07	5.20539e+06	1.09511e+07	2.58573e+06	2.69544e+06	2.03046e+06
Com_3562_neg	PB-22 N-pentanoic acid-3-carboxyindole metabolite	C14 H15 N O4	261.104	5.892	260.096	Invalid mass	No results	No results	Organoheterocyclic compounds	Indoles and derivatives	Indolecarboxylic acids and derivatives	Indolecarboxylic acids and derivatives	5.63059e+06	4.26031e+06	9.6571e+06	8.50545e+06	7.79147e+06	1.43708e+07	4.46651e+06	1.60938e+06	5.53563e+06	6.05598e+06	1.20369e+07	5.3497e+06	2.37925e+07	1.28328e+07	7.44939e+06	4.46518e+06	3.39574e+07	3.09268e+06	5.57334e+06	5.35008e+06	5.05121e+06
Com_3563_neg	Tetranor-12R-HETE	C16 H26 O3	266.188	7.362	265.181	Full match	No results	No results	Lipids and lipid-like molecules	Fatty Acyls	Fatty acids and conjugates	Long-chain fatty acids	2.99658e+07	1.37177e+07	1.89998e+07	1.42083e+07	2.34769e+07	1.93989e+07	4.58969e+06	3.71022e+06	1.17496e+07	1.41861e+07	9.18959e+06	1.62751e+07	5.03227e+07	1.55554e+07	1.99995e+07	1.4367e+07	5.92154e+07	9.47166e+06	6.94573e+06	8.0147e+06	4.98989e+06
Com_3564_neg	11(E)-Eicosenoic Acid	C20 H38 O2	310.287	10.532	309.28	Full match	No results	Full match	Lipids and lipid-like molecules	Fatty Acyls	Fatty acids and conjugates	Long-chain fatty acids	8.75782e+06	4.32571e+06	1.37035e+07	4.30368e+06	1.41418e+07	7.11086e+06	3.49841e+07	8.96046e+06	2.4431e+07	1.4355e+07	9.73871e+06	3.1286e+07	2.36514e+07	1.67353e+07	9.92083e+06	6.78674e+06	3.41033e+07	1.2945e+07	8.65716e+06	1.15465e+07	1.21127e+07
Com_3571_neg	FAHFA 22:6/20:3	C42 H64 O4	632.48	9.979	631.473	No results	Full match	No results					1.3112e+07	4.45366e+07	3.68709e+07	1.09286e+07	2.40586e+07	2.11771e+07	3.4008e+07	2.39869e+07	3.86439e+07	2.94265e+07	2.96651e+07	2.84457e+07	1.91226e+07	2.24514e+07	1.82396e+07	3.06404e+07	1.7063e+07	2.48833e+07	1.79028e+07	1.83424e+07	1.3146e+07
Com_3606_neg	Psilocybin	C12 H17 N2 O4 P	284.091	5.38	283.084	Full match	No results	No results	Organoheterocyclic compounds	Indoles and derivatives	Tryptamines and derivatives	Tryptamines and derivatives	1.39799e+07	9.45784e+06	1.94988e+07	9.41492e+06	6.84049e+06	1.56315e+07	1.18781e+07	9.26651e+06	2.63414e+07	2.07695e+07	1.48667e+07	3.36184e+07	1.82187e+07	1.42122e+07	1.41044e+07	1.46371e+07	1.34022e+07	1.14114e+07	1.21026e+07	1.18026e+07	1.11224e+07
Com_3636_neg	MGDG O-24:6_16:1	C49 H82 O9	874.626	9.849	873.618	No results	Invalid mass	No results					7.5635e+06	1.20908e+07	6.14036e+06	7.07118e+06	1.52079e+07	1.00905e+07	3.83949e+06	9.38723e+06	4.37663e+06	1.2178e+07	2.51924e+06	7.9334e+06	2.15285e+07	3.45183e+07	1.2827e+07	1.50343e+07	2.11676e+07	1.72586e+07	1.30014e+07	1.32393e+07	1.01563e+07
Com_3644_neg	2-Furoic acid	C5 H4 O3	112.015	5.133	111.008	Invalid mass	Invalid mass	No results	Organoheterocyclic compounds	Furans	Furoic acid and derivatives	Furoic acids	5.16863e+06	4.11273e+06	2.45685e+06	7.47537e+06	7.89805e+06	1.0637e+07	1.25481e+07	7.57996e+06	9.49045e+06	7.43706e+06	2.04475e+07	9.53387e+06	7.06744e+06	7.54309e+06	1.35078e+07	5.76978e+06	8.00396e+06	5.7988e+06	9.6733e+06	1.3629e+07	1.11778e+07
Com_3658_neg	LNAPE 18:1/N-2:0	C25 H48 N O8 P	521.312	10.718	520.305	No results	Full match	No results					6.50921e+06	3.73496e+06	2.2998e+07	1.03478e+07	4.39975e+06	2.5096e+07	1.20426e+07	2.32242e+06	3.06176e+07	8.01929e+06	1.98896e+07	2.8664e+07	3.89565e+07	1.56569e+07	6.38849e+06	2.92886e+06	3.61812e+07	7.46186e+06	6.50279e+06	5.59221e+06	8.7232e+06
Com_3682_neg	O-Phosphoserine	C3 H8 N O6 P	185.009	1.246	184.001	No results	Full match	Full match	Organic acids and derivatives	Carboxylic acids and derivatives	Amino acids, peptides, and analogues	L-alpha-amino acids	9.89273e+06	9.73126e+06	369183	1.05666e+07	996665	8.38589e+06	345182	167197	409174	345857	384206	289640	359517	4.29461e+06	3.67554e+06	248849	266016	7.70023e+06	6.0492e+06	4.5023e+06	4.02839e+06
Com_3718_neg	LPE 22:3	C27 H50 N O7 P	531.333	10.204	530.326	No results	Full match	No results	Lipids and lipid-like molecules	Glycerophospholipids	Glycerophosphoethanolamines	1-acyl-sn-glycero-3-phosphoethanolamines	4.60868e+06	1.81591e+06	4.42878e+06	1.77577e+06	6.31279e+06	2.63377e+06	1.18373e+07	1.43818e+06	5.98086e+06	1.00476e+07	2.21812e+06	1.20653e+07	7.43098e+06	8.88776e+06	2.4471e+06	3.07402e+06	2.3304e+07	6.70934e+06	2.70361e+06	2.96718e+06	3.45219e+06
Com_3731_neg	PG 20:4_22:6	C48 H75 O10 P	842.509	10.518	841.502	No results	Full match	No results					1.3741e+07	1.1615e+07	1.91762e+07	982229	2.9943e+06	4.92678e+06	5.34923e+06	2.06363e+07	6.98433e+06	6.20599e+06	1.49098e+06	1.01212e+06	4.07179e+06	1.5673e+06	5.20962e+06	1.08143e+07	2.27886e+07	9.12705e+06	1.30614e+07	1.07733e+07	1.3889e+07
Com_3739_neg	PC 14:0_20:4	C42 H76 N O8 P	799.539	10.679	798.531	No results	Invalid mass	No results					1.19511e+07	1.31512e+07	1.81907e+07	1.06147e+07	2.67525e+07	1.29745e+07	1.66413e+07	531773	3.23906e+07	1.76086e+07	1.93148e+07	7.06806e+06	3.32615e+07	3.62821e+07	1.14642e+07	1.77618e+07	2.21542e+07	1.50752e+07	2.16248e+07	1.2964e+07	2.04143e+07
Com_3744_neg	Resolvin E1	C20 H30 O5	350.209	7.034	349.203	Full match	No results	No results	Lipids and lipid-like molecules	Fatty Acyls	Eicosanoids	Hydroxyeicosapentaenoic acids	6.93782e+06	7.35799e+06	2.96181e+07	8.21448e+06	7.69004e+06	1.0185e+07	5.70032e+06	7.72854e+06	2.53136e+07	1.24632e+07	3.08225e+06	1.90071e+07	3.30202e+07	2.23892e+07	4.32212e+06	8.23077e+06	4.24003e+07	3.18633e+06	6.79153e+06	5.88578e+06	5.58804e+06
Com_3756_neg	MGDG 18:2_22:6	C49 H78 O10	872.557	10.786	871.55	No results	Invalid mass	No results					2.01859e+06	1.95006e+06	2.12551e+06	2.3222e+06	4.13541e+06	3.06876e+06	1.6189e+06	1.9245e+06	1.40092e+06	3.34575e+06	966096	1.29422e+06	5.2069e+06	4.68926e+06	3.25423e+07	3.48478e+06	5.16565e+06	3.4194e+06	1.99315e+06	1.83268e+06	2.52262e+06
Com_3769_neg	LPI 18:0	C27 H53 O12 P	600.328	8.908	599.321	No results	Full match	No results	Lipids and lipid-like molecules	Glycerophospholipids	Glycerophosphoinositols	Phosphatidylinositols	1.18133e+07	1.13337e+07	1.40231e+07	8.47469e+06	8.41096e+06	1.43541e+07	1.4279e+07	9.87772e+06	1.4173e+07	1.80738e+07	1.19108e+07	1.30877e+06	1.15703e+07	1.06759e+07	7.09509e+06	9.6864e+06	1.00604e+07	1.18733e+07	1.40213e+07	1.27651e+07	1.27783e+07
Com_3790_neg	PE 18:1_20:5;O	C43 H74 N O9 P	779.509	9.659	778.501	No results	Full match	No results					2.1529e+07	2.34163e+07	1.83711e+07	1.27021e+07	1.68342e+07	1.9753e+07	2.38439e+07	1.60512e+07	1.69766e+07	3.03479e+07	9.45736e+06	2.35596e+07	2.48462e+07	2.88689e+07	1.47404e+07	1.38313e+07	2.78903e+07	2.92174e+07	2.10335e+07	1.97343e+07	1.62137e+07
Com_3814_neg	LPS 20:4	C26 H44 N O9 P	545.274	9.789	544.267	No results	Full match	No results	Lipids and lipid-like molecules	Glycerophospholipids	Glycerophosphoserines	Phosphatidylserines	1.87723e+07	1.28531e+07	2.33598e+07	7.89307e+06	1.37443e+07	1.96845e+07	3.68865e+07	8.99813e+06	4.09975e+07	2.63268e+07	2.82691e+07	3.82276e+07	1.56841e+07	1.75581e+07	1.47756e+07	1.01605e+07	1.64757e+07	1.79769e+07	2.04343e+07	1.98604e+07	1.53906e+07
Com_3830_neg	3-Methylglutaric acid	C6 H10 O4	146.057	4.048	145.05	Invalid mass	Invalid mass	No results	Lipids and lipid-like molecules	Fatty Acyls	Fatty acids and conjugates	Methyl-branched fatty acids	7.60514e+07	2.61265e+07	8.01501e+07	4.31835e+07	2.72888e+07	4.3777e+07	3.51445e+07	4.6907e+07	8.92289e+07	4.20143e+07	1.92161e+08	8.81116e+07	5.52343e+07	6.01067e+07	3.47981e+07	7.9836e+07	9.83225e+07	4.25789e+07	5.30521e+07	6.59683e+07	5.06929e+07
Com_3871_neg	PC 14:0_20:5	C42 H74 N O8 P	797.522	7.034	796.515	No results	Invalid mass	No results					2.50023e+07	1.16446e+07	6.64691e+07	3.60359e+07	2.25581e+07	5.61549e+07	4.89754e+07	3.53221e+07	1.07611e+08	1.96707e+08	2.89785e+08	1.83667e+07	6.96001e+07	1.59713e+08	2.99588e+07	1.20463e+07	5.10044e+07	8.55706e+07	5.97409e+07	3.34957e+07	4.39939e+07
Com_3939_neg	2-Hydroxycaproic acid	C6 H12 O3	132.078	5.677	131.071	Invalid mass	Invalid mass	No results	Lipids and lipid-like molecules	Fatty Acyls	Fatty acids and conjugates	Medium-chain fatty acids	1.50014e+07	1.42789e+07	2.20795e+07	1.24743e+07	1.03535e+07	2.33424e+07	2.19698e+07	1.88725e+07	2.14507e+07	2.35959e+07	1.60041e+07	3.2936e+07	2.34716e+07	2.83071e+07	2.39107e+07	1.44875e+07	3.39527e+07	1.7222e+07	2.26778e+07	2.21757e+07	1.93041e+07
Com_3984_neg	PC 16:0_18:1;3O	C42 H82 N O11 P	853.568	10.246	852.561	No results	Invalid mass	No results					1.06119e+07	9.16663e+06	8.42066e+06	9.02441e+06	1.07317e+07	1.20651e+07	5.9714e+06	6.39317e+06	6.45052e+06	1.21516e+07	5.16501e+06	4.96686e+06	1.09826e+07	1.22598e+07	9.61333e+06	1.43311e+07	7.50327e+07	1.22215e+07	8.49511e+06	7.41659e+06	7.60324e+06
Com_4003_neg	PC 18:0_22:6	C48 H84 N O8 P	879.6	11.862	878.593	No results	Invalid mass	No results					3.73734e+06	2.95268e+06	5.08234e+06	6.05719e+06	4.95578e+06	2.90768e+06	3.66225e+06	1.83324e+06	1.56436e+06	2.11348e+06	1.71572e+07	5.96603e+06	1.01707e+06	4.64767e+06	1.47819e+06	1.86701e+06	5.96768e+06	3.84214e+06	6.30207e+06	7.86728e+06	7.25798e+06
Com_4023_neg	17α-Hydroxypregnenolone	C21 H32 O3	332.235	7.949	331.228	Full match	No results	Full match	Lipids and lipid-like molecules	Steroids and steroid derivatives	Pregnane steroids	Gluco/mineralocorticoids, progestogins and derivatives	1.4518e+07	3.05463e+07	2.66486e+07	1.72483e+07	3.82145e+07	2.20398e+07	7.6957e+06	1.68539e+07	8.85552e+06	1.39348e+07	1.48796e+07	1.45818e+07	3.6816e+07	1.72786e+07	8.19295e+06	2.03885e+07	4.65681e+07	1.57622e+07	1.47726e+07	8.61232e+06	1.38057e+07
Com_4049_neg	PE O-20:5_20:5	C45 H72 N O7 P	769.499	8.335	768.492	No results	Invalid mass	No results					4.44978e+06	3.08396e+06	5.77803e+06	2.66641e+06	2.84286e+06	5.48729e+06	6.29127e+06	1.52048e+07	7.27856e+06	5.56258e+06	1.26244e+07	9.11737e+07	2.04689e+08	4.57989e+08	3.16408e+06	1.45174e+08	3.04654e+08	3.95778e+06	5.03154e+06	4.48527e+06	4.42972e+06
Com_4087_neg	3-Phosphoglyceric acid	C3 H7 O7 P	185.994	4.85	184.987	Invalid mass	No results	No results	Organic oxygen compounds	Organooxygen compounds	Carbohydrates and carbohydrate conjugates	Sugar acids and derivatives	1.37085e+07	4.32106e+06	1.9609e+07	2.12448e+07	3.07893e+06	1.04494e+07	7.9159e+06	2.71287e+06	1.48863e+07	1.01794e+07	1.15879e+07	2.42933e+07	1.85975e+07	2.15897e+07	1.02968e+07	3.76188e+06	2.19394e+07	3.80104e+06	8.6875e+06	8.42876e+06	7.60609e+06
Com_4094_neg	LPG 17:0	C23 H47 O9 P	498.296	10.788	497.289	No results	Full match	No results	Lipids and lipid-like molecules	Glycerophospholipids	Glycerophosphoglycerols	Phosphatidylglycerols	1.84399e+06	1.78138e+06	1.42416e+07	2.12134e+06	2.00271e+07	1.56069e+07	1.67867e+07	1.35086e+07	1.44542e+07	2.45653e+07	1.56437e+07	8.75688e+06	4.75652e+06	1.86506e+07	2.66961e+06	8.74109e+06	2.10886e+07	2.68956e+07	2.92632e+06	4.12365e+06	2.30442e+06
Com_4267_neg	LNAPE 22:6/N-20:5	C47 H72 N O8 P	809.5	11.04	808.493	No results	Full match	No results					1.87055e+06	515432	3.92654e+06	1.42952e+06	2.10697e+06	2.26282e+06	1.60948e+06	914938	3.00121e+06	791753	2.66136e+06	608902	7.51703e+06	4.25823e+07	2.82607e+06	739629	5.44664e+06	1.22563e+06	763184	847216	1.44554e+06
Com_4301_neg	N1-(3-amino-4-chlorophenyl)-2-[2,4-di(tert-pentyl)phenoxy]acetamide	C24 H33 Cl N2 O2	416.228	5.229	415.221	Invalid mass	No results	No results					3.24695e+06	2.09106e+07	6.69012e+06	3.03442e+06	3.05185e+06	9.81056e+06	3.09693e+06	5.55722e+06	3.28967e+06	6.21983e+06	2.61619e+06	5.90537e+06	3.76356e+06	4.97739e+06	3.17383e+06	2.49417e+06	3.15303e+06	7.53051e+06	8.95981e+06	1.69783e+07	1.11116e+07
Com_4304_neg	PC 16:1_18:2	C42 H78 N O8 P	801.555	11.55	800.547	No results	Invalid mass	No results					2.0343e+07	1.42728e+07	2.0401e+07	1.535e+07	1.76682e+07	2.34515e+07	2.80461e+07	2.02492e+07	2.53687e+07	1.64675e+07	1.95601e+07	9.69511e+06	2.39241e+07	3.099e+07	1.5663e+07	1.42007e+07	2.16501e+07	8.46335e+06	2.95253e+07	2.36928e+07	3.38868e+07
Com_4332_neg	Puromycin	C22 H29 N7 O5	471.227	6.285	470.22	Invalid mass	No results	No results	Nucleosides, nucleotides, and analogues	Purine nucleosides	Purine 3'-deoxyribonucleosides	Purine 3'-deoxyribonucleosides	3.11494e+06	3.76518e+06	2.58662e+06	931992	3.10427e+06	6.48225e+06	2.66129e+06	2.51383e+06	3.09765e+06	1.90011e+07	3.90058e+06	4.05604e+06	3.57357e+06	1.05272e+07	5.64458e+06	3.07086e+06	4.53433e+06	536058	3.08665e+06	2.90919e+06	1.68859e+06
Com_4362_neg	PE 18:1_22:5;O	C45 H76 N O9 P	805.526	10.161	804.519	No results	Full match	No results					4.43507e+06	3.83105e+06	3.51928e+06	3.77161e+06	4.48516e+06	5.04243e+06	2.49565e+06	2.67193e+06	2.6959e+06	5.07856e+06	2.15864e+06	2.07582e+06	4.58999e+06	5.12378e+06	4.01774e+06	5.98947e+06	4.46474e+06	3.45055e+07	3.5504e+06	3.09965e+06	3.17766e+06
Com_4406_neg	N-(4-chlorophenethyl)-1-adamantanecarboxamide	C19 H24 Cl N O	317.159	5.254	316.152	Invalid mass	No results	No results					4.82231e+06	2.0662e+07	1.23998e+07	1.02903e+07	6.60895e+06	9.1897e+06	6.07444e+06	1.03215e+07	1.38296e+07	1.91573e+07	6.39092e+06	1.88087e+07	9.52697e+06	1.57513e+07	8.18726e+06	7.89684e+06	8.30464e+06	1.08673e+07	9.51935e+06	1.25845e+07	8.43168e+06
Com_4411_neg	FAHFA 18:1/3:0	C21 H38 O4	354.277	10.858	353.27	No results	Full match	Full match					1.12912e+07	5.75011e+06	1.06277e+07	8.29124e+06	1.77126e+07	1.32711e+07	6.88403e+06	5.41978e+06	8.36021e+06	2.07516e+07	3.60893e+06	8.20724e+06	5.413e+07	2.51231e+07	1.55109e+07	1.41299e+07	2.35976e+07	1.79505e+07	5.89811e+06	4.57936e+06	6.51421e+06
Com_4458_neg	FAHFA 20:2/19:2	C39 H68 O4	600.511	11.006	599.503	No results	Full match	No results					3.23324e+06	2.44704e+06	2.94061e+06	4.07057e+06	2.10744e+06	3.7045e+06	5.65043e+06	1.53217e+07	5.42423e+06	2.24002e+06	849823	2.72172e+06	2.51021e+06	3.59484e+06	3.85731e+06	4.24529e+06	1.25379e+06	1.11361e+06	3.37453e+06	3.09867e+06	5.18802e+06
Com_4512_neg	11(Z)-Eicosenoic acid	C20 H38 O2	356.293	11.735	355.286	Invalid mass	No results	No match	Lipids and lipid-like molecules	Fatty Acyls	Fatty acids and conjugates	Long-chain fatty acids	2.29175e+07	1.38244e+07	2.35453e+07	1.06768e+07	3.55707e+07	2.64624e+07	1.77477e+07	1.01724e+07	1.35351e+07	3.18046e+07	7.02569e+06	2.31927e+07	2.87512e+07	3.60025e+07	2.09422e+07	2.91273e+07	3.20249e+07	4.1952e+07	2.33824e+07	2.23859e+07	1.58779e+07
Com_4555_neg	PG 20:5_22:6	C48 H73 O10 P	840.495	11.033	839.488	No results	Full match	No results					7.32911e+06	2.75627e+06	1.12987e+07	1.08389e+07	2.19638e+07	1.17524e+07	1.45782e+07	6.70014e+06	1.00716e+07	2.05676e+07	729859	2.93063e+06	2.33702e+07	3.41923e+07	1.00581e+07	1.71203e+07	1.51998e+07	1.01363e+07	8.95862e+06	9.06357e+06	1.5313e+07
Com_4678_neg	MGDG O-24:4_16:0	C49 H88 O9	880.673	10.547	879.665	No results	Invalid mass	No results					5.17221e+06	8.93205e+06	9.69572e+06	8.80862e+06	9.75862e+06	1.11623e+07	1.7625e+07	2.22439e+07	1.69381e+07	3.33846e+06	1.14517e+07	9.3918e+06	1.23551e+07	7.33931e+06	7.72803e+06	9.63172e+06	9.9365e+06	6.38014e+06	1.02533e+07	1.23088e+07	1.70614e+07
Com_4680_neg	PG 14:0_20:4	C40 H71 O10 P	696.473	10.135	741.472	No results	Invalid mass	No results					4.35904e+06	3.76538e+06	3.45896e+06	3.70696e+06	4.40828e+06	4.95599e+06	2.8286e+06	2.62613e+06	2.64969e+06	4.99151e+06	2.12164e+06	8.33859e+06	1.10648e+07	5.03595e+06	8.8953e+06	3.12039e+07	4.38821e+06	5.02022e+06	3.48954e+06	3.04652e+06	3.12319e+06
Com_4730_neg	1a,1b-Dihomo prostaglandin F2α	C22 H38 O5	382.272	6.969	381.265	Full match	No results	No results	Lipids and lipid-like molecules	Fatty Acyls	Eicosanoids	Prostaglandins and related compounds	373494	1.31832e+07	1.94543e+07	1.47178e+07	1.37782e+07	1.93636e+07	7.67529e+06	1.38471e+07	8.80571e+06	1.22675e+07	8.10881e+06	1.38329e+07	6.37502e+07	3.45634e+07	1.06067e+07	7.65239e+06	3.39714e+07	1.77876e+07	5.24001e+06	9.8097e+06	9.18378e+06
Com_4733_neg	FAHFA 18:3/16:2	C34 H56 O4	528.416	9.616	527.408	No results	Full match	No results					5.73115e+06	5.5539e+06	6.62259e+06	7.34e+06	1.21384e+07	8.07084e+06	8.27147e+06	9.70098e+06	6.6952e+06	9.10921e+06	3.2146e+06	7.2197e+06	1.49109e+07	1.33085e+07	8.00267e+06	7.1583e+06	1.73878e+07	1.17021e+07	1.84163e+07	1.7637e+07	1.66106e+07
Com_4736_neg	FAHFA 18:1/22:4	C40 H68 O4	612.511	10.994	611.503	No results	Full match	No results					5.05424e+06	3.57853e+06	5.28038e+06	6.86969e+06	1.16079e+07	6.97555e+06	3.01509e+06	4.86687e+06	2.81721e+06	1.07884e+07	732602	2.17489e+06	2.14034e+07	1.75421e+07	1.14167e+07	1.13995e+07	1.05626e+07	8.26522e+06	3.36726e+06	3.73478e+06	6.39571e+06
Com_4764_neg	PEtOH 16:0_18:2	C39 H73 O8 P	700.505	11.041	699.498	No results	Full match	No results					1.10141e+06	1.66293e+06	2.42651e+06	5.4277e+06	5.79077e+06	3.80673e+06	6.97079e+06	3.9415e+06	1.25869e+08	2.16537e+06	637722	696852	2.03486e+07	382905	1.53717e+06	2.02281e+06	1.7564e+06	1.82599e+06	821364	1.09846e+06	938156
Com_4771_neg	LNAPE 20:5/N-20:2	C45 H76 N O8 P	807.543	10.449	806.535	No results	Invalid mass	No results					878753	572020	879688	467152	1.23666e+06	862395	1.16471e+06	997107	4.05708e+06	1.36371e+06	2.31144e+06	675221	3.77429e+06	2.34398e+06	823560	1.30807e+06	1.06512e+06	957823	774384	867572	819901
Com_4778_neg	LPC 28:6	C36 H62 N O7 P	697.418	8.249	696.411	No results	Invalid mass	No results					3.63667e+07	1.79835e+07	4.30494e+07	1.34493e+07	7.7496e+06	4.17552e+07	2.19958e+07	6.97174e+06	9.11077e+07	2.18576e+07	6.873e+07	5.7506e+07	1.17795e+07	1.75848e+07	1.03052e+07	4.92908e+06	9.60605e+06	5.6276e+06	1.54625e+07	1.41062e+07	1.3987e+07
Com_4782_neg	Prostaglandin H2	C20 H32 O5	334.212	8.179	333.205	Invalid mass	No results	No results	Lipids and lipid-like molecules	Fatty Acyls	Eicosanoids	Prostaglandins and related compounds	1.26553e+07	1.23015e+07	1.74689e+07	6.36999e+06	8.08942e+06	2.23221e+07	6.89189e+06	5.68909e+06	8.44344e+06	1.11173e+07	3.8311e+06	7.99267e+06	6.3577e+06	5.63906e+06	4.74891e+06	4.44944e+06	7.04229e+06	4.60695e+06	5.99144e+06	6.09326e+06	5.78121e+06
Com_4799_neg	PG 22:4_22:6	C50 H79 O10 P	870.54	10.822	869.533	No results	Full match	No results					9.03621e+06	2.08441e+06	8.89497e+06	8.05683e+06	5.43791e+06	6.85603e+06	227151	6.14049e+06	1.54406e+07	1.98188e+06	7.14822e+06	1.08983e+07	1.08893e+07	1.59826e+07	1.68066e+07	5.26034e+06	4.8436e+06	4.31752e+06	7.75468e+06	7.64698e+06	1.27054e+07
Com_4821_neg	PE 16:0_20:3	C41 H76 N O8 P	741.531	10.018	740.524	No results	Full match	No results					8.26854e+06	1.6651e+06	8.57735e+06	6.17802e+06	8.8385e+06	1.02126e+07	9.32509e+06	5.98285e+06	9.6621e+06	1.01639e+07	1.54696e+07	1.13883e+07	2.82213e+07	2.12086e+07	1.31973e+07	4.28219e+07	4.39294e+07	6.58018e+06	6.75087e+06	9.60369e+06	5.90179e+06
Com_4903_neg	PC O-18:5_3:0	C29 H50 N O7 P	601.339	8.9	600.331	No results	Invalid mass	No results					9.1656e+06	1.17258e+07	1.41806e+07	8.75343e+06	7.97537e+06	1.3139e+07	1.42473e+07	1.07857e+07	2.26245e+07	1.58057e+07	1.22502e+07	1.77606e+07	1.14843e+07	1.1005e+07	9.72035e+06	1.22219e+07	1.13405e+07	1.4814e+07	1.75589e+07	1.29829e+07	1.32806e+07
Com_4910_neg	MGMG (18:2)	C27 H48 O9	516.331	9.159	561.329	No results	No results	Full match					1.14478e+06	1.1904e+07	6.55469e+06	1.36594e+07	1.33472e+07	1.24661e+07	3.84549e+06	6.49529e+06	1.29065e+06	1.30266e+07	1.12073e+06	1.22566e+06	1.06041e+07	9.19005e+06	1.41596e+07	2.06279e+07	8.91899e+06	1.50043e+07	8.40217e+06	7.84431e+06	6.33989e+06
Com_4966_neg	LNAPE 20:4/N-24:7	C49 H76 N O8 P	837.516	10.092	836.509	No results	Invalid mass	No results					3.05064e+06	1.2262e+06	3.74506e+06	2.38022e+06	1.47758e+06	2.78515e+06	8.49041e+06	2.64946e+06	1.17841e+07	2.10822e+06	3.37596e+06	1.19973e+07	1.59082e+06	3.96782e+06	1.13298e+07	2.5189e+06	1.78507e+06	5.34065e+06	1.17609e+07	9.52973e+06	8.61411e+06
Com_4986_neg	PC 18:1_18:2;2O	C44 H82 N O10 P	861.575	11.542	860.567	No results	Invalid mass	No results					7.46699e+06	729833	9.76005e+06	1.44107e+07	1.48191e+06	9.18484e+06	5.03276e+06	592754	1.06467e+07	6.18998e+06	6.38377e+06	1.09457e+07	2.93037e+07	2.23942e+07	1.12387e+07	1.37188e+06	4.39946e+07	4.29742e+06	3.63173e+06	4.45963e+06	6.31693e+06
Com_5081_neg	2-Hydroxyestradiol	C18 H24 O3	288.173	6.121	287.166	Full match	No results	Full match	Lipids and lipid-like molecules	Steroids and steroid derivatives	Estrane steroids	Estrogens and derivatives	4.67178e+07	1.08308e+07	3.10762e+07	1.94892e+07	1.96095e+07	3.07023e+07	6.9784e+06	4.44024e+06	2.1028e+07	1.23585e+07	2.53214e+07	1.76052e+07	6.54908e+07	2.2005e+07	1.43757e+07	1.63766e+07	4.60271e+07	9.61797e+06	1.36683e+07	1.34249e+07	1.23289e+07
Com_5094_neg	PG O-14:0_19:2	C39 H75 O9 P	718.502	9.141	717.495	No results	Invalid mass	No results					1.21047e+07	1.0093e+07	5.81414e+06	6.86398e+06	1.09876e+07	7.70815e+06	4.84282e+06	8.54359e+06	4.55512e+06	1.34772e+07	2.79006e+06	3.13639e+06	6.32051e+06	7.73959e+06	7.27343e+06	1.54161e+07	1.09857e+07	1.52532e+07	4.13257e+06	3.55492e+06	2.99585e+06
Com_5175_neg	LPE O-18:2	C23 H46 N O6 P	463.306	9.599	462.299	No results	Full match	No results					1.08166e+07	5.08899e+06	7.65973e+06	3.23918e+06	7.61721e+06	5.63905e+06	6.44423e+06	4.10516e+06	1.0522e+07	8.76462e+06	6.9894e+06	9.81599e+06	7.13128e+06	6.11246e+06	4.07563e+06	6.23431e+06	3.5793e+06	6.7288e+06	3.09967e+06	3.29625e+06	2.7066e+06
Com_5203_neg	Prostaglandin K1	C20 H32 O5	334.212	9.732	333.205	Invalid mass	No results	No results	Lipids and lipid-like molecules	Fatty Acyls	Eicosanoids	Prostaglandins and related compounds	7.66543e+06	1.12619e+07	7.26399e+06	7.34565e+06	1.35494e+07	1.30837e+07	5.39739e+06	8.0118e+06	4.54701e+06	1.27434e+07	3.50948e+06	5.14022e+06	1.05714e+07	1.15719e+07	1.18917e+07	1.97075e+07	1.11745e+07	1.52258e+07	9.78539e+06	9.63881e+06	7.01029e+06
Com_5277_neg	PC 18:2_18:4	C44 H76 N O8 P	823.539	8.402	822.532	No results	Invalid mass	No results					5.28396e+07	3.7698e+07	6.91409e+07	3.91422e+07	4.97817e+07	7.94301e+07	5.17799e+07	6.3353e+07	6.46273e+07	8.07857e+07	4.22962e+07	5.08238e+07	3.52355e+07	4.88885e+07	2.39728e+07	3.34278e+07	3.09841e+07	6.23996e+07	9.55755e+07	4.48705e+07	8.63015e+07
Com_5325_neg	5-chloro-N-(4-morpholinophenyl)-1H-indole-2-carboxamide	C19 H18 Cl N3 O2	355.115	5.393	354.108	Invalid mass	No results	No results					4.451e+06	4.78854e+06	3.39869e+06	4.05933e+06	4.04999e+06	6.17832e+06	9.12129e+06	4.25637e+06	7.07589e+06	1.4522e+07	8.14235e+06	625481	4.78848e+06	7.72568e+06	7.96331e+06	1.24626e+07	6.27222e+06	7.5996e+06	1.14016e+07	1.06178e+07	1.02164e+07
Com_5328_neg	PG 18:0_20:4	C44 H79 O10 P	798.541	10.767	797.533	No results	Full match	No results					1.11246e+07	4.28888e+06	1.67638e+07	9.97627e+06	2.48505e+07	1.13707e+07	1.86712e+07	1.4782e+07	2.93204e+07	1.5984e+07	8.8813e+06	6.80419e+06	2.0758e+07	3.33765e+07	1.05892e+07	8.11264e+06	2.15955e+07	3.47697e+06	1.8644e+07	1.15971e+07	1.72358e+07
Com_5347_neg	Prostaglandin D2	C20 H32 O5	352.225	7.094	351.218	Full match	No results	Full match	Lipids and lipid-like molecules	Fatty Acyls	Eicosanoids	Prostaglandins and related compounds	1.41664e+07	5.43623e+06	2.50088e+07	7.55863e+06	7.78605e+06	2.20415e+07	6.41899e+06	7.16468e+06	1.36929e+07	1.13834e+07	1.45671e+07	1.58385e+07	5.1769e+07	2.53782e+07	1.31074e+07	8.7295e+06	4.06194e+07	8.23516e+06	6.55762e+06	8.53865e+06	6.3166e+06
Com_5362_neg	4-(octyloxy)benzoic acid	C15 H22 O3	250.157	6.876	249.15	Full match	No results	No results					7.64808e+06	4.58929e+06	8.17953e+06	6.17299e+06	7.71021e+06	2.10878e+07	4.25884e+06	7.24402e+06	7.90827e+06	1.1638e+07	5.41131e+06	5.61647e+06	1.04634e+07	6.61616e+06	4.33818e+06	5.05056e+06	1.09182e+07	4.56079e+06	9.96172e+06	8.68949e+06	8.07061e+06
Com_5366_neg	Citicoline	C14 H26 N4 O11 P2	488.108	1.368	533.106	No results	No results	Full match	Nucleosides, nucleotides, and analogues	Pyrimidine nucleotides	Pyrimidine ribonucleotides	Pyrimidine ribonucleoside diphosphates	682830	693514	862392	698741	681901	1.0432e+06	979003	534409	916532	1.0088e+06	723338	920564	630458	937128	732163	673276	1.03251e+06	3.03549e+06	1.12787e+06	1.52549e+06	1.16943e+06
Com_5375_neg	2-Methoxyestradiol	C19 H26 O3	320.199	7.305	301.182	Invalid mass	No results	No results	Lipids and lipid-like molecules	Steroids and steroid derivatives	Estrane steroids	Estrogens and derivatives	1.23188e+07	1.08994e+07	1.36543e+07	8.99341e+06	1.70081e+07	1.39624e+07	7.21354e+06	4.01072e+06	2.08175e+07	9.22806e+06	2.01484e+07	1.55731e+07	2.1729e+07	1.17975e+07	4.3962e+06	9.47408e+06	2.94847e+07	4.78147e+06	7.55025e+06	8.05708e+06	5.81477e+06
Com_5423_neg	Pantethine	C22 H42 N4 O8 S2	554.245	11.002	553.238	No results	No results	Full match	Organic acids and derivatives	Carboxylic acids and derivatives	Amino acids, peptides, and analogues	Beta amino acids and derivatives	1.404e+06	1.95701e+06	3.0893e+06	1.8548e+06	1.55489e+06	5.67891e+06	2.2164e+07	1.2726e+07	3.08162e+06	1.29834e+06	9.4095e+06	1.87486e+06	1.292e+06	1.53616e+06	2.68276e+06	1.11258e+06	1.05313e+06	1.09485e+06	2.77442e+06	2.97984e+06	5.12558e+06
Com_5509_neg	PEtOH 18:1_18:3	C41 H73 O8 P	724.505	10.531	723.497	No results	Full match	No results					396842	1.60241e+06	690106	509294	1.18606e+06	912151	569383	1.32894e+07	3.8064e+06	584959	1.47424e+06	873945	499376	671540	408943	674645	611970	412173	449320	405463	489049
Com_5535_neg	LNAPE 18:2/N-2:0	C25 H46 N O8 P	519.297	9.692	518.29	No results	Full match	No results					6.30078e+06	2.76927e+06	1.09874e+07	2.76826e+06	4.49725e+06	1.03454e+07	6.95335e+06	1.47134e+06	2.06946e+07	3.5603e+06	2.19473e+07	2.16051e+07	1.47167e+07	5.25879e+06	1.40817e+06	1.38444e+06	1.07692e+07	4.35914e+06	2.33623e+06	3.37619e+06	3.56971e+06
Com_5571_neg	PG 18:1_22:6	C46 H77 O10 P	820.52	11.618	819.513	No results	Invalid mass	No results					1.45153e+06	1.01752e+06	1.53559e+06	1.29967e+06	1.31522e+06	1.57707e+06	2.19838e+06	3.05097e+06	2.39114e+06	5.42202e+06	1.53989e+06	1.9273e+06	1.75521e+06	2.13281e+06	6.01086e+07	1.50371e+06	1.99806e+06	1.5574e+06	2.04415e+06	1.76169e+06	2.87207e+06
Com_5596_neg	LPC 20:1	C28 H56 N O7 P	595.386	10.354	594.379	No results	Invalid mass	No results	Lipids and lipid-like molecules	Glycerophospholipids	Glycerophosphocholines	Phosphocholines	7.95659e+06	3.44473e+06	1.63923e+07	5.11703e+06	6.04125e+06	6.63612e+06	3.72092e+06	3.90351e+06	1.71763e+07	1.09819e+07	8.83379e+06	2.05848e+07	1.14472e+07	9.04653e+06	5.38973e+06	3.5554e+06	1.49405e+07	6.59563e+06	6.93048e+06	9.91198e+06	9.30731e+06
Com_5633_neg	FAHFA 18:3/3:0	C21 H34 O4	350.246	9.752	349.239	No results	Full match	Full match					1.08923e+07	8.19436e+06	9.01692e+06	7.49695e+06	1.18242e+07	1.57812e+07	6.11953e+06	5.79519e+06	7.25856e+06	1.73058e+07	3.89368e+06	6.6448e+06	1.68629e+07	1.70119e+07	1.05084e+07	1.8876e+07	1.13501e+07	1.70353e+07	6.67635e+06	7.41695e+06	4.79873e+06
Com_5665_neg	LNAPE 20:5/N-24:7	C49 H74 N O8 P	835.5	10.289	834.493	No results	Invalid mass	No results					2.19226e+06	784443	2.71721e+06	1.75949e+06	778058	2.98975e+06	5.80353e+06	2.50814e+06	6.67364e+06	729809	3.98304e+06	4.94673e+06	737807	829528	2.71792e+06	2.56671e+06	618705	1.05051e+06	2.44067e+06	3.41402e+06	3.29585e+06
Com_5709_neg	Lactitol	C12 H24 O11	344.132	1.355	343.124	No results	No results	Full match	Lipids and lipid-like molecules	Fatty Acyls	Fatty acyl glycosides	Fatty acyl glycosides of mono- and disaccharides	1.27107e+06	2.96724e+06	5.10362e+06	4.65953e+06	2.4171e+06	4.20115e+06	1.22777e+06	1.00853e+06	3.90933e+06	1.80099e+06	1.0013e+06	2.25262e+06	9.63325e+06	2.94016e+06	7.42452e+06	8.12896e+06	1.50188e+06	928168	1.47583e+06	1.24357e+06	1.30464e+06
Com_5754_neg	LPS 20:1	C26 H50 N O9 P	551.323	10.822	550.316	No results	Full match	No results	Lipids and lipid-like molecules	Glycerophospholipids	Glycerophosphoserines	Phosphatidylserines	5.94391e+06	2.93079e+06	1.08086e+07	2.57918e+06	1.13389e+07	4.78763e+06	3.58435e+07	2.48292e+06	4.89405e+06	8.49996e+06	6.66505e+06	1.71009e+07	2.25242e+07	7.74185e+06	7.07694e+06	3.90086e+06	1.59829e+07	5.25945e+06	5.48214e+06	4.54287e+06	8.68119e+06
Com_5772_neg	LNAPE 18:2/N-20:5	C43 H72 N O8 P	761.501	9.008	760.494	No results	Full match	No results					4.34797e+06	3.32233e+06	5.51073e+06	2.89764e+07	4.39536e+06	2.03108e+07	5.32764e+06	3.43825e+06	1.49034e+07	1.64667e+07	2.71462e+07	2.54545e+07	4.21442e+06	4.6873e+07	7.01322e+07	4.00056e+06	4.50276e+06	5.04774e+06	5.84643e+06	5.08793e+06	4.63689e+06
Com_5873_neg	FAHFA 20:4/16:2	C36 H58 O4	554.432	9.801	553.425	No results	Full match	No results					5.14355e+06	6.56514e+06	2.96081e+06	3.39634e+06	9.19091e+06	5.98754e+06	1.55849e+06	4.67377e+06	1.23845e+06	6.76708e+06	539810	1.47432e+06	8.56776e+06	7.58943e+06	5.8609e+06	1.08989e+07	8.39869e+06	1.10597e+07	3.06405e+06	3.84888e+06	2.89247e+06
Com_5927_neg	Benzyl cinnamate	C16 H14 O2	238.099	4.532	237.091	Full match	Invalid mass	No results	Phenylpropanoids and polyketides	Cinnamic acids and derivatives	Cinnamic acid esters	Cinnamic acid esters	7.15572e+06	2.79424e+07	2.90929e+07	9.83983e+06	1.09754e+07	2.15461e+07	1.32e+07	1.4435e+07	1.92756e+07	2.28783e+07	6.37533e+06	3.60361e+07	2.03281e+07	2.00026e+07	1.26225e+07	1.40866e+07	1.66438e+07	2.05771e+07	2.82432e+07	2.69307e+07	2.64603e+07
Com_5942_neg	LPG 22:6	C28 H45 O9 P	556.281	10.115	555.274	No results	Full match	No results	Lipids and lipid-like molecules	Glycerophospholipids	Glycerophosphoglycerols	Phosphatidylglycerols	9.62056e+06	4.28021e+07	3.14673e+07	2.14888e+07	2.16354e+07	4.99779e+07	2.85936e+07	2.63625e+07	1.20663e+07	3.0907e+07	2.23436e+07	9.99964e+06	7.36027e+06	1.37245e+07	5.72263e+06	4.42931e+06	2.12467e+07	4.61779e+07	1.88681e+07	2.55639e+07	1.75305e+07
Com_6057_neg	Geranylgeranyl pyrophosphate	C20 H36 O7 P2	450.188	4.866	449.18	Invalid mass	No results	No results	Lipids and lipid-like molecules	Prenol lipids	Diterpenoids	Acyclic diterpenoids	54713.8	92793	76694.6	55917.7	49470.8	84920.1	64866.4	47067.4	83169	100681	76254.3	79702.9	77377.9	91745.2	68041	69597.8	87647	83011.9	155263	97435.8	116897
Com_6062_neg	Butylparaben	C11 H14 O3	194.091	6.357	193.084	Invalid mass	No results	No results	Benzenoids	Benzene and substituted derivatives	Benzoic acids and derivatives	p-Hydroxybenzoic acid alkyl esters	1.234e+07	5.53736e+06	1.11468e+07	5.63718e+06	6.41543e+06	1.28655e+07	5.36864e+06	2.19893e+06	7.98362e+06	1.02446e+07	8.62192e+06	9.11725e+06	1.21721e+07	1.16654e+07	1.58937e+07	6.80837e+06	1.35025e+07	7.77704e+06	9.12619e+06	9.1905e+06	7.73677e+06
Com_6095_neg	Cannabidiolic acid	C22 H30 O4	358.215	7.368	357.208	Full match	No results	No results	Benzenoids	Benzene and substituted derivatives	Benzoic acids and derivatives	Hydroxybenzoic acid derivatives	7.07001e+06	2.05638e+07	3.22902e+07	2.42523e+07	2.42591e+07	3.00958e+07	2.25511e+07	8.77257e+06	5.62879e+07	2.50825e+07	3.22763e+07	4.54318e+07	4.62273e+07	2.42241e+07	1.58864e+07	2.41626e+07	4.32067e+07	1.46157e+07	1.12025e+07	1.67467e+07	1.11904e+07
Com_6126_neg	PG 16:0_20:5	C42 H73 O10 P	768.495	6.448	767.487	No results	Full match	No results					1.90806e+07	1.75226e+07	1.88491e+07	1.92028e+07	1.65637e+07	1.57107e+07	2.22467e+07	1.71682e+07	1.71317e+07	8.76151e+06	1.66019e+07	1.76373e+07	1.17396e+07	1.33219e+07	2.18233e+07	4.37731e+07	1.23441e+07	1.70357e+07	2.69355e+07	2.42712e+07	2.53375e+07
Com_6149_neg	LPC 19:1	C27 H54 N O7 P	581.37	10.138	580.363	No results	Invalid mass	No results	Lipids and lipid-like molecules	Glycerophospholipids	Glycerophosphocholines	Phosphocholines	6.02791e+06	3.36687e+06	1.11916e+07	3.31463e+06	3.94172e+06	5.3853e+06	1.53776e+07	2.7897e+06	1.86225e+07	7.61956e+06	8.73994e+06	1.79529e+07	1.29488e+07	7.90956e+06	3.53094e+06	5.26377e+06	1.66388e+07	5.13481e+06	8.36368e+06	8.31679e+06	8.70602e+06
Com_6168_neg	LNAPE 22:6/N-24:7	C51 H76 N O8 P	861.516	10.624	860.509	No results	Invalid mass	No results					3.24875e+06	1.09242e+06	3.08326e+06	3.9979e+06	1.42911e+06	1.45614e+06	7.42728e+06	3.93328e+06	8.8221e+06	305270	2.7211e+06	4.18933e+06	541943	1.24138e+06	5.31683e+06	4.1174e+06	318198	950316	3.15777e+06	2.17202e+06	2.84123e+06
Com_6354_neg	15-Deoxy-δ12,14 -Prostaglandin J2	C20 H28 O3	338.186	7.592	337.179	Invalid mass	No results	No results	Lipids and lipid-like molecules	Fatty Acyls	Eicosanoids	Prostaglandins and related compounds	1.20585e+07	1.36521e+07	4.6083e+06	5.41921e+06	1.37875e+07	4.65138e+06	4.03625e+06	5.28046e+06	1.43638e+07	5.5979e+06	1.72951e+07	1.2639e+07	1.98425e+06	7.0489e+06	7.89172e+06	1.32481e+07	1.17252e+07	5.27457e+06	5.39184e+06	4.97509e+06	4.79738e+06
Com_6407_neg	6-Deoxy-D-glucose	C6 H12 O5	164.068	1.466	163.06	No results	No results	Full match	Organic oxygen compounds	Organooxygen compounds	Carbohydrates and carbohydrate conjugates	Hexoses	674409	710944	780322	722164	613790	794923	794489	557477	692169	934020	706883	711112	305213	910819	757181	674329	1.91795e+06	606017	1.10303e+06	957495	948549
Com_6489_neg	4-Methylcatechol	C7 H8 O2	124.052	4.822	123.044	Invalid mass	Invalid mass	No results	Benzenoids	Phenols	Benzenediols	Catechols	3.41338e+06	2.39755e+06	4.50867e+06	3.17388e+06	2.59584e+06	4.55883e+06	2.94676e+06	2.19576e+06	5.24636e+06	3.01983e+06	4.64936e+06	4.49019e+06	5.59897e+06	4.50586e+06	3.07526e+06	2.40662e+06	5.94655e+06	2.77398e+06	4.42243e+06	6.50365e+06	4.20182e+06
Com_6514_neg	PEtOH 14:0_18:2	C37 H69 O8 P	672.473	10.752	671.465	No results	Full match	No results					696540	619565	710231	622294	1.42697e+06	904976	520731	664073	427435	920474	245338	335175	1.69764e+06	1.61809e+06	978044	1.3641e+07	1.78247e+06	1.17991e+06	577466	535182	751921
Com_6524_neg	nor-6β-Oxycodol	C17 H21 N O4	303.144	4.879	302.136	Invalid mass	No results	No results	Benzenoids	Phenanthrenes and derivatives	Not available	Phenanthrenes and derivatives	3.42553e+06	1.27873e+07	3.46406e+06	2.4381e+06	3.75277e+06	3.70295e+06	3.90357e+06	7.43919e+06	6.77549e+06	7.4171e+06	4.07716e+06	9.19506e+06	5.22398e+06	1.05437e+07	5.7572e+06	6.48855e+06	4.75647e+06	9.30507e+06	5.17584e+06	7.79265e+06	7.02743e+06
Com_6550_neg	PEtOH 18:2_20:3	C43 H75 O8 P	750.52	10.149	749.513	No results	Full match	No results					2.62218e+06	2.26506e+06	2.08074e+06	2.22992e+06	2.6518e+06	2.98128e+06	1.47553e+06	1.96863e+06	2.10284e+07	3.00264e+06	1.2819e+06	2.37631e+06	6.70878e+06	3.02937e+06	9.03255e+06	3.54121e+06	2.63973e+06	3.01991e+06	2.09913e+06	2.43805e+06	1.87875e+06
Com_6553_neg	PMeOH 16:0_20:4	C40 H71 O8 P	710.487	10.173	709.48	No results	Full match	No results					3.92261e+06	3.38839e+06	3.11265e+06	3.33582e+06	3.96692e+06	4.4598e+06	2.20729e+06	2.3632e+06	2.3844e+06	4.49175e+06	1.90922e+06	1.83597e+06	4.05964e+06	4.53175e+06	3.55351e+06	5.29742e+06	2.83043e+07	2.19826e+07	3.14017e+06	2.7415e+06	2.81049e+06
Com_6560_neg	trans-Petroselinic acid	C18 H34 O2	328.262	7.606	327.254	Invalid mass	No results	No results	Lipids and lipid-like molecules	Fatty Acyls	Fatty acids and conjugates	Long-chain fatty acids	1.10323e+07	6.50355e+06	1.39878e+07	1.00659e+07	1.57042e+07	1.40719e+07	5.14807e+06	3.36492e+06	7.51332e+06	1.23396e+07	4.36259e+06	8.59883e+06	3.75944e+07	1.4318e+07	6.36182e+06	7.58255e+06	2.54669e+07	1.05098e+07	6.34467e+06	8.70377e+06	6.28941e+06
Com_6616_neg	Dehydroascorbic acid	C6 H6 O6	174.016	1.582	173.009	No results	Full match	Full match	Organoheterocyclic compounds	Lactones	Gamma butyrolactones	Gamma butyrolactones	1.34263e+07	1.79477e+07	1.55364e+07	1.57908e+06	1.96456e+07	1.4698e+07	1.33866e+07	2.47438e+07	1.18395e+07	2.41527e+07	1.57666e+07	1.67511e+07	8.75575e+06	1.71305e+07	1.51876e+07	1.98467e+07	7.48357e+06	2.70949e+07	2.53585e+07	2.4644e+07	2.07192e+07
Com_6624_neg	5-(3-chloro-4-methylanilino)-1-methyl-1H-pyrazol-3-ol	C11 H12 Cl N3 O	237.067	4.909	236.06	Full match	No results	No results					1.05504e+07	6.39421e+06	1.86277e+07	1.44766e+07	5.24742e+06	2.62255e+07	8.98915e+06	3.19599e+06	1.06621e+07	6.17518e+06	1.34857e+07	1.0453e+07	2.19429e+07	1.53395e+07	6.99938e+06	3.2255e+06	2.05824e+07	3.52025e+06	6.46909e+06	6.7201e+06	5.98451e+06
Com_6628_neg	D-Xylitol	C5 H12 O5	152.068	1.362	151.06	No results	Full match	Full match	Organic oxygen compounds	Organooxygen compounds	Carbohydrates and carbohydrate conjugates	Sugar alcohols	6.19067e+06	6.04968e+06	9.62799e+06	1.33491e+06	1.36168e+06	5.60118e+06	7.02047e+06	7.46197e+06	1.49612e+07	1.91061e+06	1.13655e+07	2.11891e+07	2.21551e+07	1.21411e+07	4.6897e+06	8.83492e+06	3.85716e+06	3.33651e+06	5.90119e+06	7.69165e+06	8.93698e+06
Com_6657_neg	1-acetyl-N-(6-chloro-1,3-benzothiazol-2-yl)-4-piperidinecarboxamide	C15 H16 Cl N3 O2 S	337.068	2.352	336.061	Invalid mass	No results	No results					524220	1.69794e+06	524048	764370	1.38624e+06	3.07154e+06	1.99733e+06	890813	2.44282e+06	1.70741e+06	5.05088e+06	842039	552731	1.01371e+06	1.72596e+06	509461	4.77761e+06	8.04626e+06	1.22934e+07	1.1764e+07	1.1237e+07
Com_6718_neg	Prostaglandin A3	C20 H28 O4	314.188	6.28	313.181	Invalid mass	No results	No match	Lipids and lipid-like molecules	Fatty Acyls	Eicosanoids	Prostaglandins and related compounds	3.06489e+07	2.91543e+07	3.63814e+07	3.48565e+07	1.71127e+07	3.33725e+07	8.18731e+06	5.61535e+06	2.68048e+07	8.90085e+06	3.84188e+07	3.212e+07	6.35831e+07	2.45585e+07	1.37116e+07	1.24097e+07	4.23851e+07	1.43272e+07	1.35031e+07	1.4134e+07	1.21948e+07
Com_6725_neg	LNAPE 18:1/N-24:7	C47 H78 N O8 P	815.533	10.659	814.526	No results	Invalid mass	No results					5.4725e+06	2.29265e+06	8.00197e+06	5.59503e+06	2.95612e+06	4.06462e+06	9.95952e+06	4.74932e+06	1.7412e+07	1.50804e+06	7.27441e+06	8.34874e+06	8.36817e+06	8.83595e+06	1.19164e+07	4.98893e+06	5.92223e+06	6.71393e+06	4.70952e+06	7.23581e+06	8.87635e+06
Com_6730_neg	Cer 25:1;2O/12:1;O(FA 18:0)	C55 H105 N O5	859.8	11.461	858.792	No results	Full match	No results					1.41814e+06	1.2101e+06	2.5074e+06	2.67022e+06	799126	3.64825e+06	5.42389e+06	1.2795e+07	4.94984e+06	6.9271e+06	1.78739e+06	9.72121e+06	785532	9.01993e+06	9.45325e+06	492926	801124	1.02227e+06	1.98378e+06	1.11142e+06	2.01466e+06
Com_6859_neg	PC 16:0_18:1	C42 H82 N O8 P	805.584	10.516	804.577	No results	Invalid mass	No results					2.55799e+06	1.66511e+06	2.56072e+06	1.35985e+06	3.59984e+06	2.51038e+06	2.59096e+06	2.28785e+07	2.54271e+06	3.96968e+06	1.8775e+06	2.58008e+06	2.38178e+06	3.99534e+06	2.39733e+06	3.80771e+06	3.10049e+06	2.92995e+06	2.04462e+06	1.92066e+06	2.2254e+06
Com_7005_neg	LPI 17:1	C26 H49 O12 P	584.298	9.572	583.291	No results	Full match	No results	Lipids and lipid-like molecules	Glycerophospholipids	Glycerophosphoinositols	Phosphatidylinositols	4.57957e+06	5.05562e+06	9.13718e+06	1.71961e+06	3.085e+06	6.61919e+06	2.59986e+06	2.70836e+06	3.60134e+06	2.61698e+06	4.44347e+06	1.56038e+06	4.71627e+06	4.34475e+06	2.28513e+06	3.83874e+06	3.02958e+06	2.94606e+06	6.35182e+06	6.86118e+06	5.60897e+06
Com_7011_neg	LPC 8:0	C16 H34 N O7 P	429.213	6.196	428.206	No results	Invalid mass	No results	Lipids and lipid-like molecules	Glycerophospholipids	Glycerophosphocholines	Phosphocholines	1.97855e+06	861042	4.77745e+06	1.71805e+06	169143	9.6504e+06	1.37902e+06	143532	2.86458e+06	3.47668e+06	4.11318e+06	2.50548e+06	4.65788e+06	3.61763e+06	2.43766e+06	388537	4.65419e+06	722235	1.49947e+06	1.70735e+06	1.40644e+06
Com_7026_neg	PMeOH 18:2_20:3	C42 H73 O8 P	736.506	11.366	735.499	No results	Full match	No results					1.88589e+07	1.33362e+07	2.88435e+07	807120	2.91324e+07	1.32952e+07	1.953e+07	1.98612e+07	4.75761e+07	4.0534e+07	5.10766e+07	5.21615e+06	4.92059e+07	8.79587e+07	8.17809e+06	7.32612e+06	1.22576e+07	7.11294e+06	2.72807e+07	2.88882e+07	1.8954e+07
Com_7038_neg	D-ribose 5-phosphate	C5 H11 O8 P	248.03	1.361	247.022	Invalid mass	No results	No results	Organic oxygen compounds	Organooxygen compounds	Carbohydrates and carbohydrate conjugates	Pentose phosphates	752793	581598	684687	772566	594469	711931	670342	363263	1.69062e+06	1.54446e+06	980302	2.02254e+06	771064	1.08968e+06	689235	1.09225e+06	794919	1.32119e+06	1.08837e+06	673343	931967
Com_7059_neg	LNAPE 20:5/N-20:5	C45 H70 N O8 P	783.483	10.151	782.477	No results	Full match	No results					2.37471e+06	2.0513e+06	6.67679e+06	3.04613e+06	2.40153e+06	2.69992e+06	1.33627e+06	1.43066e+06	3.17325e+06	1.34039e+07	3.63243e+06	1.11148e+06	7.01628e+06	2.74348e+06	2.15126e+06	3.207e+06	2.3906e+06	2.73491e+06	1.90103e+06	1.65968e+06	1.70144e+06
Com_7119_neg	PC 20:4_20:5	C48 H78 N O8 P	873.554	9.207	872.546	No results	Invalid mass	No results					3.76493e+06	2.80804e+06	4.12425e+06	2.35066e+06	2.85527e+06	4.55364e+06	4.45557e+06	2.61239e+06	5.26661e+06	4.93013e+06	4.24458e+06	4.54127e+06	3.36506e+06	3.78019e+06	2.7e+06	3.16239e+06	4.22976e+06	4.41157e+06	4.51183e+06	4.11515e+06	3.5249e+06
Com_7139_neg	N-benzyl-N-isopropyl-N'-[4-(trifluoromethoxy)phenyl]urea	C18 H19 F3 N2 O2	352.141	5.012	351.133	Full match	No results	No results					3.74763e+06	6.06622e+06	6.48254e+06	4.33645e+06	5.12785e+06	6.66273e+06	7.95295e+06	6.42031e+06	7.96264e+06	8.60491e+06	5.19888e+06	8.30394e+06	8.49468e+06	8.97922e+06	7.71159e+06	6.84968e+06	6.18268e+06	5.84882e+06	1.20497e+07	1.05872e+07	9.04478e+06
Com_7147_neg	FAHFA 20:3/3:0	C23 H38 O4	378.277	10.563	377.27	No results	Full match	Full match					2.2381e+06	1.63076e+06	4.73173e+06	1.58934e+06	7.56908e+06	4.56122e+06	6.83123e+06	5.74141e+06	3.84144e+06	8.66378e+06	1.4077e+06	5.23985e+06	8.0998e+06	8.57376e+06	4.52527e+06	8.30433e+06	6.83807e+06	7.2189e+06	1.94003e+06	2.71924e+06	2.13274e+06
Com_7150_neg	2-[2-(4-benzhydrylpiperazino)-2-oxoethoxy]acetic acid	C21 H24 N2 O4	368.169	5.379	367.162	Invalid mass	No results	No results					204649	490576	249923	877275	263290	267802	2.84662e+06	1.51973e+06	734921	271346	738773	906986	283281	245155	248231	164409	257899	176032	2.12718e+06	2.08322e+06	2.20585e+06
Com_7209_neg	10-Hydroxydecanoic acid	C10 H20 O3	188.141	9.817	375.276	No results	No results	Full match	Organic acids and derivatives	Hydroxy acids and derivatives	Medium-chain hydroxy acids and derivatives	Medium-chain hydroxy acids and derivatives	4.56764e+07	4.71225e+07	3.20782e+07	4.2159e+07	6.64458e+07	6.47143e+07	2.59338e+07	4.41891e+07	1.92372e+07	4.3395e+07	1.09119e+07	1.58999e+07	4.43704e+07	3.93122e+07	3.68795e+07	6.65807e+07	4.20879e+07	5.58909e+07	2.83417e+07	2.79482e+07	2.47508e+07
Com_7228_neg	PMeOH 16:1_18:2	C38 H69 O8 P	684.474	10.762	683.466	No results	Full match	No results					2.06542e+06	1.9953e+06	2.17482e+06	2.37607e+06	4.23135e+06	3.13996e+06	1.65646e+06	1.96915e+06	1.43343e+06	3.42337e+06	988510	1.32425e+06	5.3277e+06	4.79806e+06	2.99019e+06	1.93512e+07	5.2855e+06	3.49873e+06	2.0394e+06	1.8752e+06	2.58114e+06
Com_7248_neg	Androsterone glucuronide	C25 H38 O8	466.251	8.533	465.244	Invalid mass	No results	No results	Lipids and lipid-like molecules	Steroids and steroid derivatives	Steroidal glycosides	Steroid glucuronide conjugates	2.64011e+06	1.044e+07	6.24131e+06	1.13477e+06	1.64873e+06	5.79729e+06	3.30768e+06	1.1265e+07	7.61961e+06	3.48756e+06	8.03538e+06	5.28125e+06	1.98631e+06	2.27461e+06	2.50885e+06	3.50669e+06	706598	2.08815e+06	1.8493e+06	2.15191e+06	2.02806e+06
Com_7254_neg	PA 4:0_22:6	C29 H45 O8 P	552.287	9.576	551.279	No results	Full match	No results					2.35671e+06	2.7865e+06	5.3671e+06	1.50754e+06	2.18591e+06	2.71523e+06	1.78345e+06	2.2614e+06	2.45158e+06	2.34641e+06	1.96897e+07	5.3446e+06	2.08099e+06	2.43541e+06	2.04887e+06	3.23914e+06	2.83439e+06	2.64147e+06	2.05317e+06	1.93082e+06	1.93815e+06
Com_7259_neg	PG 14:0_18:2	C38 H71 O10 P	718.479	10.795	717.471	No results	Full match	No results					743033	626139	923038	928106	1.37781e+06	1.29582e+06	677652	780296	640714	1.36805e+06	392931	1.05918e+06	1.89233e+07	1.62662e+06	1.33656e+06	9.21896e+06	1.52254e+06	1.14116e+06	911572	683373	1.06575e+06
Com_7272_neg	Adenosine diphosphate ribose	C15 H23 N5 O14 P2	559.073	1.46	558.065	Full match	No results	Full match	Nucleosides, nucleotides, and analogues	Purine nucleotides	Purine nucleotide sugars	Purine nucleotide sugars	8.64257e+06	3.31674e+06	7.0062e+06	1.49327e+06	1.22059e+06	7.472e+06	1.56172e+06	3.56634e+06	7.66874e+06	8.36429e+06	7.04533e+06	1.36625e+07	8.3859e+06	4.9169e+06	2.92983e+06	5.19066e+06	3.8393e+06	5.92525e+06	5.1447e+06	7.50945e+06	6.70294e+06
Com_7295_neg	L-(-)-3-Phenyllactic acid	C9 H10 O3	120.057	5.681	119.049	Invalid mass	Invalid mass	No results	Phenylpropanoids and polyketides	Phenylpropanoic acids	Not available	Phenylpropanoic acids	1.37445e+06	5.07418e+06	9.69812e+06	6.58226e+06	5.06015e+06	9.02033e+06	5.5942e+06	2.84615e+06	1.05239e+07	6.09328e+06	1.08731e+07	8.89741e+06	1.245e+07	7.55091e+06	5.09778e+06	3.83148e+06	2.91629e+07	5.11969e+06	3.6591e+06	4.96487e+06	4.16089e+06
Com_7353_neg	PG 17:1_20:4	C43 H75 O10 P	782.511	10.794	781.503	No results	Full match	No results					1.60694e+06	1.62832e+06	1.77483e+06	1.93906e+06	3.07494e+06	2.56245e+06	1.3518e+06	1.48385e+06	1.16979e+06	2.79374e+06	806703	1.08069e+06	4.34782e+06	3.91559e+06	2.44023e+06	1.15581e+07	4.31339e+06	2.76905e+06	1.66431e+06	1.53031e+06	2.10642e+06
Com_7423_neg	LPI 20:2	C29 H53 O12 P	624.328	10.378	623.321	No results	Full match	No results	Lipids and lipid-like molecules	Glycerophospholipids	Glycerophosphoinositols	Phosphatidylinositols	7.89787e+06	4.17794e+06	8.3164e+06	5.68669e+06	6.25822e+06	6.39583e+06	1.07877e+07	5.10884e+06	1.26085e+07	9.73626e+06	3.89084e+06	8.08709e+06	4.83442e+06	1.26384e+07	3.41483e+06	3.76679e+06	8.61579e+06	4.36851e+06	6.76618e+06	5.0403e+06	5.63436e+06
Com_7441_neg	LPS 18:3	C24 H42 N O9 P	519.26	8.573	518.252	No results	Full match	No results	Lipids and lipid-like molecules	Glycerophospholipids	Glycerophosphoserines	Phosphatidylserines	1.07901e+07	8.81615e+06	1.11e+07	6.25882e+06	1.30325e+07	1.3794e+07	1.33192e+07	6.93695e+06	1.8764e+07	1.91761e+07	1.43929e+07	1.6234e+07	8.22295e+06	7.91736e+06	4.46824e+06	6.59072e+06	8.59702e+06	1.37781e+07	7.21675e+06	9.51087e+06	7.11454e+06
Com_7501_neg	Dithranol	C14 H10 O3	226.062	1.364	225.055	No results	No results	Full match	Benzenoids	Anthracenes	Not available	Anthracenes	3.66122e+06	6.24843e+06	8.09126e+06	1.63806e+06	3.49911e+06	5.94617e+06	4.67745e+06	5.42891e+06	6.08012e+06	4.24908e+06	3.78521e+06	5.68108e+06	8.81173e+06	7.45891e+06	3.1921e+06	6.62529e+06	3.90993e+06	5.26647e+06	9.03618e+06	7.43413e+06	8.30978e+06
Com_7502_neg	PMeOH 18:1_22:6	C44 H73 O8 P	760.505	11.02	759.497	No results	Full match	No results					357730	144406	335400	184048	842266	402876	454281	223730	215970	703296	140157	194349	699861	832123	499262	602673	718880	1.04122e+07	266773	283542	304707
Com_7522_neg	PG 18:2_18:2	C42 H75 O10 P	770.512	11.463	769.504	No results	Full match	No results					1.7834e+07	1.06878e+07	1.50893e+07	1.80484e+07	1.72492e+07	1.10514e+07	1.73786e+07	5.91112e+07	5.68816e+06	4.52435e+07	4.31587e+07	1.9335e+07	2.62569e+07	1.54931e+07	1.02332e+06	1.44569e+06	7.87173e+06	7.69716e+06	3.33837e+07	2.80261e+07	1.59218e+07
Com_7639_neg	DL-4-Hydroxyphenyllactic acid	C9 H10 O4	182.055	5.462	181.048	Invalid mass	No results	No results	Phenylpropanoids and polyketides	Phenylpropanoic acids	Not available	Phenylpropanoic acids	4.73392e+06	2.75737e+06	5.81539e+06	3.56138e+06	4.05011e+06	7.64539e+06	5.0692e+06	4.16896e+06	5.39471e+06	6.9645e+06	5.71692e+06	4.12664e+06	7.52184e+06	8.4576e+06	6.57885e+06	4.29911e+06	6.57218e+06	4.99491e+06	6.27691e+06	5.74822e+06	5.81462e+06
Com_7661_neg	LPG 11:0	C17 H35 O9 P	414.202	7.181	413.195	No results	Full match	No results	Lipids and lipid-like molecules	Glycerophospholipids	Glycerophosphoglycerols	Phosphatidylglycerols	952362	1.17686e+06	4.89642e+06	1.35906e+06	1.13962e+06	1.13554e+07	717957	2.126e+06	4.83657e+06	1.58817e+06	1.32503e+07	6.31278e+06	2.16757e+06	2.55539e+06	858399	599404	623101	1.7061e+06	955252	1.06236e+06	1.00216e+06
Com_7683_neg	PG 18:1_22:5	C46 H79 O10 P	822.542	9.96	821.534	No results	Full match	No results					8.17165e+06	1.50255e+06	1.25042e+07	1.08519e+06	1.11086e+07	1.14788e+07	9.21582e+06	2.49927e+06	9.54888e+06	1.00448e+07	9.06983e+06	1.157e+07	6.09381e+06	1.11135e+07	5.18969e+06	6.53521e+06	1.10337e+07	6.93521e+06	6.67176e+06	1.08783e+07	5.61278e+06
Com_7685_neg	PC 18:3_22:6	C48 H78 N O8 P	873.56	9.62	872.552	No results	Invalid mass	No results					860141	1.08464e+06	676547	602077	1.05038e+06	1.04956e+06	563582	823371	714320	1.00006e+06	684836	649994	908533	912178	673557	1.21338e+06	923042	977119	681268	607133	568711
Com_7811_neg	MGDG O-16:3_20:5	C45 H72 O9	816.533	10.744	815.526	No results	Invalid mass	No results					1.66912e+06	1.31363e+06	1.64439e+06	1.45958e+06	2.08334e+06	2.00391e+06	2.20026e+06	2.77222e+06	1.68569e+06	2.25383e+06	1.86633e+06	1.72917e+06	3.50757e+06	3.15887e+06	1.94825e+06	1.91054e+06	3.47979e+06	1.59142e+07	1.46091e+06	1.23457e+06	1.69933e+06
Com_7825_neg	Salvinorin A	C23 H28 O8	432.183	9.534	431.176	Invalid mass	No results	No results	Lipids and lipid-like molecules	Prenol lipids	Terpene lactones	Diterpene lactones	5.34693e+06	4.28691e+06	5.33526e+06	5.32629e+06	4.74701e+06	7.56417e+06	6.54332e+06	4.5059e+06	8.30523e+06	7.47984e+06	7.45611e+06	6.5081e+06	6.62707e+06	9.82966e+06	8.49679e+06	5.24061e+06	6.59567e+06	7.47872e+06	1.08355e+07	1.02868e+07	1.08669e+07
Com_7847_neg	cis-2-Decenoic acid	C10 H18 O2	170.13	6.11	169.123	Full match	No results	No results	Lipids and lipid-like molecules	Fatty Acyls	Fatty acids and conjugates	Medium-chain fatty acids	1.00475e+07	7.45469e+06	1.038e+07	7.63401e+06	5.71833e+06	1.48253e+07	4.24019e+06	4.28018e+06	5.03747e+06	1.03187e+07	8.47757e+06	5.4987e+06	1.45431e+07	1.08397e+07	6.66883e+06	1.52323e+06	1.5209e+07	4.77294e+06	5.84975e+06	6.52701e+06	5.10974e+06
Com_7924_neg	N1-[3,5-di(trifluoromethyl)phenyl]-2-cyclopentyl-2-phenylacetamide	C21 H19 F6 N O	415.14	5.236	414.133	Invalid mass	No results	No results					1.95844e+06	1.37023e+06	3.82279e+06	483188	1.58255e+06	5.63214e+06	550342	2.78294e+06	1.58021e+06	2.6339e+06	7.62125e+06	3.90294e+06	3.16768e+06	1.03142e+07	1.57735e+06	3.22164e+06	1.14801e+07	2.83031e+06	2.50016e+06	2.2105e+06	2.13265e+06
Com_8271_neg	PA 16:0_22:6	C41 H69 O8 P	720.475	11.476	719.468	No results	Full match	No results					373438	242436	365197	308260	4.9635e+06	398271	571537	849278	621653	289809	341528	1.17322e+06	456323	2.84136e+07	3.80996e+06	353963	519459	259178	527277	409707	576581
Com_8283_neg	4-amino-2-(4-chlorophenyl)-6-(methylthio)pyrimidine-5-carbonitrile	C12 H9 Cl N4 S	276.025	1.577	275.017	Full match	No match	No match					465450	1.60402e+06	1.42089e+06	1.64522e+06	1.17442e+06	1.91569e+06	883869	1.00293e+06	1.17992e+06	1.09527e+06	6.2155e+06	1.37286e+06	756177	1.22453e+06	696511	706739	1.14448e+06	8.68564e+06	1.56052e+07	1.32931e+07	1.38705e+07
Com_8305_neg	LPE 8:0	C13 H28 N O7 P	341.161	6.209	340.153	No results	Full match	No results	Lipids and lipid-like molecules	Glycerophospholipids	Glycerophosphoethanolamines	1-acyl-sn-glycero-3-phosphoethanolamines	1.90938e+06	1.28878e+06	4.38156e+06	1.17185e+06	239279	8.35256e+06	887853	263850	2.71049e+06	1.35234e+06	4.52419e+06	2.78144e+06	2.86438e+06	2.35155e+06	1.56654e+06	312496	2.216e+06	1.47557e+06	1.15673e+06	1.22655e+06	1.25252e+06
Com_8314_neg	1-Methylxanthine	C6 H6 N4 O2	166.049	4.893	165.041	Full match	No results	Full match	Organoheterocyclic compounds	Imidazopyrimidines	Purines and purine derivatives	Xanthines	4.2342e+06	3.87174e+06	7.83099e+06	5.52535e+06	6.38298e+06	7.24504e+06	1.08613e+07	5.49986e+06	6.0344e+06	9.87059e+06	5.88951e+06	8.22946e+06	7.91607e+06	9.0571e+06	1.0237e+07	1.06681e+07	8.3436e+06	7.02375e+06	9.73758e+06	1.06743e+07	9.47393e+06
Com_8347_neg	Cannabichromevarin	C19 H26 O2	286.194	8.037	285.186	Full match	No results	Full match	Organoheterocyclic compounds	Benzopyrans	1-benzopyrans	1-benzopyrans	6.48119e+06	6.99185e+06	9.89933e+06	3.93851e+06	7.93894e+06	6.97284e+06	3.47936e+06	3.27578e+06	1.00498e+07	4.34822e+06	1.01729e+07	8.89586e+06	1.05364e+07	5.02879e+06	3.61209e+06	3.54948e+06	1.08918e+07	4.04302e+06	3.18991e+06	3.24389e+06	3.19679e+06
Com_8351_neg	Spiculisporic Acid	C17 H28 O6	328.189	6.127	327.182	No results	No results	Full match	Organic acids and derivatives	Carboxylic acids and derivatives	Tricarboxylic acids and derivatives	Tricarboxylic acids and derivatives	2.54928e+07	1.26981e+07	9.902e+06	1.41968e+07	1.24669e+07	1.56274e+07	5.13654e+06	3.81429e+06	3.48233e+07	7.43298e+06	1.58058e+07	1.66312e+07	4.60929e+07	1.98252e+07	1.1347e+07	9.98784e+06	3.17285e+07	9.69832e+06	1.12273e+07	6.77656e+06	9.83187e+06
Com_8382_neg	PA 2:0_20:4	C25 H41 O8 P	500.254	8.65	499.247	No results	Full match	No results					5.67386e+06	3.93277e+06	1.12273e+07	3.71882e+06	1.2887e+06	7.83349e+06	1.21969e+07	3.29819e+06	2.17235e+07	5.00923e+06	2.10955e+07	1.05191e+07	2.38914e+06	4.68897e+06	4.30354e+06	3.30682e+06	2.298e+06	2.63405e+06	4.78418e+06	5.14356e+06	4.33628e+06
Com_8470_neg	PMeOH 18:1_18:2	C40 H73 O8 P	666.508	11.033	711.506	No results	Invalid mass	No results					1.3591e+07	823083	2.75402e+06	7.95736e+06	2.23253e+06	1.52535e+07	2.00642e+06	771232	1.41144e+06	1.68166e+06	950262	600342	1.58579e+07	2.14384e+07	9.04699e+06	1.50987e+06	2.22476e+07	1.36295e+06	1.21929e+06	651621	1.27594e+06
Com_8519_neg	Protectin D1	C22 H32 O4	180.114	8.468	359.221	Invalid mass	No results	No results	Lipids and lipid-like molecules	Fatty Acyls	Fatty acids and conjugates	Very long-chain fatty acids	1.77361e+07	1.34602e+07	2.75915e+07	1.44914e+07	9.58936e+06	4.46985e+07	1.52043e+07	5.82448e+06	2.7781e+07	5.20504e+06	3.22213e+07	1.71716e+07	7.97565e+06	7.84781e+06	8.19673e+06	6.43331e+06	6.92093e+06	4.52166e+06	9.14507e+06	8.48714e+06	8.59128e+06
Com_8567_neg	LPI 18:4	C27 H45 O12 P	592.266	8.168	591.259	No results	Full match	No results	Lipids and lipid-like molecules	Glycerophospholipids	Glycerophosphoinositols	Phosphatidylinositols	3.85636e+06	1.01152e+07	3.0811e+06	3.85824e+06	3.01793e+06	4.08446e+06	2.63538e+06	5.58703e+06	2.30592e+06	2.67491e+06	2.66677e+06	2.73212e+06	1.46375e+06	2.77013e+06	1.46936e+06	4.52258e+06	2.59843e+06	3.21003e+06	3.27961e+06	3.11972e+06	3.31271e+06
Com_8582_neg	L-Argininosuccinate	C10 H18 N4 O6	290.123	1.359	289.116	No results	No results	Full match	Organic acids and derivatives	Carboxylic acids and derivatives	Amino acids, peptides, and analogues	Aspartic acid and derivatives	1.0054e+06	4.0049e+06	1.26979e+06	1.02883e+06	1.00404e+06	1.53602e+06	1.44149e+06	786868	1.34951e+06	1.48536e+06	1.06505e+06	1.35545e+06	1.63656e+06	1.37984e+06	1.07804e+06	991337	1.36981e+06	989586	6.62984e+06	6.27574e+06	4.63366e+06
Com_8608_neg	FAHFA 20:5/16:2	C36 H56 O4	552.417	9.584	551.409	No results	Full match	No results					1.57415e+06	1.3691e+06	2.43763e+06	885717	1.55381e+06	1.40097e+06	3.59583e+06	3.2996e+06	2.73984e+06	1.59235e+06	2.55089e+06	5.21832e+06	3.03808e+06	2.49579e+06	1.79076e+06	1.67208e+06	4.47266e+06	2.64779e+06	6.63897e+06	5.51893e+06	4.95663e+06
Com_8684_neg	PG 18:2_18:3	C42 H73 O10 P	768.495	10.769	767.488	No results	Full match	No results					2.11878e+06	2.04684e+06	2.231e+06	2.55527e+06	4.34065e+06	3.28856e+06	5.57351e+06	3.91915e+06	7.94739e+06	1.42572e+07	1.71138e+06	1.35846e+06	5.46532e+06	4.922e+06	1.13343e+07	3.65774e+06	5.42204e+06	3.58911e+06	3.5875e+06	1.92364e+06	2.64782e+06
Com_8732_neg	2'-Deoxyuridine-5-monophosphate	C9 H13 N2 O8 P	308.042	1.938	307.035	Full match	No results	Full match	Nucleosides, nucleotides, and analogues	Pyrimidine nucleotides	Pyrimidine deoxyribonucleotides	Pyrimidine 2'-deoxyribonucleoside monophosphates	2.16222e+07	1.02847e+07	2.18962e+07	1.73205e+07	1.64673e+07	2.52174e+07	2.58372e+07	1.38231e+07	2.85384e+07	1.39396e+07	2.76187e+07	2.89692e+07	2.47764e+07	2.74095e+07	2.56694e+07	2.11917e+07	2.68853e+07	3.35844e+07	2.95917e+07	2.79415e+07	2.60602e+07
Com_8741_neg	D-Proline	C5 H9 N O2	115.063	4.98	114.055	No results	No results	Full match	Organic acids and derivatives	Carboxylic acids and derivatives	Amino acids, peptides, and analogues	Proline and derivatives	1.48243e+06	5.55615e+06	4.53707e+06	2.94113e+06	4.92152e+06	3.0033e+06	5.9106e+06	3.72952e+06	2.29761e+06	6.39814e+06	3.36072e+06	7.19038e+06	5.32546e+06	6.91937e+06	4.67043e+06	6.01695e+06	4.24307e+06	6.76543e+06	5.28602e+06	6.68242e+06	6.82225e+06
Com_8751_neg	7-Hydroxy-3,4-dihydrocarbostyril	C9 H9 N O2	163.063	5.329	162.056	No results	No results	Full match	Organoheterocyclic compounds	Quinolines and derivatives	Quinolones and derivatives	Hydroquinolones	864818	901180	939741	816891	835680	742107	816991	470999	1.2917e+06	984832	664379	1.20934e+06	1.57018e+06	1.3412e+06	1.1545e+06	793990	1.86756e+06	564309	2.71881e+06	3.0807e+06	2.27159e+06
Com_8786_neg	FAHFA 16:2/3:0	C19 H32 O4	324.23	9.433	323.223	No results	Full match	No results					3.12091e+06	2.20657e+06	1.98554e+06	1.62719e+06	2.82633e+06	3.68313e+06	1.06591e+06	1.36495e+06	1.66906e+06	3.801e+06	1.11381e+06	1.19154e+06	3.84219e+06	3.92213e+06	2.5189e+06	6.5864e+06	3.23813e+06	4.11256e+06	1.06272e+06	1.10202e+06	1.34158e+06
Com_8812_neg	PC 14:0_16:1	C38 H74 N O8 P	749.522	10.325	748.515	No results	Invalid mass	No results					2.04056e+06	1.73516e+06	1.72097e+06	345723	1.28048e+06	1.92232e+06	1.15008e+06	1.36301e+06	6.03273e+06	1.61432e+06	5.17526e+06	1.31236e+06	1.63201e+06	2.45399e+06	1.54015e+06	2.48595e+06	1.36856e+06	2.3237e+06	4.5578e+06	3.41399e+06	3.51423e+06
Com_8908_neg	3,8,9-trihydroxy-10-propyl-3,4,5,8,9,10-hexahydro-2H-oxecin-2-one	C12 H20 O5	244.131	5.426	243.124	Full match	No results	No results					1.10187e+07	7.43449e+06	1.49151e+07	8.4381e+06	6.35429e+06	1.40723e+07	5.66869e+06	4.11916e+06	1.09699e+07	1.03427e+07	1.45224e+07	1.34226e+07	1.72006e+07	1.13519e+07	7.57931e+06	6.07008e+06	1.63222e+07	6.66333e+06	7.89468e+06	9.61108e+06	7.21011e+06
Com_8981_neg	β-Estradiol-17β-glucuronide	C24 H32 O8	448.209	5.889	447.202	Full match	No results	No results	Lipids and lipid-like molecules	Steroids and steroid derivatives	Steroidal glycosides	Steroidal glycosides	1.47276e+07	5.30106e+06	6.68945e+06	390252	2.26299e+06	1.37263e+07	1.8085e+06	1.25719e+06	1.5409e+06	6.65524e+06	1.9803e+06	6.15319e+06	1.21614e+07	1.14656e+07	6.22661e+06	1.99671e+06	1.33464e+07	3.31217e+06	3.88493e+06	4.32731e+06	3.85241e+06
Com_9013_neg	Cystine	C6 H12 N2 O4 S2	240.024	1.305	239.017	No results	No results	Full match	Organic acids and derivatives	Carboxylic acids and derivatives	Amino acids, peptides, and analogues	L-cysteine-S-conjugates	3.39224e+06	1.86371e+06	2.58919e+06	1.00579e+06	5.41119e+06	5.67935e+06	4.90485e+06	5.24205e+06	7.75986e+06	1.47793e+07	3.9076e+06	6.73871e+06	1.27125e+07	8.02187e+06	7.03288e+06	8.58989e+06	4.93817e+06	1.63756e+07	1.64281e+07	9.13019e+06	1.42283e+07
Com_9227_neg	8-iso-15-keto Prostaglandin F2α	C20 H32 O5	388.197	5.068	387.189	Invalid mass	No results	No results	Lipids and lipid-like molecules	Fatty Acyls	Eicosanoids	Prostaglandins and related compounds	1.71923e+06	1.70973e+07	2.53941e+06	3.23535e+06	3.8436e+06	4.23618e+06	2.168e+06	1.63205e+06	3.54945e+06	1.26026e+07	1.79214e+06	5.30015e+06	2.01365e+06	6.58984e+06	3.60089e+06	6.63001e+06	5.83266e+06	5.32038e+06	5.37772e+06	8.7977e+06	5.08449e+06
Com_9233_neg	PG 18:0_22:6	C46 H79 O10 P	822.543	8.66	821.535	No results	Full match	No results					8.14255e+06	5.96368e+06	1.42196e+07	9.1246e+06	9.82588e+06	1.54893e+07	9.58219e+06	1.19015e+07	1.37555e+07	1.2456e+07	5.94147e+06	8.34175e+06	4.12054e+06	9.5055e+06	6.59229e+06	6.12647e+06	1.85413e+07	1.2317e+07	1.26471e+07	1.13652e+07	1.05137e+07
Com_9385_neg	Cer 14:0;2O/17:0;O(FA 18:0)	C49 H97 N O5	779.739	11.429	778.732	No results	Full match	No results					230007	363397	278181	763436	460073	372099	2.12136e+06	5.63092e+06	2.81573e+06	1.04721e+06	222314	862147	1.3134e+06	388788	316824	302271	376082	157439	318620	255741	376501
Com_9386_neg	Phellamurin	C26 H30 O11	564.19	2.187	563.183	Invalid mass	No results	No results					6.84212e+06	1.66234e+07	2.16844e+07	1.58354e+07	1.24484e+07	2.83784e+07	1.01313e+07	1.21429e+07	1.67025e+07	2.95637e+07	2.69105e+07	1.24131e+07	5.36403e+06	2.58324e+07	1.53788e+07	1.2349e+07	2.80202e+07	2.52623e+07	2.4672e+07	2.16077e+07	2.10968e+07
Com_9523_neg	6-methyl-2-oxo-4,6-diphenyl-1,2,5,6-tetrahydropyridine-3-carbonitrile	C19 H16 N2 O	288.122	5.378	287.114	Invalid mass	No results	No results					2.17106e+07	1.24735e+07	2.98407e+07	1.63206e+07	1.12823e+07	3.18398e+07	1.00842e+07	5.34934e+06	2.34946e+07	1.56705e+07	2.88342e+07	2.32537e+07	4.06425e+07	2.34354e+07	1.42181e+07	8.20623e+06	3.7383e+07	1.05729e+07	1.3069e+07	1.27238e+07	1.08202e+07
Com_9526_neg	LNAPE 18:2/N-17:2	C40 H72 N O8 P	725.51	9.849	724.502	No results	Invalid mass	No results					2.58019e+06	2.92542e+06	3.36808e+06	1.80581e+06	2.16805e+06	3.42228e+06	2.95509e+06	1.29925e+07	8.52763e+06	4.00921e+06	3.41841e+06	5.12592e+06	2.52169e+06	2.74821e+06	2.11153e+06	2.30844e+06	2.48271e+06	3.32232e+06	2.77786e+06	2.50994e+06	2.03718e+06
Com_9681_neg	Prostaglandin E1 Ethanolamide	C22 H39 N O5	443.287	5.142	442.28	Invalid mass	No results	No results	Lipids and lipid-like molecules	Fatty Acyls	Eicosanoids	Prostaglandins and related compounds	2.12615e+06	4.96308e+06	1.92351e+06	2.0943e+06	702945	1.10789e+06	1.21021e+06	1.8775e+06	1.76833e+06	1.66924e+06	1.49512e+06	2.73954e+06	1.38791e+06	1.37444e+06	1.43896e+06	608572	1.85363e+06	1.15011e+06	1.20033e+06	882821	1.3018e+06
Com_9705_neg	Cer 21:0;2O/12:0;O(FA 18:1)	C51 H99 N O5	805.753	10.789	804.746	No results	Full match	No results					1.40045e+06	1.41908e+06	882820	1.6899e+06	4.2814e+06	2.23318e+06	2.90675e+06	1.7462e+06	6.18553e+06	4.38457e+06	4.54438e+06	941824	4.73332e+06	1.18643e+07	2.12666e+06	2.53593e+06	3.75912e+06	2.41323e+06	1.45045e+06	1.33367e+06	1.83574e+06
Com_9758_neg	3-(3-bromo-4-hydroxy-5-methoxyphenyl)-2-cyanoacrylamide	C11 H9 Br N2 O3	295.982	2.695	294.975	Invalid mass	No results	No results					2.82233e+07	2.14096e+07	2.18848e+07	8.87421e+06	1.61426e+07	1.76589e+07	1.23791e+07	1.92705e+07	1.62697e+07	2.86447e+07	1.9331e+07	2.98471e+07	2.0879e+07	2.99231e+07	2.34344e+07	1.91421e+07	2.46481e+07	1.80122e+07	2.5168e+07	2.59056e+07	2.42085e+07
Com_9780_neg	PE 18:1_20:4;O	C43 H76 N O9 P	1563.03	10.548	780.505	No results	Invalid mass	No results					4.03709e+06	1.10825e+06	3.15422e+06	3.58784e+06	1.77003e+06	3.47481e+06	6.83288e+06	2.71205e+06	8.56973e+06	1.8245e+06	3.27669e+06	4.59457e+06	3.53972e+06	5.47929e+06	8.82128e+06	4.64825e+06	2.84385e+06	1.6909e+06	3.34961e+06	4.19506e+06	5.58671e+06
Com_9841_neg	LPA 20:5	C23 H37 O7 P	456.228	8.536	455.221	No results	Full match	No results	Lipids and lipid-like molecules	Glycerophospholipids	Glycerophosphates	1,2-diacylglycerol-3-phosphates	7.49522e+06	5.74967e+06	6.85556e+06	2.64133e+06	3.24866e+06	6.61761e+06	1.06268e+07	5.25556e+06	1.07006e+07	6.77363e+06	6.59716e+06	1.08969e+07	3.16675e+06	3.95723e+06	3.05225e+06	4.09338e+06	3.44568e+06	6.31043e+06	4.31886e+06	4.3704e+06	4.82686e+06
Com_9918_neg	Calcitriol	C27 H44 O3	416.329	9.757	415.322	Full match	No results	No results	Lipids and lipid-like molecules	Steroids and steroid derivatives	Vitamin D and derivatives	Vitamin D and derivatives	462974	285709	502117	278656	350224	931016	471283	272648	585281	541378	485460	585853	8.95172e+06	5.40633e+06	1.64091e+06	3.96187e+06	481139	400135	466702	496801	380794
Com_9972_neg	FAHFA 20:2/24:4	C44 H74 O4	666.558	11.056	665.551	No results	Full match	No results					446762	542510	1.27531e+06	719873	4.04665e+06	1.1481e+06	1.16106e+06	584137	187013	2.41296e+06	127420	191211	1.2498e+06	2.26307e+06	387923	798936	931579	1.0577e+06	206801	176059	244062
Com_9983_neg	Kynurenine	C10 H12 N2 O3	208.085	4.884	207.077	No results	Full match	Full match	Organic oxygen compounds	Organooxygen compounds	Carbonyl compounds	Alkyl-phenylketones	1.77067e+06	8.24521e+06	4.5702e+06	5.87668e+06	2.69217e+06	3.99186e+06	7.74095e+06	2.70569e+06	4.71853e+06	3.45711e+06	2.10969e+06	2.0716e+06	2.63993e+06	4.43739e+06	4.2345e+06	2.67218e+06	3.74632e+06	2.01868e+06	6.03026e+06	6.29629e+06	5.78911e+06
Com_10110_neg	PMeOH 18:2_22:5	C44 H73 O8 P	760.505	10.752	759.498	No results	Full match	No results					1.9124e+06	1.84747e+06	2.01369e+06	2.20004e+06	3.91786e+06	2.90733e+06	1.53374e+06	1.82326e+06	1.32723e+06	3.16974e+06	915274	1.22614e+06	4.93298e+06	4.44258e+06	2.76865e+06	3.30146e+06	4.89391e+06	1.16206e+07	1.8883e+06	1.73627e+06	2.38991e+06
Com_10223_neg	Sorbitan monooleate	C24 H44 O6	428.314	8.086	427.307	Full match	No results	No results	Lipids and lipid-like molecules	Fatty Acyls	Fatty acid esters	Fatty acid esters	1.53503e+07	7.84277e+06	2.79132e+07	7.4351e+06	3.36674e+06	2.6728e+07	1.46756e+07	4.23125e+06	3.45734e+07	5.9109e+06	5.22397e+07	3.43192e+07	1.00446e+07	9.76335e+06	2.56252e+06	2.88775e+06	5.61296e+06	2.96459e+06	5.32943e+06	5.78327e+06	5.28952e+06
Com_10284_neg	FAHFA 18:1/18:1	C36 H66 O4	258.246	10.772	561.489	No results	Invalid mass	No results					4.18789e+06	4.54803e+06	942519	677530	4.59244e+06	3.41671e+06	472335	1.46643e+06	408737	5.84282e+06	281871	377605	4.34796e+06	1.742e+06	843815	6.7343e+06	9.98462e+06	8.56254e+06	1.40228e+06	1.00973e+06	736004
Com_10324_neg	Prostaglandin F2β	C20 H34 O5	708.473	9.01	707.466	Invalid mass	No match	No results	Lipids and lipid-like molecules	Fatty Acyls	Eicosanoids	Prostaglandins and related compounds	2.84524e+06	207105	6.8939e+06	5.18411e+06	7.17568e+06	9.14071e+06	3.61412e+07	1.49438e+06	2.84995e+06	2.71464e+06	2.77134e+06	2.62934e+06	1.83173e+06	2.14918e+06	1.57126e+06	1.94382e+06	1.95705e+06	2.19392e+06	2.54106e+06	2.21138e+06	2.84139e+06
Com_10340_neg	2'-O-Methyluridine	C10 H14 N2 O6	258.086	4.836	257.078	No results	Full match	Full match	Nucleosides, nucleotides, and analogues	Pyrimidine nucleosides	Not available	Pyrimidine nucleosides	2.50563e+06	4.03209e+06	3.88081e+06	3.14609e+06	3.48682e+06	5.10576e+06	4.59708e+06	5.17082e+06	4.37574e+06	4.86756e+06	4.46777e+06	4.11649e+06	3.06223e+06	3.29694e+06	3.75064e+06	3.33447e+06	2.13365e+06	2.26123e+06	3.78037e+06	3.62354e+06	3.22018e+06
Com_10380_neg	PC 14:0_18:3	C40 H74 N O8 P	773.523	8.655	772.516	No results	Invalid mass	No results					8.60098e+06	7.30061e+06	1.04203e+07	6.19678e+06	7.29108e+06	1.1527e+07	1.07952e+07	1.08565e+07	1.33931e+07	1.3422e+07	1.28849e+07	1.25168e+07	8.35576e+06	9.89741e+06	7.57864e+06	8.02818e+06	8.88071e+06	9.26175e+06	2.48712e+07	1.13428e+07	2.1503e+07
Com_10391_neg	LNAPE 22:6/N-20:0	C47 H82 N O8 P	819.568	9.603	818.561	No results	Invalid mass	No results					3.77789e+06	4.46687e+06	3.92999e+06	2.41665e+06	3.50411e+06	4.35262e+06	2.85895e+06	3.62511e+06	3.92997e+06	1.76871e+06	3.63501e+06	3.65293e+06	3.33591e+06	5.18476e+06	5.24319e+06	5.19247e+06	2.86032e+06	2.17832e+07	3.29131e+06	3.09519e+06	3.10693e+06
Com_10491_neg	LPC 12:0	C20 H42 N O7 P	485.276	7.617	484.269	No results	Invalid mass	No results	Lipids and lipid-like molecules	Glycerophospholipids	Glycerophosphocholines	Phosphocholines	3.43299e+06	1.23241e+06	3.50476e+06	2.4761e+06	3.40679e+06	2.34231e+06	7.86271e+06	1.16358e+06	5.63056e+06	3.51214e+06	2.5454e+06	6.66876e+06	1.76682e+06	2.77414e+06	395320	673910	1.7033e+06	3.04021e+06	3.2826e+06	3.0206e+06	3.24995e+06
Com_10590_neg	LPS 20:0	C26 H52 N O9 P	553.339	11.804	552.332	No results	Full match	No results	Lipids and lipid-like molecules	Glycerophospholipids	Glycerophosphoserines	Phosphatidylserines	8.20503e+06	2.53394e+06	4.72503e+06	2.83013e+06	3.60229e+06	4.83177e+06	1.35025e+07	2.90978e+06	1.03083e+07	3.34041e+06	6.75977e+06	6.28237e+06	3.77988e+06	3.23474e+06	3.12264e+06	1.81606e+06	4.42157e+06	3.66154e+06	4.819e+06	4.78787e+06	3.83361e+06
Com_10628_neg	PE 18:0_18:2	C41 H78 N O8 P	705.592	10.561	704.586	No results	Invalid mass	No results					290169	302738	396072	284639	489119	456336	531340	949682	552111	453402	1.20383e+06	432078	498447	1.36761e+06	369986	519252	542761	417368	426094	432241	495212
Com_10656_neg	14,15-Leukotriene E4	C23 H37 N O5 S	439.238	6.765	438.231	Full match	No results	No results	Lipids and lipid-like molecules	Fatty Acyls	Eicosanoids	Leukotrienes	1.85946e+06	3.00927e+06	635381	3.3672e+06	6.94468e+06	4.31656e+06	2.2649e+06	3.09675e+06	2.22749e+06	1.15087e+07	4.44303e+06	2.76891e+06	4.87285e+06	5.37978e+06	2.50376e+06	1.79454e+06	4.76105e+06	3.31138e+06	2.47155e+06	2.77735e+06	2.20535e+06
Com_10670_neg	PC 15:0_22:6	C45 H78 N O8 P	837.535	11.381	836.528	No results	Invalid mass	No results					902597	416752	906675	827589	1.2473e+06	872817	768099	701424	2.07823e+06	207580	962938	1.77468e+06	9.21132e+06	1.59458e+06	1.62864e+06	2.77487e+06	3.40381e+06	380180	716771	714852	638317
Com_10672_neg	LNAPE 18:0/N-2:0	C25 H50 N O8 P	523.327	6.763	522.319	No results	Full match	No results					1.84372e+07	2.10771e+07	1.53299e+07	2.24912e+07	1.85213e+07	6.42439e+06	2.03541e+07	2.01146e+07	1.8078e+07	2.95916e+07	1.90309e+07	2.33488e+07	2.45658e+07	1.90709e+07	1.97053e+07	1.82362e+07	4.58827e+06	3.75451e+07	2.75302e+07	2.09107e+07	2.65555e+07
Com_10673_neg	Toradol	C15 H13 N O3	255.085	1.51	254.078	No results	Invalid mass	No results	Organic oxygen compounds	Organooxygen compounds	Carbonyl compounds	Aryl-phenylketones	1.30537e+06	1.36135e+06	1.62277e+06	1.58873e+06	1.27887e+06	1.70794e+06	3.0875e+06	2.99256e+06	1.32105e+06	3.30516e+06	1.44449e+06	1.56442e+06	1.22746e+06	1.82271e+06	1.39453e+06	1.29133e+06	1.5816e+06	3.53456e+06	8.61077e+06	8.79484e+06	7.41738e+06
Com_10829_neg	PC 18:1_18:1;3O	C44 H84 N O11 P	879.585	10.402	878.578	No results	Invalid mass	No results					6.82602e+06	524481	2.86762e+06	962327	1.10306e+06	1.11971e+07	685169	553526	1.48267e+07	1.60446e+06	1.05691e+07	1.14642e+07	1.78973e+07	9.82451e+06	8.19815e+06	936813	2.50532e+07	908729	602394	659959	604214
Com_10992_neg	PEtOH 18:2_18:2	C41 H73 O8 P	724.505	11.751	723.498	No results	Full match	No results					940648	658199	868572	746958	852314	958498	933210	1.46338e+06	1.08949e+06	995161	949532	1.01016e+06	1.03757e+06	1.00385e+06	836852	819681	2.51422e+07	974580	1.32469e+06	1.14165e+06	1.08737e+06
Com_11047_neg	(+/-)-CP 47,497-C7-Hydroxy metabolite	C21 H34 O3	334.251	7.888	333.244	Full match	No results	No results	Benzenoids	Benzene and substituted derivatives	Cyclohexylphenols	Cyclohexylphenols	1.00083e+07	1.33022e+07	1.66457e+07	9.63027e+06	4.94075e+06	2.91266e+07	1.25083e+07	5.0021e+06	6.6575e+07	8.29618e+06	3.41566e+07	3.09033e+07	5.52237e+06	4.76068e+06	2.65441e+06	4.86001e+06	2.59548e+06	3.54973e+06	6.09839e+06	4.11697e+06	6.8815e+06
Com_11155_neg	N-Sulfo-glucosamine sodium salt	C6 H12 N Na O8 S	281.018	1.705	280.011	No results	No results	Full match	Organic oxygen compounds	Organooxygen compounds	Carbohydrates and carbohydrate conjugates	Hexoses	5.28749e+06	3.82124e+06	7.14153e+06	4.12659e+06	2.03124e+06	6.7627e+06	4.79967e+06	2.69312e+06	1.28175e+07	3.87384e+06	1.03565e+07	5.80828e+06	6.82683e+06	3.30464e+06	2.37823e+06	3.85695e+06	3.41158e+06	3.33164e+06	1.1914e+07	1.33207e+07	1.12366e+07
Com_11167_neg	PEtOH 18:1_22:6	C45 H75 O8 P	774.515	10.849	773.508	No results	Invalid mass	No results					282299	272501	489589	1.00946e+06	457010	1.00454e+06	9.33729e+06	331113	343550	483372	1.79273e+06	282878	878880	608228	568262	577994	614529	498930	489359	328219	547958
Com_11195_neg	JWH 018 N-pentanoic acid metabolite	C24 H21 N O3	407.133	5.516	406.126	Invalid mass	No results	No results	Organoheterocyclic compounds	Indoles and derivatives	Naphthoylindoles	Naphthoylindoles	2.87106e+06	794984	4.69935e+06	3.10206e+06	419195	8.35033e+06	2.23263e+06	253918	5.15457e+06	2.94066e+06	1.03326e+07	4.41525e+06	2.98602e+06	3.54624e+06	2.48154e+06	383102	2.38947e+06	1.63075e+06	1.79557e+06	1.76823e+06	1.74701e+06
Com_11265_neg	PEtOH 22:6_22:6	C49 H73 O8 P	820.501	11.416	819.494	No results	Full match	No results					555306	305945	543051	381983	437714	1.37483e+07	849881	1.26288e+06	924404	1.29919e+07	492519	745085	779472	824534	695382	441162	772440	377190	784065	589986	857381
Com_11347_neg	PMeOH 14:0_20:5	C38 H65 O8 P	680.443	8.149	679.435	No results	Full match	No results					6.10445e+06	4.23074e+06	7.92661e+06	3.65792e+06	3.89999e+06	7.52776e+06	8.6307e+06	4.48531e+06	9.98512e+06	7.63104e+06	7.25998e+06	9.94421e+06	6.78018e+06	5.91717e+06	3.39783e+07	4.93338e+06	6.66374e+06	5.4295e+06	6.90253e+06	6.15314e+06	6.07692e+06
Com_11404_neg	LNAPE 18:2/N-24:5	C47 H80 N O8 P	817.548	10.122	816.541	No results	Invalid mass	No results					1.34267e+06	1.0564e+06	1.07724e+06	870527	1.531e+06	1.62356e+06	1.10688e+06	882876	633171	1.66422e+06	656549	659107	1.44175e+06	1.53294e+06	1.07355e+06	1.41859e+06	1.38494e+06	3.55106e+06	909786	808822	800675
Com_11510_neg	PG 15:0_22:6	C43 H73 O10 P	780.496	7.943	779.489	No results	Full match	No results					7.92574e+06	5.57507e+06	8.05441e+06	5.20842e+06	5.90053e+06	1.0078e+07	3.89314e+06	1.50631e+07	6.56925e+06	6.50032e+06	6.49417e+06	3.4586e+07	7.63378e+07	8.41329e+07	5.22143e+06	5.85182e+06	7.25043e+07	6.00752e+06	6.41034e+06	5.32133e+06	5.36569e+06
Com_11527_neg	PC 16:0_18:3	C42 H78 N O8 P	801.547	9.709	800.54	No results	Invalid mass	No results					1.95027e+06	2.85805e+06	3.20992e+06	2.4592e+06	497359	2.84246e+06	1.0734e+06	1.73524e+06	823930	4.61885e+06	1.17286e+06	2.26572e+06	643428	2.55055e+06	4.92701e+06	1.38579e+06	1.50748e+06	5.03018e+06	6.58323e+06	4.46276e+06	3.69608e+06
Com_11528_neg	PMeOH 18:0_22:6	C44 H75 O8 P	762.522	11.465	761.515	No results	Full match	No results					2.5828e+07	1.82951e+07	2.21686e+07	1.18721e+07	3.53164e+07	2.17299e+07	2.17618e+07	2.95592e+07	7.19536e+06	2.92781e+07	4.63515e+07	1.98987e+07	4.96743e+07	4.57347e+07	1.54009e+07	1.56312e+07	4.39085e+07	2.58781e+07	4.838e+07	4.177e+07	2.29805e+07
Com_11542_neg	15-Deoxy-Δ12,14-prostaglandin D2	C20 H30 O4	316.204	8.826	315.196	Invalid mass	No results	No match	Lipids and lipid-like molecules	Fatty Acyls	Eicosanoids	Prostaglandins and related compounds	1.51671e+06	1.10664e+06	1.83752e+06	1.03264e+06	1.16537e+06	1.84709e+06	1.90363e+06	1.17643e+06	2.18848e+06	2.1204e+06	1.81963e+06	2.1358e+06	1.44126e+06	1.72637e+06	1.33643e+06	1.4157e+06	1.56604e+06	1.58446e+06	2.25078e+06	2.56769e+06	2.16915e+06
Com_11550_neg	12-Epileukotriene B4	C20 H32 O4	372.201	4.724	371.194	Invalid mass	No results	No results	Lipids and lipid-like molecules	Fatty Acyls	Eicosanoids	Leukotrienes	58089.6	649816	70663.8	52582.3	368662	216170	66304.8	293759	140161	620685	62870.2	264769	69007.3	262300	215223	61118	151809	363766	2.96496e+06	2.76988e+06	2.46019e+06
Com_11629_neg	2'-Deoxyuridine	C9 H12 N2 O5	228.076	5.073	227.069	Invalid mass	No results	No results	Nucleosides, nucleotides, and analogues	Pyrimidine nucleosides	Pyrimidine 2'-deoxyribonucleosides	Pyrimidine 2'-deoxyribonucleosides	130639	161451	2.98251e+06	293183	1.29416e+06	1.93768e+06	3.04988e+06	1.49952e+06	2.53439e+06	3.35052e+06	6.74593e+06	7.30948e+06	1.03327e+06	2.1115e+06	135861	1.11318e+06	2.83098e+06	3.84255e+06	1.28945e+06	1.33826e+06	1.16414e+06
Com_11787_neg	PMeOH 20:5_20:5	C44 H67 O8 P	754.459	11.037	753.452	No results	Full match	No results					477527	192765	447718	245682	1.12432e+06	537791	606410	298653	295494	938816	201333	1.72382e+06	934230	1.83813e+07	748764	877011	761505	791675	356110	378495	466028
Com_11824_neg	2-Hydroxy-1-(4-methoxyphenyl)propyl hexopyranoside	C16 H24 O8	344.148	5.365	343.141	Full match	No results	No results					1.70546e+07	9.32865e+06	2.27175e+07	1.37931e+07	8.98386e+06	2.32627e+07	8.36598e+06	3.63548e+06	1.92531e+07	1.08947e+07	2.50778e+07	1.96209e+07	3.11934e+07	1.7449e+07	1.13833e+07	5.51108e+06	3.01256e+07	6.72079e+06	8.85639e+06	9.18317e+06	8.72442e+06
Com_11865_neg	2-{1-[2-(4-benzhydrylpiperazino)-2-oxoethyl]cyclopentyl}acetic acid	C26 H32 N2 O3	420.237	5.707	419.229	Invalid mass	No results	No results					692044	4.10154e+06	8.57159e+06	5.29718e+06	2.58786e+06	8.29429e+06	3.0513e+06	1.4636e+06	7.97417e+06	8.97337e+06	8.41078e+06	9.48891e+06	1.62961e+07	1.49602e+07	9.56913e+06	2.20995e+06	1.60451e+07	3.95467e+06	4.80105e+06	4.96282e+06	2.55597e+06
Com_11966_neg	N1-(4-chlorophenyl)-3-(1H-pyrrol-1-ylmethyl)piperidine-1-carboxamide	C17 H20 Cl N3 O	317.13	6.051	316.123	Full match	No results	No results					3.84296e+06	7.78482e+06	7.1241e+06	5.32819e+06	5.7632e+06	6.93207e+06	3.78699e+06	2.76402e+06	4.80368e+06	3.6746e+06	6.41769e+06	5.06985e+06	1.94612e+07	9.49579e+06	5.20341e+06	2.97431e+06	1.22019e+07	2.24654e+06	3.6665e+06	3.38043e+06	2.84408e+06
Com_12127_neg	PA 4:0_18:3	C25 H43 O8 P	502.279	8.516	501.272	No results	Invalid mass	No results					8.78477e+06	6.78153e+06	9.58592e+06	3.41334e+06	3.68993e+06	8.20366e+06	1.09918e+07	7.02399e+06	1.43152e+07	8.33115e+06	9.48905e+06	1.45774e+07	4.76214e+06	5.36905e+06	3.50359e+06	3.71915e+06	4.60681e+06	6.38078e+06	5.4084e+06	5.94132e+06	5.7033e+06
Com_12157_neg	LNAPE 22:6/N-22:6	C49 H74 N O8 P	835.516	10.706	834.509	No results	Full match	No results					963405	2.56188e+06	1.89748e+06	894435	1.20958e+06	495465	353344	1.16878e+06	2.78104e+06	719156	195068	186988	811392	4.82217e+06	423479	1.712e+06	3.59738e+06	1.28065e+06	806181	563121	870767
Com_12181_neg	PE O-21:1_22:6	C48 H84 N O7 P	817.587	8.639	816.579	No results	Invalid mass	No results					1.98257e+06	383124	2.7675e+06	288308	1.11775e+06	1.99164e+06	562840	456067	1.79891e+06	3.21519e+06	604819	667190	1.70723e+06	3.58569e+06	1.52793e+06	432026	2.075e+06	2.06366e+06	453790	422748	393732
Com_12369_neg	N-(5-Aminopentyl)acetamide	C7 H16 N2 O	144.126	5.21	143.118	No results	No results	Full match					955443	5.49823e+06	1.87236e+06	1.6464e+06	1.42611e+06	1.35182e+06	2.39201e+06	1.35387e+06	2.05955e+06	1.9004e+06	243170	3.48367e+06	4.72315e+06	3.05371e+06	2.51345e+06	1.49435e+06	1.15893e+06	2.93299e+06	2.28054e+06	2.32541e+06	2.1488e+06
Com_12370_neg	PE 18:0_20:4;O	C43 H78 N O9 P	783.54	10.32	782.533	No results	Full match	No results					3.94373e+06	585114	1.73041e+06	1.51766e+06	1.70623e+06	1.8864e+06	3.67962e+06	3.0636e+06	2.49241e+06	4.83216e+06	1.2524e+06	1.88917e+06	4.22651e+06	4.86607e+06	3.32135e+06	2.13228e+06	6.09566e+06	4.19453e+06	1.15122e+06	2.12526e+06	1.84346e+06
Com_12409_neg	PEtOH 16:0_18:3	C39 H71 O8 P	698.49	11.466	697.483	No results	Full match	No results					471966	306400	461550	425197	377994	503351	1.8845e+07	1.07335e+06	785670	498627	2.14946e+06	633263	576719	700789	591019	447353	2.11898e+06	327559	666393	517804	728706
Com_12456_neg	PG 18:1_18:2	C42 H77 O10 P	772.528	9.072	771.52	No results	Full match	No results					2.58657e+06	2.16468e+06	3.55131e+06	2.26208e+06	868328	4.20814e+06	3.43332e+06	3.11001e+06	3.99434e+06	3.86533e+06	3.76599e+06	3.89855e+06	2.49285e+06	3.07598e+06	2.32572e+06	2.30823e+06	2.89195e+06	3.25294e+06	6.52433e+06	3.27884e+06	4.11412e+06
Com_12549_neg	8-Bromoguanosine	C10 H12 Br N5 O5	361.004	1.992	359.996	No results	No results	Full match	Nucleosides, nucleotides, and analogues	Purine nucleosides	Not available	Purine nucleosides	814565	3.18533e+06	743380	494196	1.30399e+06	774924	5.69391e+06	6.3365e+06	802685	3.18633e+06	672544	1.11873e+06	635458	1.09553e+06	858204	1.26991e+06	655037	6.19965e+06	2.08088e+07	1.59509e+07	1.12621e+07
Com_12550_neg	Oxoamide	C10 H12 N2 O2	192.09	4.899	191.082	Full match	No results	No results	Organic oxygen compounds	Organooxygen compounds	Carbonyl compounds	Aryl alkyl ketones	61714	94111.3	87819.9	56712.1	195422	86126.6	67761	51213.4	128745	691552	90226.9	107346	95999.8	286140	121879	157178	93349.5	708808	186736	127994	99902.2
Com_12654_neg	AKB48 N-(4-hydroxypentyl) metabolite	C23 H31 N3 O2	417.223	5.198	416.216	Invalid mass	No results	No results	Organoheterocyclic compounds	Benzopyrazoles	Indazoles	Indazole-3-carboxamides	410947	4.46049e+06	1.22054e+06	3.00866e+06	1.15972e+06	1.0652e+06	710895	2.02275e+06	1.05949e+06	6.20809e+06	316404	1.49822e+06	1.37917e+06	2.3032e+06	2.05279e+06	7.86791e+06	820533	2.23134e+06	4.55512e+06	4.48143e+06	3.97556e+06
Com_12861_neg	PG 16:0_18:1	C40 H77 O10 P	748.532	11.868	747.525	No results	Invalid mass	No results					450355	1.77549e+06	3.7866e+06	2.7706e+06	3.97237e+06	4.37536e+06	4.98625e+06	326060	2.41018e+06	509188	1.0919e+07	541268	790251	8.93191e+06	426524	7.62327e+06	531144	476664	681104	584173	524167
Com_12874_neg	Nervonic acid	C24 H46 O2	366.35	9.84	365.343	No results	No results	Full match	Lipids and lipid-like molecules	Fatty Acyls	Fatty acids and conjugates	Very long-chain fatty acids	421798	562856	1.50991e+06	514981	4.91316e+06	841115	355035	444085	548894	538793	452303	385645	775564	1.02842e+06	278124	638968	2.71803e+06	635024	398481	352315	337895
Com_12930_neg	Prostaglandin F3α	C20 H32 O5	398.231	7.974	397.223	Invalid mass	No results	No results	Lipids and lipid-like molecules	Fatty Acyls	Eicosanoids	Prostaglandins and related compounds	2.34327e+06	2.89322e+06	2.38132e+06	1.53989e+06	1.74451e+06	2.97959e+06	1.15102e+06	523207	1.94222e+06	6.60062e+06	1.92003e+06	1.99476e+06	8.38271e+06	3.41267e+06	2.33864e+07	1.03938e+07	1.35587e+06	1.69899e+07	2.71944e+06	2.18419e+06	1.58639e+06
Com_12944_neg	PC 16:0_22:6;3O	C46 H80 N O11 P	899.556	10.949	898.549	No results	Invalid mass	No results					282322	145072	1.53896e+06	584197	305251	936894	229495	179397	573315	254211	3.36277e+06	184700	7.84036e+06	383380	1.6052e+06	240915	2.7705e+06	519442	261654	243845	264668
Com_13024_neg	FAHFA 20:4/17:2	C37 H60 O4	568.447	10.071	567.44	No results	Full match	No results					984054	799971	975293	781986	1.11363e+06	1.08372e+06	1.15496e+06	2.70826e+06	2.33789e+06	1.55337e+06	1.44695e+06	1.6168e+06	1.61779e+06	1.50781e+06	1.13365e+06	1.52588e+06	1.56496e+06	1.42786e+06	3.63424e+06	2.92536e+06	3.85919e+06
Com_13200_neg	(2S)-4-Oxo-2-phenyl-3,4-dihydro-2H-chromen-7-yl beta-D-glucopyranoside	C21 H22 O8	448.143	6.841	447.135	Invalid mass	No results	No results					1.95973e+06	1.59573e+06	1.04048e+06	3.29106e+06	3.7084e+06	878592	1.30498e+06	3.83827e+06	4.08713e+06	1.72142e+06	1.4073e+06	4.48623e+06	4.35629e+06	944485	1.94809e+06	4.94622e+06	1.86662e+06	4.31785e+06	3.62949e+06	2.7933e+06	3.15687e+06
Com_13242_neg	3-[2-(1,3,5-trimethyl-1H-pyrazol-4-yl)hydrazono]pentane-2,4-dione	C11 H16 N4 O2	236.126	5.236	235.119	Full match	No results	No results					744220	656571	747316	428150	1.11607e+06	693663	665065	525611	817749	672674	959220	545538	355799	585554	442073	215273	616794	392788	2.53246e+06	2.38373e+06	2.2865e+06
Com_13295_neg	PEtOH 18:0_18:2	C41 H77 O8 P	728.54	11.509	727.532	No results	Invalid mass	No results					538438	349554	536060	487184	454388	591168	824066	1.14366e+06	896325	595432	577230	722453	1.55351e+07	799489	674259	514514	837172	421488	760249	636245	831338
Com_13311_neg	PC 16:0_20:4;3O	C44 H80 N O11 P	875.552	10.926	874.545	No results	Invalid mass	No results					1.15659e+06	302696	4.42093e+06	2.31161e+06	519418	444899	652654	403201	2.53018e+06	561888	1.26866e+06	3.14459e+06	1.19123e+07	4.88629e+06	2.03053e+06	579486	7.56636e+06	503576	564008	489791	596197
Com_13384_neg	Methyl-2-hydroxyisobutyric acid	C5 H10 O3	118.049	2.65	117.042	No results	Invalid mass	No results	Organic oxygen compounds	Organooxygen compounds	Alcohols and polyols	Tertiary alcohols	1.28568e+06	1.2917e+06	1.99883e+06	603104	1.23727e+06	1.48856e+06	972890	1.19948e+06	864454	1.77902e+06	1.49916e+06	2.73062e+06	1.27655e+06	1.94275e+06	2.19058e+06	900370	1.55877e+06	1.45766e+06	2.28163e+06	1.4542e+06	1.7901e+06
Com_13397_neg	LPE O-18:1	C23 H48 N O6 P	465.322	10.398	464.315	No results	Full match	No results					2.52418e+06	680499	2.02183e+06	893320	1.96157e+06	1.17428e+06	3.50806e+06	1.87447e+06	4.45951e+06	1.28836e+06	5.64913e+06	5.51834e+06	1.43193e+06	1.12183e+06	522859	497535	1.1361e+06	458379	911162	1.1636e+06	1.37687e+06
Com_13403_neg	Aflatoxin G2	C17 H14 O7	330.078	5.639	329.071	Invalid mass	No results	No results	Phenylpropanoids and polyketides	Coumarins and derivatives	Furanocoumarins	Difurocoumarolactones	3.05765e+06	2.49701e+06	318435	1.4234e+06	1.58456e+06	383960	217956	891564	291649	285298	337519	310777	368749	366859	1.18921e+06	171964	398807	196772	1.40499e+06	1.12892e+06	930669
Com_13502_neg	CUMYL-PICA N-pentanoic acid metabolite	C23 H26 N2 O3	378.194	8.023	377.186	Full match	No results	No results	Organoheterocyclic compounds	Indoles and derivatives	Indolyl carboxylic acids and derivatives	Indolyl carboxylic acids and derivatives	8.66496e+06	5.94751e+06	1.88591e+06	6.57608e+06	9.26428e+06	1.14268e+07	3.85943e+06	3.75689e+06	4.87828e+06	8.38247e+06	7.51371e+06	6.90773e+06	1.58104e+07	2.05286e+06	7.14612e+06	7.66369e+06	1.56328e+07	9.64173e+06	1.05519e+07	9.20612e+06	8.79531e+06
Com_13642_neg	PC 16:0_16:2	C40 H76 N O8 P	775.538	11.369	774.531	No results	Invalid mass	No results					6.81212e+06	3.64357e+06	8.69965e+06	1.09254e+07	9.79725e+06	9.88299e+06	1.569e+07	8.92439e+06	6.36548e+06	7.99431e+06	7.84888e+06	4.58721e+06	2.01674e+07	2.30813e+07	1.70664e+07	7.00193e+06	1.95317e+07	6.11012e+06	6.80721e+06	9.42991e+06	4.69521e+06
Com_13646_neg	PMeOH 16:0_18:2	C38 H71 O8 P	686.49	11.761	685.483	No results	Full match	No results					553266	382313	510873	400627	501310	547598	488446	336652	580311	585329	558491	594150	610274	590441	492216	1.34137e+07	1.59354e+06	2.38739e+07	721079	640384	557161
Com_13707_neg	8-iso-15-keto Prostaglandin E2	C20 H30 O5	332.199	7.197	331.192	Invalid mass	No results	No results	Lipids and lipid-like molecules	Fatty Acyls	Eicosanoids	Prostaglandins and related compounds	5.78719e+06	3.48558e+06	6.54769e+06	4.12551e+06	3.72955e+06	7.24947e+06	2.98569e+06	1.70878e+06	6.16368e+06	4.94394e+06	5.88015e+06	5.71359e+06	1.46625e+07	7.78821e+06	5.01696e+06	4.91758e+06	1.02651e+07	2.23048e+06	2.52104e+06	2.21114e+06	2.57251e+06
Com_13761_neg	PA 4:0_20:5	C27 H43 O8 P	526.271	7.933	525.264	No results	Full match	No results					9.91555e+06	1.44409e+06	2.08631e+06	1.34912e+06	4.62757e+06	2.61046e+06	1.00843e+06	744030	1.70161e+06	1.68376e+06	1.77921e+07	2.50957e+06	3.11249e+06	2.00828e+06	1.35249e+06	1.51578e+06	1.83754e+07	1.55611e+06	1.66045e+06	1.37837e+06	1.38986e+06
Com_13774_neg	2-chloro-6-[(2-oxoazepan-3-yl)amino]benzonitrile	C13 H14 Cl N3 O	263.083	5.052	262.076	Full match	No results	No results					2.79259e+06	3.83301e+06	5.10027e+06	2.53346e+06	1.7575e+06	4.80682e+06	1.88209e+06	1.4161e+06	3.06528e+06	2.39833e+06	4.0948e+06	2.9199e+06	6.62225e+06	3.13693e+06	2.58519e+06	1.37612e+06	4.73929e+06	1.71259e+06	2.11255e+06	1.99945e+06	1.77554e+06
Com_13802_neg	Medroxyprogesterone	C22 H32 O3	344.234	7.271	343.227	Full match	No results	Full match	Lipids and lipid-like molecules	Steroids and steroid derivatives	Pregnane steroids	Gluco/mineralocorticoids, progestogins and derivatives	4.52872e+06	2.80512e+06	6.92516e+06	2.23279e+06	4.83506e+06	5.45821e+06	2.73695e+06	1.99075e+06	4.54521e+06	4.19194e+06	3.06754e+06	5.27856e+06	1.6706e+07	9.12366e+06	4.03303e+06	3.56171e+06	3.8336e+06	4.00644e+06	3.31829e+06	4.00437e+06	3.36309e+06
Com_13931_neg	Glycodeoxycholic Acid (hydrate)	C26 H43 N O5	485.286	5.066	484.278	Invalid mass	No results	No results					116641	766969	150703	112046	118273	175517	121865	115112	164250	218039	148185	147349	166017	158916	116271	124879	172195	158583	1.2314e+06	1.31028e+06	1.00527e+06
Com_13933_neg	5-[(Benzoyloxy)methyl]-4,5,6-trihydroxy-2-cyclohexen-1-yl benzoate	C21 H20 O7	384.128	4.95	383.12	Invalid mass	No results	No results	Benzenoids	Benzene and substituted derivatives	Benzoic acids and derivatives	Benzoic acid esters	5.61605e+06	6.06634e+06	6.30709e+06	1.00441e+07	2.39991e+07	8.91603e+06	1.04229e+07	3.68348e+06	1.77242e+06	2.79812e+07	972814	2.81616e+06	1.27307e+06	1.18664e+07	7.29228e+06	8.15688e+06	2.00255e+07	1.10837e+07	5.02977e+06	4.13126e+06	4.4504e+06
Com_13968_neg	PE O-21:1_20:5	C46 H82 N O7 P	791.568	9.87	790.561	No results	Invalid mass	No results					3.11949e+06	3.35996e+06	4.33813e+06	2.4401e+06	2.5518e+06	3.92002e+06	3.72033e+06	3.28758e+06	4.26613e+06	4.35678e+06	4.1997e+06	3.68213e+06	1.10439e+07	3.22649e+06	2.52551e+06	2.70588e+06	2.65516e+06	3.96771e+06	3.15308e+06	2.99726e+06	2.28266e+06
Com_14183_neg	ethyl 3-cyano-6-methyl-2-(phenylthio)isonicotinate	C16 H14 N2 O2 S	298.078	1.766	297.071	Full match	No results	No results					7.05314e+06	1.3433e+07	4.55786e+06	5.17778e+06	5.28087e+06	1.23713e+07	6.20352e+06	1.26758e+07	1.33277e+07	2.61631e+07	1.32825e+07	8.391e+06	1.42424e+07	1.27683e+07	9.10402e+06	1.42667e+07	1.37023e+07	1.21164e+07	7.05787e+06	7.57957e+06	6.59612e+06
Com_14189_neg	Lysopc 16:2 (2N Isomer)	C24 H46 N O7 P	491.3	9.026	981.595	No results	No results	Full match					2.10068e+06	1.42694e+06	2.93308e+06	776125	1.48734e+06	2.51979e+06	2.42781e+06	1.53975e+06	3.74884e+06	3.15555e+06	3.55974e+06	3.70388e+06	2.56773e+06	2.14782e+06	2.10337e+06	2.16779e+06	1.10056e+06	2.26224e+06	1.92809e+06	1.53611e+06	1.32325e+06
Com_14197_neg	S-Lactoylglutathione	C13 H21 N3 O8 S	379.106	4.864	378.098	Full match	No results	Full match	Organic acids and derivatives	Carboxylic acids and derivatives	Amino acids, peptides, and analogues	Oligopeptides	1.54827e+06	5.09598e+06	1.21678e+06	716227	726579	1.87989e+06	6.06087e+06	3.64008e+06	2.14109e+06	3.94073e+06	380353	3.69256e+06	90840.4	2.91081e+06	2.97706e+06	1.55831e+06	106856	1.61989e+06	4.52621e+06	4.12491e+06	3.73801e+06
Com_14266_neg	DGGA 20:3_20:3	C49 H80 O11	844.576	9.852	881.525	No results	Invalid mass	No results					6.05753e+06	2.14596e+07	6.22827e+06	8.70598e+06	6.87028e+06	2.13935e+07	3.9889e+06	5.96371e+06	1.95416e+06	6.24104e+06	5.35032e+06	5.45784e+06	3.76464e+06	720908	4.35505e+06	1.9687e+06	4.70554e+06	947240	1.0573e+07	7.04074e+06	6.9976e+06
Com_14309_neg	LPA 18:1	C21 H41 O7 P	436.26	10.342	435.253	No results	Full match	No results	Lipids and lipid-like molecules	Glycerophospholipids	Glycerophosphates	1,2-diacylglycerol-3-phosphates	379149	886960	346679	793540	433614	351095	3.84764e+06	1.50837e+06	7.7298e+07	1.49035e+06	349832	569389	419229	480511	1.88251e+06	1.06154e+06	447336	804677	2.16209e+06	2.45626e+06	2.44501e+06
Com_14595_neg	D-Glucosyl-beta-1,1-N-palmitoyl-D-erythro-sphingosine	C40 H77 N O8	699.567	11.375	698.559	Full match	No results	No results	Lipids and lipid-like molecules	Sphingolipids	Glycosphingolipids	Glycosyl-N-acylsphingosines	1.4885e+06	964212	5.31763e+06	2.46616e+06	3.09953e+06	2.79749e+06	6.48013e+06	4.38226e+06	5.07599e+06	6.73566e+06	1.86077e+06	574488	5.7204e+06	9.70316e+06	2.85385e+06	1.38655e+06	1.03232e+06	494540	1.8588e+06	1.25475e+06	948863
Com_14631_neg	2-[(3S)-1-(Cyclohexylmethyl)-3-pyrrolidinyl]-5-fluoro-1H-benzimidazole	C18 H24 F N3	301.201	5.368	300.194	Invalid mass	No results	No results	Organoheterocyclic compounds	Benzimidazoles	Not available	Benzimidazoles	1.07669e+06	6.87724e+06	1.91061e+06	1.39264e+06	1.38074e+06	2.06707e+06	754213	1.26369e+06	1.0172e+06	1.83266e+06	653457	1.6326e+06	2.14731e+06	1.42363e+06	1.16362e+06	1.14655e+06	1.03836e+06	1.64195e+06	2.86562e+06	2.03892e+06	1.93137e+06
Com_14673_neg	4-((5-(4-Nitrophenyl)oxazol-2-yl)amino)benzonitrile	C16 H10 N4 O3	306.072	5.717	305.065	Invalid mass	No results	No results	Organoheterocyclic compounds	Azoles	Oxazoles	Phenyl-1,3-oxazoles	1.99178e+06	5.25667e+06	1.28774e+06	1.43711e+06	2.19533e+06	2.03349e+06	2.9572e+06	2.50955e+06	863534	1.57692e+06	1.16879e+06	2.21328e+06	297661	929235	1.79816e+06	1.79179e+06	749515	958302	2.81707e+06	2.6726e+06	2.67349e+06
Com_14685_neg	N-Acetyl-aspartic acid	C6 H9 N O5	175.047	2.016	174.04	No results	No results	Full match	Organic acids and derivatives	Carboxylic acids and derivatives	Amino acids, peptides, and analogues	Aspartic acid and derivatives	2.40142e+07	2.6553e+07	1.82728e+07	1.31026e+07	6.1849e+06	1.86401e+07	1.45936e+07	1.56481e+07	1.56554e+07	1.11483e+07	1.73304e+07	1.22774e+07	1.23691e+07	1.78451e+07	2.45457e+07	1.20451e+07	1.25711e+07	1.04758e+07	1.35989e+07	1.3611e+07	1.25445e+07
Com_15039_neg	FAHFA 17:0/19:2	C36 H66 O4	562.494	10.99	561.487	No results	Full match	No results					318626	158211	323677	215886	926971	460837	459752	3.0636e+06	265955	708912	167197	257366	609549	945008	445416	626621	493958	811286	364932	315011	288752
Com_15061_neg	Genistein	C15 H10 O5	270.054	5.504	269.046	Full match	No results	No results	Phenylpropanoids and polyketides	Isoflavonoids	Isoflav-2-enes	Isoflavones	283461	222575	365165	491332	1.16096e+06	616659	875371	705093	331236	278476	343313	347407	371579	310626	207348	167876	368715	217341	1.6321e+06	1.64071e+06	1.54374e+06
Com_15083_neg	LPI 19:1	C28 H53 O12 P	612.329	11.157	611.322	No results	Full match	No results	Lipids and lipid-like molecules	Glycerophospholipids	Glycerophosphoinositols	Phosphatidylinositols	1.27179e+06	699826	2.14329e+06	1.20306e+06	1.67371e+06	1.45846e+06	3.29908e+06	2.38496e+06	2.04299e+06	950058	1.10611e+06	1.92559e+06	4.61491e+06	2.36702e+06	1.90624e+06	1.28509e+06	2.08161e+06	705669	1.77859e+06	1.95606e+06	3.2817e+06
Com_15135_neg	LPI 17:0	C26 H51 O12 P	586.314	10.441	585.306	No results	Full match	No results	Lipids and lipid-like molecules	Glycerophospholipids	Glycerophosphoinositols	Phosphatidylinositols	3.64108e+06	3.16053e+06	4.26213e+06	1.35349e+06	2.16639e+06	3.44865e+06	3.37995e+06	6.98467e+06	764848	2.36473e+06	3.97205e+06	223228	5.25194e+06	2.21421e+06	1.42809e+06	2.26825e+06	1.84696e+06	334543	2.06935e+06	4.07415e+06	4.21914e+06
Com_15402_neg	LPA 18:0	C21 H43 O7 P	438.275	11.92	437.268	No results	Full match	Full match	Lipids and lipid-like molecules	Glycerophospholipids	Glycerophosphates	1,2-diacylglycerol-3-phosphates	2.82187e+07	6.14829e+06	9.36719e+06	6.6897e+06	8.39654e+06	1.17327e+07	9.40974e+06	7.95116e+06	1.37164e+07	1.01289e+07	1.61849e+07	1.29005e+07	1.27569e+07	1.05642e+07	7.71784e+06	6.70339e+06	1.78246e+07	1.00872e+07	9.65514e+06	1.23239e+07	8.84011e+06
Com_15542_neg	ST 27:1;O;S	C27 H46 O4 S	466.312	7.506	465.305	No results	Full match	Full match					1.08196e+06	1.15751e+06	1.05977e+06	1.27914e+06	1.08358e+06	1.10769e+06	871733	1.16943e+06	1.42682e+06	894176	1.52003e+06	1.83859e+06	1.84539e+06	1.28965e+07	2.2053e+07	3.89076e+06	1.31149e+06	864709	1.20541e+06	1.38718e+06	2.31114e+06
Com_15730_neg	PEtOH 16:0_16:1	C37 H71 O8 P	674.489	11.041	673.482	No results	Full match	No results					1.01329e+06	409037	950035	521324	2.38576e+06	1.14116e+06	1.28677e+06	8.70794e+06	627024	1.99212e+06	427217	641098	1.98239e+06	2.35703e+06	1.41418e+06	1.86097e+06	1.61587e+06	1.67989e+06	755648	1.00727e+06	863096
Com_15808_neg	2,3-Dinor-TXB2	C18 H30 O6	342.205	6.946	341.198	No results	No results	Full match	Organic acids and derivatives	Hydroxy acids and derivatives	Medium-chain hydroxy acids and derivatives	Medium-chain hydroxy acids and derivatives	6.46648e+06	6.44198e+06	3.8932e+06	7.14991e+06	7.05631e+06	6.82439e+06	1.21227e+06	6.22714e+06	2.10746e+06	1.42545e+06	1.94155e+06	1.30869e+06	1.22963e+07	3.6316e+06	3.62234e+06	1.26386e+06	7.17616e+06	889415	1.51373e+06	1.22856e+06	1.25174e+06
Com_15864_neg	Lauric acid	C12 H24 O2	200.177	8.639	199.17	Full match	No results	Full match	Lipids and lipid-like molecules	Fatty Acyls	Fatty acids and conjugates	Medium-chain fatty acids	836513	890260	676267	924288	3.52027e+06	813482	623389	556781	770491	1.16455e+06	738382	735555	2.89463e+06	1.88705e+06	921175	2.06607e+06	4.46922e+06	1.95197e+06	1.31194e+06	1.32649e+06	1.17436e+06
Com_15866_neg	LPS 19:0	C25 H50 N O9 P	539.324	11.14	538.316	No results	Full match	No results	Lipids and lipid-like molecules	Glycerophospholipids	Glycerophosphoserines	Phosphatidylserines	3.41802e+06	1.35321e+06	4.26426e+06	2.4541e+06	2.24084e+06	4.25013e+06	1.07843e+07	3.33216e+06	9.31974e+06	2.68552e+06	2.72868e+06	4.12875e+06	5.06465e+06	3.16501e+06	3.36702e+06	1.53019e+06	2.17462e+06	1.72828e+06	1.47634e+06	1.62512e+06	1.90306e+06
Com_15960_neg	LNAPE 22:6/N-22:2	C49 H82 N O8 P	843.565	9.832	842.556	No results	Invalid mass	No results					456173	389489	424825	276469	885217	1.88639e+06	360709	657128	461990	2.00717e+06	393882	2.46092e+06	734253	5.0257e+06	629044	385442	1.39886e+06	1.31745e+06	430956	381028	365433
Com_15988_neg	PG 16:1_18:1	C40 H75 O10 P	746.513	10.56	745.506	No results	Full match	No results					809427	693002	904043	587811	1.06593e+06	1.04029e+06	1.16135e+06	2.10642e+06	1.13973e+06	1.05571e+06	841558	1.15648e+06	2.61684e+06	1.15983e+06	8.96065e+06	1.13119e+06	8.34156e+07	4.11068e+06	916464	827012	997499
Com_16093_neg	Rosuvastatin	C22 H28 F N3 O6 S	481.169	4.928	480.162	Full match	No results	No results	Organoheterocyclic compounds	Diazines	Pyrimidines and pyrimidine derivatives	Phenylpyrimidines	58321.2	80415.8	74128.8	50389.1	50589.6	77535.5	64035.8	48397.9	220344	96526.8	76996.1	79770.7	82629.2	83794.6	66698.1	74630.2	88217.5	84343.7	96076.7	88833.1	78676.5
Com_16103_neg	Melatonin	C13 H16 N2 O2	232.122	5.585	277.12	No results	No results	Full match	Organoheterocyclic compounds	Indoles and derivatives	Indoles	3-alkylindoles	368706	807804	2.31441e+07	165095	560519	2.19976e+06	429601	823290	1.09356e+06	3.08718e+06	522894	2.09597e+07	1.84199e+06	1.89697e+06	742385	740872	1.05135e+06	1.42823e+06	2.8754e+06	2.72935e+06	2.80069e+06
Com_16150_neg	LPS 14:0	C20 H40 N O9 P	469.243	8.495	468.236	No results	Full match	No results	Lipids and lipid-like molecules	Glycerophospholipids	Glycerophosphoserines	Phosphatidylserines	1.50026e+06	1.02696e+06	1.5943e+06	248329	1.0663e+06	773393	2.11512e+06	766955	3.05352e+06	983113	1.79495e+06	4.25555e+06	746675	528557	293728	185916	565503	229666	502972	604367	631344
Com_16227_neg	5-heptyl-4-hydroxy-6H-pyrido[3,2,1-jk]carbazol-6-one	C22 H23 N O2	333.173	5.353	332.166	Full match	No results	No results					1.59464e+06	2.8314e+06	2.16769e+06	2.2922e+06	2.10373e+06	1.85294e+06	737747	1.34562e+06	958778	3.23286e+06	539885	617145	1.74939e+06	1.2005e+06	1.90617e+06	2.04035e+06	677607	1.65955e+06	2.14209e+06	1.63977e+06	2.61288e+06
Com_16284_neg	3-Nitrotyrosine	C9 H10 N2 O5	226.059	5.027	225.052	No results	Full match	Full match	Organic acids and derivatives	Carboxylic acids and derivatives	Amino acids, peptides, and analogues	Tyrosine and derivatives	66793.5	116359	100815	58904.5	152150	100590	81869.4	62456.6	114711	120452	94826.1	91181.5	99185.9	94198	81335.2	73027.2	176146	74505.2	1.7038e+06	1.63766e+06	1.18665e+06
Com_16568_neg	LNAPE 18:1/N-15:0	C38 H74 N O8 P	703.522	9.943	702.515	No results	Invalid mass	No results					5.56133e+06	4.87383e+06	6.3035e+06	3.52718e+06	3.75249e+06	6.86891e+06	6.27195e+06	4.19947e+06	6.49862e+06	6.83613e+06	5.76378e+06	1.06119e+07	4.14723e+06	5.35399e+06	3.68242e+06	4.44763e+06	4.09111e+06	4.71985e+06	4.54056e+06	4.28776e+06	3.81985e+06
Com_16596_neg	4-Isopropylbenzoic acid	C10 H12 O2	164.083	5.484	163.076	No results	Full match	Full match	Lipids and lipid-like molecules	Prenol lipids	Monoterpenoids	Aromatic monoterpenoids	1.43792e+07	7.45643e+06	1.80663e+07	1.20253e+07	7.6688e+06	1.74188e+07	7.07298e+06	2.72028e+06	1.73356e+07	7.87061e+06	1.84543e+07	1.59327e+07	2.45999e+07	1.47556e+07	9.17215e+06	5.98163e+06	2.53792e+07	5.0598e+06	6.95628e+06	6.82999e+06	6.16201e+06
Com_16599_neg	Oxoadipic Acid	C6 H8 O5	160.037	1.47	205.035	No results	No results	Full match	Organic acids and derivatives	Keto acids and derivatives	Medium-chain keto acids and derivatives	Medium-chain keto acids and derivatives	2.57265e+07	2.66575e+07	2.62211e+07	1.64891e+07	2.9183e+07	3.62524e+07	2.69871e+07	2.8916e+07	3.52291e+07	3.94922e+07	3.73852e+07	3.84277e+07	2.96157e+07	3.30815e+07	2.15646e+07	2.21577e+07	2.32631e+07	3.39504e+07	3.8129e+07	3.90657e+07	3.46832e+07
Com_16611_neg	13,14-dihydro-15-keto-tetranor Prostaglandin D2	C16 H26 O5	280.168	6.212	279.16	Invalid mass	No results	No results	Organic oxygen compounds	Organooxygen compounds	Alcohols and polyols	Cyclopentanols	7.52057e+06	5.02901e+06	7.89215e+06	5.79302e+06	1.07117e+07	7.51838e+06	3.30145e+06	2.506e+06	5.3778e+06	4.2366e+06	7.57066e+06	5.77309e+06	1.18143e+07	5.4136e+06	3.02043e+06	3.08804e+06	1.09471e+07	2.45087e+06	3.84557e+06	3.8496e+06	3.85431e+06
Com_16638_neg	ST 24:1;O4;T/18:2	C44 H75 N O7 S	761.53	11.466	760.523	No results	Invalid mass	No results					42310.7	20912.3	125676	961550	42694.9	168477	584662	84767.2	61439.3	445030	37526.7	51613.9	51701.6	62824.1	44797.6	30226.5	52933.8	26788.4	46094	42470.7	65326.8
Com_16677_neg	LPA 18:2	C21 H39 O7 P	434.244	9.609	433.237	No results	Full match	No results	Lipids and lipid-like molecules	Glycerophospholipids	Glycerophosphates	1,2-diacylglycerol-3-phosphates	3.38915e+06	8.06451e+06	6.60295e+06	4.60961e+06	3.7912e+06	1.00785e+07	9.5099e+06	7.20062e+06	5.29246e+06	8.89647e+06	3.82193e+06	5.33112e+06	2.70953e+06	3.13097e+06	2.57808e+06	1.55727e+06	2.40896e+06	5.89824e+06	4.25654e+06	5.40792e+06	4.03396e+06
Com_16981_neg	LPG 16:2	C22 H41 O9 P	480.25	8.141	479.242	No results	Full match	No results	Lipids and lipid-like molecules	Glycerophospholipids	Glycerophosphoglycerols	Phosphatidylglycerols	843863	1.84168e+06	4.50936e+06	494650	2.76161e+06	3.66154e+06	2.66947e+06	2.22111e+06	3.03684e+06	3.58187e+06	5.126e+06	3.56324e+06	1.35764e+06	3.22523e+06	511221	2.62725e+06	3.4577e+06	4.38938e+06	3.03588e+06	2.55092e+06	1.98053e+06
Com_17135_neg	LPS 20:3	C26 H46 N O9 P	547.29	11.96	546.283	No results	Full match	No results	Lipids and lipid-like molecules	Glycerophospholipids	Glycerophosphoserines	Phosphatidylserines	7.34636e+06	3.50352e+06	5.39318e+06	3.67837e+06	4.42075e+06	3.22323e+06	8.96977e+06	4.42869e+06	8.94132e+06	8.00792e+06	5.89712e+06	7.93676e+06	8.16494e+06	6.95748e+06	6.51765e+06	4.1165e+06	6.43679e+06	6.51951e+06	5.59446e+06	5.40104e+06	4.27346e+06
Com_17308_neg	LNAPE 18:0/N-3:0	C26 H52 N O8 P	537.345	7.361	536.337	No results	Full match	No results					2.33028e+06	3.1215e+06	1.84162e+06	4.50194e+06	2.81277e+06	1.90608e+06	6.22958e+06	3.619e+06	1.8113e+06	5.78238e+06	5.10985e+06	8.55743e+06	6.97e+06	1.50208e+07	1.01696e+07	3.83853e+06	1.90772e+06	1.03186e+07	2.30525e+06	2.98851e+06	2.1451e+06
Com_17382_neg	Cer 21:1;2O/15:0;O(FA 18:1)	C54 H103 N O5	845.784	10.798	844.776	No results	Full match	No results					730917	667221	1.02068e+06	1.77043e+06	1.30669e+06	941339	864986	918863	598861	4.7243e+06	412050	902315	2.31179e+06	4.27238e+06	3.37188e+06	1.76236e+06	1.41652e+06	1.22602e+06	1.008e+06	643578	1.10757e+06
Com_17839_neg	5-Phosphoribosyl 1-pyrophosphate	C5 H13 O14 P3	389.951	1.251	426.899	No results	No results	Full match					413000	648235	745209	431124	630290	646768	544227	575362	851697	481694	716000	886094	420820	814009	483271	347548	552045	549138	1.80702e+06	1.58348e+06	1.82521e+06
Com_17975_neg	MGDG O-12:0_22:5	C43 H74 O9	794.568	11.665	793.561	No results	Invalid mass	No results					251914	180455	222303	204789	204125	262786	260817	177890	298698	266541	235408	237780	242599	274130	228109	222426	272942	239655	612756	312998	459003
Com_18035_neg	LPS 20:2	C26 H48 N O9 P	549.304	10.133	548.299	No results	Full match	No results	Lipids and lipid-like molecules	Glycerophospholipids	Glycerophosphoserines	Phosphatidylserines	3.22277e+07	1.85689e+07	3.83727e+07	8.72966e+06	4.54247e+07	2.52855e+07	1.03784e+08	1.3628e+07	6.83434e+07	7.42726e+07	3.04179e+07	6.62301e+07	5.46101e+07	3.77268e+07	2.79345e+07	2.09094e+07	5.5058e+07	4.70696e+07	2.86655e+07	2.60782e+07	2.43337e+07
Com_18054_neg	PAF C-16	C26 H54 N O7 P	523.365	10.843	522.357	No results	No results	Full match					1.44081e+06	469411	1.31983e+06	1.22316e+06	770964	1.29217e+06	4.30751e+06	1.56574e+06	3.51033e+06	1.12643e+06	1.67952e+06	2.10087e+06	2.22306e+06	1.73521e+06	1.17275e+06	1.2888e+06	1.86737e+06	759373	1.15789e+06	858462	1.75134e+06
Com_18127_neg	Cer 15:0;2O/15:0;O(FA 16:0)	C46 H91 N O5	737.691	10.569	736.684	No results	Full match	No results					371652	816266	499614	1.9989e+06	616987	1.16005e+06	2.33896e+06	2.23415e+06	2.99941e+06	2.42673e+06	1.03819e+06	2.31419e+06	2.35223e+06	666505	588147	654997	684651	526477	675605	657264	624673
Com_18156_neg	LNAPE 20:4/N-20:1	C45 H80 N O8 P	793.565	6.477	792.558	No results	Full match	No results					2.70446e+07	2.48364e+07	2.67948e+07	2.72179e+07	2.35216e+07	2.28883e+07	3.15322e+07	2.4334e+07	2.78411e+07	1.84596e+07	2.56607e+07	2.65801e+07	1.76007e+07	1.90636e+07	3.09322e+07	2.75434e+07	1.77704e+07	2.55076e+07	3.97621e+07	3.54233e+07	3.59131e+07
Com_18185_neg	2-({[4-(6-methyl-1,3-benzothiazol-2-yl)phenyl]imino}methyl)phenol	C21 H16 N2 O S	344.105	5.424	343.097	Invalid mass	No results	No results					2.07182e+06	1.70907e+06	2.47956e+06	3.88535e+06	185578	1.62133e+06	3.52584e+06	2.45004e+06	1.85336e+06	3.03836e+06	2.18661e+06	1.39912e+06	7.12572e+06	4.86922e+06	3.2945e+06	1.87867e+06	1.02403e+07	1.41874e+06	1.9149e+06	1.74404e+06	1.9498e+06
Com_18302_neg	PG 18:0_22:6;4O	C46 H79 O14 P	886.503	9.297	885.496	No results	Invalid mass	No results					1.39727e+06	1.25231e+06	1.77853e+06	1.10058e+06	1.24483e+06	2.13982e+06	1.63929e+06	4.73171e+06	1.74565e+06	2.35377e+06	2.89099e+06	1.91448e+06	3.49015e+06	1.65234e+06	715364	1.63484e+06	1.62261e+06	1.89948e+06	1.55431e+06	1.47283e+06	1.43917e+06
Com_18439_neg	MN-18 N-(5-hydroxypentyl) metabolite	C23 H23 N3 O2	373.176	5.063	372.168	Invalid mass	No results	No results	Organoheterocyclic compounds	Benzopyrazoles	Indazoles	Indazole-3-carboxamides	2.05401e+06	1.46484e+07	4.08986e+06	2.96874e+06	2.75255e+06	4.04447e+06	2.46103e+06	4.08028e+06	4.02282e+06	365285	1.72812e+06	4.82634e+06	3.70928e+06	5.62791e+06	3.33257e+06	4.47292e+06	3.37867e+06	4.32179e+06	7.45823e+06	6.93115e+06	1.20023e+07
Com_18581_neg	DGMG (18:2)	C33 H58 O14	678.383	8.833	723.381	No results	No results	Full match					1.37803e+06	950785	1.715e+06	923214	1.11614e+06	1.69976e+06	1.74067e+06	1.04488e+06	1.9237e+06	2.03083e+06	1.68487e+06	2.03047e+06	1.38037e+06	1.65345e+06	1.27997e+06	1.31172e+06	1.49988e+06	1.48764e+06	2.08876e+06	1.72429e+06	1.55936e+06
Com_18603_neg	4-Hydroxy-3- methoxyphenylglycol sulfate	C9 H12 O7 S	264.031	2.314	263.023	Full match	No results	Full match	Organic acids and derivatives	Organic sulfuric acids and derivatives	Arylsulfates	Phenylsulfates	3.73017e+06	9.43322e+06	2.38417e+06	3.16413e+06	2.39679e+06	2.60985e+06	2.77145e+06	4.3968e+06	4.45656e+06	4.2336e+06	3.41973e+06	1.40515e+06	2.87816e+06	1.88e+06	6.26304e+06	4.12259e+06	3.67946e+06	2.93068e+06	2.95685e+06	2.85858e+06	2.76493e+06
Com_18762_neg	LPG 16:3	C22 H39 O9 P	478.234	7.819	477.227	No results	Full match	No results	Lipids and lipid-like molecules	Glycerophospholipids	Glycerophosphoglycerols	Phosphatidylglycerols	375945	933677	3.76167e+06	384000	1.48674e+06	2.98183e+06	1.30475e+06	854695	2.14738e+06	2.69874e+06	5.6281e+06	2.29479e+06	543435	971549	296434	1.0781e+06	624303	3.37983e+06	1.27076e+06	1.47047e+06	1.25972e+06
Com_18962_neg	Sildenafil-d3	C22 H27 [2]H3 N6 O4 S	477.223	4.952	476.216	Full match	No results	No results					1.16391e+06	1.5385e+06	918652	2.21908e+06	1.05591e+06	1.54749e+06	1.62802e+06	2.97109e+06	1.8929e+06	1.66775e+06	2.60872e+06	3.91654e+06	830382	732734	1.71605e+06	760019	1.79469e+06	2.04678e+06	1.10172e+06	1.07754e+06	974704
Com_19031_neg	LNAPE 18:2/N-16:0	C39 H74 N O8 P	715.522	11.042	714.514	No results	Invalid mass	No results					302135	121964	283275	155445	711368	399030	399489	190491	552802	593995	127385	203410	591094	1.91242e+06	654496	554891	481810	456690	255097	239476	257352
Com_19113_neg	LPA 14:0	C17 H35 O7 P	382.212	8.549	381.205	No results	Full match	No results	Lipids and lipid-like molecules	Glycerophospholipids	Glycerophosphates	1,2-diacylglycerol-3-phosphates	1.34072e+06	641554	1.16717e+06	695283	1.4224e+06	1.02086e+06	1.40909e+06	647440	3.6589e+06	1.07485e+06	2.58523e+06	4.10508e+06	1.07846e+06	818024	547618	678971	1.27581e+06	836831	955219	873664	1.08456e+06
Com_19236_neg	5-Methylcytidine	C10 H15 N3 O5	211.095	2.01	210.088	No results	Invalid mass	No results	Nucleosides, nucleotides, and analogues	Pyrimidine nucleosides	Not available	Pyrimidine nucleosides	603096	2.25664e+06	730455	485604	595627	1.18373e+06	2.72389e+06	3.6623e+06	788728	2.11358e+06	660851	910440	666292	1.11618e+06	591429	597202	643648	3.24912e+06	8.67721e+06	7.8429e+06	6.6995e+06
Com_19467_neg	LPG 22:2	C28 H53 O9 P	564.344	7.415	563.337	No results	Full match	No results	Lipids and lipid-like molecules	Glycerophospholipids	Glycerophosphoglycerols	Phosphatidylglycerols	1.15598e+06	1.50754e+06	1.03407e+06	1.69949e+06	1.43708e+06	2.77542e+06	1.00731e+06	2.0235e+06	1.04286e+06	869179	1.07714e+06	1.10872e+06	1.16568e+06	922983	1.26535e+06	985462	1.18644e+06	2.63097e+06	2.77856e+06	1.94501e+06	3.78434e+06
Com_19526_neg	PE 20:4_22:6	C47 H74 N O8 P	811.507	10.551	810.5	No results	Invalid mass	No results					1.75167e+06	848679	1.95048e+06	385793	730802	1.29664e+06	1.15694e+06	1.38249e+06	772604	692883	2.05039e+06	1.18547e+06	668506	2.11705e+06	569617	742425	717541	551769	601496	1.00623e+06	654681
Com_19534_neg	20-Hydroxy prostaglandin F2α	C20 H34 O6	406.207	4.935	405.2	Invalid mass	No results	No results	Lipids and lipid-like molecules	Fatty Acyls	Eicosanoids	Prostaglandins and related compounds	879041	2.53057e+06	3.45652e+06	2.74958e+06	1.15515e+06	2.10343e+06	967982	895096	1.33043e+06	1.10086e+06	871814	1.43575e+06	2.51307e+06	1.77515e+06	1.54154e+06	2.24683e+06	1.28263e+06	915672	1.32501e+06	1.44831e+06	1.44172e+06
Com_19608_neg	5-Hydroxy-1,4-naphthoquinone	C10 H6 O3	174.029	5.389	219.028	No results	Invalid mass	No results	Benzenoids	Naphthalenes	Naphthoquinones	Naphthoquinones	1.9149e+06	733307	2.78623e+06	274825	698912	2.62732e+06	1.99649e+06	1.33682e+06	3.49989e+06	2.04228e+06	3.18366e+06	2.52043e+06	1.72081e+06	2.1226e+06	1.15711e+06	1.65279e+06	906893	1.42854e+06	3.0365e+06	2.88441e+06	2.72882e+06
Com_19767_neg	Cer 20:0;2O/12:1;O(FA 20:2)	C52 H97 N O5	815.736	11.007	814.729	No results	Full match	No results					455604	169900	350304	626498	1.07271e+06	447671	875589	457325	275058	1.33129e+06	155665	239615	2.5909e+06	1.05979e+06	611605	711085	650544	755329	339761	293284	342503
Com_19965_neg	dCDP	C9 H15 N3 O10 P2	387.025	2.027	386.017	No results	No results	Full match	Organic oxygen compounds	Organic oxoanionic compounds	Organic pyrophosphates	Organic pyrophosphates	390304	1.44868e+06	472727	314267	562337	492785	3.33327e+06	3.44165e+06	510439	2.2464e+06	427681	791901	404097	799518	582770	776997	416548	3.67288e+06	8.77135e+06	8.73779e+06	7.06024e+06
Com_20179_neg	LNAPE 18:1/N-24:6	C47 H80 N O8 P	817.575	11.228	816.568	No results	Invalid mass	No results					2.2379e+06	209534	3.23641e+06	4.36429e+06	1.33446e+06	3.41883e+06	3.03231e+06	504993	4.12563e+06	264564	2.89256e+06	2.76782e+06	6.19446e+06	3.19923e+06	1.61997e+06	586014	2.99022e+06	1.9452e+06	757022	1.16313e+06	1.44505e+06
Com_20373_neg	LNAPE 20:4/N-17:0	C42 H76 N O8 P	753.534	8.712	752.527	No results	Full match	No results					387194	261731	501923	245027	265376	444971	578998	267894	1.11977e+06	452788	1.81605e+06	549198	363621	338363	267129	252106	295984	357866	471740	400782	335979
Com_20428_neg	P-Coumaroyl Agmatine	C14 H20 N4 O2	276.158	5.816	275.15	No results	No results	Full match	Phenylpropanoids and polyketides	Cinnamic acids and derivatives	Hydroxycinnamic acids and derivatives	Coumaric acids and derivatives	4.46605e+06	2.40824e+06	4.49835e+06	3.33063e+06	2.2133e+06	8.04448e+06	1.53794e+06	1.36499e+06	2.57141e+06	5.02908e+06	2.55069e+06	2.55421e+06	6.20725e+06	7.30539e+06	3.66156e+06	1.49355e+06	8.05762e+06	1.93835e+06	2.70194e+06	2.70373e+06	2.724e+06
Com_20589_neg	Milbemectin A3	C31 H44 O7	528.313	7.76	527.305	Invalid mass	No results	No results	Phenylpropanoids and polyketides	Macrolides and analogues	Milbemycins	Milbemycins	1.42308e+06	3.21268e+06	549998	2.40897e+06	2.0603e+06	589879	442541	2.55461e+06	613127	512507	562325	582675	837578	611833	2.35853e+06	1.02229e+06	734957	692552	1.25983e+06	1.43252e+06	1.24464e+06
Com_20791_neg	LNAPE 16:0/N-6:0	C27 H54 N O8 P	1102.72	11.866	550.353	No results	Invalid mass	No results					2.73544e+06	459815	4.46792e+06	2.21208e+06	309874	5.73325e+06	1.10243e+06	269373	3.58011e+06	3.5217e+06	5.16563e+06	3.2907e+06	2.41746e+06	3.91068e+06	2.01067e+06	338688	4.02522e+06	725751	587755	896344	1.10717e+06
Com_21166_neg	Lactobionic acid	C12 H22 O12	358.109	5.46	357.102	No results	No results	Full match	Lipids and lipid-like molecules	Fatty Acyls	Fatty acyl glycosides	Fatty acyl glycosides of mono- and disaccharides	246550	2.5078e+06	336513	193422	250591	403776	172736	788381	298281	250770	309157	271670	313541	251530	172619	139224	301381	531287	475006	457590	435864
Com_21259_neg	PE O-16:0_22:6	C43 H76 N O7 P	749.535	8.362	748.528	No results	Full match	No results					4.13237e+06	2.86398e+06	7.79011e+06	4.51519e+06	2.64008e+06	6.77409e+06	5.8425e+06	3.76092e+06	6.75937e+06	1.01128e+07	4.9146e+06	1.74846e+07	3.64126e+06	1.43473e+07	1.04669e+07	3.33962e+06	3.28001e+06	3.67547e+06	4.67263e+06	4.16533e+06	4.11374e+06
Com_21330_neg	PE O-18:1_22:6	C45 H78 N O7 P	775.554	8.068	774.547	No results	Full match	No results					4.59324e+06	3.23095e+06	4.66781e+06	3.01846e+06	4.98246e+06	5.84054e+06	1.3378e+07	2.45557e+06	3.80711e+06	3.76716e+06	3.7636e+06	3.9101e+06	6.96375e+06	4.49324e+06	3.026e+06	3.39134e+06	6.55186e+06	3.48157e+06	3.71502e+06	3.0839e+06	3.10961e+06
Com_21584_neg	LNAPE 20:5/N-16:0	C41 H72 N O8 P	737.502	6.462	736.494	No results	Full match	No results					3.20163e+07	2.94021e+07	3.17206e+07	3.22214e+07	2.78457e+07	2.70959e+07	3.73289e+07	2.88075e+07	3.29592e+07	2.18531e+07	3.0378e+07	3.14664e+07	2.08363e+07	2.25682e+07	3.66185e+07	3.26068e+07	2.10371e+07	3.01968e+07	4.70717e+07	4.19353e+07	4.25151e+07
Com_21660_neg	UDP-D-glucuronate	C15 H22 N2 O18 P2	580.037	6.414	579.03	No results	No results	Full match	Nucleosides, nucleotides, and analogues	Pyrimidine nucleotides	Pyrimidine nucleotide sugars	Pyrimidine nucleotide sugars	2.52512e+07	2.3571e+07	2.53554e+07	2.58312e+07	2.2164e+07	1.88444e+07	2.95646e+07	2.30943e+07	3.21007e+06	7.7193e+06	2.08148e+06	2.16112e+07	1.51833e+07	1.79203e+07	2.93563e+07	2.55075e+07	1.59231e+07	2.27269e+07	3.39779e+07	3.26492e+07	3.40834e+07
Com_21784_neg	PE O-24:5_18:1	C47 H84 N O7 P	805.585	10.881	804.579	No results	Invalid mass	No results					515740	433822	664839	949468	956526	3.65176e+06	571698	1.13788e+06	1.05199e+06	939256	478043	1.13012e+06	1.13818e+06	2.0214e+06	906177	1.66269e+06	1.88358e+06	618966	1.69189e+06	893328	1.77641e+06
Com_21882_neg	PG 18:1_20:3;3O	C44 H79 O13 P	846.525	10.659	845.518	No results	Full match	No results					486687	160052	278058	238821	390552	373510	298058	327045	374608	333409	323198	279807	503647	425886	330551	294520	447771	303093	273017	246551	372413
Com_21907_neg	Esculin	C15 H16 O9	340.078	5.375	339.071	Full match	No results	No results	Phenylpropanoids and polyketides	Coumarins and derivatives	Coumarin glycosides	Coumarin glycosides	1.13275e+06	834333	1.4978e+06	1.30372e+06	1.44709e+06	1.4009e+06	3.31861e+06	2.42056e+06	2.80343e+06	3.93649e+06	1.3454e+06	2.12084e+06	2.4093e+06	2.9368e+06	2.43536e+06	3.08e+06	3.20985e+06	2.21222e+06	1.86446e+06	1.70178e+06	1.78121e+06
Com_21932_neg	2-Methoxyestrone	C19 H24 O3	300.17	7.748	299.163	Invalid mass	No results	No results	Lipids and lipid-like molecules	Steroids and steroid derivatives	Estrane steroids	Estrogens and derivatives	922363	142578	2.17061e+06	349220	335869	1.53456e+06	969727	290291	2.73481e+06	355438	3.43468e+06	2.87373e+06	474591	606509	337768	325173	506972	342409	413151	380567	373288
Com_21979_neg	PMeOH 15:0_20:5	C39 H67 O8 P	694.459	11.266	693.452	No results	Full match	No results					932822	538415	788657	710292	758535	792358	881355	1.47043e+06	988818	952360	799855	1.13174e+06	1.65859e+06	1.68225e+06	9.73796e+06	880404	1.27684e+06	720995	1.01538e+06	837105	1.16657e+06
Com_22178_neg	DLCL 22:6_22:6	C53 H82 O15 P2	1020.52	11.912	509.252	No results	Full match	No results					352071	273600	380021	293346	422162	1.12836e+06	380652	286935	492749	3.4595e+06	2.17472e+06	2.91976e+06	3.01722e+06	6.74549e+06	3.90542e+06	996124	1.02081e+06	576127	762268	487951	444978
Com_22185_neg	Linoleic Acid	C18 H32 O2	280.24	6.99	279.233	Full match	No results	Full match	Lipids and lipid-like molecules	Fatty Acyls	Lineolic acids and derivatives	Lineolic acids and derivatives	2.126e+06	2.31179e+06	903311	2.58089e+06	2.41612e+06	877146	924374	2.10836e+06	622074	290734	783097	425488	529507	1.00994e+06	1.62986e+06	554740	1.28805e+06	1.03326e+06	677586	617968	556491
Com_22457_neg	4-Nitrophenol	C6 H5 N O3	139.029	1.352	277.051	Invalid mass	No results	No results	Benzenoids	Phenols	Nitrophenols	Nitrophenols	1.00256e+07	6.31631e+06	1.18968e+07	5.48505e+06	8.50453e+06	7.16211e+06	4.65468e+06	5.97174e+06	9.59381e+06	9.68096e+06	1.01079e+07	1.17046e+07	1.0725e+07	1.01246e+07	8.26032e+06	8.57312e+06	9.61326e+06	9.61981e+06	6.396e+06	6.8373e+06	6.28261e+06
Com_22683_neg	4-oxo-4,5,6,7-tetrahydrobenzo[b]furan-3-carboxylic acid	C9 H8 O4	198.05	5.387	179.032	Invalid mass	No results	No results					1.52845e+06	1.20672e+06	2.30907e+06	1.15236e+06	1.76226e+06	2.45927e+06	1.75109e+06	4.49053e+06	3.47199e+06	2.19658e+06	4.98392e+06	2.59747e+06	1.59205e+06	1.82111e+06	1.85091e+06	1.72891e+06	1.387e+06	1.17449e+06	2.87497e+06	2.48863e+06	2.35789e+06
Com_22753_neg	LNAPE 18:1/N-24:5	C47 H82 N O8 P	819.568	10.767	818.56	No results	Invalid mass	No results					1.05425e+06	1.01846e+06	1.11009e+06	1.21282e+06	2.1598e+06	1.60272e+06	845505	1.00511e+06	731661	1.74739e+06	504564	675935	2.71941e+06	2.44906e+06	1.52628e+06	1.82e+06	2.69787e+06	1.9331e+06	1.04097e+06	957157	1.31749e+06
Com_23254_neg	N-Acetyl-L-carnosine	C11 H16 N4 O4	268.121	6.852	267.114	Invalid mass	No results	No results					841614	1.58489e+06	722719	2.00721e+06	844562	551625	1.0615e+06	1.5206e+06	634477	638821	590803	794667	660305	550759	1.25322e+06	787196	546512	618783	1.17889e+06	1.04159e+06	997813
Com_23468_neg	PMeOH 18:3_20:5	C42 H67 O8 P	730.459	11.729	729.452	No results	Full match	No results					1.61207e+06	1.13006e+06	1.70542e+06	1.44341e+06	1.46068e+06	1.69044e+06	1.85588e+06	1.20953e+06	1.90837e+06	1.70549e+06	1.7102e+06	1.73119e+06	1.77817e+06	1.30907e+07	1.69017e+06	1.67002e+06	1.94141e+06	1.67022e+06	2.27023e+06	1.95653e+06	2.14565e+06
Com_23473_neg	LPA 18:3	C21 H37 O7 P	432.228	8.59	431.221	No results	Full match	No results	Lipids and lipid-like molecules	Glycerophospholipids	Glycerophosphates	1,2-diacylglycerol-3-phosphates	2.45307e+06	2.38181e+06	2.00751e+06	1.33795e+06	1.87183e+06	3.17348e+06	2.41334e+06	777216	3.929e+06	3.1262e+06	2.78373e+06	1.99413e+06	1.47757e+06	973851	779791	897810	1.60674e+06	1.87929e+06	1.27703e+06	1.3645e+06	1.08856e+06
Com_23768_neg	Guanosine 5'-diphospho-ß-L-fucose	C16 H25 N5 O15 P2	589.083	1.98	588.075	Full match	No results	Full match					3.36182e+06	6.39519e+06	996127	2.03707e+06	1.6831e+06	121509	1.31498e+06	2.31822e+06	1.0756e+06	2.93259e+06	2.33571e+06	1.59934e+06	1.8838e+06	2.9562e+06	799823	814410	4.37816e+06	7.04042e+06	1.14e+07	1.00345e+07	1.04461e+07
Com_23782_neg	DL-α-Methoxyphenylacetic acid	C9 H10 O3	166.062	5.476	165.055	Full match	No results	Full match	Benzenoids	Benzene and substituted derivatives	Benzylethers	Benzylethers	1.23113e+07	6.39476e+06	1.41239e+07	1.06501e+07	8.20886e+06	1.41565e+07	7.98563e+06	3.69395e+06	1.61753e+07	8.1137e+06	1.58618e+07	1.38344e+07	2.24511e+07	1.3768e+07	8.77588e+06	6.72207e+06	2.37362e+07	5.52917e+06	8.05277e+06	8.45751e+06	6.75269e+06
Com_23891_neg	PG 20:3_22:6	C48 H77 O10 P	844.528	9.626	843.521	No results	Full match	No results					1.6011e+06	1.89728e+06	1.62091e+06	1.36782e+06	1.64227e+06	1.27465e+06	712027	999958	952466	1.791e+06	861862	892852	1.10338e+06	1.10781e+06	818014	1.47361e+06	1.121e+06	4.45492e+06	979806	737343	731034
Com_23974_neg	Nicotinamide adenine dinucleotide	C21 H27 N7 O14 P2	663.11	1.919	662.103	No results	Full match	Full match	Nucleosides, nucleotides, and analogues	(5'-&gt;5')-dinucleotides	Not available	(5'-&gt;5')-dinucleotides	1.91159e+06	1.9954e+06	3.59158e+06	704855	1.56323e+06	3.72454e+06	1.94253e+06	3.23123e+06	2.92947e+06	4.53431e+06	2.40246e+06	3.12708e+06	3.27379e+06	2.77715e+06	1.59406e+06	3.48584e+06	5.02158e+06	3.25203e+06	5.28809e+06	5.01237e+06	4.95515e+06
Com_24424_neg	DGGA 20:3_20:4	C49 H78 O11	842.542	9.601	841.535	No results	Invalid mass	No results					2.05427e+06	2.3608e+06	1.88617e+06	1.2447e+06	2.05359e+06	2.41576e+06	1.45701e+06	1.8793e+06	1.93893e+06	1.95521e+06	1.87519e+06	2.08449e+06	1.86463e+06	1.97124e+06	1.5515e+06	2.88325e+06	1.80463e+06	2.28489e+06	1.69363e+06	1.54342e+06	1.53304e+06
Com_24461_neg	2-Hydroxy-2-methyl-3-buten-1-yl beta-D-glucopyranoside	C11 H20 O7	310.127	5.115	309.12	Invalid mass	No results	No results					2.01034e+06	1.63712e+06	2.3876e+06	2.12929e+06	1.84596e+06	2.16313e+06	4.08088e+06	1.61608e+06	3.4147e+06	1.69226e+06	3.7791e+06	3.62468e+06	2.65166e+06	2.29144e+06	2.55527e+06	1.91611e+06	3.01928e+06	1.18566e+06	2.64872e+06	2.35953e+06	2.36521e+06
Com_24542_neg	PG O-17:0_22:6	C45 H79 O9 P	794.561	7.56	793.554	No results	Invalid mass	No results					329570	516650	433079	660928	848799	712394	255268	303449	344281	319830	336968	345223	1.92114e+06	321668	297620	652191	429728	270531	349511	467270	308322
Com_24556_neg	13,14-Dihydro-15-keto Prostaglandin E1	C20 H34 O5	354.241	7.54	353.234	Full match	No results	Full match	Lipids and lipid-like molecules	Fatty Acyls	Eicosanoids	Prostaglandins and related compounds	2.09805e+06	1.10791e+06	2.65613e+06	1.09932e+06	1.22734e+06	3.07151e+06	903212	278599	1.60552e+06	1.30717e+06	1.72706e+06	1.5689e+06	4.6646e+06	2.2681e+06	1.19843e+06	740198	3.15174e+06	770864	876806	929946	707513
Com_24600_neg	LNAPE 18:1/N-22:2	C45 H84 N O8 P	797.595	8.745	796.588	No results	Full match	No results					8.59556e+06	6.34708e+06	1.04137e+07	6.19287e+06	6.60442e+06	1.15197e+07	1.07883e+07	7.04869e+06	1.33847e+07	1.20168e+07	1.06643e+07	1.25089e+07	8.35049e+06	9.78377e+06	7.57386e+06	8.02312e+06	8.87511e+06	9.2559e+06	1.27557e+07	1.13357e+07	9.96409e+06
Com_24725_neg	Trehalose	C12 H22 O11	342.117	5.253	377.086	No results	No results	Full match	Organic oxygen compounds	Organooxygen compounds	Carbohydrates and carbohydrate conjugates	O-glycosyl compounds	4.54124e+06	983644	107899	271821	3.66467e+06	4.37485e+06	2.62221e+06	1.26472e+06	3.11141e+06	8.54237e+06	2.99593e+06	2.21875e+06	2.3876e+06	3.84662e+06	3.57836e+06	3.75466e+06	5.66958e+06	2.96721e+06	1.29433e+06	1.33658e+06	1.44536e+06
Com_24891_neg	Desthiobiotin	C10 H18 N2 O3	214.131	3.835	213.124	Full match	No results	No results	Organoheterocyclic compounds	Azoles	Imidazoles	Imidazolyl carboxylic acids and derivatives	3.81726e+06	1.08924e+07	4.03068e+06	3.62346e+06	2.22465e+06	2.73561e+06	4.77358e+06	3.36975e+06	4.22396e+06	2.79875e+06	672399	8.17462e+06	1.18349e+07	6.39671e+06	3.87532e+06	2.28445e+06	2.8861e+06	4.30994e+06	3.68709e+06	3.35433e+06	3.34368e+06
Com_24908_neg	FAHFA 22:5/23:0	C45 H78 O4	682.587	10.274	681.58	No results	Full match	No results					1.31664e+06	1.43048e+06	1.30357e+06	927892	1.41329e+06	1.63887e+06	944423	1.11928e+06	1.09699e+06	1.40453e+06	822023	1.07768e+06	1.36084e+06	1.50678e+06	4.99631e+06	2.04141e+06	4.95648e+06	1.90818e+06	1.0927e+06	1.62679e+06	1.46335e+06
Com_25068_neg	3-[4-(tert-butyl)anilino]-2-(3-thienylcarbonyl)acrylonitrile	C18 H18 N2 O S	310.117	3.231	309.109	Invalid mass	No match	No results					1.90385e+06	8.08106e+06	4.08005e+06	3.19903e+06	3.12941e+06	4.77968e+06	2.20602e+06	1.26068e+06	4.54521e+06	5.43798e+06	1.19937e+06	5.00812e+06	7.40993e+06	7.30942e+06	3.8258e+06	4.46757e+06	5.27218e+06	5.23625e+06	5.79183e+06	5.39913e+06	4.84366e+06
Com_25144_neg	(+/-)8(9)-DiHETE	C20 H32 O4	372.202	4.933	371.194	Invalid mass	No results	No results	Lipids and lipid-like molecules	Fatty Acyls	Eicosanoids	Hydroxyeicosatetraenoic acids	58652.9	747898	237346	50675.7	291010	211750	186293	361340	169554	464341	168868	413808	105526	286895	174893	192112	136481	248444	671535	703367	617433
Com_25151_neg	5-Phenyl-N-(4-(trifluoromethyl)phenyl)oxazol-2-amine	C16 H11 F3 N2 O	304.089	5.072	303.081	Invalid mass	No results	No results	Organoheterocyclic compounds	Azoles	Oxazoles	Phenyl-1,3-oxazoles	1.29015e+06	295707	1.13143e+06	956223	1.44508e+06	1.39995e+06	1.99811e+06	1.62722e+06	1.78793e+06	2.30905e+06	1.54575e+06	1.49605e+06	1.17589e+06	1.76527e+06	1.76636e+06	2.25288e+06	1.43856e+06	2.5355e+06	2.4392e+06	2.10783e+06	2.04087e+06
Com_25219_neg	2-Isopropylmalate	C7 H12 O5	176.068	5.455	175.061	No results	No results	Full match	Lipids and lipid-like molecules	Fatty Acyls	Fatty acids and conjugates	Hydroxy fatty acids	309517	394117	316229	331250	345244	694401	551066	449715	628863	500896	505265	658058	653398	573604	490913	523730	548969	439514	842911	872663	780658
Com_25323_neg	Pyridoxal-5'-phosphate	C8 H10 N O6 P	247.025	2.347	246.017	No results	Full match	Full match	Organoheterocyclic compounds	Pyridines and derivatives	Pyridine carboxaldehydes	Pyridoxals and derivatives	5.04454e+06	8.00314e+06	8.2082e+06	3.92943e+06	3.27269e+06	1.02091e+07	3.43876e+06	4.92621e+06	6.40642e+06	5.32846e+06	9.3861e+06	4.60952e+06	1.39011e+06	3.3867e+06	2.53229e+06	3.99067e+06	1.50461e+06	4.94459e+06	1.27819e+07	1.17638e+07	1.1377e+07
Com_25337_neg	N1-(3-methyl-4-nitroisoxazol-5-yl)-4-(trifluoromethyl)benzamide	C12 H8 F3 N3 O4	315.045	1.827	314.038	Invalid mass	No results	No results					229320	990796	763243	524732	430553	621662	646263	709882	830566	1.26505e+06	409180	1.00279e+06	1.16278e+06	1.52124e+06	740437	916334	887548	748625	964588	1.23134e+06	886275
Com_25462_neg	LNAPE 20:5/N-24:6	C49 H76 N O8 P	837.535	8.396	836.528	No results	Invalid mass	No results					2.07625e+06	1.40941e+06	2.72949e+06	1.25959e+06	1.34294e+06	2.59214e+06	2.93721e+06	1.54449e+06	3.43832e+06	2.62771e+06	2.49994e+06	3.42424e+06	1.85222e+06	2.03755e+06	1.49468e+06	1.69878e+06	1.66846e+06	1.86962e+06	2.36496e+06	2.1188e+06	2.09256e+06
Com_26015_neg	Phenylacetylglutamine	C13 H16 N2 O4	264.11	5.5	263.104	No results	No results	Full match	Organic acids and derivatives	Carboxylic acids and derivatives	Amino acids, peptides, and analogues	N-acyl-alpha amino acids	289817	835569	364326	178563	128334	444305	192591	400908	298498	785100	270440	689111	497356	761326	314691	502486	272541	751851	974277	918232	945442
Com_26234_neg	MGDG O-18:4_20:5	C47 H74 O9	842.55	8.673	841.543	No results	Invalid mass	No results					851931	745326	1.11159e+06	542215	623709	1.22205e+06	1.18998e+06	743158	1.3173e+06	3.93792e+06	1.11697e+06	1.14788e+06	861657	1.03009e+06	1.02797e+06	1.01945e+06	800155	1.68715e+06	952073	805272	1.48442e+06
Com_26458_neg	Cer 27:1;2O/16:2;O(FA 20:1)	C63 H117 N O5	967.893	11.723	966.885	No results	Full match	No results					479908	331622	443135	354252	1.12102e+06	489015	437324	311822	999292	507719	484440	515370	529357	512153	1.44939e+06	418192	3.54772e+06	497219	665430	582455	517976
Com_26580_neg	PG 16:1_18:2	C40 H73 O10 P	744.485	7.636	743.478	No results	Invalid mass	No results					301571	292339	312190	301882	289576	299464	231713	228851	310326	259901	285734	326346	442748	311938	268005	255632	425906	256050	303184	277776	264591
Com_26594_neg	PE 18:3_22:6	C45 H72 N O8 P	785.501	8.932	784.494	No results	Full match	No results					1.43779e+06	1.05688e+06	1.70745e+06	982221	1.09611e+06	1.7799e+06	1.71821e+06	1.13838e+06	2.08743e+06	2.00882e+06	2.11416e+06	1.96257e+06	1.38434e+06	1.63433e+06	1.17535e+06	1.24859e+06	1.47065e+06	1.53047e+06	1.93848e+06	1.63636e+06	1.45258e+06
Com_26663_neg	Ribulose-5-phosphate	C5 H11 O8 P	230.019	2.082	229.012	No results	No results	Full match	Organic oxygen compounds	Organooxygen compounds	Carbohydrates and carbohydrate conjugates	Pentose phosphates	218705	180313	365067	129416	145923	479639	167433	308716	234665	380308	441935	462187	349692	429705	197375	331339	189924	413223	296067	284942	375234
Com_26944_neg	TPP	C12 H19 Cl N4 O7 P2 S	460.015	7.109	459.008	No results	No results	Full match	Benzenoids	Benzene and substituted derivatives	Phenoxy compounds	Phenoxy compounds	3.98439e+06	3.53873e+06	2.35851e+06	3.6272e+06	3.4823e+06	1.75829e+06	2.77533e+06	4.53263e+06	2.87381e+06	1.31024e+06	2.74732e+06	2.97734e+06	190705	806874	3.18775e+06	2.55768e+06	1.14483e+06	2.09724e+06	3.78472e+06	3.43423e+06	3.38742e+06
Com_27018_neg	6-chloro-2-methyl-4-[(2,3,4,5,6-pentamethylbenzyl)oxy]quinoline	C22 H24 Cl N O	353.159	5.013	352.151	Invalid mass	No results	No results					323477	428271	513087	148634	176818	380038	431245	282687	784860	919049	293867	471488	218078	293108	833590	299051	290771	454941	560278	557348	502090
Com_27145_neg	Deoxyguanosine	C10 H13 N5 O4	267.095	5.033	266.088	No results	No results	Full match	Nucleosides, nucleotides, and analogues	Purine nucleotides	Purine deoxyribonucleotides	Purine 2'-deoxyribonucleoside monophosphates	856808	622155	1.40059e+06	487477	345848	1.22853e+06	447150	113548	1.33321e+06	350230	1.27461e+06	875652	1.06038e+06	694177	438059	240951	1.2465e+06	128270	268100	231525	348891
Com_27182_neg	MGDG O-18:5_22:6	C49 H74 O9	866.547	11.522	865.539	No results	Invalid mass	No results					1.37401e+06	1.11339e+06	1.72527e+06	1.11081e+06	2.75323e+06	2.19596e+06	1.02448e+06	1.13711e+06	2.65727e+06	1.45646e+06	1.75902e+06	784477	3.27929e+06	1.96593e+06	702669	752165	2.54011e+06	943224	1.52303e+06	1.4223e+06	1.69557e+06
Com_27437_neg	4-[3,5-di(tert-butyl)-1H-pyrazol-1-yl]benzoic acid	C18 H24 N2 O2	300.184	5.597	299.177	Full match	No results	No results					228747	169630	237045	167195	159556	287443	156734	105778	232530	205547	248016	241001	275768	262906	170128	141743	271170	150240	363365	313411	355774
Com_27694_neg	DLCL 18:2_22:6	C49 H82 O15 P2	972.514	11.93	971.506	No results	Full match	No results					368674	277274	505641	678413	304161	953571	564744	284595	518688	1.76774e+06	1.31436e+06	3.48571e+06	2.24748e+06	1.10369e+06	3.57945e+06	1.65972e+06	952253	435819	487192	670060	441433
Com_27951_neg	Oleic Acid	C18 H34 O2	282.256	6.435	281.249	Full match	No results	No results	Lipids and lipid-like molecules	Fatty Acyls	Fatty acids and conjugates	Long-chain fatty acids	9.57319e+07	8.79152e+07	9.48479e+07	9.63452e+07	8.32614e+07	8.10196e+07	1.11617e+08	8.61372e+07	9.85514e+07	6.53428e+07	9.08332e+07	9.40878e+07	6.23027e+07	6.74811e+07	1.09493e+08	9.74975e+07	6.29032e+07	9.02914e+07	1.40749e+08	1.25391e+08	1.27124e+08
Com_28412_neg	LPC 22:1	C30 H60 N O7 P	623.418	11.232	622.411	No results	Invalid mass	No results	Lipids and lipid-like molecules	Glycerophospholipids	Glycerophosphocholines	Phosphocholines	394239	92786.9	494962	586729	602605	501148	1.78778e+06	372185	802940	170755	330281	432995	233965	198741	176509	142465	168805	138382	190869	158694	289752
Com_28590_neg	Erucic acid	C22 H42 O2	338.318	10.711	337.311	Full match	No results	Full match	Lipids and lipid-like molecules	Fatty Acyls	Fatty acids and conjugates	Very long-chain fatty acids	695438	1.2138e+06	1.71732e+06	1.15324e+06	1.34775e+06	1.38107e+06	2.03261e+06	707233	1.08989e+06	972008	305815	357467	1.44621e+06	921881	863919	817573	1.23595e+06	1.15279e+06	481533	467355	584546
Com_28875_neg	PE 17:1_18:2	C40 H74 N O8 P	727.523	10.159	726.515	No results	Invalid mass	No results					2.88665e+06	2.49352e+06	2.2906e+06	2.45483e+06	2.91926e+06	3.28197e+06	1.62435e+06	1.73908e+06	1.75468e+06	3.30548e+06	1.40499e+06	1.35109e+06	4.00938e+06	3.33491e+06	2.61503e+06	3.89837e+06	2.90597e+06	3.3245e+06	2.31085e+06	2.01747e+06	2.06824e+06
Com_28927_neg	N-Acetylserotonin	C12 H14 N2 O2	218.106	4.892	217.098	Full match	No results	Full match	Organoheterocyclic compounds	Indoles and derivatives	Hydroxyindoles	Hydroxyindoles	1.49743e+06	2.69121e+06	873433	1.14185e+06	1.40805e+06	1.69708e+06	1.83373e+06	959593	1.87816e+06	2.38242e+06	1.68086e+06	1.77374e+06	1.32954e+06	1.72866e+06	1.80882e+06	1.70389e+06	2.72937e+06	2.26699e+06	2.12438e+06	1.97115e+06	2.34467e+06
Com_29077_neg	Dinoseb	C10 H12 N2 O5	240.072	1.892	239.065	Invalid mass	No results	No results	Benzenoids	Phenols	Nitrophenols	Dinitrophenols	3.42771e+06	4.92628e+06	2.6373e+06	2.69295e+06	3.75213e+06	4.97583e+06	6.09495e+06	4.52699e+06	9.57562e+06	1.22657e+07	7.44391e+06	6.69386e+06	8.36794e+06	7.6239e+06	4.99072e+06	5.15134e+06	6.38153e+06	4.82799e+06	3.83597e+06	4.13566e+06	3.52072e+06
Com_29208_neg	LNAPE 22:6/N-22:3	C49 H80 N O8 P	803.605	10.149	802.598	No results	Invalid mass	No results					2.56347e+06	2.21435e+06	2.03415e+06	2.18e+06	2.59243e+06	2.91453e+06	1.45181e+06	1.54438e+06	1.55823e+06	2.93541e+06	1.2477e+06	1.2824e+06	2.65302e+06	3.31083e+06	2.32226e+06	3.46192e+06	3.71896e+06	2.9523e+06	2.05214e+06	1.7916e+06	1.83669e+06
Com_29235_neg	LPG 20:1	C26 H51 O9 P	246.162	7.404	245.155	No results	Invalid mass	No results	Lipids and lipid-like molecules	Glycerophospholipids	Glycerophosphoglycerols	Phosphatidylglycerols	780870	577644	1.22498e+06	590331	1.03065e+06	843030	400095	581190	1.32114e+06	558190	1.85006e+06	1.2689e+06	2.4904e+06	700703	500208	373217	2.57571e+06	524165	500762	449759	475909
Com_29706_neg	N-Acetyl-D-tryptophan	C13 H14 N2 O3	246.101	5.326	245.093	No results	No results	Full match	Organic acids and derivatives	Carboxylic acids and derivatives	Amino acids, peptides, and analogues	N-acyl-alpha amino acids	130350	127972	176137	119704	310960	163940	113663	92284.5	168750	160888	210505	183443	1.49831e+06	159253	150861	109513	1.57868e+06	110103	161452	144291	135767
Com_29739_neg	Quinolinic acid	C7 H5 N O4	167.02	1.858	166.013	Invalid mass	No results	No results	Organoheterocyclic compounds	Pyridines and derivatives	Pyridinecarboxylic acids and derivatives	Pyridinecarboxylic acids	3.4768e+06	3.65561e+06	4.36394e+06	2.35637e+06	2.45394e+06	4.88254e+06	4.08537e+06	3.90564e+06	4.31876e+06	5.41896e+06	3.50045e+06	4.89672e+06	2.9923e+06	4.1791e+06	2.92003e+06	3.41494e+06	3.33173e+06	4.71076e+06	9.78254e+06	9.42909e+06	8.12646e+06
Com_29751_neg	Orotidine 5'-monophosphate	C10 H13 N2 O11 P	368.028	4.775	367.021	Invalid mass	No results	No results	Nucleosides, nucleotides, and analogues	Pyrimidine nucleotides	Pyrimidine ribonucleotides	Pyrimidine ribonucleoside monophosphates	904879	571042	713180	766074	619163	559888	615958	985683	894120	1.91618e+06	626780	587275	1.04013e+06	1.26787e+06	1.19463e+06	849992	817237	477328	887343	861926	804276
Com_29895_neg	Syringic acid	C9 H10 O5	198.053	5.021	197.046	No results	No results	Full match	Benzenoids	Benzene and substituted derivatives	Benzoic acids and derivatives	Gallic acid and derivatives	1.67812e+06	538472	2.17365e+06	1.74464e+06	1.42949e+06	2.279e+06	1.35379e+06	684102	396421	1.61699e+06	2.27154e+06	2.21476e+06	3.75356e+06	2.66434e+06	844808	1.39144e+06	3.11097e+06	1.07417e+06	794133	1.65186e+06	1.20174e+06
Com_29951_neg	PI-Cer 15:3;2O/26:1;O	C47 H86 N O12 P	887.592	11.552	886.585	No results	Full match	No results					325864	241334	392344	356572	332568	432678	493392	350548	471431	435799	422477	374861	2.06993e+06	2.2017e+06	451500	412551	479253	310368	510270	465670	530046
Com_30286_neg	PE 18:1_20:3;4O	C43 H78 N O12 P	831.532	10.936	830.524	No results	Invalid mass	No results					124160	96071.7	127965	125210	147089	187699	143441	118803	229167	168348	140735	122235	1.62601e+06	335453	157416	151862	268635	148094	149210	129527	174348
Com_30348_neg	2-Phosphoglyceric acid	C3 H7 O7 P	185.992	1.506	166.974	No results	No results	Full match	Organic oxygen compounds	Organooxygen compounds	Carbohydrates and carbohydrate conjugates	Sugar acids and derivatives	195522	219826	233917	232200	193037	274063	240967	156807	190017	293723	453676	225750	177635	291132	215949	197205	243894	229819	1.70859e+06	1.77373e+06	1.71564e+06
Com_31165_neg	Menaquinone	C31 H40 O2	444.301	10.577	443.294	No results	No results	Full match	Lipids and lipid-like molecules	Prenol lipids	Quinone and hydroquinone lipids	Menaquinones	263946	262593	286927	228088	792754	285497	420965	565621	348593	292983	302113	278506	669699	371822	269757	2.06859e+06	1.03213e+06	664405	270410	286220	335490
Com_31224_neg	8,8'-dicarboxy-1,1'-binaphthalene	C22 H14 O4	342.092	4.928	341.085	Invalid mass	No results	No results					157917	637892	391812	301464	294097	624565	366372	123498	401206	388521	457146	434856	567653	61260.4	273913	249834	605010	266429	326214	306181	301615
Com_31579_neg	MGDG O-12:0_22:6	C43 H72 O9	792.546	11.463	791.539	No results	Invalid mass	No results					2.65456e+06	385097	2.14454e+06	1.27514e+06	1.10781e+06	1.23588e+06	1.69104e+06	3.85607e+06	1.41945e+06	984230	294990	886233	890424	2.18215e+06	2.62632e+06	834017	1.47039e+06	2.05587e+06	795430	964384	513522
Com_31655_neg	4-chloro-N~1~-(4-pyridinyl)-1,2-benzenediamine	C11 H10 Cl N3	219.057	5.166	218.05	Full match	No results	No results					246387	532181	347255	1.75611e+06	641380	816428	1.35465e+06	424936	2.57431e+06	221251	1.28888e+06	780285	259629	267588	1.86877e+06	189789	201641	255666	597366	680889	410935
Com_31735_neg	2-(4-chlorophenoxy)-N-(2-oxo-3-azepanyl)nicotinamide	C18 H18 Cl N3 O3	313.099	5.558	312.092	Invalid mass	No results	No results					1.71459e+06	2.4176e+06	1.88171e+06	987684	1.19066e+06	1.35243e+06	1.17236e+06	872192	2.29314e+06	1.54121e+06	902370	2.65151e+06	639358	1.42639e+06	3.50254e+06	1.13328e+06	2.01703e+06	595783	1.02543e+06	1.07962e+06	1.15533e+06
Com_31897_neg	UDP-galactose	C15 H24 N2 O17 P2	566.058	7.128	565.049	No results	No results	Full match	Nucleosides, nucleotides, and analogues	Pyrimidine nucleotides	Pyrimidine nucleotide sugars	Pyrimidine nucleotide sugars	4.93939e+06	4.66783e+06	2.63558e+06	4.78452e+06	4.46817e+06	2.31931e+06	3.26584e+06	5.97655e+06	3.24897e+06	1.72829e+06	3.56519e+06	3.87218e+06	2.01844e+06	1.06432e+06	3.8473e+06	3.37376e+06	1.51012e+06	2.54128e+06	4.62606e+06	4.05873e+06	3.97319e+06
Com_32662_neg	PG 18:3_22:6	C46 H73 O10 P	816.492	7.684	815.485	No results	Full match	No results					1.00362e+06	972900	1.03896e+06	1.02252e+06	963706	996611	1.14202e+06	792306	2.38404e+06	1.0337e+06	950920	1.85147e+07	6.32525e+06	1.92977e+06	2.7988e+07	1.70275e+07	1.41741e+06	887520	1.07409e+06	924434	880556
Com_32671_neg	glutathione disulfide	C20 H32 N6 O12 S2	612.153	4.665	611.146	No results	No results	Full match	Organic acids and derivatives	Carboxylic acids and derivatives	Amino acids, peptides, and analogues	Peptides	490832	503248	465768	605042	214132	412958	584386	457364	601072	734485	348971	488670	235570	505088	409557	306731	710424	503772	1.24172e+06	1.26906e+06	1.3305e+06
Com_32705_neg	dCMP	C9 H14 N3 O7 P	307.058	3.747	306.051	No results	No results	Full match	Nucleosides, nucleotides, and analogues	Pyrimidine nucleotides	Pyrimidine deoxyribonucleotides	Pyrimidine 2'-deoxyribonucleoside monophosphates	1.9758e+06	6.3808e+06	3.05753e+06	1.71751e+06	3.40936e+06	4.00214e+06	2.76389e+06	4.04757e+06	2.79491e+06	6.96786e+06	4.85063e+06	4.08911e+06	3.05315e+06	4.82811e+06	2.66803e+06	3.37815e+06	3.42626e+06	3.33453e+06	1.01947e+07	1.00372e+07	7.97415e+06
Com_32805_neg	Trehalose 6-phosphate	C12 H23 O14 P	422.083	1.512	421.076	No results	No results	Full match	Lipids and lipid-like molecules	Saccharolipids	Not available	Saccharolipids	3.89967e+06	1.06626e+07	1.38408e+06	2.12917e+06	2.73592e+06	2.40161e+06	3.10303e+06	4.84846e+06	3.92344e+06	6.45919e+06	4.32791e+06	3.03665e+06	5.34037e+06	4.23877e+06	3.23078e+06	612829	811466	5.63473e+06	6.66964e+06	6.10072e+06	6.2e+06
Com_33210_neg	Phenylacetylglycine	C10 H11 N O3	193.074	10.17	192.066	No results	No results	Full match	Organic acids and derivatives	Carboxylic acids and derivatives	Amino acids, peptides, and analogues	N-acyl-alpha amino acids	394518	376294	291869	304729	428469	440522	194500	260334	257645	526993	182825	193725	449924	417998	366804	540452	462200	523684	314369	313008	278684
Com_33515_neg	1,4-Dihydro-1-Methyl-4-Oxo-3-Pyridinecarboxamide	C7 H8 N2 O2	152.058	10.773	151.051	No results	No results	Full match					102879	131178	274925	574949	911747	759790	400821	439974	516861	828369	314069	320435	1.28917e+06	1.16101e+06	716058	763493	1.27896e+06	361431	401635	453751	624571
Com_33583_neg	PE 17:1_22:6	C44 H74 N O8 P	775.516	6.783	774.509	No results	Full match	No results					1.23949e+06	2.4021e+06	1.03318e+06	2.83041e+06	1.57228e+06	808099	1.62304e+06	2.19834e+06	1.04133e+06	1.5824e+06	896742	3.42046e+06	783783	1.78307e+06	1.891e+06	1.19471e+06	716631	898765	1.71388e+06	1.47739e+06	1.67717e+06
Com_34171_neg	PE 16:0_22:6;O	C43 H74 N O9 P	779.514	11.5	778.507	No results	Invalid mass	No results					168536	143891	205846	182959	177513	225755	326991	401017	314366	234164	189737	257796	304598	315054	319270	210085	1.94171e+06	153828	312951	243170	315250
Com_34470_neg	Allantoin	C4 H6 N4 O3	158.043	1.518	157.036	No results	No results	Full match	Organoheterocyclic compounds	Azoles	Imidazoles	Imidazoles	283773	73305.8	80411.7	84192.7	64071.2	85017.9	77281.1	57572.3	69115.2	106034	74994.2	76699	60517.1	103899	79659.1	70194.2	80843.3	57974.4	118266	99230.6	101048
Com_34519_neg	D-Xylonic Acid	C5 H10 O6	166.047	6.855	147.029	No results	No results	Full match	Organic oxygen compounds	Organooxygen compounds	Carbohydrates and carbohydrate conjugates	Sugar acids and derivatives	474554	907678	439937	1.20334e+06	513564	420376	613825	861754	503290	546583	414740	544459	573499	652311	741547	497301	566159	614396	617253	570949	575755
Com_34557_neg	5-Hydroxyindole-2-carboxylic acid	C9 H7 N O3	177.042	5.596	176.035	No results	No results	Full match	Organic acids and derivatives	Carboxylic acids and derivatives	Amino acids, peptides, and analogues	Alpha amino acids and derivatives	254119	364893	263338	185740	373729	319325	304107	211587	298152	305447	275525	267732	306355	294290	235845	287925	416799	393103	661397	735578	762639
Com_34828_neg	PG 18:2_20:4	C44 H75 O10 P	794.506	8.386	793.499	No results	Full match	No results					496273	341466	694996	526188	308208	954760	616736	467624	1.68226e+07	1.3661e+06	1.9141e+06	3.00268e+06	493503	533923	372702	449216	489272	1.61353e+07	752676	725709	471942
Com_34848_neg	N1-(1H-indazol-3-yl)-3,4-dichlorobenzene-1-sulfonamide	C13 H9 Cl2 N3 O2 S	340.978	2.458	339.971	Full match	No results	No results					1.1118e+06	3.18538e+06	1.84621e+06	1.08491e+06	1.92115e+06	1.60333e+06	1.99574e+06	1.89279e+06	1.75592e+06	2.50435e+06	1.16341e+06	2.37525e+06	2.8073e+06	2.7749e+06	2.0672e+06	1.75459e+06	1.55304e+06	1.59409e+06	2.43449e+06	2.46531e+06	2.42112e+06
Com_35042_neg	MGDG O-18:5_18:1	C45 H76 O9	820.568	10.838	819.56	No results	Invalid mass	No results					236291	389793	305862	1.16561e+06	692223	309586	1.20402e+06	277150	287560	686301	296745	925620	735644	1.7036e+06	475649	610829	514376	1.6402e+06	409605	274728	458654
Com_35324_neg	Isobutyryl carnitine	C11 H21 N O4	231.147	5.258	230.14	No results	No results	Full match	Lipids and lipid-like molecules	Fatty Acyls	Fatty acid esters	Acyl carnitines	235945	161723	448241	163991	230624	170453	307280	93043	260919	159367	317834	165947	159984	156936	118514	109877	145158	111017	371420	423339	371465
Com_35347_neg	Phe-Phe	C18 H20 N2 O3	312.147	5.517	311.14	No results	No results	Full match	Organic acids and derivatives	Carboxylic acids and derivatives	Amino acids, peptides, and analogues	Dipeptides	169427	469492	218263	134065	183777	211899	124697	119590	197983	166448	205202	207649	1.36309e+06	309749	100186	100341	1.25103e+06	129907	159081	135837	132949
Com_35505_neg	LNAPE 22:6/N-22:4	C49 H78 N O8 P	839.546	10.835	838.539	No results	Full match	No results					758182	652745	735182	825422	1.07578e+06	825048	684176	719830	542849	1.5265e+06	319318	627056	2.17464e+06	1.66938e+06	1.67978e+06	1.42146e+06	2.03692e+06	1.04507e+06	681951	621962	1.13706e+06
Com_35533_neg	2-Hydroxymyristic acid	C14 H28 O3	244.204	7.207	243.197	Full match	No results	No results	Lipids and lipid-like molecules	Fatty Acyls	Fatty acids and conjugates	Long-chain fatty acids	2.55079e+06	2.80186e+06	2.07474e+06	3.50917e+06	2.98146e+06	2.55669e+06	2.06915e+06	6.05573e+06	1.54021e+06	2.34722e+06	1.86378e+06	1.58214e+06	3.28737e+06	3.17186e+06	2.04367e+06	1.51152e+06	3.85471e+06	3.50541e+06	2.46012e+06	2.14461e+06	2.15001e+06
Com_35868_neg	2-(Formylamino)Benzoic Acid	C8 H7 N O3	165.042	0.574	164.035	No results	No results	Full match					721656	710206	1.05382e+06	635348	230097	5.12469e+06	5.77412e+06	952478	1.25387e+06	1.23015e+06	1.29842e+06	1.07707e+06	1.1978e+06	1.31608e+06	4.87761e+06	1.0507e+06	1.0668e+06	1.39934e+06	1.60813e+06	1.35797e+06	844880
Com_35880_neg	LNAPE 20:5/N-22:5	C47 H74 N O8 P	811.511	11.298	810.504	No results	Full match	No results					738219	490597	1.15516e+06	704442	1.32794e+06	453839	806279	1.07923e+06	1.48431e+06	1.37579e+06	142441	630228	2.96197e+06	566887	202900	468361	451269	138161	636627	309266	577743
Com_35928_neg	PE 16:1_20:5	C41 H70 N O8 P	735.488	7.824	734.481	No results	Invalid mass	No results					3.69821e+06	2.60138e+06	3.75825e+06	2.79217e+06	5.49432e+06	4.70247e+06	1.83208e+06	2.42568e+06	1.22938e+07	7.9573e+06	4.24343e+06	3.14819e+06	5.60681e+06	6.05276e+06	2.43636e+06	2.73051e+06	5.27518e+06	5.64813e+06	3.00886e+06	2.48298e+06	2.50368e+06
Com_36024_neg	PE O-18:0_20:5	C43 H78 N O7 P	751.539	11.03	750.531	No results	Invalid mass	No results					1.75322e+06	707728	1.64378e+06	902010	4.12791e+06	1.97448e+06	2.22641e+06	1.09649e+06	1.0849e+06	3.44683e+06	1.67285e+06	1.10925e+06	3.42999e+06	4.0782e+06	2.95985e+06	3.21991e+06	2.79584e+06	2.9066e+06	1.30745e+06	1.38963e+06	1.49336e+06
Com_36053_neg	LNAPE 22:6/N-24:4	C51 H82 N O8 P	867.563	10.69	866.556	No results	Invalid mass	No results					2.18175e+06	1.06155e+06	1.32596e+06	1.49008e+06	3.22934e+06	2.56443e+06	1.2174e+06	1.73279e+06	1.22079e+06	2.69731e+06	692567	692789	4.48036e+06	2.47835e+06	2.41235e+06	2.18153e+06	3.6879e+06	2.95564e+06	1.38256e+06	1.65691e+06	1.65743e+06
Com_36190_neg	N-[4-(3,4-difluorophenyl)-1,3-thiazol-2-yl]-2-thiophenesulfonamide	C13 H8 F2 N2 O2 S3	357.977	3.836	356.97	Invalid mass	No results	No results					5.77817e+06	9.97102e+06	6.49642e+06	5.24168e+06	7.62587e+06	8.13593e+06	6.96574e+06	7.26934e+06	6.60885e+06	1.62664e+07	1.11895e+07	8.12994e+06	5.91086e+06	9.96697e+06	6.11474e+06	6.1633e+06	8.46571e+06	7.5591e+06	2.30265e+07	1.9313e+07	1.49273e+07
Com_36471_neg	dTMP	C10 H15 N2 O8 P	322.057	2.565	321.05	No results	No results	Full match	Nucleosides, nucleotides, and analogues	Pyrimidine nucleotides	Pyrimidine deoxyribonucleotides	Pyrimidine 2'-deoxyribonucleoside monophosphates	2.02936e+06	570062	2.09422e+06	2.01787e+06	1.95457e+06	1.5744e+06	2.44653e+06	878377	931708	2.58441e+06	1.14685e+06	441195	479272	3.13435e+06	2.83211e+06	2.39679e+06	1.94868e+06	1.01177e+06	1.54611e+06	1.67541e+06	1.34087e+06
Com_37400_neg	L-Malate	C4 H6 O5	134.021	5.488	133.014	No results	No results	Full match	Organic acids and derivatives	Hydroxy acids and derivatives	Beta hydroxy acids and derivatives	Beta hydroxy acids and derivatives	77756.5	173704	97019.9	108776	77657.3	87797.8	124350	68763.4	126486	139097	122689	113267	83491.7	95207.2	45966.1	66020.6	80253.7	44303.6	196134	227167	227712
Com_38030_neg	4-[2-(2-oxo-1-imidazolidinyl)ethyl]-1lambda~6~,4-thiazinane-1,1-dione	C9 H17 N3 O3 S	283.073	1.693	282.066	Invalid mass	No results	No results					522647	108501	585097	396105	82607.2	1.01786e+06	208140	80324.6	489564	296455	733593	515211	506886	603369	281482	89206.8	605032	223545	217010	187890	228793
Com_38313_neg	Asp-Phe	C13 H16 N2 O5	280.105	5.066	279.098	No results	No results	Full match	Organic acids and derivatives	Carboxylic acids and derivatives	Amino acids, peptides, and analogues	Peptides	146926	991455	263627	154340	257793	283248	187357	372060	253246	715308	186660	297475	209122	207092	159752	315203	322514	329674	805495	703681	784221
Com_38610_neg	JWH 250 N-pentanoic acid metabolite	C22 H23 N O4	365.158	5.379	346.14	Invalid mass	No results	No results	Organoheterocyclic compounds	Indoles and derivatives	Phenylacetylindoles	Phenylacetylindoles	189923	175316	231941	164304	119956	248533	158294	138953	245342	251822	208575	242945	262898	227516	639817	228908	239343	163366	213917	192671	181358
Com_39121_neg	D-Fructose 1,6-bisphosphate	C6 H14 O12 P2	339.995	7.2	338.988	No results	No results	Full match					534032	688500	396866	778764	648728	387410	379974	825115	353990	236923	355815	391006	469445	263073	451768	325702	407071	260969	489403	442282	474093
Com_39309_neg	5-Methoxyindole-3-Carbaldehyde	C10 H9 N O2	175.063	5.566	220.061	No results	No results	Full match	Organoheterocyclic compounds	Indoles and derivatives	Indoles	Indoles	191730	131889	216377	152617	92208.5	229894	126047	96361.5	196598	162768	225099	219987	238120	191971	137576	115380	246324	132268	168485	146380	153380
Com_39549_neg	6-phospho-D-glucono-1,5-lactone	C6 H11 O9 P	258.014	1.535	303.013	No results	No results	Full match					968988	979276	1.16222e+06	1.12383e+06	955586	1.87769e+06	1.06999e+06	1.60314e+06	1.14294e+06	1.42462e+06	1.9122e+06	1.65335e+06	868711	1.4393e+06	1.0278e+06	949610	1.14395e+06	1.96043e+06	1.67032e+06	1.56162e+06	1.43609e+06
Com_39669_neg	D-Glucuronic acid	C6 H10 O7	194.042	6.896	193.035	No results	No results	Full match	Nucleosides, nucleotides, and analogues	Pyrimidine nucleotides	Pyrimidine nucleotide sugars	Pyrimidine nucleotide sugars	424516	638388	335473	855543	395240	360126	433917	588569	407496	415526	309841	284432	315241	334059	578577	360796	355364	265457	468826	592345	480232
Com_40730_neg	MGDG O-16:4_22:6	C47 H72 O9	840.551	8.047	839.544	No results	Invalid mass	No results					391734	723296	1.10199e+06	917323	511543	1.27683e+06	1.1089e+06	855213	1.46014e+06	2.79955e+06	648502	3.36518e+06	1.88815e+06	3.0513e+06	1.11543e+06	915926	567679	2.94163e+06	1.1539e+06	785892	629230
Com_40923_neg	Chlorogenic Acid Methyl Ester	C17 H20 O9	368.11	5.331	367.102	No results	No results	Full match					265290	105442	346269	212864	77156.9	336292	135035	76037	703755	176189	406044	244486	330485	261023	130958	85946.5	327950	90718	133027	118888	111864
Com_40936_neg	Triiodothyronine	C15 H12 I3 N O4	650.792	5.978	649.784	No results	No results	Full match	Organic acids and derivatives	Carboxylic acids and derivatives	Amino acids, peptides, and analogues	Phenylalanine and derivatives	282259	237696	262934	250295	152712	277290	170193	152408	236861	218062	245358	246254	291553	251598	205402	177137	306973	191343	252127	216321	203377
Com_41548_neg	Maltotriose	C18 H32 O16	504.169	2.086	503.162	No results	No results	Full match	Organic oxygen compounds	Organooxygen compounds	Carbohydrates and carbohydrate conjugates	Oligosaccharides	385238	685573	678912	885145	521969	742692	685981	334805	335348	728241	274393	406061	175276	776798	445187	394590	683730	376691	666666	589450	539630
Com_41553_neg	1-[(3S)-3-(1-Methyl-1H-benzimidazol-2-yl)-1-pyrrolidinyl]ethanone	C14 H17 N3 O	289.144	5.401	288.137	Invalid mass	No results	No results	Organoheterocyclic compounds	Benzimidazoles	Not available	Benzimidazoles	185769	265598	226867	160710	136798	329410	356111	135914	241352	519662	391922	423498	257147	259312	209414	322462	234107	234356	439821	458878	335528
Com_41732_neg	(3-Methoxy-4-hydroxyphenyl)ethylene glycol sulfate	C9 H12 O7 S	264.031	1.556	263.023	No results	No results	Full match					777441	1.82112e+06	775531	811996	617934	819955	745337	1.10176e+06	894045	1.02264e+06	1.04418e+06	739723	828499	1.00205e+06	1.74238e+06	1.40994e+06	779692	559134	1.14061e+06	957029	974552
Com_42409_neg	α-D-Glucose-1,6-bisphosphate	C6 H14 O12 P2	339.995	6.995	338.988	Full match	No results	Full match	Organic oxygen compounds	Organooxygen compounds	Carbohydrates and carbohydrate conjugates	Hexose phosphates	3.2786e+06	3.47716e+06	876523	3.88191e+06	3.63407e+06	516502	809598	3.51122e+06	1.19374e+06	817228	1.15367e+06	720748	527097	1.25121e+06	2.76675e+06	834382	434411	650771	1.63339e+06	1.28948e+06	1.31921e+06
Com_42442_neg	2-Hydroxy-2-methylbutyric acid	C5 H10 O3	118.06	5.26	117.053	Invalid mass	Invalid mass	No results	Lipids and lipid-like molecules	Fatty Acyls	Fatty acids and conjugates	Hydroxy fatty acids	89106.1	127772	129992	84619.8	67509.9	127690	84432.1	73510	128923	329218	106799	131109	126398	123990	85054	81461.9	112976	87710.4	135203	117643	109128
Com_42490_neg	aminoimidazole carboxamide ribonucleotide	C9 H15 N4 O8 P	338.061	5.324	337.054	No results	No results	Full match					108487	147320	281217	93146.2	74190.9	129884	762865	381117	922472	1.0542e+06	113220	1.22886e+06	144988	120119	229513	165131	527269	94733.9	340349	341670	318378
Com_42656_neg	8-Hydroxyguanosine	C10 H13 N5 O6	299.086	2.018	298.079	No results	No results	Full match	Nucleosides, nucleotides, and analogues	Purine nucleosides	Not available	Purine nucleosides	435456	649344	522354	149835	279882	945769	503428	563504	432362	1.28526e+06	460359	664231	586008	614545	441981	395513	379028	267008	275279	250488	305305
Com_42816_neg	Dl-3-Hydroxy-kynurenine	C10 H12 N2 O4	224.08	10.846	223.072	No results	No results	Full match	Organic oxygen compounds	Organooxygen compounds	Carbonyl compounds	Alkyl-phenylketones	135051	126515	193886	157837	205033	196847	166724	156965	147072	273914	332397	829999	331926	270231	264267	220036	352336	180508	163707	225708	239996
Com_43207_neg	Glutathione (oxidized)	C20 H32 N6 O12 S2	612.153	1.788	611.145	No results	Full match	Full match	Organic acids and derivatives	Carboxylic acids and derivatives	Amino acids, peptides, and analogues	Peptides	903821	1.77357e+06	1.17815e+06	1.18375e+06	253786	856971	1.09274e+06	1.17471e+06	959823	1.60069e+06	771286	841547	318625	877628	723687	524223	1.15945e+06	806032	3.69106e+06	3.70403e+06	3.97041e+06
Com_43254_neg	Dl-Indole-3-lactic acid	C11 H11 N O3	205.074	5.579	186.056	No results	No results	Full match	Organoheterocyclic compounds	Indoles and derivatives	Indolyl carboxylic acids and derivatives	Indolyl carboxylic acids and derivatives	256859	202331	289878	204460	156910	321533	175460	129354	298806	243694	301563	519962	427791	309091	201603	173335	1.03739e+06	177198	231446	204548	205483
Com_43388_neg	LNAPE 22:6/N-17:2	C44 H72 N O8 P	773.486	10.569	772.479	No results	Invalid mass	No results					645167	552369	720583	468524	785290	732656	925677	1.67896e+06	908438	827779	670777	854560	811862	906068	594020	901632	871412	670092	730483	659183	795073
Com_44678_neg	N4-[2-chloro-4-(trifluoromethyl)phenyl]thiomorpholine-4-carbothioamide	C12 H12 Cl F3 N2 S2	340.015	9.405	339.007	Invalid mass	No results	No results					917606	507182	679640	448288	645815	864482	722838	579552	956671	969555	880482	813949	844961	881620	478573	493504	729773	717512	679807	614118	566896
Com_45418_neg	1-Caffeoylquinic Acid	C16 H18 O9	354.095	4.957	353.088	No results	No results	Full match	Organic oxygen compounds	Organooxygen compounds	Alcohols and polyols	Quinic acids and derivatives	157781	45178	434932	117916	23713.3	211124	111841	23222.8	101535	76899.3	365083	206627	315315	168402	87420	36726.2	164744	92228.7	86132	58180.3	102332
Com_45911_neg	ADP-ribose	C15 H23 N5 O14 P2	559.07	2.023	558.063	No results	No results	Full match	Nucleosides, nucleotides, and analogues	Purine nucleotides	Purine ribonucleotides	Purine ribonucleoside diphosphates	228191	75695.3	351319	57737.5	34607.5	423895	79308.7	184696	264952	410272	285392	546785	431098	367358	211566	281602	150626	346976	316310	208770	293876
Com_46405_neg	D-Galactose 1-phosphate	C6 H13 O9 P	260.024	1.864	294.994	No results	Invalid mass	No results					207023	275082	574728	344212	242245	536039	364441	271352	703633	530054	476091	425032	575141	479548	386303	443757	801309	461797	279605	381890	347826
Com_47240_neg	Phosphopyruvic acid	C3 H5 O6 P	167.982	1.741	166.975	No results	No results	Full match	Organic acids and derivatives	Organic phosphoric acids and derivatives	Phosphate esters	Phosphate esters	68991.4	72180	76509.8	69085.1	56675.8	76992.1	68597.5	55982.5	76191.2	93809.3	76665.5	79210.2	65641.2	94399.6	59464.8	56754.3	74080.7	65872.9	120399	140521	117831
Com_47824_neg	CDP	C9 H15 N3 O11 P2	403.016	5.121	402.009	No results	No results	Full match	Nucleosides, nucleotides, and analogues	Pyrimidine nucleotides	Pyrimidine ribonucleotides	Pyrimidine ribonucleoside diphosphates	42694	62344.6	57975.4	41785.2	56004.6	57154.4	42716.3	50570.1	63438.3	72721.7	56552	62576	62219.3	68274.3	69328.3	131865	67217.1	155106	92491.8	111604	70096.8
Com_6_neg	Eicosapentaenoic acid	C20 H30 O2	302.225	9.533	301.217	Full match	No results	Full match	Lipids and lipid-like molecules	Fatty Acyls	Fatty acids and conjugates	Long-chain fatty acids	2.35507e+10	3.2016e+10	2.00185e+10	1.5758e+10	2.75565e+10	2.74544e+10	1.52775e+10	2.50724e+10	2.04805e+10	2.28961e+10	2.21988e+10	1.87698e+10	2.20705e+10	2.39251e+10	1.89733e+10	3.64828e+10	1.89241e+10	2.8352e+10	1.69184e+10	1.62201e+10	1.48905e+10
Com_14_neg	Docosapentaenoic acid	C22 H34 O2	330.256	10.27	329.249	Full match	No results	Full match	Lipids and lipid-like molecules	Fatty Acyls	Fatty acids and conjugates	Very long-chain fatty acids	6.26493e+09	7.85372e+09	5.78784e+09	3.93218e+09	7.65835e+09	7.26077e+09	3.36404e+09	5.39483e+09	3.4499e+09	5.73486e+09	2.35121e+09	3.93091e+09	7.30951e+09	7.54662e+09	6.06664e+09	1.22891e+10	4.14592e+09	9.97056e+09	3.0928e+09	3.42271e+09	3.13127e+09
Com_32_neg	(+/-)12(13)-DiHOME	C18 H34 O4	296.235	7.95	295.228	Invalid mass	No results	No match	Lipids and lipid-like molecules	Fatty Acyls	Fatty acids and conjugates	Long-chain fatty acids	3.60689e+09	2.79757e+09	3.05954e+09	2.35281e+09	2.73886e+09	4.47697e+09	8.07611e+08	8.48276e+08	1.4164e+09	1.78631e+09	2.43459e+09	1.91199e+09	7.24516e+09	3.11908e+09	1.81807e+09	1.63454e+09	5.49208e+09	2.40733e+09	1.93832e+09	1.79299e+09	1.68909e+09
Com_19_neg	LPE 22:6	C27 H44 N O7 P	525.286	8.782	524.278	No results	Full match	No results	Lipids and lipid-like molecules	Glycerophospholipids	Glycerophosphoethanolamines	1-acyl-sn-glycero-3-phosphoethanolamines	5.1396e+09	4.56683e+09	7.85108e+09	3.05398e+09	3.43655e+09	6.28973e+09	9.15078e+09	5.87975e+09	9.58824e+09	6.53996e+09	7.97764e+09	9.741e+09	4.04516e+09	4.81771e+09	3.66548e+09	3.94058e+09	4.37913e+09	4.71018e+09	5.59328e+09	5.50607e+09	4.68266e+09
Com_128_neg	Monobutyl phthalate	C12 H14 O4	222.089	6.244	221.082	Full match	No results	Full match	Benzenoids	Benzene and substituted derivatives	Benzoic acids and derivatives	Benzoic acid esters	3.50833e+08	4.70979e+07	8.13396e+08	4.87298e+08	2.29082e+08	9.50514e+08	4.88304e+08	6.1813e+08	5.26164e+08	7.05446e+08	6.63029e+08	1.56521e+08	3.39998e+08	2.92778e+08	2.96881e+08	5.59629e+08	4.24702e+08	627780	3.10191e+08	3.15792e+08	3.04737e+08
Com_143_neg	13-Hpotre(R)	C18 H30 O4	310.215	7.16	309.207	No results	No results	Full match					5.02093e+08	1.00378e+08	4.41332e+08	4.78402e+08	4.31226e+08	5.52823e+08	1.38798e+08	3.0056e+07	1.35991e+08	3.36785e+08	1.17584e+08	1.59641e+08	2.72729e+09	9.3102e+08	4.03039e+08	3.47471e+08	2.05536e+09	1.33546e+08	2.11735e+08	2.05399e+08	1.93336e+08
Com_43_neg	all-cis-4,7,10,13,16-Docosapentaenoic acid	C22 H34 O2	330.256	10.467	329.249	Full match	No results	Full match	Lipids and lipid-like molecules	Fatty Acyls	Fatty acids and conjugates	Very long-chain fatty acids	2.4749e+09	2.33747e+09	2.92797e+09	1.45713e+09	3.29465e+09	3.9766e+09	2.60821e+09	3.01099e+09	1.71059e+09	3.72566e+09	1.35517e+09	1.7738e+09	1.75719e+09	2.59634e+09	2.33622e+09	2.92103e+09	1.70698e+09	2.57656e+09	1.18213e+09	1.39985e+09	1.42721e+09
Com_112_neg	LPE 20:4	C25 H44 N O7 P	501.286	9.019	500.279	No results	Full match	No results	Lipids and lipid-like molecules	Glycerophospholipids	Glycerophosphoethanolamines	1-acyl-sn-glycero-3-phosphoethanolamines	6.38358e+08	3.33011e+08	1.05272e+09	3.58599e+08	5.69496e+08	8.70261e+08	1.03069e+09	4.62656e+08	1.04473e+09	1.81885e+09	8.47643e+08	1.11076e+09	1.22757e+09	1.25904e+09	8.99086e+08	9.93379e+08	1.12431e+09	1.57475e+09	7.60895e+08	7.97952e+08	6.48527e+08
Com_20995_neg	PC 16:0_16:1	C40 H78 N O8 P	777.548	11.067	776.541	No results	Invalid mass	No results					3.61482e+06	2.8098e+06	3.10032e+06	654713	4.58453e+06	1.43315e+06	9.14331e+06	6.46085e+06	9.37801e+06	5.24927e+06	6.30389e+06	8.22165e+06	4.64331e+06	1.07947e+07	2.27401e+06	3.58639e+06	2.39087e+06	2.10972e+06	6.39972e+06	4.30981e+06	4.93432e+06
Com_12_neg	8Z,11Z,14Z-Eicosatrienoic acid	C20 H34 O2	306.256	10.484	305.249	Full match	No results	Full match	Lipids and lipid-like molecules	Fatty Acyls	Fatty acids and conjugates	Long-chain fatty acids	4.88189e+09	3.54853e+09	5.29588e+09	2.52066e+09	1.0351e+10	4.98063e+09	4.71435e+09	5.8333e+09	3.01998e+09	9.55114e+09	2.13124e+09	4.85325e+09	7.61814e+09	1.19418e+10	6.61253e+09	1.15429e+10	9.84087e+09	8.93423e+09	3.40394e+09	3.87766e+09	4.19083e+09
Com_4701_neg	Deoxycholic acid	C24 H40 O4	392.293	8.015	391.286	Full match	No results	Full match	Lipids and lipid-like molecules	Steroids and steroid derivatives	Bile acids, alcohols and derivatives	Dihydroxy bile acids, alcohols and derivatives	705542	9.92231e+06	1.02965e+06	4.61968e+06	3.91018e+06	2.95834e+06	1.38663e+06	1.43919e+07	6.53452e+06	533433	5.16241e+06	3.30659e+06	711192	776253	811189	1.64407e+06	748686	1.92941e+06	4.30066e+06	4.13487e+06	4.77454e+06
Com_17_neg	LPE 18:2	C23 H44 N O7 P	477.286	9.088	476.278	No results	Full match	Full match	Lipids and lipid-like molecules	Glycerophospholipids	Glycerophosphoethanolamines	1-acyl-sn-glycero-3-phosphoethanolamines	6.36418e+09	3.96672e+09	6.48405e+09	3.33558e+09	3.96877e+09	6.88556e+09	9.34958e+09	4.28395e+09	9.29788e+09	7.94645e+09	7.43458e+09	7.50111e+09	5.23929e+09	5.12463e+09	3.12966e+09	3.54178e+09	5.77338e+09	5.84741e+09	4.35628e+09	4.44477e+09	3.80552e+09
Com_852_neg	Traumatic acid	C12 H20 O4	228.136	6.363	227.129	No results	No results	Full match	Lipids and lipid-like molecules	Fatty Acyls	Fatty acids and conjugates	Medium-chain fatty acids	1.40875e+08	5.24382e+07	9.69117e+07	3.59192e+07	3.20243e+07	1.59603e+08	2.72009e+07	9.07815e+06	6.5296e+07	6.25576e+07	7.37963e+07	5.66399e+07	2.12736e+08	1.17777e+08	6.0133e+07	3.33436e+07	1.40284e+08	3.26429e+07	4.60238e+07	4.6097e+07	4.01552e+07
Com_255_neg	LPC 18:3	C26 H48 N O7 P	563.323	8.587	562.316	No results	Invalid mass	No results	Lipids and lipid-like molecules	Glycerophospholipids	Glycerophosphocholines	Phosphocholines	5.22993e+08	3.03706e+08	6.05046e+08	3.2752e+08	3.25998e+08	5.55793e+08	6.09602e+08	2.51266e+08	5.78356e+08	9.55041e+08	3.6506e+08	5.15087e+08	3.71711e+08	4.10735e+08	2.23777e+08	2.4624e+08	3.44141e+08	4.15891e+08	4.27665e+08	4.10677e+08	3.8466e+08
Com_137_neg	LPC 20:4	C28 H50 N O7 P	589.339	9.041	588.331	No results	Invalid mass	No results	Lipids and lipid-like molecules	Glycerophospholipids	Glycerophosphocholines	Phosphocholines	6.0254e+08	3.04409e+08	1.05827e+09	3.87875e+08	4.29126e+08	5.89469e+08	9.87667e+08	3.54156e+08	9.32088e+08	1.45673e+09	4.97405e+08	1.03767e+09	1.10993e+09	1.1237e+09	8.88848e+08	7.30391e+08	7.72913e+08	1.03359e+09	8.13837e+08	7.79458e+08	6.89786e+08
Com_7_neg	Arachidonic acid	C20 H32 O2	304.24	10.046	303.233	Full match	No results	Full match	Lipids and lipid-like molecules	Fatty Acyls	Fatty acids and conjugates	Long-chain fatty acids	8.74774e+09	1.15258e+10	1.58369e+10	8.62441e+09	1.36188e+10	1.29981e+10	1.01507e+10	1.21697e+10	1.10214e+10	2.25074e+10	1.05922e+10	1.23518e+10	2.121e+10	2.65067e+10	2.00163e+10	2.3824e+10	2.05185e+10	2.31964e+10	1.18064e+10	1.09598e+10	1.11804e+10
Com_10970_neg	11-Dehydro thromboxane B2	C20 H32 O6	368.22	6.03	367.213	Full match	No results	Full match	Lipids and lipid-like molecules	Fatty Acyls	Eicosanoids	Thromboxanes	4.2137e+08	3.66225e+08	5.33827e+08	2.47242e+08	2.04502e+08	4.42889e+08	1.30791e+08	1.29065e+08	3.42542e+08	2.02422e+08	5.40188e+08	4.73983e+08	7.40567e+08	4.08515e+08	2.54185e+08	2.03069e+08	5.96607e+08	2.37505e+08	2.31044e+08	2.20565e+08	2.05075e+08
Com_452_neg	LPC 20:3	C28 H52 N O7 P	591.354	9.431	590.347	No results	Invalid mass	No results	Lipids and lipid-like molecules	Glycerophospholipids	Glycerophosphocholines	Phosphocholines	1.19346e+08	4.68876e+07	1.94924e+08	6.08129e+07	1.05754e+08	1.02824e+08	3.14518e+08	4.54461e+07	2.11265e+08	3.15547e+08	8.5313e+07	2.79595e+08	1.93762e+08	2.24897e+08	1.37316e+08	6.77648e+07	3.5619e+08	2.29548e+08	2.20196e+08	2.12481e+08	2.00314e+08
Com_363_neg	Acetylcarnitine	C9 H17 N O4	203.115	5.7	202.108	No results	No results	Full match	Lipids and lipid-like molecules	Fatty Acyls	Fatty acid esters	Acyl carnitines	7.68012e+07	2.13718e+08	1.82932e+08	9.0468e+07	9.50144e+07	1.27588e+08	2.43233e+08	1.36475e+08	2.1052e+08	2.38994e+08	6.22703e+07	2.40249e+08	3.15946e+08	2.5987e+08	1.94558e+08	1.13863e+08	1.7613e+08	1.38848e+08	2.37788e+08	2.20354e+08	2.15173e+08
Com_24200_neg	4-Pregnen-17alpha,20alpha-Diol-3-One	C21 H32 O3	332.235	7.537	377.234	No results	No results	Full match					7.76471e+06	3.8731e+06	6.2817e+06	2.71423e+06	1.23267e+07	5.13456e+06	3.55334e+06	4.07267e+06	3.31099e+06	1.5804e+07	2.12558e+06	2.00768e+06	1.07767e+07	8.83422e+06	4.33483e+06	1.33373e+07	1.0267e+07	2.07883e+07	4.65563e+06	4.69356e+06	4.21822e+06
Com_615_neg	LPE 16:1	C21 H42 N O7 P	469.281	8.744	450.263	No results	Invalid mass	No results	Lipids and lipid-like molecules	Glycerophospholipids	Glycerophosphoethanolamines	1-acyl-sn-glycero-3-phosphoethanolamines	1.52776e+08	1.50449e+08	1.72267e+08	6.71185e+07	1.15707e+08	1.39201e+08	2.00987e+08	1.45729e+08	2.9501e+08	1.47092e+08	2.48386e+08	3.47108e+08	1.26241e+08	1.84948e+08	5.26306e+07	6.23572e+07	1.66986e+08	1.25486e+08	1.47285e+08	1.48198e+08	1.25488e+08
Com_132_neg	LPE 20:3	C25 H46 N O7 P	503.302	9.421	502.294	No results	Full match	No results	Lipids and lipid-like molecules	Glycerophospholipids	Glycerophosphoethanolamines	1-acyl-sn-glycero-3-phosphoethanolamines	4.57913e+08	1.9713e+08	4.68999e+08	1.45456e+08	5.8074e+08	3.58314e+08	7.80665e+08	2.0589e+08	5.93601e+08	8.77534e+08	2.42061e+08	8.66079e+08	7.86177e+08	8.25523e+08	3.87511e+08	3.75092e+08	1.27842e+09	8.41656e+08	3.44897e+08	3.63063e+08	3.37233e+08
Com_12214_neg	(+/-)11(12)-DiHET	C20 H34 O4	374.221	7.482	373.213	Invalid mass	No results	No results	Lipids and lipid-like molecules	Fatty Acyls	Eicosanoids	Hydroxyeicosatrienoic acids	2.7735e+06	3.44116e+06	5.57195e+06	2.41289e+06	666443	5.7766e+06	1.9511e+06	3.39731e+06	3.54879e+06	3.65253e+06	2.52381e+06	1.99273e+06	9.02885e+06	9.19461e+06	3.16936e+06	1.12904e+07	6.29145e+06	3.01785e+06	4.04969e+06	4.06184e+06	3.84274e+06
Com_3883_neg	12-oxo Phytodienoic Acid	C18 H28 O3	292.204	7.851	291.197	Full match	No results	No results	Lipids and lipid-like molecules	Fatty Acyls	Eicosanoids	Prostaglandins and related compounds	4.04694e+07	2.24382e+07	2.1912e+07	2.31285e+07	2.83294e+07	2.30819e+07	8.54294e+06	9.08531e+06	1.33507e+07	1.61814e+07	1.78286e+07	1.80213e+07	4.26065e+07	2.49139e+07	2.3478e+07	2.4653e+07	6.30346e+07	1.41338e+07	1.0012e+07	1.01867e+07	9.54063e+06
Com_156_neg	LPC 14:0	C22 H46 N O7 P	513.307	8.54	512.3	No results	Invalid mass	No results	Lipids and lipid-like molecules	Glycerophospholipids	Glycerophosphocholines	Phosphocholines	8.22735e+08	5.54697e+08	9.29819e+08	4.44863e+08	5.13316e+08	7.82706e+08	9.9942e+08	5.71857e+08	1.42121e+09	7.81883e+08	9.46242e+08	1.39381e+09	6.95294e+08	7.63214e+08	3.22843e+08	3.99787e+08	8.6479e+08	4.61495e+08	7.55866e+08	7.08099e+08	6.66943e+08
Com_368_neg	L-Aspartic acid	C4 H7 N O4	133.037	1.336	132.029	Invalid mass	Invalid mass	No results	Organic acids and derivatives	Carboxylic acids and derivatives	Amino acids, peptides, and analogues	Aspartic acid and derivatives	9.76972e+07	2.94152e+08	1.50192e+08	9.02117e+07	1.5633e+08	1.21156e+08	1.60131e+08	1.96339e+08	2.27538e+08	2.96043e+08	9.27962e+07	1.81204e+08	2.59908e+08	2.96621e+08	1.51187e+08	1.3675e+08	1.60985e+08	1.26873e+08	3.19544e+08	3.42319e+08	2.89295e+08
Com_277_neg	LPE 22:5	C27 H46 N O7 P	527.302	9.271	526.295	No results	Full match	No results	Lipids and lipid-like molecules	Glycerophospholipids	Glycerophosphoethanolamines	1-acyl-sn-glycero-3-phosphoethanolamines	2.86469e+08	1.66441e+08	4.38351e+08	1.36258e+08	2.60697e+08	4.7845e+08	5.76471e+08	2.20134e+08	5.6471e+08	4.54733e+08	3.93945e+08	7.2528e+08	4.16204e+08	4.75909e+08	1.76836e+08	1.94212e+08	3.86525e+08	4.172e+08	3.12153e+08	2.96733e+08	2.43533e+08
Com_1087_neg	PC 9:0_9:0	C26 H52 N O8 P	583.35	7.593	582.343	No results	Invalid mass	No results					6.41755e+07	2.08572e+07	1.14818e+08	7.63175e+07	1.0454e+07	1.10917e+08	3.43812e+07	6.36894e+06	9.28265e+07	8.53872e+07	9.46745e+07	8.78626e+07	1.38945e+08	1.32971e+08	5.35244e+07	1.11433e+07	1.35824e+08	3.96799e+07	4.78312e+07	4.61525e+07	4.28522e+07
Com_25780_neg	(+/-)11(12)-EET	C20 H32 O3	320.235	6.98	319.228	Full match	No results	Full match	Lipids and lipid-like molecules	Fatty Acyls	Eicosanoids	Hepoxilins	3.21754e+06	3.48381e+06	914167	757614	3.57449e+06	981511	668034	3.19084e+06	834249	755976	815396	643944	1.914e+06	2.54694e+06	2.46668e+06	839557	1.74485e+06	748608	1.02548e+06	900361	842207
Com_428_neg	Soyasaponin I	C48 H78 O18	942.52	6.953	941.513	Full match	No results	No results	Lipids and lipid-like molecules	Prenol lipids	Terpene glycosides	Triterpene saponins	4.6272e+07	4.36909e+06	1.19204e+08	3.86897e+06	2.16539e+07	1.47724e+08	7.30672e+07	1.20601e+07	1.10151e+08	2.29028e+08	1.2552e+08	2.28655e+08	1.13586e+08	6.5229e+07	9.38902e+07	1.26954e+08	7.24616e+07	6.76096e+07	1.91302e+08	1.66924e+08	1.48184e+08
Com_40_neg	LPE 18:1	C23 H46 N O7 P	479.301	9.659	478.294	No results	Full match	Full match	Lipids and lipid-like molecules	Glycerophospholipids	Glycerophosphoethanolamines	1-acyl-sn-glycero-3-phosphoethanolamines	3.64675e+09	2.60652e+09	3.87973e+09	1.50778e+09	2.83116e+09	2.99747e+09	5.6393e+09	2.12137e+09	6.06473e+09	3.93046e+09	3.85163e+09	6.12511e+09	3.85711e+09	3.79685e+09	1.85525e+09	1.81869e+09	4.59878e+09	3.84749e+09	2.81495e+09	2.61927e+09	2.35876e+09
Com_885_neg	LPC 18:4	C26 H46 N O7 P	561.308	8.134	560.3	No results	Invalid mass	No results	Lipids and lipid-like molecules	Glycerophospholipids	Glycerophosphocholines	Phosphocholines	1.35082e+08	9.48624e+07	1.24156e+08	4.43562e+07	3.92685e+07	1.09803e+08	1.15327e+08	6.10347e+07	1.0143e+08	1.63747e+08	8.55304e+07	1.26396e+08	3.59571e+07	5.46535e+07	3.11232e+07	4.92323e+07	2.96015e+07	5.39924e+07	7.30444e+07	6.86806e+07	6.81208e+07
Com_890_neg	LPE 14:0	C19 H40 N O7 P	425.255	8.512	424.247	No results	Full match	Full match	Lipids and lipid-like molecules	Glycerophospholipids	Glycerophosphoethanolamines	1-acyl-sn-glycero-3-phosphoethanolamines	8.60298e+07	5.3177e+07	7.74058e+07	2.68641e+07	5.41827e+07	6.85124e+07	1.17831e+08	7.62705e+07	1.79726e+08	6.57078e+07	8.61781e+07	1.85742e+08	4.35196e+07	5.62659e+07	1.99593e+07	2.5794e+07	5.8006e+07	4.25937e+07	5.64161e+07	5.22788e+07	4.94429e+07
Com_73_neg	LPC 18:0	C26 H54 N O7 P	569.37	10.383	568.363	No results	Invalid mass	No results	Lipids and lipid-like molecules	Glycerophospholipids	Glycerophosphocholines	Phosphocholines	1.23696e+09	6.05164e+08	1.34157e+09	7.952e+08	5.83476e+08	1.03293e+09	1.70361e+09	9.31316e+08	1.99388e+09	1.74438e+09	1.1396e+09	1.82034e+09	1.92461e+09	2.0679e+09	1.10872e+09	8.49279e+08	2.73397e+09	9.68156e+08	1.00191e+09	1.44232e+09	1.42451e+09
Com_115_neg	LPE 17:1	C22 H44 N O7 P	465.286	9.228	464.279	No results	Full match	No results	Lipids and lipid-like molecules	Glycerophospholipids	Glycerophosphoethanolamines	1-acyl-sn-glycero-3-phosphoethanolamines	7.46238e+08	4.46225e+08	7.39451e+08	2.90834e+08	5.31268e+08	6.68162e+08	1.54431e+09	3.54808e+08	1.29673e+09	5.56681e+08	8.86862e+08	1.19807e+09	2.81062e+08	3.14166e+08	1.65005e+08	1.67302e+08	2.47815e+08	2.5947e+08	4.15805e+08	4.24465e+08	3.51728e+08
Com_514_neg	Docosatrienoic acid	C22 H38 O2	334.288	11.307	333.28	Full match	No results	No results	Lipids and lipid-like molecules	Fatty Acyls	Fatty acids and conjugates	Very long-chain fatty acids	1.47183e+08	4.76804e+07	1.73181e+08	6.67464e+07	2.30345e+08	1.45067e+08	1.07525e+08	5.28509e+07	5.45755e+07	1.94395e+08	2.97016e+07	7.85631e+07	1.4025e+08	2.66434e+08	1.4947e+08	1.89889e+08	1.73163e+08	1.91976e+08	8.06927e+07	9.13003e+07	9.595e+07
Com_594_neg	LPC 15:0	C23 H48 N O7 P	527.323	9.023	526.316	No results	Invalid mass	No results	Lipids and lipid-like molecules	Glycerophospholipids	Glycerophosphocholines	Phosphocholines	1.43661e+08	1.23282e+08	1.38414e+08	1.54857e+08	7.25204e+07	1.54773e+08	1.3007e+08	9.22903e+07	1.95443e+08	1.11097e+08	1.90047e+08	1.70146e+08	1.12663e+08	1.17335e+08	7.58734e+07	8.27909e+07	1.44737e+08	6.26359e+07	1.23288e+08	1.17994e+08	9.88163e+07
Com_3846_neg	Cytidine 5'-Monophosphate-N-Acetylneuraminic Acid	C20 H31 N4 O16 P	614.15	2.514	613.143	No results	No results	Full match	Nucleosides, nucleotides, and analogues	Pyrimidine nucleotides	Pyrimidine nucleotide sugars	Pyrimidine nucleotide sugars	1.29404e+07	2.45253e+07	3.4947e+06	1.89303e+07	5.28149e+06	1.5798e+07	1.77096e+07	1.94793e+07	1.61648e+07	2.36137e+07	1.22241e+07	1.54125e+07	6.1054e+06	1.57264e+07	1.22843e+07	9.35495e+06	1.92513e+07	1.471e+07	5.56543e+07	5.27889e+07	5.40786e+07
Com_59_neg	LPC 18:2	C26 H50 N O7 P	565.338	9.119	564.331	No results	Invalid mass	No results	Lipids and lipid-like molecules	Glycerophospholipids	Glycerophosphocholines	Phosphocholines	2.59569e+09	1.48758e+09	3.07077e+09	1.8668e+09	1.70446e+09	3.03119e+09	3.57721e+09	1.28946e+09	3.55533e+09	4.02456e+09	2.25949e+09	3.13949e+09	2.30853e+09	2.41688e+09	1.67608e+09	1.48009e+09	2.55983e+09	2.40006e+09	2.58246e+09	2.55276e+09	2.28034e+09
Com_2335_neg	LPE 18:4	C23 H40 N O7 P	473.255	8.121	472.248	No results	Full match	No results	Lipids and lipid-like molecules	Glycerophospholipids	Glycerophosphoethanolamines	1-acyl-sn-glycero-3-phosphoethanolamines	3.33524e+07	3.03576e+07	4.75087e+07	9.67296e+06	1.59169e+07	3.11037e+07	4.20443e+07	2.48615e+07	4.2549e+07	3.76338e+07	4.14661e+07	5.47148e+07	1.11893e+07	1.85717e+07	7.87665e+06	1.04805e+07	1.08423e+07	1.60339e+07	2.00392e+07	1.83905e+07	1.74112e+07
Com_2187_neg	LysoPE 18:2	C23 H44 N O7 P	477.286	8.244	476.279	No results	No results	Full match					3.59098e+07	2.07892e+07	5.08325e+07	1.6315e+07	1.6934e+07	3.26895e+07	4.04896e+07	1.75707e+07	4.62295e+07	4.32977e+07	2.98203e+07	5.21866e+07	2.50945e+07	2.97373e+07	1.36621e+07	2.04531e+07	2.01049e+07	2.38035e+07	2.2127e+07	2.16268e+07	2.03996e+07
Com_20074_neg	PE 18:1_18:2	C41 H76 N O8 P	741.533	11.85	740.525	No results	Full match	No results					4.85325e+06	3.64147e+06	4.70145e+06	3.32074e+06	3.26379e+06	4.81578e+06	6.84648e+06	4.4947e+06	5.94741e+06	5.68398e+06	7.2515e+06	7.64252e+06	4.24068e+06	5.90603e+06	4.27009e+06	5.4094e+06	3.41228e+06	2.38015e+06	1.60781e+07	7.92768e+06	1.25207e+07
Com_37_neg	Lysopa 18:0	C21 H43 O7 P	438.275	10.741	437.267	No results	No results	Full match	Lipids and lipid-like molecules	Glycerophospholipids	Glycerophosphates	Monoalkylglycerophosphates	3.45325e+09	9.75868e+07	4.69452e+08	8.42005e+07	3.85742e+09	5.80892e+08	2.00714e+08	5.70554e+08	6.21947e+08	9.14251e+08	2.15352e+09	6.99539e+08	7.27968e+08	1.45547e+09	6.59065e+07	6.51194e+08	2.15391e+09	8.0116e+08	6.36631e+08	5.93667e+08	9.65064e+08
Com_1837_neg	Lysops 22:5	C28 H46 N O9 P	571.29	9.206	570.282	No results	No results	Full match	Lipids and lipid-like molecules	Glycerophospholipids	Glycerophosphoethanolamines	2-acyl-sn-glycero-3-phosphoethanolamines	2.95505e+07	1.54072e+07	3.6066e+07	1.66465e+07	3.42735e+07	2.63348e+07	5.95622e+07	2.10194e+07	6.34027e+07	3.6792e+07	2.56971e+07	7.42855e+07	4.1932e+07	4.70451e+07	3.07874e+07	2.10304e+07	6.17241e+07	3.69593e+07	6.22884e+07	4.32277e+07	3.58955e+07
Com_2474_neg	LPE 16:2	C21 H40 N O7 P	449.255	8.226	448.248	No results	Full match	No results	Lipids and lipid-like molecules	Glycerophospholipids	Glycerophosphoethanolamines	1-acyl-sn-glycero-3-phosphoethanolamines	2.52223e+07	2.28869e+07	2.78096e+07	1.06726e+07	1.34256e+07	2.66648e+07	4.08932e+07	2.3253e+07	5.2432e+07	2.63038e+07	3.842e+07	5.37129e+07	1.39334e+07	1.5846e+07	7.11778e+06	1.26377e+07	1.55231e+07	1.55916e+07	1.6977e+07	1.59934e+07	1.54942e+07
Com_5300_neg	SM 8:1;2O/24:0	C37 H75 N2 O6 P	720.543	9.364	719.536	No results	Invalid mass	No results					1.04288e+07	7.69032e+06	1.04102e+07	2.64953e+06	1.18062e+07	2.68048e+07	1.12411e+07	1.82073e+07	2.88985e+06	4.47358e+07	1.99361e+07	2.6485e+07	2.40963e+07	2.05061e+07	1.17424e+07	6.2553e+06	5.32535e+06	9.01585e+06	2.39101e+07	1.31717e+07	1.5796e+07
Com_9796_neg	5-Phenylvaleric Acid	C11 H14 O2	178.099	5.598	177.092	No results	No results	Full match	Lipids and lipid-like molecules	Fatty Acyls	Fatty acids and conjugates	Medium-chain fatty acids	2.39827e+07	1.24636e+07	2.73785e+07	1.68423e+07	1.30238e+07	2.64501e+07	1.0533e+07	4.66947e+06	2.83423e+07	1.10986e+07	2.08213e+07	2.53729e+07	4.16541e+07	2.43044e+07	1.3316e+07	8.95249e+06	4.22447e+07	7.54591e+06	1.0577e+07	1.05695e+07	9.37274e+06
Com_7452_neg	(R)-3-Hydroxy myristic acid	C14 H28 O3	244.204	7.7	243.197	Full match	No results	No results	Lipids and lipid-like molecules	Fatty Acyls	Fatty acids and conjugates	Long-chain fatty acids	2.20641e+06	2.23493e+06	3.56025e+06	3.17717e+06	8.69733e+06	3.70816e+06	2.63196e+06	3.35857e+06	1.68628e+06	4.24933e+06	3.08335e+06	1.49026e+06	1.46989e+06	3.73255e+06	3.55051e+06	4.68391e+06	1.18602e+07	3.53856e+06	4.41939e+06	3.84921e+06	3.9326e+06
Com_4861_neg	N-Acetylsphingosine	C20 H39 N O3	341.293	9.449	340.286	Full match	No results	No results	Lipids and lipid-like molecules	Sphingolipids	Ceramides	Ceramides	1.32761e+06	9.7801e+06	3.11988e+06	1.75961e+06	3.13531e+06	2.88027e+06	1.01174e+06	3.97974e+06	1.2755e+06	3.23556e+06	1.49367e+06	1.41665e+06	2.3958e+06	4.36281e+06	2.16422e+06	2.00159e+06	3.72156e+06	1.26393e+06	2.42402e+06	2.47896e+06	2.38669e+06
Com_42787_neg	D-Fructose 6-phosphate	C6 H13 O9 P	260.031	5.331	259.023	No results	No results	Full match					149013	249018	156830	119558	417131	3.58689e+06	173989	202604	221624	906829	190705	193750	160941	215247	230085	191751	305341	904921	166908	232653	232455
Com_2297_neg	17alpha-Hydroxyprogesterone	C21 H30 O3	330.22	7.187	375.218	No results	No results	Full match	Lipids and lipid-like molecules	Steroids and steroid derivatives	Pregnane steroids	Gluco/mineralocorticoids, progestogins and derivatives	5.13822e+07	3.27921e+07	8.22684e+07	2.89103e+07	3.2551e+07	7.64281e+07	2.63192e+07	1.06502e+07	6.15159e+07	3.18039e+07	5.58583e+07	5.89738e+07	1.27003e+08	4.89531e+07	2.74445e+07	1.43429e+07	9.95712e+07	2.57359e+07	2.79119e+07	2.61973e+07	2.554e+07
Com_13947_neg	3-[4-methyl-1-(2-methylpropanoyl)-3-oxocyclohexyl]butanoic acid	C15 H24 O4	268.168	6.83	267.161	Full match	No results	No results					5.67742e+06	2.94227e+06	9.40379e+06	3.84103e+06	3.69398e+06	1.73818e+07	2.04475e+06	3.05307e+06	4.23318e+06	6.25717e+06	4.34211e+06	4.48898e+06	7.78247e+06	5.99323e+06	2.6088e+06	3.08816e+06	3.92371e+06	2.55658e+06	2.41211e+06	3.05992e+06	2.59983e+06
Com_5930_neg	20-Carboxy-Leukotriene B4	C20 H30 O6	366.204	6.702	365.197	No results	No results	Full match					9.84209e+06	1.52354e+07	1.73779e+07	1.61225e+07	1.36857e+07	2.1345e+07	1.58001e+07	1.45164e+07	1.56225e+07	9.71559e+06	1.52397e+07	9.56544e+06	5.0234e+07	2.03219e+07	1.53574e+07	1.33733e+07	3.57836e+07	1.20419e+07	1.97058e+07	1.64044e+07	1.77473e+07
Com_7219_neg	Tetradecanedioic acid	C14 H26 O4	258.183	6.963	257.176	Full match	No results	Full match	Lipids and lipid-like molecules	Fatty Acyls	Fatty acids and conjugates	Long-chain fatty acids	7.27964e+06	7.72051e+06	7.69214e+06	8.61919e+06	8.06891e+06	2.41646e+07	4.78311e+06	7.04846e+06	4.0227e+06	1.38896e+07	3.1392e+06	7.15211e+06	9.11257e+06	9.99743e+06	6.14315e+06	3.22799e+06	2.08537e+07	4.6859e+06	5.65431e+06	5.08185e+06	4.68969e+06
Com_13319_neg	LPC 16:3	C24 H44 N O7 P	535.292	7.919	534.285	No results	Invalid mass	No results	Lipids and lipid-like molecules	Glycerophospholipids	Glycerophosphocholines	Phosphocholines	3.93977e+06	507037	5.51354e+06	573043	1.0447e+06	2.43674e+06	8.55841e+06	1.29614e+06	3.49235e+06	7.96451e+06	3.73399e+06	9.96227e+06	1.24878e+06	2.68737e+06	672268	2.35347e+06	1.05424e+06	1.91504e+06	2.72228e+06	3.08228e+06	2.44269e+06
Com_1284_neg	LPC 16:2	C24 H46 N O7 P	537.308	8.245	536.3	No results	Invalid mass	No results	Lipids and lipid-like molecules	Glycerophospholipids	Glycerophosphocholines	Phosphocholines	7.09733e+07	4.0154e+07	9.85167e+07	2.96086e+07	3.14381e+07	6.45434e+07	8.24227e+07	3.54806e+07	9.24019e+07	8.73026e+07	5.37329e+07	9.72344e+07	4.51016e+07	5.5071e+07	2.46656e+07	3.9325e+07	3.81313e+07	4.20162e+07	4.80009e+07	4.30867e+07	4.33187e+07
Com_4604_neg	13,14-dihydro-15-keto-tetranor Prostaglandin E2	C16 H26 O5	298.178	6.412	297.171	Full match	No results	No results					1.25332e+07	6.40747e+06	2.39754e+07	9.27708e+06	2.71764e+06	2.9833e+07	1.35269e+07	6.31154e+06	3.37601e+07	2.08344e+07	2.28116e+07	2.8896e+07	8.88251e+06	1.9586e+07	6.75735e+06	1.48209e+07	7.12577e+06	1.05713e+07	1.19323e+07	1.25513e+07	7.87099e+06
Com_3922_neg	Sebacic acid	C10 H18 O4	202.12	6.444	201.113	No results	No results	Full match	Lipids and lipid-like molecules	Fatty Acyls	Fatty acids and conjugates	Medium-chain fatty acids	1.98798e+07	1.15419e+07	2.02157e+07	3.60104e+06	4.48502e+06	4.28387e+07	1.2945e+07	1.04427e+07	2.23163e+07	1.8945e+07	1.86123e+07	1.1526e+07	3.56915e+07	3.15064e+07	1.36385e+07	1.06248e+07	4.66286e+07	1.3004e+07	1.51349e+07	1.5125e+07	1.5128e+07
Com_1246_neg	Desoxycortone	C21 H30 O3	376.225	6.44	375.218	Invalid mass	No match	No results	Lipids and lipid-like molecules	Steroids and steroid derivatives	Hydroxysteroids	21-hydroxysteroids	6.44487e+07	4.50301e+07	1.43522e+08	1.98741e+07	5.28393e+07	1.39458e+08	3.10757e+07	2.33408e+07	1.09633e+08	7.03209e+07	1.59237e+08	1.56876e+08	2.30466e+08	1.08129e+08	4.5856e+07	4.23338e+07	2.06997e+08	6.77949e+07	4.57571e+07	5.30002e+07	5.16733e+07
Com_13243_neg	ADBICA N-pentanoic acid metabolite	C20 H27 N3 O4	373.196	5.197	372.189	Invalid mass	No results	No results	Organic acids and derivatives	Carboxylic acids and derivatives	Amino acids, peptides, and analogues	N-acyl-alpha amino acids and derivatives	735455	5.06302e+06	1.43346e+06	968634	1.51093e+06	1.86174e+06	1.00418e+06	2.50401e+06	1.51255e+06	3.09918e+06	1.05321e+06	1.97653e+06	1.31899e+06	1.81535e+06	1.77717e+06	2.15e+06	915772	3.71176e+06	4.24248e+06	3.58246e+06	3.84562e+06
Com_4418_neg	12(S)-HETE	C20 H32 O3	320.235	8.889	301.217	No results	No results	Full match	Lipids and lipid-like molecules	Fatty Acyls	Eicosanoids	Hydroxyeicosatetraenoic acids	2.21656e+07	568672	3.21632e+07	1.45644e+07	630071	2.85544e+07	1.19289e+07	1.53017e+07	1.15517e+08	1.57305e+07	2.217e+08	3.24733e+07	1.37578e+07	1.65336e+07	3.06233e+06	1.54603e+07	3.26111e+07	1.93872e+07	2.00366e+07	2.51821e+07	1.70868e+07
Com_2641_neg	LysoPC 10:0	C18 H38 N O7 P	411.239	7.2	410.232	No results	No results	Full match	Lipids and lipid-like molecules	Glycerophospholipids	Glycerophosphocholines	Phosphocholines	1.13866e+07	7.43077e+06	1.98795e+07	6.13279e+06	2.4491e+06	3.97806e+07	1.36207e+07	2.74974e+06	2.80056e+07	5.26027e+06	4.0231e+07	3.12034e+07	4.16842e+06	8.74388e+06	1.32581e+07	2.84757e+06	1.27142e+07	5.95792e+06	8.2436e+06	8.54272e+06	7.73355e+06
Com_5763_neg	Cytidine-5'-monophosphate	C9 H14 N3 O8 P	323.052	1.867	322.045	No results	Full match	Full match	Nucleosides, nucleotides, and analogues	Pyrimidine nucleotides	Pyrimidine ribonucleotides	Pyrimidine ribonucleoside monophosphates	1.13611e+07	4.13809e+07	2.15523e+07	1.68644e+07	7.9922e+06	1.09326e+07	1.21382e+07	5.70877e+06	1.0219e+07	1.00403e+07	1.08008e+07	1.73268e+07	5.75775e+06	1.79079e+07	2.81027e+07	2.39372e+07	1.16949e+07	5.94867e+06	1.22907e+07	1.34971e+07	1.08235e+07
Com_1260_neg	Lysopc 16:1	C24 H48 N O7 P	493.317	9.259	492.31	No results	No results	Full match	Lipids and lipid-like molecules	Glycerophospholipids	Glycerophosphocholines	Phosphocholines	8.32811e+07	4.27352e+07	1.01472e+08	3.88854e+07	4.72487e+07	6.84547e+07	1.2149e+08	3.63171e+07	1.13696e+08	8.19144e+07	6.85078e+07	1.20128e+08	7.79567e+07	6.19836e+07	2.87191e+07	2.87479e+07	5.86631e+07	4.60846e+07	6.44357e+07	6.44023e+07	5.57392e+07
Com_7976_neg	L-Ascorbate	C6 H8 O6	176.031	5.805	175.024	No results	No results	Full match	Organoheterocyclic compounds	Dihydrofurans	Furanones	Butenolides	4.93005e+06	1.50624e+06	6.21653e+06	3.99137e+06	3.69067e+06	9.41315e+06	1.11452e+07	8.15558e+06	8.69029e+06	1.04276e+07	1.48147e+07	5.10162e+06	2.27354e+06	4.49035e+06	2.50224e+06	2.34962e+06	4.62719e+06	4.95792e+06	3.87335e+06	3.90825e+06	4.10862e+06
Com_4732_neg	4-Butylresorcinol	C10 H14 O2	166.099	5.952	165.091	No results	No results	Full match	Benzenoids	Phenols	Benzenediols	Resorcinols	8.92429e+06	9.19257e+06	9.86197e+06	1.19831e+07	1.10688e+07	8.80906e+06	4.79662e+06	5.2024e+06	1.10581e+07	1.09452e+07	2.11214e+07	1.0931e+07	1.47565e+07	1.00178e+07	7.36553e+06	6.19397e+06	1.5794e+07	8.59749e+06	9.30936e+06	9.11735e+06	7.62959e+06
Com_6557_neg	alpha-Farnesene	C15 H24	204.187	9.53	203.18	No results	No results	Full match	Lipids and lipid-like molecules	Prenol lipids	Sesquiterpenoids	Sesquiterpenoids	1.09186e+07	1.82899e+07	9.99708e+06	8.32207e+06	1.51345e+07	1.54494e+07	7.85446e+06	1.30948e+07	1.022e+07	1.22944e+07	1.11779e+07	9.15737e+06	1.06151e+07	1.25949e+07	1.01953e+07	2.03079e+07	9.69151e+06	1.44427e+07	9.40263e+06	7.59885e+06	7.53176e+06
Com_13616_neg	LPC 15:1	C23 H46 N O7 P	525.308	8.216	524.3	No results	Invalid mass	No results	Lipids and lipid-like molecules	Glycerophospholipids	Glycerophosphocholines	Phosphocholines	9.93183e+06	7.6048e+06	1.46429e+07	7.96609e+06	6.91003e+06	1.21383e+07	1.53236e+07	9.15019e+06	1.51141e+07	1.41019e+07	1.39807e+07	1.75e+07	8.83328e+06	1.04448e+07	7.89499e+06	7.8514e+06	8.39678e+06	8.75727e+06	9.02316e+06	1.17539e+07	6.49092e+06
Com_1657_neg	1-Palmitoyl-Sn-Glycero-3-Phosphocholine	C24 H50 N O7 P	495.333	9.795	494.326	No results	No results	Full match	Lipids and lipid-like molecules	Glycerophospholipids	Glycerophosphocholines	1-acyl-sn-glycero-3-phosphocholines	2.00517e+07	9.10161e+06	3.82086e+07	9.39555e+06	1.05909e+07	1.998e+07	5.31589e+07	8.71844e+06	2.99098e+07	2.50305e+07	1.95735e+07	2.81735e+07	2.90419e+06	3.67122e+07	9.06077e+06	8.43576e+06	1.72976e+07	2.36967e+07	1.36404e+07	1.32449e+07	1.28125e+07
Com_10876_neg	Estradiol	C18 H24 O2	272.178	6.846	317.176	No results	No results	Full match	Lipids and lipid-like molecules	Steroids and steroid derivatives	Estrane steroids	Estrogens and derivatives	3.48957e+06	3.12797e+06	4.10422e+06	4.10554e+06	5.72819e+06	4.25321e+06	4.88821e+06	2.96158e+06	9.51667e+06	3.94936e+06	6.07209e+06	9.77859e+06	1.08918e+07	6.09591e+06	2.75187e+06	2.0042e+06	1.48173e+07	1.90583e+06	2.12792e+06	2.00091e+06	2.21378e+06
Com_10830_neg	Homocysteic acid	C4 H9 N O5 S	183.02	1.396	182.012	No results	No results	Full match	Organic acids and derivatives	Carboxylic acids and derivatives	Amino acids, peptides, and analogues	Alpha amino acids	1.37739e+07	5.05564e+06	1.20334e+07	4.25234e+06	7.71921e+06	1.29197e+07	8.51063e+06	9.56678e+06	1.59058e+07	1.05385e+07	1.60962e+07	1.33063e+07	1.74423e+07	1.23729e+07	9.56052e+06	7.71684e+06	1.16986e+07	6.20269e+06	1.69919e+07	1.54045e+07	1.32776e+07
Com_3133_neg	LPE 15:0	C20 H42 N O7 P	439.27	8.979	438.263	No results	Full match	No results	Lipids and lipid-like molecules	Glycerophospholipids	Glycerophosphoethanolamines	1-acyl-sn-glycero-3-phosphoethanolamines	2.90037e+07	2.15982e+07	2.3363e+07	1.03542e+07	1.32456e+07	1.96148e+07	2.49794e+07	2.733e+07	4.30662e+07	1.22677e+07	2.11864e+07	2.88331e+07	9.59069e+06	1.12235e+07	5.70874e+06	8.79643e+06	8.89349e+06	9.2418e+06	1.34437e+07	1.55317e+07	1.19694e+07
Com_10969_neg	D-2-Aminoadipic acid	C6 H11 N O4	161.068	1.575	160.061	No results	No results	Full match	Organic acids and derivatives	Carboxylic acids and derivatives	Amino acids, peptides, and analogues	Alpha amino acids and derivatives	5.03743e+06	4.4598e+06	5.35365e+06	4.62162e+06	5.10453e+06	7.92606e+06	5.32057e+06	5.18607e+06	7.70825e+06	8.6225e+06	7.93645e+06	6.27826e+06	1.04465e+07	1.00418e+07	8.43603e+06	6.56753e+06	6.37657e+06	6.56047e+06	9.22235e+06	9.40631e+06	8.06246e+06
Com_6162_neg	PC 20:4_22:6	C50 H80 N O8 P	899.556	11.065	898.548	No results	Invalid mass	No results					516786	264616	3.98415e+06	2.00139e+06	1.43057e+06	1.80922e+06	4.96968e+06	368681	3.45588e+06	1.1158e+06	914705	4.70231e+06	3.9126e+06	1.51836e+06	4.30232e+06	1.20391e+06	1.90252e+06	978706	466926	519575	558357
Com_456_neg	LPC 17:1	C25 H50 N O7 P	553.339	9.279	552.332	No results	Invalid mass	No results	Lipids and lipid-like molecules	Glycerophospholipids	Glycerophosphocholines	Phosphocholines	1.72565e+08	7.86116e+07	1.96576e+08	8.85271e+07	1.03205e+08	1.35575e+08	3.16169e+08	7.96925e+07	2.36366e+08	1.60075e+08	1.3474e+08	2.31751e+08	1.51374e+08	1.21819e+08	5.50034e+07	5.4015e+07	1.13835e+08	1.29942e+08	1.49608e+08	1.47598e+08	1.21276e+08
Com_82_neg	LysoPE 18:0	C23 H48 N O7 P	481.317	9.472	480.31	No results	No results	Full match	Lipids and lipid-like molecules	Glycerophospholipids	Glycerophosphoethanolamines	1-acyl-sn-glycero-3-phosphoethanolamines	2.34314e+09	1.12392e+09	2.45754e+09	1.72732e+09	1.05991e+09	2.73473e+09	3.11181e+09	1.44961e+09	3.37772e+09	3.01047e+09	2.74865e+09	3.38424e+09	2.36142e+09	2.49844e+09	1.67218e+09	1.14682e+09	2.2122e+09	1.42788e+09	2.7328e+09	2.51555e+09	2.44201e+09
Com_10709_neg	Roquefortine C	C22 H23 N5 O2	389.181	5.319	388.174	Invalid mass	No results	No results	Organoheterocyclic compounds	Indoles and derivatives	Pyrroloindoles	Pyrroloindoles	2.34916e+06	5.0756e+06	3.71655e+06	3.04323e+06	2.44962e+06	2.96796e+06	2.83281e+06	5.05228e+06	5.83356e+06	7.25859e+06	2.31774e+06	4.11402e+06	4.42941e+06	6.85277e+06	3.90308e+06	2.69812e+06	4.9733e+06	3.10557e+06	2.47472e+06	3.37105e+06	2.39889e+06
Com_5349_neg	Glutamic acid	C5 H9 N O4	147.052	4.981	146.045	No results	Invalid mass	No results	Organic acids and derivatives	Carboxylic acids and derivatives	Amino acids, peptides, and analogues	Glutamic acid and derivatives	1.46052e+07	1.35572e+07	1.82287e+07	1.39345e+07	1.64419e+07	2.37055e+07	1.64142e+07	1.31196e+07	1.59957e+07	4.55784e+07	1.78094e+07	1.82767e+07	1.74913e+07	2.30141e+07	1.36198e+07	2.15461e+07	2.68151e+07	2.41559e+07	2.00808e+07	1.89412e+07	1.90905e+07
Com_24675_neg	Prostaglandin G2	C20 H32 O6	368.22	7.005	367.213	No results	No results	Full match	Lipids and lipid-like molecules	Fatty Acyls	Eicosanoids	Prostaglandins and related compounds	3.02795e+06	3.21133e+06	1.10602e+06	3.58513e+06	3.35625e+06	1.62477e+06	1.10714e+06	3.25514e+06	1.53875e+06	1.23018e+06	1.47385e+06	2.42291e+06	2.47239e+06	2.03568e+06	2.5837e+06	1.10727e+06	3.5913e+06	906312	1.9981e+06	2.93041e+06	3.30506e+06
Com_5679_neg	8,15-Dihete	C20 H32 O4	336.23	8.536	317.212	No results	No results	Full match					1.31672e+07	1.79145e+07	2.23732e+07	1.35784e+07	2.09568e+07	1.78957e+07	9.37066e+06	1.13236e+07	1.92541e+07	1.89268e+07	2.26529e+07	1.63434e+07	5.67393e+07	2.82626e+07	2.62921e+07	2.18894e+07	4.13907e+07	1.55956e+07	1.21896e+07	1.15482e+07	9.89022e+06
Com_2226_neg	L-lysine	C6 H14 N2 O2	146.105	1.225	145.098	No results	No results	Full match	Organic acids and derivatives	Carboxylic acids and derivatives	Amino acids, peptides, and analogues	L-alpha-amino acids	1.37251e+07	3.68379e+07	2.18132e+07	1.40777e+07	1.60376e+07	1.82402e+07	1.91561e+07	2.0381e+07	2.95133e+07	3.21295e+07	1.22231e+07	2.26579e+07	3.44054e+07	3.36555e+07	2.04826e+07	1.83032e+07	2.98372e+07	2.22431e+07	2.65431e+07	2.77678e+07	2.35103e+07
Com_866_neg	Corey Lactone Diol	C8 H12 O4	172.074	5.597	171.066	No results	No results	Full match	Organoheterocyclic compounds	Lactones	Gamma butyrolactones	Gamma butyrolactones	8.41986e+06	6.424e+06	7.10262e+06	5.0354e+06	3.71587e+06	1.445e+07	7.95029e+06	4.84669e+06	1.28825e+07	1.00226e+07	9.18902e+06	1.21217e+07	1.75957e+07	4.78631e+06	4.6602e+06	7.21247e+06	1.88531e+07	7.64242e+06	5.00569e+06	5.32253e+06	4.52781e+06
Com_11974_neg	3-Oxo-7alpha,12alpha-hydroxy-5beta-cholanoic acid	C24 H38 O5	406.272	7.138	405.264	No results	No results	Full match	Lipids and lipid-like molecules	Steroids and steroid derivatives	Bile acids, alcohols and derivatives	Dihydroxy bile acids, alcohols and derivatives	1.39163e+07	1.17455e+07	1.36027e+07	1.42635e+07	1.31697e+07	1.9901e+07	9.02539e+06	1.59233e+07	1.06269e+07	5.64304e+06	9.32845e+06	8.62601e+06	2.742e+07	1.74716e+07	1.1213e+07	8.79976e+06	2.65675e+07	8.09765e+06	1.39928e+07	1.21266e+07	1.15132e+07
Com_5559_neg	Hydrocortisone	C21 H30 O5	362.208	7.335	361.2	No results	No results	Full match	Lipids and lipid-like molecules	Steroids and steroid derivatives	Hydroxysteroids	21-hydroxysteroids	5.91716e+06	3.38061e+06	4.15669e+06	3.15138e+06	4.71658e+06	5.95886e+06	1.21278e+06	1.30458e+06	3.64563e+06	4.43242e+06	2.90266e+06	4.08954e+06	1.54886e+07	4.70657e+06	2.18067e+06	3.78573e+06	1.80765e+07	4.27837e+06	3.89385e+06	3.36604e+06	3.83373e+06
Com_3342_neg	Kinetin	C10 H9 N5 O	215.081	5.243	429.156	No results	No results	Full match	Organoheterocyclic compounds	Imidazopyrimidines	Purines and purine derivatives	6-alkylaminopurines	2.87945e+06	1.11703e+07	7.60071e+06	1.64053e+06	7.28273e+06	5.22958e+06	1.02582e+07	1.49224e+07	9.03471e+06	2.07516e+07	5.16747e+06	1.00371e+07	8.67617e+06	1.38778e+07	1.11865e+07	1.29008e+07	2.71297e+06	9.7662e+06	1.79314e+07	1.65439e+07	1.52661e+07
Com_14128_neg	Methyl EudesMate	C11 H14 O5	226.084	5.85	225.077	No results	No results	Full match	Benzenoids	Benzene and substituted derivatives	Benzoic acids and derivatives	Gallic acid and derivatives	1.27451e+06	3.26226e+06	1.5699e+06	2.05511e+06	1.61183e+06	891314	1.47659e+06	1.928e+06	2.31112e+06	601355	1.14082e+06	2.92294e+06	1.94938e+06	627861	780713	1.04386e+06	829610	462531	1.9923e+06	2.18609e+06	2.17058e+06
Com_416_neg	(±)8-HEPE	C20 H30 O3	318.22	7.778	317.213	Full match	No results	No results					1.13062e+08	2.93299e+08	1.55873e+08	1.42214e+08	1.497e+08	8.8138e+07	4.4487e+07	1.04146e+08	1.09294e+08	4.05979e+07	2.06606e+08	1.13881e+08	9.33205e+07	7.16665e+07	4.23587e+07	7.62219e+07	1.21462e+08	6.78912e+07	1.30929e+08	1.24358e+08	1.37713e+08
Com_7354_neg	Phenylglyoxylic acid	C8 H6 O3	150.035	5.277	149.027	Invalid mass	No results	No results	Benzenoids	Benzene and substituted derivatives	Benzoyl derivatives	Benzoyl derivatives	439418	591599	577709	1.34777e+06	1.78966e+06	2.76665e+06	1.07979e+07	2.8386e+06	4.20983e+06	1.06157e+06	2.15223e+06	2.0462e+06	675842	814546	1.11853e+06	1.38617e+06	800694	840385	2.03316e+06	2.11892e+06	1.98876e+06
Com_14772_neg	Carnosine	C9 H14 N4 O3	226.107	1.191	261.076	No results	No results	Full match	Organic acids and derivatives	Peptidomimetics	Hybrid peptides	Hybrid peptides	2.04826e+06	4.29373e+06	3.01754e+06	1.96498e+06	1.96449e+06	2.54331e+06	2.41845e+06	2.13738e+06	3.69459e+06	4.23208e+06	1.76272e+06	3.35179e+06	4.18554e+06	4.50358e+06	2.3809e+06	2.31475e+06	3.38196e+06	2.69937e+06	3.23084e+06	3.70599e+06	2.90826e+06
Com_28751_neg	3-Indoleacrylic acid	C11 H9 N O2	187.063	5.227	186.056	No results	No results	Full match	Organic acids and derivatives	Carboxylic acids and derivatives	Amino acids, peptides, and analogues	N-acyl-alpha amino acids	6.02445e+06	4.3876e+06	8.43794e+06	4.89671e+06	2.94303e+06	9.3685e+06	3.66971e+06	2.49885e+06	8.02695e+06	5.98377e+06	9.50316e+06	7.33628e+06	659757	8.54882e+06	5.40244e+06	3.79112e+06	9.97022e+06	4.12311e+06	4.35694e+06	4.97957e+06	6.65412e+06
Com_44_neg	LPC 20:5	C28 H48 N O7 P	587.323	8.528	586.316	No results	Invalid mass	No results	Lipids and lipid-like molecules	Glycerophospholipids	Glycerophosphocholines	Phosphocholines	2.9005e+09	2.34955e+09	3.92245e+09	1.51844e+09	1.44491e+09	3.33724e+09	5.465e+09	2.29428e+09	4.67279e+09	3.69819e+09	2.87724e+09	4.43465e+09	1.66358e+09	1.84518e+09	1.47593e+09	2.04627e+09	1.27827e+09	2.41701e+09	2.51399e+09	2.45687e+09	2.37466e+09
Com_7951_neg	Choline Glycerophosphate	C8 H20 N O6 P	257.102	1.413	292.072	No results	No results	Full match	Lipids and lipid-like molecules	Glycerophospholipids	Glycerophosphocholines	Glycerophosphocholines	5.39738e+07	1.74265e+07	4.2372e+07	1.76725e+07	3.18546e+07	4.4359e+07	6.05077e+07	2.60115e+07	9.44258e+07	6.3567e+07	3.7137e+07	7.69498e+07	6.19329e+07	5.20338e+07	4.25925e+07	2.33223e+07	4.38144e+07	1.78218e+07	7.58048e+07	8.32626e+07	7.79756e+07
Com_8744_neg	Mevalonic acid	C6 H12 O4	102.067	4.768	147.066	Invalid mass	No results	No results	Lipids and lipid-like molecules	Fatty Acyls	Fatty acids and conjugates	Hydroxy fatty acids	1.18165e+07	5.8374e+06	1.15524e+07	9.82202e+06	6.42691e+06	1.45916e+07	1.26729e+07	4.69948e+06	1.73668e+07	1.5483e+07	1.50338e+07	1.34438e+07	1.93179e+07	1.23346e+07	8.27723e+06	7.71046e+06	1.98643e+07	6.59969e+06	1.26355e+07	1.28267e+07	1.1533e+07
Com_9485_neg	Porphobilinogen	C10 H14 N2 O4	226.095	4.972	225.088	Full match	No results	Full match	Organic nitrogen compounds	Organonitrogen compounds	Amines	Aralkylamines	1.79181e+06	3.60368e+06	2.42018e+06	3.02778e+06	2.36158e+06	3.3974e+06	3.34495e+06	2.22034e+06	2.65878e+06	2.18519e+06	1.93842e+06	1.68868e+06	4.62175e+06	2.75667e+06	2.36256e+06	1.63768e+06	2.16508e+06	1.30815e+06	4.15646e+06	3.95238e+06	4.59834e+06
Com_896_neg	Dulcitol	C6 H14 O6	182.078	1.342	217.048	No results	No results	Full match	Organic oxygen compounds	Organooxygen compounds	Carbohydrates and carbohydrate conjugates	Sugar alcohols	7.09389e+07	4.87876e+07	7.69953e+07	5.0908e+07	5.16899e+07	5.21403e+07	6.25521e+07	7.67223e+07	1.07611e+08	8.77053e+07	7.32108e+07	1.34385e+08	1.62643e+08	8.36298e+07	1.03973e+08	9.54939e+07	3.51673e+07	2.76376e+07	6.29901e+07	6.01268e+07	5.87902e+07
Com_10738_neg	Reduced nicotinamide adenine dinucleotide	C21 H29 N7 O14 P2	665.126	4.666	664.119	No results	Full match	Full match	Nucleosides, nucleotides, and analogues	(5'-&gt;5')-dinucleotides	Not available	(5'-&gt;5')-dinucleotides	1.7198e+07	1.13648e+07	1.89608e+07	7.67696e+06	7.18812e+06	2.29971e+07	1.37377e+07	1.56157e+07	1.82681e+07	3.39239e+07	1.98214e+07	2.95493e+07	1.80868e+07	2.29262e+07	1.40416e+07	2.38877e+07	1.2351e+07	2.38005e+07	1.35631e+07	1.30074e+07	1.05215e+07
Com_15845_neg	1-Methyluric acid	C6 H6 N4 O3	182.044	4.839	181.036	No results	No results	Full match	Organoheterocyclic compounds	Imidazopyrimidines	Purines and purine derivatives	Xanthines	1.51179e+06	838502	1.6516e+06	2.53489e+06	1.796e+06	1.36236e+06	1.6608e+06	958708	2.71996e+06	2.35919e+06	1.71483e+06	3.18531e+06	4.39178e+06	3.61082e+06	2.5612e+06	1.14105e+06	5.71169e+06	909577	1.41593e+06	1.3437e+06	1.2298e+06
Com_1697_neg	Lysope 18:1	C23 H46 N O7 P	479.302	8.568	478.294	No results	No results	Full match	Lipids and lipid-like molecules	Glycerophospholipids	Glycerophosphoethanolamines	1-acyl-sn-glycero-3-phosphoethanolamines	7.92632e+07	5.78215e+07	1.21689e+08	4.74019e+07	5.51795e+07	8.33112e+07	1.06221e+08	5.39678e+07	1.08844e+08	9.19177e+07	6.54422e+07	1.52236e+08	7.10753e+07	8.41787e+07	4.94264e+07	5.2868e+07	8.16316e+07	6.23084e+07	7.07346e+07	7.21e+07	6.16939e+07
Com_14523_neg	Pregnenolone	C21 H32 O2	316.24	8.601	315.233	No results	No results	Full match	Lipids and lipid-like molecules	Steroids and steroid derivatives	Pregnane steroids	Gluco/mineralocorticoids, progestogins and derivatives	4.46363e+06	4.17453e+06	4.95539e+06	2.22734e+06	3.14228e+06	4.0688e+06	8.98171e+06	5.06547e+06	1.0901e+07	5.43203e+06	1.04884e+07	8.52171e+06	2.42336e+06	3.83679e+06	2.69808e+06	3.89185e+06	3.08184e+06	5.22529e+06	3.06854e+06	3.48178e+06	2.71676e+06
Com_11937_neg	Gamma-Glu-Leu	C11 H20 N2 O5	260.138	5.001	259.13	No results	No results	Full match	Organic acids and derivatives	Carboxylic acids and derivatives	Amino acids, peptides, and analogues	Dipeptides	1.85951e+06	4.19938e+06	2.35972e+06	2.92958e+06	2.84961e+06	2.54863e+06	5.27808e+06	2.8696e+06	3.9683e+06	4.83653e+06	2.84168e+06	4.41663e+06	2.24191e+06	4.23795e+06	4.05463e+06	2.52104e+06	2.48164e+06	2.56267e+06	4.66562e+06	4.67372e+06	4.16595e+06
Com_8628_neg	5-(tert-butyl)-2-methyl-N-(5-methyl-3-isoxazolyl)-3-furamide	C14 H18 N2 O3	262.132	5.305	261.125	Full match	No results	Full match					2.40591e+06	6.11238e+06	3.92427e+06	2.58249e+06	1.90932e+06	4.41794e+06	3.79607e+06	2.96095e+06	3.58948e+06	2.45222e+06	798642	5.20581e+06	5.59841e+06	3.4066e+06	2.69478e+06	1.9781e+06	1.62832e+06	3.26377e+06	3.97112e+06	3.2383e+06	3.21085e+06
Com_9428_neg	Adrenosterone	C19 H24 O3	300.173	5.96	345.171	No results	No results	Full match	Lipids and lipid-like molecules	Steroids and steroid derivatives	Androstane steroids	Androgens and derivatives	2.99864e+07	3.69817e+07	5.46121e+07	2.92889e+07	2.63545e+07	2.37037e+07	1.43835e+07	6.12755e+06	5.32462e+07	2.22047e+07	5.34426e+07	4.09608e+07	7.42886e+07	4.46447e+07	2.62005e+07	2.19704e+07	6.22401e+07	8.3393e+06	1.92435e+07	1.82701e+07	1.00759e+07
Com_5769_neg	6-Hydroxymelatonin	C13 H16 N2 O3	248.12	5.023	247.113	Invalid mass	No results	No results	Organoheterocyclic compounds	Indoles and derivatives	Hydroxyindoles	Hydroxyindoles	853894	7.47034e+06	1.86524e+06	1.63549e+06	1.39878e+06	1.36314e+06	1.96054e+06	2.35041e+06	2.39866e+06	4.14768e+06	192630	6.42864e+06	2.4163e+06	3.51682e+06	2.71398e+06	1.90418e+06	833861	3.8839e+06	2.43245e+06	2.42897e+06	2.77117e+06
Com_1959_neg	11-Ketoetiocholanolone	C19 H28 O3	304.204	7.403	303.197	No results	No results	Full match	Lipids and lipid-like molecules	Steroids and steroid derivatives	Androstane steroids	Androgens and derivatives	5.46275e+07	6.95972e+07	6.79478e+07	4.20908e+07	7.39884e+07	6.77064e+07	3.04116e+07	4.37653e+07	7.16396e+07	4.65766e+07	8.54553e+07	8.02073e+07	1.07751e+08	4.85799e+07	3.34933e+07	4.16148e+07	1.0793e+08	2.91912e+07	4.12758e+07	3.56814e+07	3.83644e+07
Com_17862_neg	LPC 16:4	C24 H42 N O7 P	533.277	7.481	532.27	No results	Invalid mass	No results	Lipids and lipid-like molecules	Glycerophospholipids	Glycerophosphocholines	Phosphocholines	4.42257e+06	2.74159e+06	6.21502e+06	1.5009e+06	2.06313e+06	3.39372e+06	3.11518e+06	1.81407e+06	7.16125e+06	2.9214e+06	4.48828e+06	6.13829e+06	2.04757e+07	1.58001e+06	1.15804e+06	1.81387e+06	3.12426e+06	225633	2.12092e+06	2.1771e+06	2.22648e+06
Com_465_neg	Dehydroepiandrosterone	C19 H28 O2	288.209	9.198	287.202	No results	No results	Full match	Lipids and lipid-like molecules	Steroids and steroid derivatives	Androstane steroids	Androgens and derivatives	1.15235e+08	2.37218e+08	8.60847e+07	8.04887e+07	1.25025e+08	1.2951e+08	3.26123e+07	1.43131e+08	5.07074e+07	7.40954e+07	4.43023e+07	4.89118e+07	7.81887e+07	6.74606e+07	7.08437e+07	1.49251e+08	7.74851e+07	1.04399e+08	6.43204e+07	6.61917e+07	5.39508e+07
Com_16666_neg	DL-3,4-Dihydroxyphenyl glycol	C8 H10 O4	170.057	5.293	169.05	No results	No results	Full match					1.5032e+07	3.64834e+06	2.87811e+07	4.72771e+06	1.14945e+07	3.25639e+07	1.09935e+07	5.74922e+06	3.29069e+07	1.22015e+07	2.8974e+07	3.90854e+07	2.37112e+07	3.51262e+07	1.72856e+07	9.18726e+06	2.83943e+07	1.01344e+07	1.05324e+07	1.28896e+07	9.6098e+06
Com_7973_neg	LPC O-18:2	C26 H52 N O6 P	551.36	9.662	550.353	No results	Invalid mass	No results					1.03606e+07	7.89846e+06	1.24505e+07	8.3411e+06	7.07489e+06	1.19738e+07	1.19689e+07	5.31332e+06	1.65928e+07	1.03195e+07	1.20628e+07	1.25294e+07	6.91758e+06	7.57264e+06	6.12751e+06	6.08248e+06	4.82302e+06	6.26889e+06	8.86245e+06	8.48368e+06	6.95537e+06
Com_2132_neg	Hydrocortisone acetate	C23 H32 O6	404.218	7.569	403.211	No results	No results	Full match	Lipids and lipid-like molecules	Steroids and steroid derivatives	Pregnane steroids	Gluco/mineralocorticoids, progestogins and derivatives	6.46407e+06	7.4204e+06	1.26002e+07	4.32166e+06	6.72244e+06	8.52148e+06	2.8461e+06	6.0208e+06	6.93302e+06	5.40042e+06	1.03072e+07	1.05363e+07	2.17989e+07	1.18423e+07	6.49403e+06	7.16563e+06	1.58442e+07	7.2634e+06	5.60379e+06	5.43817e+06	5.77844e+06
Com_19462_neg	5'-Deoxy-5'-(Methylthio)Adenosine	C11 H15 N5 O3 S	297.089	5.075	278.071	No results	No results	Full match	Nucleosides, nucleotides, and analogues	5'-deoxyribonucleosides	5'-deoxy-5'-thionucleosides	5'-deoxy-5'-thionucleosides	3.38692e+06	5.65733e+07	1.9937e+07	9.7237e+06	4.69468e+06	1.35453e+07	2.71271e+06	2.79968e+06	1.25288e+07	3.47932e+06	6.58562e+06	5.3787e+06	6.5269e+06	6.61641e+06	7.83784e+06	1.69729e+06	1.05934e+07	1.65877e+06	7.5319e+06	8.02368e+06	8.04633e+06
Com_16144_neg	Mag (18:1)	C21 H40 O4	356.293	10.768	401.291	No results	No results	Full match	Lipids and lipid-like molecules	Fatty Acyls	Lineolic acids and derivatives	Lineolic acids and derivatives	1.85059e+07	1.22339e+07	7.39352e+06	5.47778e+06	2.16629e+07	1.31287e+07	3.71347e+06	6.55858e+06	3.16724e+06	1.7105e+07	4.37586e+06	5.65127e+06	2.4905e+07	2.33937e+07	1.58671e+07	1.96154e+07	2.6904e+07	4.23489e+07	1.21814e+07	1.38382e+07	6.43068e+06
Com_12737_neg	PE 20:2_22:6	C47 H78 N O8 P	815.55	6.454	814.543	No results	Full match	No results					2.11514e+07	1.94244e+07	2.09561e+07	2.12869e+07	1.83614e+07	1.79008e+07	2.46611e+07	1.90315e+07	2.17744e+07	1.20814e+07	1.4628e+07	2.07881e+07	1.33194e+07	1.49096e+07	2.41919e+07	2.15415e+07	1.36838e+07	1.99494e+07	3.10977e+07	2.77043e+07	2.80874e+07
Com_4756_neg	Orotic Acid	C5 H4 N2 O4	156.016	1.458	155.009	No results	No results	Full match	Organoheterocyclic compounds	Diazines	Pyrimidines and pyrimidine derivatives	Pyrimidinecarboxylic acids	933270	957964	1.17778e+06	1.04524e+06	916387	1.28624e+06	1.17333e+06	864525	1.12884e+06	1.34301e+06	1.15032e+06	1.22097e+06	876770	1.30136e+06	1.10917e+06	959741	1.15967e+06	863376	7.39563e+06	6.99883e+06	6.1553e+06
Com_8917_neg	N-Acetyl-Dl-glutamic acid	C7 H11 N O5	189.063	2.357	188.056	No results	No results	Full match	Organic acids and derivatives	Carboxylic acids and derivatives	Amino acids, peptides, and analogues	Glutamic acid and derivatives	1.08872e+07	1.89448e+07	1.74818e+07	7.77772e+06	1.86439e+07	2.45455e+07	2.42858e+07	2.76364e+07	2.23289e+07	1.16794e+07	8.8698e+06	2.16637e+07	9.86616e+06	1.36499e+07	1.66354e+07	1.22731e+07	1.03255e+07	1.72042e+07	1.2974e+07	1.28228e+07	1.36515e+07
Com_26359_neg	4-Methoxycinnamic Acid	C10 H10 O3	178.063	5.556	177.055	No results	No results	Full match	Phenylpropanoids and polyketides	Cinnamic acids and derivatives	Cinnamic acids	Cinnamic acids	6.68142e+06	3.28028e+06	8.16023e+06	9.15036e+06	4.93719e+06	7.79642e+06	4.66492e+06	1.95566e+06	9.57798e+06	4.10091e+06	8.09079e+06	7.11324e+06	1.83026e+07	6.94013e+06	5.3636e+06	3.98117e+06	1.29683e+07	3.12509e+06	3.46524e+06	4.01668e+06	3.42687e+06
Com_32868_neg	Adenylyl Sulfate	C10 H14 N5 O10 P S	427.02	1.218	463.968	No results	No results	Full match					362101	695434	434566	277964	333776	398572	690548	494158	670216	491896	460287	631790	477446	701864	517310	562631	625783	563427	682167	720528	565001
Com_22517_neg	Biotin	C10 H16 N2 O3 S	244.09	1.488	243.083	Invalid mass	No results	No results	Organoheterocyclic compounds	Biotin and derivatives	Not available	Biotin and derivatives	2.16223e+06	1.42599e+06	2.36506e+06	1.48875e+06	2.00259e+06	1.79271e+06	3.28853e+06	1.10202e+06	4.14133e+06	2.55914e+06	2.23661e+06	4.07604e+06	4.57096e+06	2.27732e+06	1.52799e+06	1.42465e+06	2.17926e+06	2.82467e+06	3.67486e+06	3.85255e+06	3.84339e+06
Com_1844_neg	Pentadecanoic acid	C15 H30 O2	242.224	10.076	241.217	Full match	No results	Full match	Lipids and lipid-like molecules	Fatty Acyls	Fatty acids and conjugates	Long-chain fatty acids	2.27229e+07	2.02988e+07	1.53505e+07	1.99867e+07	2.5571e+07	1.78596e+07	1.59467e+07	4.49656e+07	1.38376e+07	1.24428e+07	1.69801e+07	1.99546e+07	1.87252e+07	1.23747e+07	1.17648e+07	1.69061e+07	1.63036e+07	1.60119e+07	2.935e+07	2.45317e+07	2.61842e+07
Com_33153_neg	Boc-beta-cyano-L-alanine	C9 H14 N2 O4	214.095	4.893	213.088	No results	No results	Full match	Organic acids and derivatives	Carboxylic acids and derivatives	Amino acids, peptides, and analogues	Alpha amino acids and derivatives	1.23413e+06	2.38751e+06	1.42948e+06	1.27197e+06	1.70192e+06	1.8766e+06	1.44633e+06	1.31732e+06	1.71459e+06	1.92189e+06	1.13727e+06	1.50371e+06	1.33892e+06	1.36198e+06	1.34554e+06	1.58519e+06	1.22059e+06	1.16717e+06	2.03564e+06	2.08332e+06	1.52204e+06
Com_32554_neg	Glycerol 1-hexadecanoate	C19 H38 O4	330.277	11.61	329.27	No results	No results	Full match	Lipids and lipid-like molecules	Glycerolipids	Monoradylglycerols	1-monoacylglycerols	182060	372644	715491	143226	262575	366435	694645	1.17791e+06	932706	398134	437895	703434	347154	255426	270922	373141	446350	389367	577250	576844	450722
Com_21737_neg	Asaraldehyde	C10 H12 O4	196.074	5.023	195.066	No results	No results	Full match	Benzenoids	Benzene and substituted derivatives	Benzoyl derivatives	Benzoyl derivatives	2.96694e+06	2.29676e+06	3.29426e+06	2.59804e+06	2.19496e+06	3.95953e+06	1.51483e+06	1.20703e+06	5.31042e+06	2.6133e+06	4.41568e+06	3.46152e+06	4.01654e+06	4.0298e+06	2.58095e+06	1.76622e+06	4.58913e+06	1.73982e+06	2.17689e+06	2.46269e+06	1.87266e+06
Com_17599_neg	Serotonin	C10 H12 N2 O	176.094	4.45	157.076	No results	No results	Full match	Organoheterocyclic compounds	Indoles and derivatives	Tryptamines and derivatives	Serotonins	4.62373e+06	1.01834e+07	6.53202e+06	4.32619e+06	6.2707e+06	7.08972e+06	1.02939e+07	4.29144e+06	1.42857e+07	2.19841e+07	1.78498e+07	1.83461e+07	1.04813e+07	1.17594e+07	1.09304e+07	6.59827e+06	9.14326e+06	7.81659e+06	1.43624e+07	1.44344e+07	1.31234e+07
Com_14137_neg	D-(-)-Salicin	C13 H18 O7	286.106	5.056	285.099	Full match	No results	No results					1.13403e+07	3.69054e+06	2.07066e+07	9.92651e+06	6.75862e+06	2.09321e+07	6.83644e+06	2.83026e+06	9.34072e+06	1.04249e+07	1.58743e+07	6.74325e+06	2.00288e+07	1.82536e+07	6.31624e+06	5.556e+06	1.8291e+07	2.51944e+06	6.42972e+06	4.28704e+06	6.04918e+06
Com_25199_neg	2-[(carboxymethyl)(methyl)amino]-5-methoxybenzoic acid	C11 H13 N O5	239.083	4.077	238.076	Invalid mass	No results	No results					1.03687e+07	5.69242e+06	7.86538e+06	5.23241e+06	2.15732e+06	6.70484e+06	6.96275e+06	5.40853e+06	3.07295e+06	7.82145e+06	8.75639e+06	3.26143e+06	7.6049e+06	8.05688e+06	4.61867e+06	5.91801e+06	3.34947e+06	5.14612e+06	7.84954e+06	7.89918e+06	7.28333e+06
Com_5114_neg	Oleoyl-L-alpha-lysophosphatidic acid	C21 H40 Na O7 P	458.243	8.742	457.236	No results	No results	Full match	Lipids and lipid-like molecules	Glycerophospholipids	Glycerophosphates	1-acylglycerol-3-phosphates	1.56515e+07	1.13996e+06	1.89924e+06	1.16842e+06	3.44711e+06	2.17344e+06	1.93783e+06	1.29904e+06	2.5253e+06	2.13983e+06	5.81534e+06	2.3329e+06	1.5755e+06	1.82916e+06	1.28659e+06	1.35849e+06	1.48606e+06	1.60155e+06	2.23222e+06	1.95119e+06	1.79181e+06
Com_13776_neg	Quinoline-4-carboxylic acid	C10 H7 N O2	173.047	5.44	172.04	No results	No results	Full match	Organoheterocyclic compounds	Quinolines and derivatives	Quinoline carboxylic acids	Quinoline carboxylic acids	1.02926e+06	520713	1.30449e+06	2.07272e+06	1.49041e+06	777313	1.91715e+06	367312	4.40126e+06	1.75826e+06	363003	6.70408e+06	3.98712e+06	4.30068e+06	4.4124e+06	1.73628e+06	5.73235e+06	418250	1.20802e+06	1.145e+06	1.28456e+06
Com_30153_neg	Gamma-Caprolactone	C6 H10 O2	114.068	10.769	227.129	No results	No results	Full match	Organoheterocyclic compounds	Lactones	Gamma butyrolactones	Gamma butyrolactones	2.73777e+06	2.40766e+06	2.1391e+06	2.27787e+06	4.05646e+06	3.01018e+06	1.588e+06	1.88776e+06	1.44465e+06	3.28188e+06	2.50049e+06	2.82457e+06	5.10749e+06	4.59974e+06	2.8666e+06	3.41826e+06	5.06704e+06	3.95683e+06	3.17416e+06	4.53036e+06	2.47446e+06
Com_24478_neg	D-Phenylalanine	C9 H11 N O2	165.078	6.715	164.071	No results	No results	Full match	Organic acids and derivatives	Carboxylic acids and derivatives	Amino acids, peptides, and analogues	Phenylalanine and derivatives	1.27156e+06	6.98744e+06	6.03509e+06	2.39453e+06	1.59415e+06	4.51382e+06	3.009e+06	2.46348e+06	3.03507e+06	8.46865e+06	2.23404e+06	1.14274e+06	6.73377e+06	9.73016e+06	3.50612e+06	3.41673e+06	3.37934e+06	3.16272e+06	6.74702e+06	6.33992e+06	8.72802e+06
Com_30655_neg	Tanespimycin	C31 H43 N3 O8	567.278	4.79	566.271	Invalid mass	No results	No results	Phenylpropanoids and polyketides	Macrolactams	Not available	Macrolactams	41948.3	61605.7	59266.2	40908.1	40031.3	64407.3	48680.5	37802.1	56500	70529.4	51470.1	55397.6	52131.2	60325	46785.4	47769.1	57644	57326.5	78911.6	71176.7	64634.1
Com_11881_neg	Dibenzoyl Thiamine	C26 H26 N4 O4 S	490.169	7.964	489.162	No results	No results	Full match	Benzenoids	Benzene and substituted derivatives	Benzoic acids and derivatives	Benzoic acid esters	1.96645e+06	4.08608e+06	7.2813e+06	5.00233e+06	4.63029e+06	7.66737e+06	3.81544e+06	3.8816e+06	4.18612e+06	8.23767e+06	6.25717e+06	4.79685e+06	5.74626e+06	1.03602e+07	6.01453e+06	7.82424e+06	6.61504e+06	1.63903e+06	1.07452e+07	1.09163e+07	8.39024e+06
Com_3306_neg	Nonadecanoic acid	C19 H38 O2	298.288	11.265	297.28	No results	No results	Full match	Lipids and lipid-like molecules	Fatty Acyls	Fatty acids and conjugates	Long-chain fatty acids	2.50405e+07	1.53998e+07	1.71099e+07	1.78375e+07	9.0597e+06	3.51265e+07	1.6245e+07	7.02584e+06	8.64017e+06	9.479e+06	6.54823e+06	8.88439e+06	4.15195e+06	4.49315e+06	1.12779e+07	1.06585e+07	2.74496e+06	5.62429e+06	7.71728e+06	7.93336e+06	8.46074e+06
Com_20637_neg	5-Hydroxyindole	C8 H7 N O	133.052	5.433	178.05	No results	No results	Full match	Organoheterocyclic compounds	Indoles and derivatives	Hydroxyindoles	Hydroxyindoles	1.47284e+06	3.97765e+06	2.58359e+06	4.49356e+06	1.84316e+06	2.88209e+06	4.47803e+06	1.97247e+06	3.15765e+06	2.80047e+06	1.94731e+06	1.67329e+06	1.88632e+06	3.0705e+06	2.29229e+06	2.49789e+06	4.49742e+06	2.44271e+06	2.84448e+06	2.68369e+06	3.51898e+06
Com_20718_neg	D-Gluconic acid	C6 H12 O7	196.058	2.347	195.051	No results	No results	Full match	Organic oxygen compounds	Organooxygen compounds	Carbohydrates and carbohydrate conjugates	Gluconolactones	2.44613e+06	6.64099e+06	2.14488e+06	1.44244e+06	1.34236e+06	2.11926e+06	2.00576e+06	1.47632e+06	2.65268e+06	2.11574e+06	2.2689e+06	3.08316e+06	2.05019e+06	2.64805e+06	1.73743e+06	1.99799e+06	1.7268e+06	2.24887e+06	2.52642e+06	2.56702e+06	2.38998e+06
Com_4127_neg	L-arginine	C6 H14 N4 O2	174.111	1.285	173.104	No results	No results	Full match	Organic acids and derivatives	Carboxylic acids and derivatives	Amino acids, peptides, and analogues	L-alpha-amino acids	719527	6.26251e+06	1.52361e+06	1.51054e+06	1.86769e+06	1.18819e+06	502069	499414	1.97273e+06	1.74407e+06	856818	922953	1.29533e+07	5.01019e+06	2.10625e+06	2.54221e+06	5.78525e+06	4.71104e+06	7.52508e+06	6.49663e+06	6.56043e+06
Com_39949_neg	Orotidine	C10 H12 N2 O8	288.059	5.538	333.057	No results	No results	Full match	Nucleosides, nucleotides, and analogues	Pyrimidine nucleosides	Not available	Pyrimidine nucleosides	1.138e+06	297193	1.09661e+06	727683	844969	1.18705e+06	1.15141e+06	386867	1.86848e+06	968784	1.37999e+06	1.26394e+06	929912	1.03045e+06	888095	799477	1.28724e+06	462664	539148	562837	470270
Com_11827_neg	Methyltestosterone	C20 H30 O2	302.225	9.319	301.217	No results	No results	Full match	Lipids and lipid-like molecules	Steroids and steroid derivatives	Androstane steroids	Androgens and derivatives	3.1706e+06	1.05337e+06	1.1031e+06	1.22519e+06	1.59238e+06	1.25835e+06	626672	823145	2.1346e+06	1.22344e+06	3.4248e+06	2.05502e+06	1.27809e+06	1.33047e+06	751974	958032	1.72243e+06	1.07917e+06	1.2102e+06	1.13021e+06	720665
Com_38710_neg	Anserine	C10 H16 N4 O3	240.123	5.25	239.115	No results	No results	Full match	Organic acids and derivatives	Peptidomimetics	Hybrid peptides	Hybrid peptides	4.03782e+06	590324	697950	2.63235e+06	367815	821753	460714	372980	690758	675405	654124	1.37751e+06	718804	641319	451930	455388	1.76431e+06	435069	647886	625942	563744
Com_30524_neg	Hippuric acid	C9 H9 N O3	179.058	5.419	178.051	No results	No results	Full match	Benzenoids	Benzene and substituted derivatives	Benzoic acids and derivatives	Hippuric acids	1.49133e+06	3.86345e+06	2.45636e+06	4.49356e+06	1.84316e+06	2.93819e+06	4.47803e+06	1.85317e+06	3.05691e+06	2.64955e+06	1.99082e+06	1.70019e+06	1.72808e+06	3.0705e+06	2.21035e+06	2.40796e+06	4.35075e+06	2.25057e+06	2.38978e+06	2.37647e+06	3.51898e+06
Com_46641_neg	Dl-Lanthionine	C6 H12 N2 O4 S	208.052	1.261	207.045	No results	No results	Full match	Organic acids and derivatives	Carboxylic acids and derivatives	Amino acids, peptides, and analogues	Cysteine and derivatives	462643	452577	711042	403714	535162	948330	654910	339462	749636	632670	719478	676332	504132	508952	478129	505771	551362	520609	922879	644676	619199
Com_32070_neg	Myristic acid	C14 H28 O2	228.209	10.111	227.202	No results	No results	Full match	Lipids and lipid-like molecules	Fatty Acyls	Fatty acids and conjugates	Long-chain fatty acids	2.7851e+06	2.19406e+06	2.29045e+06	677074	1.61266e+06	1.45323e+06	2.34512e+06	1.89396e+06	1.1941e+06	2.35409e+06	835037	1.22184e+06	1.12446e+06	1.26946e+06	1.10806e+06	1.4955e+06	1.06686e+06	1.70679e+06	823585	688374	890088
Com_7281_neg	Adenosine 5'-Diphosphate	C10 H15 N5 O10 P2	427.03	1.488	426.023	No results	No results	Full match	Nucleosides, nucleotides, and analogues	Purine nucleotides	Purine ribonucleotides	Purine ribonucleoside diphosphates	1.70785e+07	2.38676e+07	1.87452e+07	1.76971e+07	1.06086e+07	2.61934e+07	8.93305e+06	8.23628e+06	1.32607e+07	1.70559e+07	1.70604e+07	1.22873e+07	2.1749e+07	1.80984e+07	1.2635e+07	1.81744e+07	2.3354e+07	2.74014e+07	3.19736e+07	2.98465e+07	3.07754e+07
Com_10285_neg	2,3,4-Trihydroxybenzoic acid	C7 H6 O5	170.021	4.728	169.014	No results	No results	Full match	Phenylpropanoids and polyketides	Cinnamic acids and derivatives	Hydroxycinnamic acids and derivatives	Hydroxycinnamic acids	1.97157e+07	6.25432e+06	2.98279e+07	1.96237e+07	1.02936e+07	1.27288e+07	1.27153e+07	3.4796e+06	1.04368e+07	9.53547e+06	1.1192e+07	1.05233e+07	4.84071e+06	1.08469e+07	1.28269e+07	1.593e+07	9.62479e+06	1.59808e+06	2.29308e+06	2.53837e+06	2.20138e+06
Com_17279_neg	Adenosine diphosphate (ADP)	C10 H15 N5 O10 P2	427.03	1.953	426.023	Full match	No results	Full match	Nucleosides, nucleotides, and analogues	Purine nucleotides	Purine ribonucleotides	Purine ribonucleoside diphosphates	3.02124e+07	3.72983e+07	3.54438e+07	3.00626e+07	2.04721e+07	4.1386e+07	2.17751e+07	1.81403e+07	2.78488e+07	3.39099e+07	3.13046e+07	2.60532e+07	3.19197e+07	3.30752e+07	2.35396e+07	2.98459e+07	3.57837e+07	4.30518e+07	5.60656e+07	4.98561e+07	5.68275e+07
Com_1_pos	Monoolein	C21 H40 O4	356.292	10.17	357.3	Full match	No results	Full match	Lipids and lipid-like molecules	Glycerolipids	Monoradylglycerols	1-monoacylglycerols	1.06658e+09	1.24497e+09	4.57423e+08	8.01287e+08	2.04711e+09	1.25041e+09	3.61648e+08	9.72404e+08	2.6002e+08	1.27137e+09	1.90287e+08	2.55264e+08	2.17116e+09	1.62782e+09	1.50173e+09	2.1465e+09	2.00074e+09	2.30744e+09	2.39795e+09	2.1899e+09	1.50244e+09
Com_5_pos	LPC 16:0-SN1	C24 H50 N O7 P	495.332	9.459	496.339	No results	Full match	Full match					3.93738e+10	3.57321e+10	3.59473e+10	3.5112e+10	3.21878e+10	4.44017e+10	3.79436e+10	3.59833e+10	3.82084e+10	3.97279e+10	3.62817e+10	3.41889e+10	3.45767e+10	3.64662e+10	2.8811e+10	3.20525e+10	3.40232e+10	3.49526e+10	4.78894e+10	4.4036e+10	3.83124e+10
Com_6_pos	Oleamide	C18 H35 N O	281.271	9.966	282.279	Full match	No results	No results	Lipids and lipid-like molecules	Fatty Acyls	Fatty amides	Fatty amides	2.1945e+10	1.80206e+10	2.94025e+10	2.70536e+10	3.04861e+10	2.73106e+10	3.59334e+10	3.52847e+10	3.68602e+10	1.46659e+10	3.58731e+10	4.48775e+10	2.20129e+10	2.86684e+10	3.39994e+10	3.38682e+10	2.4377e+10	2.42145e+10	6.25593e+10	5.99967e+10	4.89713e+10
Com_8_pos	LPC 22:6-SN2	C30 H50 N O7 P	567.331	8.782	568.339	No results	Full match	No results					1.78446e+10	1.58682e+10	2.22853e+10	1.60794e+10	1.40635e+10	2.06085e+10	2.79466e+10	2.0444e+10	2.53207e+10	1.89741e+10	1.96249e+10	2.14884e+10	1.46253e+10	1.35358e+10	1.50047e+10	1.34994e+10	1.21215e+10	1.49742e+10	2.33495e+10	2.26239e+10	2.02283e+10
Com_9_pos	PC 18:1_20:5	C46 H80 N O8 P	805.561	10.524	806.568	No results	Full match	No results					3.61456e+10	3.22187e+10	2.59985e+10	2.28309e+10	2.48103e+10	4.51597e+10	3.51431e+10	3.33584e+10	3.20267e+10	4.41129e+10	3.58273e+10	4.53555e+10	1.86429e+10	4.12805e+10	4.25561e+10	2.60905e+10	2.73725e+10	3.48043e+10	2.68729e+06	2.9983e+06	4.00408e+06
Com_10_pos	IRH	C18 H32 N8 O4	424.258	9.39	425.265	Invalid mass	No results	No results					2.83224e+10	4.05421e+10	2.77996e+10	3.3046e+10	4.69494e+10	3.97103e+10	2.44156e+10	4.32473e+10	2.65137e+10	3.27466e+10	3.53244e+10	2.47832e+10	2.19053e+10	3.75038e+10	3.87973e+10	2.07917e+10	7.6616e+09	4.7599e+10	6.47847e+10	6.20653e+10	5.16351e+10
Com_11_pos	LPC 22:6-SN1	C30 H50 N O7 P	567.332	8.968	568.339	No results	Full match	No results					1.56316e+10	1.69468e+10	1.94556e+10	1.3303e+10	1.42897e+10	1.84101e+10	2.50798e+10	1.79541e+10	2.10003e+10	1.92072e+10	1.67839e+10	1.93089e+10	1.44632e+10	1.22289e+10	1.09595e+10	1.2488e+10	1.1779e+10	1.51214e+10	1.77608e+10	1.76744e+10	1.57888e+10
Com_13_pos	PC O-20:5	C28 H48 N O7 P	541.316	8.333	542.323	No results	Full match	No results					9.33203e+09	9.10665e+09	1.21002e+10	5.81918e+09	4.61063e+09	9.32846e+09	1.63129e+10	8.81182e+09	1.37523e+10	7.58896e+09	8.52942e+09	1.31707e+10	5.20754e+09	4.12186e+09	5.0147e+09	5.86646e+09	3.31816e+09	6.53453e+09	8.68774e+09	8.19239e+09	7.32047e+09
Com_16_pos	Hexadecanamide	C16 H33 N O	255.256	9.744	256.263	Full match	No results	No results	Lipids and lipid-like molecules	Fatty Acyls	Fatty amides	Fatty amides	1.45309e+09	3.05245e+09	3.59316e+09	1.99991e+09	3.77759e+09	3.23601e+09	5.06527e+09	5.65919e+09	4.85148e+09	2.86011e+09	4.29788e+09	6.48141e+09	1.84253e+09	2.28156e+09	2.72851e+09	5.82807e+09	2.28112e+09	2.65598e+09	8.12679e+09	7.66712e+09	6.70837e+09
Com_32_pos	LPC 20:5-SN1	C28 H48 N O7 P	541.316	8.529	542.323	No results	Full match	No results					5.47469e+09	6.11713e+09	6.96912e+09	3.22093e+09	2.85452e+09	5.71406e+09	1.08807e+10	4.99106e+09	7.51822e+09	5.43828e+09	4.83647e+09	7.24961e+09	2.91254e+09	2.59318e+09	2.41212e+09	3.20281e+09	1.92908e+09	4.27698e+09	4.58605e+09	4.47881e+09	4.04177e+09
Com_39_pos	PC O-18:2	C26 H50 N O7 P	519.332	8.889	520.339	No results	Full match	Full match					5.93924e+09	4.57346e+09	6.37081e+09	5.85049e+09	6.44114e+09	7.43322e+09	9.23364e+09	4.05585e+09	6.87322e+09	7.98828e+09	4.40736e+09	6.69789e+09	6.56455e+09	5.89422e+09	5.04092e+09	3.97541e+09	7.94538e+09	7.29446e+09	6.952e+09	6.76909e+09	5.82596e+09
Com_44_pos	2-Arachidonoyl glycerol	C23 H38 O4	378.277	9.377	401.266	Full match	No results	Full match	Lipids and lipid-like molecules	Endocannabinoids	Not available	Endocannabinoids	1.22609e+09	3.63648e+09	3.92808e+09	3.73298e+09	2.43736e+09	3.44319e+09	5.81146e+09	4.66497e+09	4.79416e+09	3.57109e+09	3.84727e+09	2.97584e+09	2.36162e+09	3.78933e+09	4.15862e+09	4.06898e+09	2.90653e+09	3.90403e+09	6.6444e+09	6.22951e+09	5.2912e+09
Com_56_pos	3-methyl-5-oxo-5-(4-toluidino)pentanoic acid	C13 H17 N O3	257.103	1.342	258.11	Invalid mass	No match	No match					2.58897e+09	2.30004e+09	3.61055e+09	2.10665e+09	3.27122e+09	2.48812e+09	5.64607e+09	1.82807e+09	5.17157e+09	3.04612e+09	2.90713e+09	4.26107e+09	4.43968e+09	3.56489e+09	2.32354e+09	1.79844e+09	3.06467e+09	3.2375e+09	7.07258e+09	7.54152e+09	6.10601e+09
Com_61_pos	1-Palmitoylglycerol	C19 H38 O4	330.277	9.804	353.266	Full match	No results	Full match	Lipids and lipid-like molecules	Glycerolipids	Monoradylglycerols	1-monoacylglycerols	2.97641e+09	3.63966e+09	2.22457e+09	4.32671e+09	5.57671e+09	4.71047e+09	2.38615e+09	3.06123e+09	1.40687e+09	2.69197e+09	9.15937e+08	1.01361e+09	1.98993e+09	2.1158e+09	2.6731e+09	4.77491e+09	2.17352e+09	1.16955e+09	5.9763e+09	5.19595e+09	4.32933e+09
Com_64_pos	9-Oxo-10(E),12(E)-octadecadienoic acid	C18 H30 O3	294.219	7.939	295.226	Full match	No results	Full match	Lipids and lipid-like molecules	Fatty Acyls	Lineolic acids and derivatives	Lineolic acids and derivatives	3.53643e+08	1.8241e+08	2.30872e+08	2.48567e+08	2.40677e+08	1.77499e+07	7.81336e+07	6.59485e+07	1.10384e+08	1.61046e+08	1.68739e+08	1.13397e+08	6.56607e+08	1.91588e+08	2.00249e+08	1.4273e+08	5.38613e+08	1.6695e+08	1.86269e+08	1.73621e+08	1.6397e+08
Com_65_pos	PC O-20:4	C28 H50 N O7 P	543.332	8.836	544.339	No results	Full match	Full match					3.13497e+09	1.98846e+09	5.02319e+09	2.23737e+09	2.64561e+09	3.12285e+09	5.57896e+09	2.35637e+09	4.59366e+09	5.63656e+09	2.81394e+09	4.9074e+09	5.08129e+09	4.23193e+09	4.55339e+09	3.31279e+09	3.39745e+09	5.11796e+09	4.30421e+09	4.26487e+09	3.72339e+09
Com_74_pos	LPC 20:2-SN1	C28 H54 N O7 P	547.363	9.982	548.37	No results	Full match	Full match					1.62308e+09	6.40541e+08	2.45414e+09	9.1454e+08	2.24825e+09	1.20753e+09	5.41534e+09	7.64569e+08	3.724e+09	3.9862e+09	1.22292e+09	2.71689e+09	3.92941e+09	2.84772e+09	1.46238e+09	8.8057e+08	5.95505e+09	2.90585e+09	4.98615e+09	4.51872e+09	3.69688e+09
Com_85_pos	2-(14,15-Epoxyeicosatrienoyl) glycerol	C23 H38 O5	376.261	8.873	377.268	Invalid mass	No results	No results	Lipids and lipid-like molecules	Glycerolipids	Monoradylglycerols	2-monoacylglycerols	3.17407e+08	6.47459e+08	3.04795e+08	3.27195e+08	8.24632e+08	3.04651e+08	3.59586e+08	8.12485e+08	4.28549e+08	2.42609e+08	1.06294e+09	2.93098e+08	3.55819e+08	5.12966e+08	3.5368e+08	8.86596e+08	4.84608e+08	8.97042e+08	6.19355e+08	6.03955e+08	5.17615e+08
Com_89_pos	LPC 20:3-SN1	C28 H52 N O7 P	545.348	9.231	546.355	No results	Full match	No results					1.92785e+09	1.22822e+09	3.66442e+09	1.125e+09	2.567e+09	1.98671e+09	5.48744e+09	1.26732e+09	2.76896e+09	4.11034e+09	1.30101e+09	3.71903e+09	3.03702e+09	2.8129e+09	2.23452e+09	1.33203e+09	4.69885e+09	4.10515e+09	2.50382e+09	2.30148e+09	3.28744e+09
Com_97_pos	PC 19:2_19:2	C46 H84 N O8 P	809.592	11.078	810.599	No results	Full match	No results					2.81985e+09	2.20175e+09	2.41281e+09	2.17769e+09	2.30448e+09	1.76442e+08	2.42388e+09	1.01766e+09	2.39357e+09	8.3579e+08	3.7117e+09	6.20041e+08	3.17533e+09	1.53941e+09	1.09804e+09	3.60623e+09	2.40535e+09	2.31356e+09	3.57322e+06	3.44909e+06	4.04218e+06
Com_98_pos	Stearamide	C18 H37 N O	283.287	10.656	284.295	Full match	No results	No results	Organic acids and derivatives	Carboximidic acids and derivatives	Carboximidic acids	Carboximidic acids	8.77782e+08	1.12087e+09	1.9248e+09	1.27309e+09	2.2962e+09	1.48531e+09	2.94714e+09	1.87036e+09	1.99894e+09	7.20775e+08	1.45797e+09	2.34965e+09	7.69772e+08	6.83228e+08	9.3614e+08	2.35141e+09	1.10436e+09	1.43573e+09	8.32195e+09	7.72075e+09	4.51001e+09
Com_116_pos	Methicillin	C17 H20 N2 O6 S	362.097	5.801	363.105	Invalid mass	No results	No results	Organic acids and derivatives	Carboxylic acids and derivatives	Amino acids, peptides, and analogues	Dipeptides	1.06437e+09	1.61319e+08	1.15682e+09	9.90336e+08	8.779e+08	1.70332e+09	3.19633e+09	2.88743e+09	1.63706e+09	2.1752e+09	2.8089e+09	1.00651e+09	4.52625e+08	8.17587e+08	4.65418e+08	5.30949e+08	8.86417e+08	1.17714e+09	1.1305e+09	1.10901e+09	9.62841e+08
Com_123_pos	DL-Norvaline	C5 H11 N O2	117.079	1.365	118.086	No results	No results	Full match	Organic acids and derivatives	Carboxylic acids and derivatives	Amino acids, peptides, and analogues	Alpha amino acids	1.39844e+09	1.4024e+09	1.37721e+09	1.89749e+09	1.30997e+09	2.30649e+09	1.60889e+09	1.48725e+09	1.49296e+09	1.31627e+09	1.62321e+09	9.98611e+08	2.40363e+09	1.18835e+09	7.47782e+08	1.42303e+09	8.3312e+08	1.83495e+09	2.07914e+09	2.37442e+09	1.84653e+09
Com_129_pos	Eicosapentaenoic acid ethyl ester	C22 H34 O2	330.256	10.66	353.245	Full match	No results	Full match	Lipids and lipid-like molecules	Fatty Acyls	Fatty acid esters	Fatty acid esters	2.36624e+09	3.59124e+07	4.39821e+07	5.82019e+07	4.17823e+08	3.27251e+07	1.93026e+07	7.9456e+07	2.82972e+07	2.36923e+07	3.34499e+07	4.7095e+07	3.98226e+07	4.60862e+07	1.56697e+07	1.30029e+08	6.14679e+07	4.9351e+07	5.20622e+08	4.59083e+08	3.19901e+08
Com_153_pos	Arachidonoyl amide	C20 H33 N O	303.254	9.891	304.261	Invalid mass	No results	No results	Lipids and lipid-like molecules	Fatty Acyls	Fatty amides	Fatty amides	3.39351e+08	2.92971e+08	1.2017e+09	1.25019e+09	5.41327e+08	4.74457e+08	5.64906e+08	1.71826e+09	7.44518e+08	2.3821e+08	6.4832e+08	7.18415e+08	9.70746e+08	5.83413e+08	1.72484e+09	6.49232e+08	1.12257e+09	3.50172e+08	1.79037e+09	1.8056e+09	8.84004e+08
Com_167_pos	Indole-3-acrylic acid	C11 H9 N O2	187.063	5.244	188.071	Full match	No results	Full match	Organoheterocyclic compounds	Indoles and derivatives	Indoles	Indoles	7.89622e+08	2.00248e+09	1.34301e+09	7.01412e+08	1.20371e+09	1.21287e+09	1.60221e+09	1.87713e+09	1.51334e+09	2.07077e+09	1.12676e+09	1.48671e+09	7.23383e+08	1.75942e+09	1.5839e+09	1.57664e+09	9.00904e+08	1.36386e+09	2.56227e+09	2.50985e+09	2.18852e+09
Com_170_pos	LPC 20:1-SN1	C28 H56 N O7 P	549.379	10.564	550.386	No results	Full match	No results					1.44499e+08	1.06283e+08	4.46596e+08	1.47771e+08	3.81548e+08	1.42556e+08	6.08504e+08	9.78922e+07	3.89057e+08	1.75407e+08	1.4004e+08	3.51608e+08	7.44477e+08	2.2997e+08	1.23551e+08	8.35833e+07	1.37416e+09	4.63682e+08	2.6353e+09	2.65523e+09	2.12186e+09
Com_182_pos	4-(2,3-dihydro-1,4-benzodioxin-6-yl)butanoic acid	C12 H14 O4	244.071	6.239	245.078	Invalid mass	No results	No results					6.42578e+08	1.45958e+08	1.34907e+09	1.10405e+09	5.58176e+08	1.89212e+09	1.06993e+09	1.46081e+09	9.4131e+08	1.22555e+09	1.23111e+09	3.13622e+08	5.9609e+08	5.21207e+08	6.68398e+08	1.18046e+09	7.89483e+08	1.32271e+09	8.25014e+08	8.0511e+08	7.30747e+08
Com_186_pos	PE 18:1_20:5	C43 H74 N O8 P	763.514	10.156	764.521	No results	Full match	No results					1.45017e+09	1.52078e+09	7.6618e+08	5.18294e+08	7.30065e+08	2.66991e+09	1.14981e+09	1.28973e+09	1.08766e+09	3.50116e+09	2.00942e+09	3.58811e+09	4.88795e+08	1.6739e+09	4.58188e+09	7.05536e+08	9.72718e+08	1.34426e+09	8.65682e+06	8.46227e+06	7.2974e+06
Com_192_pos	L-Threonic acid-1,4-lactone	C4 H6 O4	118.028	1.789	119.035	Invalid mass	No results	No results	Organoheterocyclic compounds	Lactones	Gamma butyrolactones	Gamma butyrolactones	5.40881e+07	3.62746e+07	3.96994e+07	3.11117e+07	3.14879e+07	2.49286e+07	6.53565e+07	2.93121e+07	5.08476e+07	3.44338e+07	1.0492e+08	9.44504e+07	2.57246e+07	3.75133e+07	2.75238e+07	2.80921e+07	3.04235e+07	3.62323e+07	7.5912e+07	6.24872e+07	6.11157e+07
Com_201_pos	PC O-22:5	C30 H52 N O7 P	569.347	9.07	570.354	No results	Full match	No results					2.29473e+08	9.02874e+08	1.47255e+09	2.66757e+08	8.09237e+08	1.02315e+09	7.20077e+08	1.2497e+09	1.33156e+09	7.30782e+08	6.96394e+08	1.86752e+09	1.26374e+09	9.91684e+08	9.40371e+08	1.07296e+09	8.66502e+08	1.03407e+09	9.60997e+08	9.12194e+08	1.11106e+09
Com_210_pos	PC O-20:3	C28 H52 N O7 P	545.347	9.425	546.355	No results	Full match	No results					6.10282e+08	4.69727e+08	9.57663e+08	4.2847e+08	1.23889e+09	5.87075e+08	1.52791e+09	5.42266e+08	7.95707e+08	1.71444e+09	4.25318e+08	1.15167e+09	1.09993e+09	1.21238e+09	8.03263e+08	8.06065e+08	1.84943e+09	1.87793e+09	1.37556e+09	1.18557e+09	1.01919e+09
Com_211_pos	11-Deoxy prostaglandin F1α	C20 H36 O4	362.243	7.816	363.25	Invalid mass	No results	No results	Lipids and lipid-like molecules	Fatty Acyls	Eicosanoids	Prostaglandins and related compounds	1.13766e+09	1.27441e+08	5.86761e+08	3.05867e+08	4.88958e+08	3.94478e+08	9.9567e+07	4.09342e+07	1.4398e+08	2.23247e+08	9.54933e+07	2.37105e+08	2.22884e+09	1.57929e+07	2.51993e+08	1.33994e+08	1.41812e+09	3.15297e+08	3.86431e+08	3.79523e+08	3.38886e+08
Com_214_pos	D-Sphingosine	C18 H37 N O2	281.272	7.722	282.279	Invalid mass	No results	No results	Organic nitrogen compounds	Organonitrogen compounds	Amines	1,2-aminoalcohols	1.44463e+09	9.98137e+08	9.50363e+08	1.75633e+09	1.91988e+09	2.18093e+09	2.27649e+09	1.0111e+09	1.50949e+09	1.11742e+09	1.87179e+09	1.47511e+09	8.00039e+08	9.1726e+08	1.01318e+09	7.22483e+08	9.7203e+08	6.43453e+08	2.05302e+09	1.95231e+09	1.75201e+09
Com_232_pos	Taurodeoxycholic Acid (sodium salt)	C26 H45 N O6 S	481.286	7.058	482.293	Invalid mass	No results	No results					3.73884e+08	7.54954e+08	1.16405e+08	8.51803e+08	6.48312e+08	6.88692e+07	1.83827e+08	7.90485e+08	1.80943e+08	4.61536e+07	1.73392e+08	1.32577e+08	4.72707e+07	2.28748e+07	3.29831e+08	1.71319e+08	3.31075e+07	9.1982e+07	3.48338e+08	3.15454e+08	2.95846e+08
Com_237_pos	LPC 17:0-SN1	C25 H52 N O7 P	509.348	9.914	510.355	No results	Full match	Full match					1.27178e+09	7.5827e+08	1.15117e+09	9.74587e+08	5.87548e+08	1.16113e+09	1.4861e+09	5.80486e+08	1.36775e+09	1.02994e+09	9.61878e+08	8.48212e+08	9.08551e+08	9.61994e+08	5.97092e+08	5.50747e+08	9.32915e+08	7.50513e+08	1.26062e+09	1.1541e+09	9.60763e+08
Com_240_pos	PC O-20:2	C28 H54 N O7 P	547.363	9.759	548.37	No results	Full match	Full match					4.77078e+08	2.59468e+08	9.32002e+08	3.61248e+08	1.70156e+09	5.4746e+08	2.06928e+09	2.97629e+08	1.05895e+09	1.13816e+09	2.63577e+08	1.4126e+09	1.299e+09	7.98072e+08	4.99701e+08	3.79009e+08	1.49301e+09	1.55196e+09	7.95705e+08	7.42726e+08	6.39893e+08
Com_244_pos	PC 18:2_18:2	C44 H80 N O8 P	781.561	10.188	782.568	No results	Full match	No results					8.14523e+08	6.71298e+08	6.22389e+08	5.02405e+08	3.14673e+08	6.48744e+08	8.09029e+08	1.21922e+09	1.6883e+09	8.7227e+08	1.52993e+09	2.21552e+09	5.42306e+08	1.56945e+09	9.15921e+08	7.62143e+08	5.95735e+08	5.14848e+08	8.71249e+06	1.04299e+07	7.34432e+06
Com_267_pos	N-[2-chloro-6-(trifluoromethoxy)phenyl]-2,2-dimethylpropanamide	C12 H13 Cl F3 N O2	295.059	1.287	296.066	Full match	No results	No results					3.41201e+08	3.49225e+08	3.92841e+08	2.82281e+08	4.13405e+08	3.11662e+08	5.68573e+08	2.4703e+08	5.2293e+08	4.21689e+08	2.82866e+08	4.12012e+08	4.77924e+08	4.70745e+08	2.95919e+08	1.73763e+08	3.51615e+08	3.52158e+08	8.34439e+08	8.18039e+08	7.29276e+08
Com_284_pos	PC 18:1_18:1	C44 H84 N O8 P	785.592	10.537	786.599	No results	Full match	No results					4.85012e+08	6.08377e+08	9.03605e+08	1.24633e+09	1.53919e+09	6.46113e+08	1.60612e+08	5.20365e+08	1.18777e+08	1.44031e+08	4.40137e+07	3.45996e+08	7.81616e+07	3.77859e+08	5.95142e+07	2.09069e+08	8.76329e+08	7.61742e+08	2.87524e+06	2.76049e+06	4.28412e+06
Com_285_pos	Valine	C5 H11 N O2	117.079	1.878	118.086	Full match	No results	Full match	Organic acids and derivatives	Carboxylic acids and derivatives	Amino acids, peptides, and analogues	Valine and derivatives	1.53424e+09	3.59085e+09	2.27447e+09	2.28847e+09	1.86337e+09	2.49558e+09	2.54143e+09	2.94853e+09	2.80719e+09	3.16068e+09	1.50068e+09	2.32559e+09	3.27251e+09	3.10731e+09	2.30492e+09	2.32095e+09	2.51432e+09	1.9842e+09	4.39246e+09	4.128e+09	3.78527e+09
Com_290_pos	Thiazolidine-4-carboxylic acid	C4 H7 N O2 S	133.02	1.445	134.027	No results	Full match	No results	Organic acids and derivatives	Carboxylic acids and derivatives	Amino acids, peptides, and analogues	Alpha amino acids and derivatives	1.97958e+07	6.59286e+07	6.59096e+07	6.51045e+07	5.13369e+07	8.85636e+07	1.30439e+08	1.80363e+08	1.4344e+08	2.30706e+08	7.34761e+07	1.09897e+08	3.36352e+07	9.1082e+07	1.24913e+08	1.57279e+08	3.27407e+07	2.821e+08	5.71153e+08	5.53133e+08	5.09538e+08
Com_319_pos	3-Methoxy prostaglandin F1α	C21 H38 O6	408.248	6.821	409.256	Invalid mass	No results	No results	Lipids and lipid-like molecules	Fatty Acyls	Eicosanoids	Prostaglandins and related compounds	2.67227e+09	9.55389e+08	1.40056e+09	1.62526e+09	8.24275e+08	1.82589e+09	1.84297e+08	1.02027e+08	1.88391e+08	3.70048e+08	3.38077e+08	2.64333e+08	3.0702e+09	1.13323e+09	6.19304e+08	4.28716e+08	1.84169e+09	4.45974e+08	1.05032e+09	1.02572e+09	9.17173e+08
Com_328_pos	LPC 16:1-SN1	C24 H48 N O7 P	493.316	8.821	494.323	No results	Full match	Full match					1.43278e+09	1.18895e+09	1.42578e+09	9.2925e+08	1.09372e+09	1.37568e+09	1.55453e+09	1.01971e+09	1.8638e+09	1.3535e+09	1.51721e+09	1.88936e+09	1.29066e+09	1.33912e+09	7.52206e+08	7.03683e+08	1.88658e+09	1.12369e+09	1.70604e+09	1.66694e+09	1.43945e+09
Com_338_pos	PC 36:4	C44 H80 N O8 P	803.543	9.868	804.55	No results	Invalid mass	No results	Lipids and lipid-like molecules	Glycerophospholipids	Glycerophosphocholines	Phosphocholines	1.82837e+09	1.97056e+09	1.2051e+09	2.73479e+08	1.07621e+09	7.9071e+08	1.42502e+09	1.9743e+09	1.95061e+09	2.08807e+09	2.07275e+09	1.41366e+09	2.25266e+09	1.67691e+09	2.32906e+09	5.21245e+08	1.46292e+09	1.48707e+09	1.39251e+07	1.28186e+07	1.04262e+07
Com_340_pos	(2R)-2-[(2R,5S)-5-[(2S)-2-hydroxybutyl]oxolan-2-yl]propanoic acid	C11 H20 O4	198.125	6.32	221.115	Invalid mass	No results	No results					4.38286e+08	5.18637e+08	5.47844e+08	3.96217e+08	3.33696e+08	5.81219e+08	8.60837e+08	5.9859e+08	8.79747e+08	4.02181e+08	7.50309e+08	8.24405e+08	2.03212e+08	5.19821e+08	6.30706e+08	3.73083e+08	2.05027e+08	4.46046e+08	6.94529e+08	6.73019e+08	6.21735e+08
Com_344_pos	LPC 18:3-SN1	C26 H48 N O7 P	517.317	8.585	518.324	No results	Full match	Full match					1.02589e+09	6.84359e+08	1.16068e+09	7.40722e+08	7.1017e+08	9.89136e+08	1.25874e+09	5.8356e+08	1.58059e+09	1.43321e+09	1.11365e+09	8.73913e+08	6.96582e+08	6.08618e+08	4.08108e+08	4.134e+08	5.65498e+08	7.82448e+08	8.19979e+08	8.08531e+08	7.32273e+08
Com_383_pos	(12Z)-9,10,11-trihydroxyoctadec-12-enoic acid	C18 H34 O5	352.222	6.616	353.229	Invalid mass	No results	No results					7.43097e+08	4.55725e+08	7.59065e+08	7.8014e+08	3.92305e+08	3.06487e+08	4.16046e+08	2.09724e+08	1.34915e+08	1.01846e+09	8.26544e+08	6.20816e+08	3.99697e+08	2.37982e+08	8.38801e+08	3.09113e+08	4.56878e+08	7.55673e+08	6.58963e+08	4.66078e+08	5.70285e+08
Com_397_pos	PC 38:7	C46 H78 N O8 P	825.527	10.198	826.535	No results	Invalid mass	No results	Lipids and lipid-like molecules	Glycerophospholipids	Glycerophosphocholines	Phosphocholines	1.22862e+09	1.00859e+09	4.21168e+08	1.74676e+08	2.50004e+09	1.07615e+09	5.09726e+08	1.53471e+09	1.45564e+09	1.09096e+09	7.24477e+08	1.09754e+09	5.19839e+08	7.79515e+08	3.59183e+08	7.85856e+08	6.53314e+08	3.23162e+08	9.43464e+06	9.22261e+06	7.95307e+06
Com_406_pos	PE 20:3_20:4	C45 H76 N O8 P	789.53	11.008	790.537	No results	Full match	No results					1.16159e+09	1.15622e+09	1.22636e+09	8.27151e+08	3.30598e+08	9.7575e+08	4.46435e+08	5.46935e+08	3.82567e+08	1.43528e+09	4.74528e+08	1.01908e+09	3.50952e+08	9.12278e+08	1.50956e+09	4.11814e+08	4.17186e+08	1.01862e+09	3.8595e+06	3.72543e+06	4.36603e+06
Com_412_pos	Linoleoyl ethanolamide	C20 H37 N O2	323.282	9.278	346.271	Full match	No results	No results	Organic nitrogen compounds	Organonitrogen compounds	Amines	N-acylethanolamines	2.91353e+08	3.75348e+08	2.31796e+08	2.54618e+08	2.35846e+08	4.77157e+08	2.48588e+08	6.66698e+08	3.0564e+08	6.88064e+08	3.42646e+08	2.24839e+08	2.61968e+08	4.11382e+08	4.57145e+08	5.97134e+08	4.16181e+08	3.87028e+08	6.08958e+08	5.47346e+08	4.94813e+08
Com_427_pos	PC 17:0_17:1	C42 H82 N O8 P	759.577	8.539	760.584	No results	Full match	No results					5.27568e+09	4.62614e+09	4.7928e+09	5.24477e+09	4.33891e+09	5.84577e+09	2.70221e+09	7.47388e+09	4.16355e+09	3.01289e+09	3.26613e+09	9.78768e+09	4.54593e+09	1.1454e+10	1.59003e+09	9.48681e+09	1.00841e+10	5.2804e+09	3.5373e+07	3.1706e+07	2.75282e+07
Com_432_pos	ethyl 4-amino-2-(methylsulfanyl)-1,3-thiazole-5-carboxylate	C7 H10 N2 O2 S2	218.019	1.324	219.026	Full match	No results	No results					5.28484e+08	4.98048e+08	4.77048e+08	5.73694e+08	5.83466e+08	5.18778e+08	5.89342e+08	4.92883e+08	6.9772e+08	7.49325e+08	5.42105e+08	6.01683e+08	4.73269e+08	4.96861e+08	5.239e+08	4.76541e+08	5.71894e+08	5.45515e+08	7.98712e+08	8.79646e+08	7.17593e+08
Com_460_pos	PC O-22:4	C30 H54 N O7 P	571.363	9.578	572.37	No results	Full match	No results					1.6974e+08	1.11265e+08	4.41811e+08	1.80848e+08	2.654e+08	2.60121e+08	4.77085e+08	1.38776e+08	2.52245e+08	4.94094e+08	1.14888e+08	3.85954e+08	6.0778e+08	4.5481e+08	3.67109e+08	2.75055e+08	5.41801e+08	6.27262e+08	4.69133e+08	3.80833e+08	6.13518e+08
Com_467_pos	U-44069	C21 H34 O4	372.228	8.464	373.235	Invalid mass	No results	No results	Lipids and lipid-like molecules	Fatty Acyls	Eicosanoids	Prostaglandins and related compounds	1.17466e+09	1.95759e+09	3.66422e+08	1.1204e+09	2.39351e+09	7.76275e+08	3.63636e+08	1.50145e+09	2.13881e+08	5.7744e+08	2.93474e+08	1.35588e+08	1.26011e+09	1.14428e+09	1.19106e+09	2.8359e+09	1.77013e+09	2.05464e+09	1.67522e+09	1.6131e+09	1.35021e+09
Com_485_pos	PC 40:9	C48 H78 N O8 P	849.512	10.769	850.519	No results	Invalid mass	No results	Lipids and lipid-like molecules	Glycerophospholipids	Glycerophosphocholines	Phosphocholines	5.66136e+08	1.84879e+08	3.26264e+08	4.45993e+08	2.88757e+08	4.40058e+08	4.69828e+08	2.49736e+08	4.05549e+08	1.31186e+08	2.0022e+08	3.84777e+08	1.42157e+08	3.42424e+08	5.71839e+08	3.38107e+08	2.16927e+08	2.84463e+08	4.8027e+08	5.14168e+08	5.67278e+08
Com_489_pos	LPC 17:1-SN1	C25 H50 N O7 P	507.332	9.266	508.339	No results	Full match	No results					7.41981e+08	6.25798e+08	8.93373e+08	3.649e+08	7.13794e+08	6.85017e+08	1.00202e+09	5.81957e+08	8.58722e+08	7.264e+08	6.83113e+08	8.60654e+08	7.08456e+08	5.20434e+08	2.93067e+08	3.20581e+08	5.38869e+08	5.33326e+08	6.43536e+08	5.90716e+08	7.70379e+08
Com_519_pos	Acetylcholine	C7 H15 N O2	145.11	1.425	146.117	Full match	No results	No results	Organic nitrogen compounds	Organonitrogen compounds	Quaternary ammonium salts	Acyl cholines	3.78443e+08	1.49854e+08	2.75872e+08	3.09554e+08	2.22162e+08	2.25498e+08	1.5161e+08	7.24414e+07	1.06928e+08	1.35174e+08	6.31003e+07	1.19007e+08	9.53167e+07	1.18806e+08	1.1704e+08	1.01878e+08	8.70411e+07	8.31339e+07	3.43363e+08	3.31225e+08	2.80632e+08
Com_566_pos	Tacrolimus	C44 H69 N O12	803.472	9.87	804.479	Invalid mass	No results	No results	Phenylpropanoids and polyketides	Macrolide lactams	Not available	Macrolide lactams	2.00617e+08	1.91566e+08	1.58907e+08	1.7058e+08	1.13626e+08	1.90362e+08	4.11427e+08	3.98181e+08	2.88749e+08	5.47314e+07	9.0593e+07	2.5136e+08	2.35696e+07	9.17289e+07	2.27399e+08	1.66047e+08	1.66943e+07	1.15959e+08	6.57484e+08	5.54721e+08	4.65489e+08
Com_570_pos	16,16-Dimethyl prostaglandin A2	C22 H34 O4	384.227	7.488	385.235	Invalid mass	No results	No results	Lipids and lipid-like molecules	Fatty Acyls	Eicosanoids	Prostaglandins and related compounds	2.67553e+08	6.04999e+08	5.45217e+08	2.92204e+08	4.48322e+08	5.43039e+08	4.00273e+08	4.76954e+08	4.71181e+08	3.11334e+08	5.32205e+08	3.54266e+08	3.96765e+08	3.05088e+08	2.06992e+08	3.14932e+08	2.56117e+08	3.13357e+08	3.6056e+08	2.3356e+08	2.99742e+08
Com_571_pos	LPC 15:0-SN1	C23 H48 N O7 P	481.316	9.006	482.324	No results	Full match	Full match					4.99891e+08	4.44512e+08	4.21378e+08	3.67994e+08	2.84095e+08	5.72647e+08	5.56828e+08	4.35116e+08	7.16564e+08	3.84925e+08	6.39833e+08	6.23985e+08	4.05743e+08	3.26563e+08	2.33975e+08	2.80302e+08	2.81086e+08	2.48628e+08	4.81612e+08	4.31827e+08	3.72196e+08
Com_671_pos	Epigallocatechin	C15 H14 O7	306.076	2.542	307.083	No results	Invalid mass	No results	Phenylpropanoids and polyketides	Flavonoids	Flavans	Epigallocatechins	2.59719e+08	5.57616e+08	3.62955e+08	5.71658e+08	1.46833e+08	3.28035e+08	4.25203e+08	4.71398e+08	3.34743e+08	4.91227e+08	2.77994e+08	3.01312e+08	1.41534e+08	3.45023e+08	3.44557e+08	2.34134e+08	4.61374e+08	1.77806e+08	1.29608e+09	1.29349e+09	1.17427e+09
Com_691_pos	PC 42:7	C50 H86 N O8 P	881.59	10.73	882.597	No results	Invalid mass	No results	Lipids and lipid-like molecules	Glycerophospholipids	Glycerophosphocholines	Phosphocholines	5.13741e+08	5.72795e+08	3.93413e+08	4.05339e+08	3.1342e+08	1.03352e+08	2.12618e+07	2.1913e+08	9.78801e+06	2.51193e+08	1.22072e+07	4.882e+08	8.99087e+07	5.22645e+08	1.03126e+08	1.89625e+08	7.16497e+08	3.45997e+08	1.71506e+06	1.60132e+06	2.72411e+06
Com_693_pos	PC O-16:1	C24 H48 N O7 P	493.316	8.567	494.324	No results	Full match	Full match					3.58191e+08	3.60812e+08	5.94635e+08	2.44573e+08	2.77366e+08	3.52849e+08	5.2525e+08	3.02918e+08	4.61749e+08	3.45016e+08	2.84544e+08	6.26426e+08	2.97176e+08	2.93372e+08	1.99427e+08	2.07641e+08	3.16961e+08	2.81242e+08	3.46749e+08	3.27584e+08	3.03615e+08
Com_701_pos	Oleoyl ethanolamide	C20 H39 N O2	325.298	9.878	326.305	Full match	No results	No results	Organic nitrogen compounds	Organonitrogen compounds	Amines	N-acylethanolamines	1.42114e+08	2.26495e+08	1.69684e+08	1.04749e+08	2.15087e+08	2.62553e+08	1.32565e+08	4.03492e+08	1.61239e+08	4.14553e+08	1.73035e+08	2.30089e+08	1.91851e+08	2.45629e+08	1.91798e+08	2.60335e+08	4.35928e+08	3.50254e+08	2.87997e+08	2.56583e+08	1.94155e+08
Com_719_pos	PC 34:1	C42 H82 N O8 P	781.558	8.134	782.566	No results	Invalid mass	No results	Lipids and lipid-like molecules	Glycerophospholipids	Glycerophosphocholines	Phosphocholines	3.09597e+09	2.82051e+09	2.49625e+09	2.16358e+09	2.12569e+09	3.21734e+09	1.40068e+09	2.7565e+09	2.02629e+09	8.96199e+08	1.62819e+09	4.51444e+09	2.2845e+09	5.67525e+09	8.03943e+08	3.94636e+09	5.28641e+09	2.22834e+09	1.80471e+07	1.63562e+07	1.50532e+07
Com_742_pos	(11E,15Z)-9,10,13-trihydroxyoctadeca-11,15-dienoic acid	C18 H32 O5	350.207	6.662	351.214	Invalid mass	No results	No results					5.49661e+08	2.39227e+08	4.10097e+08	4.30546e+08	2.28206e+08	6.25327e+08	1.04686e+08	7.75246e+07	2.00787e+08	2.50207e+08	2.10252e+08	1.90077e+08	6.29978e+08	3.12659e+08	3.05197e+08	2.14796e+08	6.13378e+08	1.6955e+08	3.03775e+08	2.28479e+08	2.63261e+08
Com_760_pos	PC 36:3	C44 H82 N O8 P	805.557	9.53	806.564	No results	Invalid mass	No results	Lipids and lipid-like molecules	Glycerophospholipids	Glycerophosphocholines	Phosphocholines	6.4115e+08	6.07416e+08	3.7209e+08	9.37042e+07	4.07631e+08	2.73178e+08	3.84796e+08	3.47937e+08	3.44396e+08	6.52433e+08	4.31803e+08	3.98691e+08	3.73511e+08	4.11027e+08	9.11219e+08	3.80635e+08	2.07252e+08	4.75668e+08	3.15434e+06	2.73356e+06	2.42204e+06
Com_764_pos	LPC 22:5-SN1	C30 H52 N O7 P	569.347	9.481	570.355	No results	Full match	No results					2.74721e+08	2.83921e+08	4.28542e+08	3.37614e+08	5.20183e+08	5.30689e+08	5.17427e+08	2.67554e+08	2.82901e+08	5.93094e+08	2.48538e+08	2.63966e+08	2.81351e+08	2.48391e+08	3.25451e+08	2.43781e+08	3.45617e+08	4.68472e+08	5.11038e+08	4.83913e+08	3.55472e+08
Com_772_pos	PC 18:0_18:1	C44 H86 N O8 P	787.607	9.892	788.615	No results	Full match	No results					5.40066e+07	1.50387e+08	1.90917e+08	3.01421e+08	4.58766e+08	3.65033e+08	3.33559e+08	1.95152e+08	3.0094e+07	4.35741e+07	1.34563e+07	6.96493e+06	9.49518e+06	6.53904e+07	7.19835e+06	1.116e+08	4.38128e+07	8.93361e+07	6.2365e+06	6.00363e+06	4.48133e+06
Com_778_pos	11(Z),14(Z),17(Z)-Eicosatrienoic acid	C20 H34 O2	306.256	8.659	307.263	Full match	No results	Full match	Lipids and lipid-like molecules	Fatty Acyls	Fatty acids and conjugates	Long-chain fatty acids	9.7385e+07	4.09679e+07	8.99751e+07	5.57023e+07	1.68831e+08	1.19545e+08	2.82831e+07	1.31942e+07	4.8066e+07	6.45668e+07	3.66541e+07	5.85387e+07	3.94959e+08	1.39505e+08	8.22152e+07	5.52542e+07	2.74344e+08	1.26905e+08	9.71532e+07	8.96696e+07	7.61552e+07
Com_781_pos	LSD-d3	C20 H22 [2]H3 N3 O	326.222	10.045	327.229	Invalid mass	No results	No results					1.04729e+08	1.63983e+08	3.38879e+08	1.69823e+08	8.86735e+07	2.03539e+08	3.6304e+08	3.21194e+08	4.4483e+08	3.34146e+08	4.09445e+08	1.86239e+08	1.21632e+08	2.69688e+08	2.80035e+08	1.36653e+08	9.00818e+07	1.70916e+08	4.66519e+08	4.24841e+08	3.84145e+08
Com_800_pos	Indole	C8 H7 N	117.058	5.246	118.065	Full match	No results	No results	Organoheterocyclic compounds	Indoles and derivatives	Indoles	Indoles	8.54693e+07	1.88682e+08	1.44995e+08	7.41143e+07	1.24561e+08	1.25147e+08	1.6438e+08	1.82065e+08	1.59497e+08	2.04814e+08	1.18294e+08	1.52851e+08	1.74015e+08	1.81977e+08	1.6293e+08	1.68207e+08	9.58568e+07	1.36649e+08	2.64033e+08	2.5962e+08	2.23936e+08
Com_820_pos	LPC 18:0-SN1	C26 H54 N O7 P	523.363	10.152	524.371	No results	Full match	Full match					3.09425e+08	2.32768e+08	2.74974e+08	1.87421e+08	2.0804e+08	3.07544e+08	5.00636e+08	2.66385e+08	4.96131e+08	2.78646e+08	2.72642e+08	4.95465e+08	3.49942e+08	3.82163e+08	2.47234e+08	1.22536e+08	5.53999e+08	2.44956e+08	4.6231e+08	4.62688e+08	4.28991e+08
Com_821_pos	LPC 24:6-SN1	C32 H54 N O7 P	595.363	9.625	596.37	No results	Full match	No results					1.0377e+08	5.90793e+07	8.97003e+07	9.38735e+07	1.55325e+08	8.06564e+07	1.50836e+08	4.13623e+07	1.14482e+08	1.64295e+08	3.63795e+07	1.13882e+08	1.87992e+08	1.71904e+08	7.41466e+07	6.70364e+07	3.26044e+08	2.34059e+08	1.61542e+08	1.3899e+08	1.2062e+08
Com_845_pos	6-Gingerol	C17 H26 O4	294.183	6.988	295.19	Full match	No results	No results	Benzenoids	Phenols	Methoxyphenols	Gingerols	1.0609e+08	1.88184e+08	1.88985e+08	1.88739e+08	9.88668e+07	1.54806e+08	3.19926e+08	2.96586e+08	2.59301e+08	1.14765e+08	1.87608e+08	2.76913e+08	2.85639e+07	1.08555e+08	1.34942e+08	1.05656e+08	2.04727e+07	1.0648e+08	1.39992e+08	1.27536e+08	1.18452e+08
Com_853_pos	LPC 18:2-SN1	C26 H50 N O7 P	519.332	9.296	520.339	No results	Full match	Full match					2.47615e+08	2.31092e+08	2.75355e+08	1.82368e+08	2.65197e+08	3.32035e+08	3.40203e+08	2.17123e+08	2.19049e+08	3.55257e+08	2.46919e+08	2.322e+08	2.50238e+08	2.15429e+08	1.6746e+08	1.69929e+08	2.2642e+08	3.02551e+08	3.44438e+08	3.5211e+08	3.56904e+08
Com_856_pos	PC 16:1_16:1	C40 H76 N O8 P	729.529	10.747	730.537	No results	Full match	No results					7.67557e+08	6.11394e+08	5.6851e+08	7.90666e+08	3.38676e+08	1.13366e+09	9.68009e+08	9.6923e+08	8.51268e+08	1.29103e+09	7.46235e+08	1.30366e+09	5.35324e+08	1.37909e+09	1.87195e+09	8.44024e+08	7.33317e+08	9.32504e+08	4.38814e+06	3.25392e+06	4.23608e+06
Com_865_pos	2,3-dihydroxypropyl 12-methyltridecanoate	C17 H34 O4	284.235	8.872	285.242	Invalid mass	No results	No results					1.90111e+08	4.58223e+08	1.36932e+08	3.80625e+08	4.46204e+08	2.93695e+08	7.74732e+07	2.8392e+08	6.45359e+07	1.53013e+08	6.56555e+07	3.54486e+07	1.76044e+08	1.21577e+08	1.35674e+08	2.62215e+08	1.46951e+08	2.09402e+08	2.19084e+08	2.14491e+08	1.79816e+08
Com_870_pos	6-Methylquinoline	C10 H9 N	143.074	5.245	144.081	Full match	No results	No results	Organoheterocyclic compounds	Quinolines and derivatives	Not available	Quinolines and derivatives	7.39014e+07	1.78221e+08	1.26359e+08	6.51978e+07	1.16448e+08	1.12822e+08	1.49082e+08	1.7139e+08	1.4324e+08	1.92811e+08	1.04813e+08	1.36979e+08	1.52103e+08	1.65008e+08	1.50025e+08	1.44721e+08	8.45575e+07	1.27029e+08	2.63465e+08	2.35498e+08	2.04794e+08
Com_888_pos	2,3-Dinor-11β-prostaglandin F2α	C18 H30 O5	348.191	6.333	349.198	Invalid mass	No results	No results	Lipids and lipid-like molecules	Fatty Acyls	Eicosanoids	Prostaglandins and related compounds	1.04054e+09	6.87449e+08	2.26256e+08	5.74064e+08	2.45817e+08	1.20463e+09	1.64154e+08	1.25451e+08	3.07577e+08	8.7795e+07	3.99252e+08	4.34502e+08	1.25537e+09	6.92518e+08	4.38192e+08	3.39294e+08	9.35326e+08	3.56462e+08	3.60296e+08	4.32226e+08	4.10509e+08
Com_889_pos	N-Tetradecanamide	C14 H29 N O	227.225	8.781	228.232	No results	No results	Full match	Lipids and lipid-like molecules	Fatty Acyls	Fatty amides	Fatty amides	4.32554e+07	4.0869e+07	4.21627e+07	5.97737e+07	5.61423e+07	5.48053e+07	4.88897e+07	8.77928e+07	6.99222e+07	5.13027e+07	7.88386e+07	7.71344e+07	5.73866e+07	7.48397e+07	9.25238e+07	9.81748e+07	6.37034e+07	6.39603e+07	1.42286e+08	1.31604e+08	1.2125e+08
Com_917_pos	PC 38:4	C46 H84 N O8 P	831.574	10.772	832.581	No results	Invalid mass	No results	Lipids and lipid-like molecules	Glycerophospholipids	Glycerophosphocholines	Phosphocholines	9.16813e+08	1.04935e+09	1.35229e+09	1.52939e+09	5.88726e+08	6.52397e+08	4.01725e+08	5.99782e+08	3.84948e+08	9.77392e+08	3.94058e+08	8.42258e+08	5.02165e+08	5.83871e+08	8.51053e+08	8.21079e+08	7.3868e+08	1.43949e+09	4.59028e+06	4.53701e+06	5.43206e+06
Com_943_pos	PC 36:1	C44 H86 N O8 P	809.585	10.745	810.592	No results	Invalid mass	No results	Lipids and lipid-like molecules	Glycerophospholipids	Glycerophosphocholines	Phosphocholines	6.64046e+08	7.64102e+08	7.55936e+08	6.53694e+08	6.60969e+08	6.17188e+08	1.46262e+08	4.63553e+08	2.0619e+08	5.72732e+08	5.99608e+07	4.71235e+08	2.11242e+08	7.00504e+08	1.11331e+08	1.32243e+09	6.87921e+08	7.2346e+08	3.6317e+06	3.61621e+06	5.90664e+06
Com_962_pos	PC 15:0_15:0	C38 H76 N O8 P	705.53	9.864	706.537	No results	Full match	No results					1.54631e+08	1.41336e+08	6.10762e+07	1.43315e+08	1.52769e+08	2.97834e+08	2.54015e+08	6.0213e+08	3.94757e+08	6.74441e+08	1.31935e+08	6.2028e+08	1.98407e+08	6.28601e+08	8.5516e+08	2.72512e+08	1.92181e+08	1.79081e+08	1.42788e+07	1.31443e+07	1.0691e+07
Com_965_pos	Ecgonine	C9 H15 N O3	185.105	5.644	186.113	Full match	No results	No results	Alkaloids and derivatives	Tropane alkaloids	Not available	Tropane alkaloids	2.00598e+07	6.02671e+07	6.12444e+07	4.4204e+07	1.19786e+08	4.61604e+07	3.18576e+07	3.76487e+07	3.08949e+07	3.71677e+07	3.10812e+07	3.54437e+07	2.98228e+08	7.10154e+07	4.86904e+07	3.72333e+07	2.86346e+08	2.12083e+07	5.49108e+07	5.31865e+07	4.69101e+07
Com_973_pos	PC 20:3_20:3	C48 H84 N O8 P	833.591	10.238	834.598	No results	Full match	No results					6.69672e+08	8.72749e+08	6.1928e+08	6.28619e+08	5.72316e+08	5.69745e+08	5.70642e+08	2.39423e+08	4.33105e+08	1.92219e+08	5.45778e+08	5.3615e+08	4.06124e+08	4.1235e+08	6.16407e+08	4.58627e+08	2.91973e+08	6.29973e+08	1.56415e+07	1.529e+07	1.31852e+07
Com_988_pos	2-(tert-butyl)-1,3-thiazolane-4-carboxylic acid	C8 H15 N O2 S	189.083	5.594	190.09	Full match	No results	No results					3.17722e+07	6.35907e+07	2.81585e+07	2.2017e+07	5.54597e+07	5.79986e+07	1.81749e+08	2.17103e+08	5.47753e+07	1.45891e+08	2.70584e+07	1.13694e+08	1.69619e+07	1.00824e+08	1.01263e+08	5.75926e+07	1.91287e+07	1.63783e+08	2.15787e+08	1.99063e+08	1.87723e+08
Com_1094_pos	PC O-24:5	C32 H56 N O7 P	597.378	9.912	598.385	No results	Full match	No results					4.20874e+07	1.76615e+07	3.78504e+07	4.8448e+07	2.48673e+07	2.33145e+07	2.91553e+07	8.65081e+06	5.73031e+07	9.82955e+07	9.09712e+06	5.70788e+07	1.22671e+08	1.2832e+08	4.34943e+07	6.50411e+07	3.07047e+08	1.86931e+08	8.58474e+07	7.50138e+07	6.81367e+07
Com_1117_pos	Leucylproline	C11 H20 N2 O3	228.148	5.229	229.155	Full match	No results	Full match	Organic acids and derivatives	Carboxylic acids and derivatives	Amino acids, peptides, and analogues	Dipeptides	1.05711e+08	2.54879e+08	1.3755e+08	1.28051e+08	8.74753e+07	8.94076e+07	1.77701e+08	1.3756e+08	1.17629e+08	8.10416e+07	2.84175e+07	2.03124e+08	2.69351e+08	1.35011e+08	1.3808e+08	7.65109e+07	4.8037e+07	1.20427e+08	1.7863e+08	1.79108e+08	1.42164e+08
Com_1125_pos	PC O-24:6	C32 H54 N O7 P	595.363	9.42	596.37	No results	Full match	No results					5.05145e+07	3.87568e+07	7.05654e+07	6.96181e+07	1.21693e+08	6.19409e+07	1.50911e+08	5.19711e+07	1.11028e+08	1.23297e+08	3.42894e+07	1.28011e+08	1.06472e+08	1.40149e+08	7.4979e+07	7.43289e+07	2.20882e+08	2.02486e+08	1.36657e+08	1.29657e+08	1.0656e+08
Com_1153_pos	PC 42:9	C50 H82 N O8 P	877.559	9.853	878.566	No results	Invalid mass	No results	Lipids and lipid-like molecules	Glycerophospholipids	Glycerophosphocholines	Phosphocholines	2.69348e+08	2.91564e+08	1.07642e+08	5.90496e+07	2.9201e+07	1.91925e+08	9.34483e+07	2.07702e+08	1.40911e+08	4.56351e+08	1.83644e+08	2.45687e+08	1.91569e+08	1.30566e+08	4.42583e+08	2.39433e+08	1.76543e+08	1.20344e+08	1.07149e+07	1.03148e+07	7.69932e+06
Com_1156_pos	9-Oxo-ODE	C18 H30 O3	294.219	7.181	295.227	Full match	No results	Full match	Lipids and lipid-like molecules	Fatty Acyls	Lineolic acids and derivatives	Lineolic acids and derivatives	1.5365e+08	5.69639e+07	1.20468e+08	9.6661e+07	6.02806e+07	1.25333e+08	1.3765e+07	1.15753e+07	5.29806e+07	3.33195e+07	3.33957e+07	5.689e+07	3.13959e+08	7.50431e+07	5.49852e+07	2.53501e+07	2.0487e+08	3.46702e+07	6.7203e+07	6.42759e+07	6.47202e+07
Com_1168_pos	LPC 19:1-SN1	C27 H54 N O7 P	535.363	10.12	536.37	No results	Full match	No results					1.19173e+08	7.03162e+07	1.62063e+08	5.48906e+07	7.64461e+07	1.04968e+08	2.93318e+08	8.01268e+07	2.89781e+08	1.44516e+08	1.3363e+08	3.15415e+08	1.91023e+08	1.23409e+08	6.11271e+07	5.02436e+07	3.7422e+08	1.12291e+08	2.31129e+08	2.19521e+08	2.03624e+08
Com_1172_pos	LPC 18:4-SN1	C26 H46 N O7 P	515.301	8.126	516.308	No results	Full match	No results					1.85278e+08	1.79503e+08	1.87824e+08	7.94036e+07	6.79572e+07	1.52302e+08	1.62627e+08	1.02301e+08	1.11955e+08	1.79876e+08	1.16273e+08	1.52064e+08	5.23982e+07	6.25365e+07	4.40133e+07	6.30247e+07	4.23963e+07	6.91807e+07	9.46679e+07	9.53381e+07	8.23928e+07
Com_1205_pos	Spinosyn A	C41 H65 N O10	731.47	10.736	732.477	Invalid mass	No results	No results	Organic oxygen compounds	Organooxygen compounds	Carbohydrates and carbohydrate conjugates	Aminoglycosides	3.7535e+07	8.23804e+06	4.86319e+07	4.76527e+07	8.34166e+06	7.19664e+07	3.67559e+06	3.14165e+06	1.08551e+07	1.51089e+07	3.596e+06	1.21929e+07	1.56564e+08	9.41805e+07	1.64986e+07	4.60473e+06	2.62088e+08	4.00494e+07	5.15789e+07	5.03359e+07	3.64213e+07
[truncated: 1,144 more rows]
