# Supplementary material for: Transcriptome-and Metabolome-Based Mechanisms of High-Temperature Adaptation in Triploid Rainbow Trout (Oncorhynchus mykiss)
Source: Biology (Basel). 2026 Jul 20;15(14):1194. doi: 10.3390/biology15141194 (PMC13405881; doi:10.3390/biology15141194)
Supplement: Supplementary file 1 [file biology-15-01194-s001.zip › Table S8 List of differentially accumulated metabolites (DAMs)..xlsx]

## Sheet: MLA vs.LLA
Compound_ID	Name	Other_name(Kegg_name)	Formula	Molecular Weight	RT [min]	m/z	Kegg_ID	KEGG_pathway	HMDB_ID	Lipidmaps_ID	SuperClass(HMDB)	Class(HMDB)	SubClass(HMDB)	CATEGORY(Lipidmaps)	MAIN_CLASS(Lipidmaps)	SUB_CLASS(Lipidmaps)	mzCloud_Results	mzVault_Results	MassList_Results	Class_I	Class_II	Class_III	Class_IV	FC	log2FC	Pvalue	ROC	VIP	Up.Down	all_MLA1	all_MLA2	all_MLA3	all_MLA4	all_MLA5	all_MLA6	all_LLA1	all_LLA2	all_LLA3	all_LLA4	all_LLA5	all_LLA6
Com_10643_pos	LPC 16:3-SN1	--	C24 H44 N O7 P	489.285	7.757	490.292	--	--	--	--	--	--	--	--	--	--	No results	Full match	No results					2.23647	1.16122	1.2302e-05	1	2.62817	up	1.40234e+07	1.22762e+07	1.11053e+07	1.1318e+07	9.5246e+06	1.57828e+07	6.65167e+06	4.77007e+06	5.1612e+06	6.66877e+06	4.44899e+06	5.40072e+06
Com_1172_pos	LPC 18:4-SN1	--	C26 H46 N O7 P	515.301	8.126	516.308	--	--	--	--	--	--	--	--	--	--	No results	Full match	No results					2.47368	1.30666	3.26085e-05	1	2.56467	up	1.62627e+08	1.02301e+08	1.11955e+08	1.79876e+08	1.16273e+08	1.52064e+08	5.23982e+07	6.25365e+07	4.40133e+07	6.30247e+07	4.23963e+07	6.91807e+07
Com_2335_neg	LPE 18:4	--	C23 H40 N O7 P	473.255	8.121	472.248	--	--	--	LMGP02050044	--	--	--	Glycerophospholipids [GP]	Glycerophosphoethanolamines [GP02]	Monoacylglycerophosphoethanolamines [GP0205]	No results	Full match	No results	Lipids and lipid-like molecules	Glycerophospholipids	Glycerophosphoethanolamines	1-acyl-sn-glycero-3-phosphoethanolamines	3.24383	1.6977	3.46235e-05	1	2.59962	up	4.20443e+07	2.48615e+07	4.2549e+07	3.76338e+07	4.14661e+07	5.47148e+07	1.11893e+07	1.85717e+07	7.87665e+06	1.04805e+07	1.08423e+07	1.60339e+07
Com_8458_pos	CAR 20:1	--	C27 H52 N O4	453.381	8.977	454.388	--	--	--	--	--	--	--	--	--	--	No results	Invalid mass	No results					0.255526	-1.96846	4.13429e-05	1	2.29632	down	2.17892e+06	4.44838e+06	1.94257e+06	3.49964e+06	2.36249e+06	3.87821e+06	1.46548e+07	1.13341e+07	7.46183e+06	8.0254e+06	1.80942e+07	1.20866e+07
Com_799_pos	LPE 18:3	--	C23 H42 N O7 P	475.269	8.562	476.277	--	--	--	LMGP02050043	--	--	--	Glycerophospholipids [GP]	Glycerophosphoethanolamines [GP02]	Monoacylglycerophosphoethanolamines [GP0205]	No results	Full match	No results	Lipids and lipid-like molecules	Glycerophospholipids	Glycerophosphoethanolamines	1-acyl-sn-glycero-3-phosphoethanolamines	1.98941	0.992338	6.18307e-05	1	1.3143	up	4.29724e+08	3.07086e+08	3.92501e+08	3.56794e+08	3.51924e+08	2.82632e+08	1.70171e+08	1.72034e+08	1.69442e+08	1.31216e+08	1.80075e+08	2.43038e+08
Com_1349_pos	PC O-18:4	--	C26 H46 N O7 P	515.3	7.933	516.308	--	--	--	--	--	--	--	--	--	--	No results	Full match	No results					2.11997	1.08404	8.43868e-05	1	1.83671	up	1.53319e+08	1.09909e+08	1.17102e+08	1.27716e+08	8.58206e+07	1.14955e+08	4.72428e+07	5.69074e+07	5.41271e+07	7.74346e+07	4.05192e+07	5.81236e+07
Com_23589_pos	CAR 10:1	--	C17 H32 N O4	313.225	6.019	314.232	--	--	--	--	--	--	--	--	--	--	No results	Invalid mass	No results					0.156001	-2.68037	9.89295e-05	1	3.17246	down	403332	600477	482281	1.28073e+06	372237	409886	3.8252e+06	2.41208e+06	3.28566e+06	5.00033e+06	1.43901e+06	6.78718e+06
Com_210_neg	LPI 22:6	--	C31 H49 O12 P	644.297	8.953	643.29	--	--	--	LMGP06050012	--	--	--	Glycerophospholipids [GP]	Glycerophosphoinositols [GP06]	Monoacylglycerophosphoinositols [GP0605]	No results	Full match	No results	Lipids and lipid-like molecules	Glycerophospholipids	Glycerophosphoinositols	Phosphatidylinositols	2.95404	1.56269	0.000135007	1	2.45648	up	5.20106e+08	5.74507e+08	6.31902e+08	3.77556e+08	9.44033e+08	6.98013e+08	1.86417e+08	2.58073e+08	2.11613e+08	1.88208e+08	1.93383e+08	2.30438e+08
Com_11_pos	LPC 22:6-SN1	--	C30 H50 N O7 P	567.332	8.968	568.339	--	--	--	--	--	--	--	--	--	--	No results	Full match	No results					1.54899	0.631328	0.000204223	1	1.26416	up	2.50798e+10	1.79541e+10	2.10003e+10	1.92072e+10	1.67839e+10	1.93089e+10	1.44632e+10	1.22289e+10	1.09595e+10	1.2488e+10	1.1779e+10	1.51214e+10
Com_15374_pos	PC O-15:1	--	C23 H46 N O7 P	479.3	8.228	480.307	--	--	--	--	--	--	--	--	--	--	No results	Full match	Full match					2.38914	1.25649	0.00022786	1	1.50281	up	1.59779e+07	8.53337e+06	1.11543e+07	8.24781e+06	8.3592e+06	1.2368e+07	5.42146e+06	4.86903e+06	4.27217e+06	4.18192e+06	3.98028e+06	4.33116e+06
Com_8_pos	LPC 22:6-SN2	--	C30 H50 N O7 P	567.331	8.782	568.339	--	--	--	--	--	--	--	--	--	--	No results	Full match	No results					1.59739	0.675714	0.000230033	1	1.55122	up	2.79466e+10	2.0444e+10	2.53207e+10	1.89741e+10	1.96249e+10	2.14884e+10	1.46253e+10	1.35358e+10	1.50047e+10	1.34994e+10	1.21215e+10	1.49742e+10
Com_8500_pos	N-(6-methoxypyridin-3-yl)thiophene-2-carboxamide	--	C11 H10 N2 O2 S	234.05	1.266	235.057	--	--	--	--	--	--	--	--	--	--	Invalid mass	No results	No results					0.23152	-2.11079	0.000240791	1	2.03155	down	442968	493033	1.45825e+06	1.20047e+06	863465	691303	7.11863e+06	2.7227e+06	2.01517e+06	2.73309e+06	4.0921e+06	3.56041e+06
Com_2474_neg	LPE 16:2	--	C21 H40 N O7 P	449.255	8.226	448.248	--	--	--	--	--	--	--	--	--	--	No results	Full match	No results	Lipids and lipid-like molecules	Glycerophospholipids	Glycerophosphoethanolamines	1-acyl-sn-glycero-3-phosphoethanolamines	2.91403	1.54302	0.000249015	1	2.26554	up	4.08932e+07	2.3253e+07	5.2432e+07	2.63038e+07	3.842e+07	5.37129e+07	1.39334e+07	1.5846e+07	7.11778e+06	1.26377e+07	1.55231e+07	1.55916e+07
Com_19_neg	LPE 22:6	--	C27 H44 N O7 P	525.286	8.782	524.278	--	--	--	LMGP02050060	--	--	--	Glycerophospholipids [GP]	Glycerophosphoethanolamines [GP02]	Monoacylglycerophosphoethanolamines [GP0205]	No results	Full match	No results	Lipids and lipid-like molecules	Glycerophospholipids	Glycerophosphoethanolamines	1-acyl-sn-glycero-3-phosphoethanolamines	1.91239	0.935378	0.000253796	1	2.94063	up	9.15078e+09	5.87975e+09	9.58824e+09	6.53996e+09	7.97764e+09	9.741e+09	4.04516e+09	4.81771e+09	3.66548e+09	3.94058e+09	4.37913e+09	4.71018e+09
Com_334_pos	LPE 20:5	--	C25 H42 N O7 P	499.269	8.325	500.276	--	--	--	LMGP02050053	--	--	--	Glycerophospholipids [GP]	Glycerophosphoethanolamines [GP02]	Monoacylglycerophosphoethanolamines [GP0205]	No results	Full match	No results	Lipids and lipid-like molecules	Glycerophospholipids	Glycerophosphoethanolamines	1-acyl-sn-glycero-3-phosphoethanolamines	2.18709	1.12902	0.000351962	0.972222	2.29595	up	9.37098e+08	9.5448e+08	1.29266e+09	5.62719e+08	9.08517e+08	1.05642e+09	4.40338e+08	4.04618e+08	3.85961e+08	3.77398e+08	4.11952e+08	5.91371e+08
Com_13237_pos	SM 9:1;2O/28:4	--	C42 H77 N2 O6 P	736.558	11.057	737.565	--	--	--	--	--	--	--	--	--	--	No results	Invalid mass	No results					0.24593	-2.02368	0.000361246	1	2.68625	down	1.57884e+06	1.17149e+06	1.14444e+06	4.06823e+06	963156	1.04372e+06	8.08572e+06	4.58101e+06	4.36999e+06	1.03063e+07	4.64413e+06	8.55226e+06
Com_29571_pos	KQH	--	C17 H29 N7 O5	393.219	7.376	394.226	--	--	--	--	--	--	--	--	--	--	Invalid mass	No results	No results					3.19674	1.6766	0.000369637	1	2.09381	up	1.40855e+06	701999	1.86188e+06	757645	1.61285e+06	1.0001e+06	360505	475353	570909	239974	372058	278239
Com_16941_pos	23-Nordeoxycholic acid	--	C23 H38 O4	378.276	9.089	417.24	--	--	--	--	--	--	--	--	--	--	No results	No results	Full match					1.97383	0.980998	0.00037934	1	1.28434	up	1.1977e+07	6.70192e+06	1.04926e+07	7.66553e+06	1.21273e+07	9.1837e+06	4.0172e+06	6.27331e+06	4.31749e+06	4.06545e+06	5.60377e+06	5.18227e+06
Com_12127_neg	PA 4:0_18:3	--	C25 H43 O8 P	502.279	8.516	501.272	--	--	--	--	--	--	--	--	--	--	No results	Invalid mass	No results					2.28387	1.19148	0.000389669	1	2.43107	up	1.09918e+07	7.02399e+06	1.43152e+07	8.33115e+06	9.48905e+06	1.45774e+07	4.76214e+06	5.36905e+06	3.50359e+06	3.71915e+06	4.60681e+06	6.38078e+06
Com_885_neg	LPC 18:4	1-Acyl-sn-glycero-3-phosphocholine; 1-Acyl-sn-glycerol-3-phosphocholine; alpha-Acylglycerophosphocholine; 2-Lysolecithin; 2-Lysophosphatidylcholine; 1-Acylglycerophosphocholine	C26 H46 N O7 P	561.308	8.134	560.3	cpd:C04230	map00564 Glycerophospholipid metabolism	--	LMGP01050129	--	--	--	Glycerophospholipids [GP]	Glycerophosphocholines [GP01]	Monoacylglycerophosphocholines [GP0105]	No results	Invalid mass	No results	Lipids and lipid-like molecules	Glycerophospholipids	Glycerophosphocholines	Phosphocholines	2.56704	1.3601	0.000473308	1	2.66755	up	1.15327e+08	6.10347e+07	1.0143e+08	1.63747e+08	8.55304e+07	1.26396e+08	3.59571e+07	5.46535e+07	3.11232e+07	4.92323e+07	2.96015e+07	5.39924e+07
Com_4_neg	Elaidic acid	(9E)-Octadecenoic acid; 9-Octadecenoic acid, (E)-; (E)-Oleic acid; D9-trans-Octadecenoic acid; 9-trans-Octadecenoic acid; trans-D9-Octadecenoic acid; trans-9-Octadecenoic acid; trans-Elaidic acid; trans-Oleic acid; Elaidic acid; Acide elaidique; Elaidinsaure	C18 H34 O2	282.256	10.767	281.249	cpd:C01712	--	HMDB0000573	--	Lipids and lipid-like molecules	Fatty Acyls	Fatty acids and conjugates	--	--	--	Full match	No results	No results	Lipids and lipid-like molecules	Fatty Acyls	Fatty acids and conjugates	Long-chain fatty acids	0.353944	-1.49841	0.000496875	1	2.16706	down	1.32305e+10	1.99606e+10	1.04882e+10	1.71269e+10	6.59846e+09	9.77092e+09	5.085e+10	3.56554e+10	3.00807e+10	3.10538e+10	3.94533e+10	3.09512e+10
Com_32_pos	LPC 20:5-SN1	--	C28 H48 N O7 P	541.316	8.529	542.323	--	--	--	--	--	--	--	--	--	--	No results	Full match	No results					2.36134	1.23961	0.000549842	1	1.70815	up	1.08807e+10	4.99106e+09	7.51822e+09	5.43828e+09	4.83647e+09	7.24961e+09	2.91254e+09	2.59318e+09	2.41212e+09	3.20281e+09	1.92908e+09	4.27698e+09
Com_12564_pos	LPE 16:0	--	C21 H44 N O7 P	906.57	9.71	454.292	--	--	--	LMGP02050036	--	--	--	Glycerophospholipids [GP]	Glycerophosphoethanolamines [GP02]	Monoacylglycerophosphoethanolamines [GP0205]	No results	Invalid mass	No results	Lipids and lipid-like molecules	Glycerophospholipids	Glycerophosphoethanolamines	1-acyl-sn-glycero-3-phosphoethanolamines	3.6301	1.86001	0.000565637	0.972222	2.34358	up	7.06839e+06	4.31654e+06	1.11533e+07	3.25017e+06	9.19173e+06	8.91824e+06	1.78993e+06	1.88432e+06	3.67789e+06	1.37393e+06	1.34454e+06	2.02227e+06
Com_3976_pos	PC O-19:4	--	C27 H48 N O7 P	529.316	8.384	552.305	--	--	--	--	--	--	--	--	--	--	No results	Full match	No results					2.34476	1.22944	0.000597004	1	1.36048	up	3.19642e+07	1.55554e+07	2.55012e+07	1.84923e+07	1.38245e+07	2.37761e+07	8.44665e+06	7.08905e+06	8.6284e+06	1.28066e+07	6.75236e+06	1.13418e+07
Com_2572_pos	Vardenafil N-oxide	--	C23 H32 N6 O5 S	504.224	8.945	505.232	--	--	--	--	--	--	--	--	--	--	Invalid mass	No results	No results	Benzenoids	Benzene and substituted derivatives	Benzenesulfonamides	Benzenesulfonamides	1.47351	0.559257	0.000615125	1	1.99483	up	7.51933e+07	8.83561e+07	8.99534e+07	6.40963e+07	7.41517e+07	7.52979e+07	4.16412e+07	6.1726e+07	5.01157e+07	5.19678e+07	5.04139e+07	6.10986e+07
Com_571_pos	LPC 15:0-SN1	--	C23 H48 N O7 P	481.316	9.006	482.324	--	--	--	--	--	--	--	--	--	--	No results	Full match	Full match					1.89003	0.918407	0.000656378	0.972222	1.30702	up	5.56828e+08	4.35116e+08	7.16564e+08	3.84925e+08	6.39833e+08	6.23985e+08	4.05743e+08	3.26563e+08	2.33975e+08	2.80302e+08	2.81086e+08	2.48628e+08
Com_425_pos	DL-Arginine	Amino acid(Arg-); Arginine; 2-Amino-5-guanidinovaleric acid	C6 H14 N4 O2	174.112	1.297	175.119	cpd:C02385	--	HMDB0251511	--	Organic acids and derivatives	Carboxylic acids and derivatives	Amino acids, peptides, and analogues	--	--	--	Full match	Full match	Full match	Organic acids and derivatives	Carboxylic acids and derivatives	Amino acids, peptides, and analogues	Arginine and derivatives	0.235728	-2.08481	0.000658942	1	1.80297	down	3.18341e+07	4.44214e+07	1.19758e+08	1.02778e+08	6.30638e+07	5.95512e+07	6.38213e+08	2.21214e+08	1.44506e+08	1.85105e+08	2.93366e+08	3.05276e+08
Com_13_pos	PC O-20:5	--	C28 H48 N O7 P	541.316	8.333	542.323	--	--	--	--	--	--	--	--	--	--	No results	Full match	No results					2.26742	1.18105	0.000688267	1	1.45858	up	1.63129e+10	8.81182e+09	1.37523e+10	7.58896e+09	8.52942e+09	1.31707e+10	5.20754e+09	4.12186e+09	5.0147e+09	5.86646e+09	3.31816e+09	6.53453e+09
Com_7976_neg	L-Ascorbate	Ascorbate; Ascorbic acid; L-Ascorbate; L-Ascorbic acid; Vitamin C	C6 H8 O6	176.031	5.805	175.024	cpd:C00072	map00053 Ascorbate and aldarate metabolism;map00480 Glutathione metabolism;map01100 Metabolic pathways	HMDB0000044	--	Organoheterocyclic compounds	Dihydrofurans	Furanones	--	--	--	No results	No results	Full match	Organoheterocyclic compounds	Dihydrofurans	Furanones	Butenolides	2.75154	1.46024	0.000723273	1	1.28452	up	1.11452e+07	8.15558e+06	8.69029e+06	1.04276e+07	1.48147e+07	5.10162e+06	2.27354e+06	4.49035e+06	2.50224e+06	2.34962e+06	4.62719e+06	4.95792e+06
Com_317_neg	trans-10-Heptadecenoic Acid	--	C17 H32 O2	268.241	10.317	267.233	--	--	HMDB0244268	--	Lipids and lipid-like molecules	Fatty Acyls	Fatty acids and conjugates	--	--	--	Full match	No results	No results	Lipids and lipid-like molecules	Fatty Acyls	Fatty acids and conjugates	Long-chain fatty acids	0.46022	-1.1196	0.000742373	0.972222	1.51014	down	1.1184e+08	1.42975e+08	1.10037e+08	2.44417e+08	9.87668e+07	1.35328e+08	3.3937e+08	2.74321e+08	2.0885e+08	3.07878e+08	3.54043e+08	3.48061e+08
Com_3133_neg	LPE 15:0	--	C20 H42 N O7 P	439.27	8.979	438.263	--	--	--	LMGP02050074	--	--	--	Glycerophospholipids [GP]	Glycerophosphoethanolamines [GP02]	Monoacylglycerophosphoethanolamines [GP0205]	No results	Full match	No results	Lipids and lipid-like molecules	Glycerophospholipids	Glycerophosphoethanolamines	1-acyl-sn-glycero-3-phosphoethanolamines	2.94947	1.56045	0.000745077	1	1.62532	up	2.49794e+07	2.733e+07	4.30662e+07	1.22677e+07	2.11864e+07	2.88331e+07	9.59069e+06	1.12235e+07	5.70874e+06	8.79643e+06	8.89349e+06	9.2418e+06
Com_1411_pos	1,4-dihydroxyheptadec-16-en-2-yl acetate	--	C19 H36 O4	310.25	9.117	311.258	--	--	--	LMFA05000641	--	--	--	Fatty Acyls [FA]	Fatty alcohols [FA05]	_	Invalid mass	No results	No results					0.207871	-2.26624	0.000749548	1	1.55936	down	3.15212e+08	1.50816e+09	2.66119e+08	8.21909e+08	2.8341e+08	4.81031e+08	3.87455e+09	2.39022e+09	1.53264e+09	2.06075e+09	4.70615e+09	3.11896e+09
Com_10531_pos	AL 8810 Methyl ester	--	C25 H33 F O4	438.215	9.082	439.222	--	--	--	--	--	--	--	--	--	--	Invalid mass	No results	No results	Benzenoids	Indanes	Not available	Indanes	2.50416	1.32433	0.000804929	1	2.50797	up	2.38544e+07	1.708e+07	2.4289e+07	1.69478e+07	2.32947e+07	1.95453e+07	6.14585e+06	1.15131e+07	4.24879e+06	8.10037e+06	8.71559e+06	1.11976e+07
Com_14523_neg	Pregnenolone	Pregnenolone; 5-Pregnen-3beta-ol-20-one; 3beta-Hydroxypregn-5-en-20-one	C21 H32 O2	316.24	8.601	315.233	cpd:C01953	map00140 Steroid hormone biosynthesis;map01100 Metabolic pathways	HMDB0000253	LMST02030088	Lipids and lipid-like molecules	Steroids and steroid derivatives	Pregnane steroids	Sterol Lipids [ST]	Steroids [ST02]	C21 steroids (gluco/mineralocorticoids, progestogins) and derivatives [ST0203]	No results	No results	Full match	Lipids and lipid-like molecules	Steroids and steroid derivatives	Pregnane steroids	Gluco/mineralocorticoids, progestogins and derivatives	2.33444	1.22308	0.000848966	0.972222	1.26294	up	8.98171e+06	5.06547e+06	1.0901e+07	5.43203e+06	1.04884e+07	8.52171e+06	2.42336e+06	3.83679e+06	2.69808e+06	3.89185e+06	3.08184e+06	5.22529e+06
Com_1200_pos	Lysops 22:6	--	C28 H44 N O9 P	569.274	8.811	570.281	--	--	--	--	--	--	--	--	--	--	No results	No results	Full match	Lipids and lipid-like molecules	Glycerophospholipids	Glycerophosphoethanolamines	2-acyl-sn-glycero-3-phosphoethanolamines	1.81114	0.856895	0.00086728	0.972222	1.70594	up	1.67914e+08	1.3912e+08	2.39094e+08	1.28159e+08	1.78926e+08	1.62263e+08	7.33318e+07	8.21474e+07	1.32676e+08	8.72485e+07	7.86373e+07	1.06643e+08
Com_1375_neg	LPA 22:6	1-Acyl-sn-glycerol 3-phosphate; 2-Lysophosphatidate; Lysophosphatidate; Lysophosphatidic acid	C25 H39 O7 P	482.244	8.788	481.236	cpd:C00681	map00561 Glycerolipid metabolism;map00564 Glycerophospholipid metabolism;map01100 Metabolic pathways;map04540 Gap junction	--	LMGP10050019	--	--	--	Glycerophospholipids [GP]	Glycerophosphates [GP10]	Monoacylglycerophosphates [GP1005]	No results	Full match	No results	Lipids and lipid-like molecules	Glycerophospholipids	Glycerophosphates	1,2-diacylglycerol-3-phosphates	2.19418	1.13368	0.000913452	1	1.79511	up	1.16951e+08	6.61415e+07	1.50131e+08	9.88345e+07	1.1168e+08	1.55128e+08	4.69584e+07	4.97146e+07	6.27171e+07	4.71874e+07	4.59427e+07	6.59895e+07
Com_16144_neg	Mag (18:1)	--	C21 H40 O4	356.293	10.768	401.291	--	--	--	--	--	--	--	--	--	--	No results	No results	Full match	Lipids and lipid-like molecules	Fatty Acyls	Lineolic acids and derivatives	Lineolic acids and derivatives	0.265114	-1.91532	0.000922947	0.972222	1.41643	down	3.71347e+06	6.55858e+06	3.16724e+06	1.7105e+07	4.37586e+06	5.65127e+06	2.4905e+07	2.33937e+07	1.58671e+07	1.96154e+07	2.6904e+07	4.23489e+07
Com_19603_pos	4,4'-dimethoxy[1,1'-biphenyl]-2-carbonitrile	--	C15 H13 N O2	257.103	8.335	240.099	--	--	--	--	--	--	--	--	--	--	Invalid mass	No results	No match					1.76779	0.821947	0.000930085	1	1.94102	up	1.23418e+07	8.32185e+06	1.05655e+07	1.12456e+07	9.75171e+06	8.97467e+06	4.84569e+06	4.86605e+06	6.64922e+06	7.05302e+06	4.01329e+06	7.19285e+06
Com_7245_pos	CAR 18:1	--	C25 H48 N O4	425.35	8.316	426.357	--	--	--	--	--	--	--	--	--	--	No results	Invalid mass	No results					0.313839	-1.6719	0.000960175	1	2.13338	down	5.45755e+06	1.64603e+07	7.2703e+06	2.11583e+07	1.16186e+07	8.88101e+06	5.45352e+07	3.82309e+07	2.55786e+07	2.52767e+07	5.16121e+07	3.05061e+07
Com_24741_neg	N4-Acetylcytidine	N4-Acetylcytidine	C11 H15 N3 O6	285.097	4.921	284.089	cpd:C22293	--	HMDB0005923	--	Nucleosides, nucleotides, and analogues	Pyrimidine nucleosides	-	--	--	--	Full match	Full match	Full match	Nucleosides, nucleotides, and analogues	Pyrimidine nucleosides	Not available	Pyrimidine nucleosides	2.62024	1.3897	0.00103801	1	1.80141	up	1.08145e+06	1.72943e+06	844032	1.58457e+06	973116	1.50246e+06	228854	733287	349715	544870	500723	586952
Com_14779_pos	CAR 19:1	--	C26 H50 N O4	439.365	8.627	440.373	--	--	--	--	--	--	--	--	--	--	No results	Invalid mass	No results					0.198596	-2.33209	0.0010829	0.916667	2.66166	down	1.40535e+06	1.01525e+06	1.25639e+06	6.29154e+06	1.04898e+06	1.26774e+06	2.0325e+07	5.68716e+06	4.90618e+06	4.82578e+06	1.24013e+07	1.3715e+07
Com_1590_pos	PC O-17:1	--	C25 H50 N O7 P	507.332	9.031	508.339	--	--	--	--	--	--	--	--	--	--	No results	Full match	No results					1.74827	0.805927	0.00109583	1	1.05756	up	1.62041e+08	1.01361e+08	1.32177e+08	8.95439e+07	1.03925e+08	1.44155e+08	7.30208e+07	5.83289e+07	6.48491e+07	6.50284e+07	7.42077e+07	8.39534e+07
Com_44_neg	LPC 20:5	1-Acyl-sn-glycero-3-phosphocholine; 1-Acyl-sn-glycerol-3-phosphocholine; alpha-Acylglycerophosphocholine; 2-Lysolecithin; 2-Lysophosphatidylcholine; 1-Acylglycerophosphocholine	C28 H48 N O7 P	587.323	8.528	586.316	cpd:C04230	map00564 Glycerophospholipid metabolism	--	LMGP01050050	--	--	--	Glycerophospholipids [GP]	Glycerophosphocholines [GP01]	Monoacylglycerophosphocholines [GP0105]	No results	Invalid mass	No results	Lipids and lipid-like molecules	Glycerophospholipids	Glycerophosphocholines	Phosphocholines	2.1855	1.12796	0.00115004	0.972222	2.30784	up	5.465e+09	2.29428e+09	4.67279e+09	3.69819e+09	2.87724e+09	4.43465e+09	1.66358e+09	1.84518e+09	1.47593e+09	2.04627e+09	1.27827e+09	2.41701e+09
Com_16150_neg	LPS 14:0	--	C20 H40 N O9 P	469.243	8.495	468.236	--	--	--	LMGP03050009	--	--	--	Glycerophospholipids [GP]	Glycerophosphoserines [GP03]	Monoacylglycerophosphoserines [GP0305]	No results	Full match	No results	Lipids and lipid-like molecules	Glycerophospholipids	Glycerophosphoserines	Phosphatidylserines	5.08587	2.3465	0.00119551	1	2.54979	up	2.11512e+06	766955	3.05352e+06	983113	1.79495e+06	4.25555e+06	746675	528557	293728	185916	565503	229666
Com_115_neg	LPE 17:1	--	C22 H44 N O7 P	465.286	9.228	464.279	--	--	--	LMGP02050008	--	--	--	Glycerophospholipids [GP]	Glycerophosphoethanolamines [GP02]	Monoacylglycerophosphoethanolamines [GP0205]	No results	Full match	No results	Lipids and lipid-like molecules	Glycerophospholipids	Glycerophosphoethanolamines	1-acyl-sn-glycero-3-phosphoethanolamines	4.06843	2.02447	0.00122721	1	2.14893	up	1.54431e+09	3.54808e+08	1.29673e+09	5.56681e+08	8.86862e+08	1.19807e+09	2.81062e+08	3.14166e+08	1.65005e+08	1.67302e+08	2.47815e+08	2.5947e+08
Com_19311_pos	SPB 18:1;2O	--	C18 H37 N O2	299.282	7.5	300.29	--	--	--	--	--	--	--	--	--	--	No results	Full match	Full match					2.09488	1.06687	0.00125227	0.944444	1.94535	up	6.81706e+06	7.62848e+06	5.58827e+06	3.36317e+06	6.25935e+06	7.89558e+06	2.02465e+06	3.48212e+06	3.0239e+06	3.43744e+06	2.65814e+06	3.29929e+06
Com_4127_neg	L-arginine	L-Arginine; (S)-2-Amino-5-guanidinovaleric acid; L-Arg	C6 H14 N4 O2	174.111	1.285	173.104	cpd:C00062	map00220 Arginine biosynthesis;map00330 Arginine and proline metabolism;map00970 Aminoacyl-tRNA biosynthesis;map01100 Metabolic pathways;map01230 Biosynthesis of amino acids;map02010 ABC transporters;map05132 Salmonella infection	HMDB0000517	--	Organic acids and derivatives	Carboxylic acids and derivatives	Amino acids, peptides, and analogues	--	--	--	No results	No results	Full match	Organic acids and derivatives	Carboxylic acids and derivatives	Amino acids, peptides, and analogues	L-alpha-amino acids	0.196267	-2.34911	0.00126126	1	1.77568	down	502069	499414	1.97273e+06	1.74407e+06	856818	922953	1.29533e+07	5.01019e+06	2.10625e+06	2.54221e+06	5.78525e+06	4.71104e+06
Com_4228_pos	PC O-14:0	--	C22 H46 N O7 P	429.345	8.302	468.308	--	--	--	LMGP01020009	--	--	--	Glycerophospholipids [GP]	Glycerophosphocholines [GP01]	1-alkyl,2-acylglycerophosphocholines [GP0102]	No results	Invalid mass	No results					2.10914	1.07665	0.0012711	1	1.45245	up	1.21093e+08	7.86741e+07	1.6798e+08	8.53937e+07	8.39277e+07	1.16323e+08	5.59267e+07	5.18655e+07	4.28986e+07	5.18672e+07	5.40952e+07	5.31374e+07
Com_13397_neg	LPE O-18:1	--	C23 H48 N O6 P	465.322	10.398	464.315	--	--	--	--	--	--	--	--	--	--	No results	Full match	No results					4.31408	2.10905	0.00137655	0.972222	2.61888	up	3.50806e+06	1.87447e+06	4.45951e+06	1.28836e+06	5.64913e+06	5.51834e+06	1.43193e+06	1.12183e+06	522859	497535	1.1361e+06	458379
Com_20396_pos	3-pentadecyl-4,5,6,7-tetrahydrobenzo[d]isoxazol-4-one oxime	--	C22 H38 N2 O2	362.293	7.319	363.3	--	--	--	--	--	--	--	--	--	--	Full match	No results	No results					0.284715	-1.81241	0.00143911	1	1.36453	down	263388	311701	266431	326949	307272	279063	714708	1.20757e+06	542288	930207	2.02681e+06	741791
Com_9841_neg	LPA 20:5	1-Acyl-sn-glycerol 3-phosphate; 2-Lysophosphatidate; Lysophosphatidate; Lysophosphatidic acid	C23 H37 O7 P	456.228	8.536	455.221	cpd:C00681	map00561 Glycerolipid metabolism;map00564 Glycerophospholipid metabolism;map01100 Metabolic pathways;map04540 Gap junction	--	LMGP10050033	--	--	--	Glycerophospholipids [GP]	Glycerophosphates [GP10]	Monoacylglycerophosphates [GP1005]	No results	Full match	No results	Lipids and lipid-like molecules	Glycerophospholipids	Glycerophosphates	1,2-diacylglycerol-3-phosphates	2.11651	1.08169	0.00144045	0.972222	2.16276	up	1.06268e+07	5.25556e+06	1.07006e+07	6.77363e+06	6.59716e+06	1.08969e+07	3.16675e+06	3.95723e+06	3.05225e+06	4.09338e+06	3.44568e+06	6.31043e+06
Com_21_pos	MAG (18:3)	--	C21 H36 O4	352.261	8.912	353.268	--	--	--	--	--	--	--	--	--	--	No results	No results	Full match	Lipids and lipid-like molecules	Glycerolipids	Monoradylglycerols	Monoacylglycerols	0.174187	-2.52129	0.00164938	1	1.96646	down	1.37333e+08	6.65233e+08	9.6924e+07	4.93362e+08	1.21415e+08	8.11903e+07	1.43246e+09	1.08786e+09	1.1619e+09	2.3613e+09	1.40744e+09	1.7085e+09
Com_22753_neg	LNAPE 18:1/N-24:5	--	C47 H82 N O8 P	819.568	10.767	818.56	--	--	--	--	--	--	--	--	--	--	No results	Invalid mass	No results					0.41916	-1.25443	0.00165217	0.972222	2.40742	down	845505	1.00511e+06	731661	1.74739e+06	504564	675935	2.71941e+06	2.44906e+06	1.52628e+06	1.82e+06	2.69787e+06	1.9331e+06
Com_10110_neg	PMeOH 18:2_22:5	--	C44 H73 O8 P	760.505	10.752	759.498	--	--	--	--	--	--	--	--	--	--	No results	Full match	No results					0.312745	-1.67694	0.00183344	0.972222	2.53702	down	1.53374e+06	1.82326e+06	1.32723e+06	3.16974e+06	915274	1.22614e+06	4.93298e+06	4.44258e+06	2.76865e+06	3.30146e+06	4.89391e+06	1.16206e+07
Com_890_neg	LPE 14:0	--	C19 H40 N O7 P	425.255	8.512	424.247	--	--	--	LMGP02050033	--	--	--	Glycerophospholipids [GP]	Glycerophosphoethanolamines [GP02]	Monoacylglycerophosphoethanolamines [GP0205]	No results	Full match	Full match	Lipids and lipid-like molecules	Glycerophospholipids	Glycerophosphoethanolamines	1-acyl-sn-glycero-3-phosphoethanolamines	2.89047	1.5313	0.00193743	1	2.5117	up	1.17831e+08	7.62705e+07	1.79726e+08	6.57078e+07	8.61781e+07	1.85742e+08	4.35196e+07	5.62659e+07	1.99593e+07	2.5794e+07	5.8006e+07	4.25937e+07
Com_2969_neg	LPS 20:5	--	C26 H42 N O9 P	543.26	8.318	542.253	--	--	--	LMGP03050027	--	--	--	Glycerophospholipids [GP]	Glycerophosphoserines [GP03]	Monoacylglycerophosphoserines [GP0305]	No results	Full match	No results	Lipids and lipid-like molecules	Glycerophospholipids	Glycerophosphoserines	Phosphatidylserines	2.29935	1.20122	0.00194183	0.972222	2.78156	up	3.13272e+07	2.0879e+07	5.41766e+07	2.77512e+07	3.14879e+07	5.20271e+07	1.57698e+07	1.58153e+07	1.30495e+07	1.25917e+07	1.52158e+07	2.22147e+07
Com_13616_neg	LPC 15:1	1-Acyl-sn-glycero-3-phosphocholine; 1-Acyl-sn-glycerol-3-phosphocholine; alpha-Acylglycerophosphocholine; 2-Lysolecithin; 2-Lysophosphatidylcholine; 1-Acylglycerophosphocholine	C23 H46 N O7 P	525.308	8.216	524.3	cpd:C04230	map00564 Glycerophospholipid metabolism	--	LMGP01050125	--	--	--	Glycerophospholipids [GP]	Glycerophosphocholines [GP01]	Monoacylglycerophosphocholines [GP0105]	No results	Invalid mass	No results	Lipids and lipid-like molecules	Glycerophospholipids	Glycerophosphocholines	Phosphocholines	1.63229	0.7069	0.00194636	0.972222	1.67776	up	1.53236e+07	9.15019e+06	1.51141e+07	1.41019e+07	1.39807e+07	1.75e+07	8.83328e+06	1.04448e+07	7.89499e+06	7.8514e+06	8.39678e+06	8.75727e+06
Com_46_neg	16-Hydroxyhexadecanoic acid	16-Hydroxypalmitate; 16-Hydroxypalmitic acid	C16 H32 O3	254.225	9.848	253.217	cpd:C18218	map01100 Metabolic pathways	HMDB0006294	--	Lipids and lipid-like molecules	Fatty Acyls	Fatty acids and conjugates	--	--	--	Invalid mass	No results	No match	Lipids and lipid-like molecules	Fatty Acyls	Fatty acids and conjugates	Long-chain fatty acids	0.318822	-1.64918	0.00209391	0.972222	1.82851	down	4.09028e+08	1.07052e+09	4.64978e+08	1.34515e+09	3.94863e+08	8.26039e+08	3.13609e+09	2.13424e+09	1.07489e+09	1.61377e+09	3.72622e+09	2.46242e+09
Com_20010_pos	3,4,10,11-tetramethoxy-7,8,12b,13-tetrahydro-5H-6-azatetraphene	--	C21 H25 N O4	355.179	7.783	378.168	--	--	--	--	--	--	--	--	--	--	Full match	No results	No results					0.227611	-2.13536	0.0021536	0.944444	2.83728	down	464620	424941	443395	3.08397e+06	534860	539682	2.13267e+06	3.21031e+06	1.65502e+06	3.3305e+06	4.83571e+06	8.96232e+06
Com_2370_neg	Adenosine 5'-monophosphate	AMP; Adenosine 5'-monophosphate; Adenylic acid; Adenylate; 5'-AMP; 5'-Adenylic acid; 5'-Adenosine monophosphate; Adenosine 5'-phosphate	C10 H14 N5 O7 P	347.063	3.007	346.056	cpd:C00020	map00230 Purine metabolism;map01100 Metabolic pathways;map04068 FoxO signaling pathway;map04150 mTOR signaling pathway	HMDB0000045	--	Nucleosides, nucleotides, and analogues	Purine nucleotides	Purine ribonucleotides	--	--	--	Full match	Full match	Full match	Nucleosides, nucleotides, and analogues	Purine nucleotides	Purine ribonucleotides	Purine ribonucleoside monophosphates	0.680028	-0.556333	0.00229208	0.944444	1.09495	down	9.7316e+07	7.07892e+07	7.2299e+07	5.94041e+07	8.8292e+07	6.64847e+07	1.18163e+08	1.2971e+08	1.10953e+08	1.16045e+08	1.08458e+08	8.51501e+07
Com_11900_pos	CAR 17:1	--	C24 H46 N O4	411.334	8.022	412.341	--	--	--	--	--	--	--	--	--	--	No results	Invalid mass	No results					0.219972	-2.18461	0.00234777	0.944444	2.40668	down	746928	2.70732e+06	1.34699e+06	7.8176e+06	1.40729e+06	865149	1.36465e+07	8.31883e+06	7.38305e+06	7.47722e+06	1.06311e+07	2.02395e+07
Com_30002_pos	SPB 20:1;2O	--	C20 H41 N O2	327.314	8.154	328.321	--	--	--	--	--	--	--	--	--	--	No results	Full match	No results					4.18849	2.06643	0.00239444	0.972222	3.19927	up	3.01151e+06	1.94757e+06	2.35836e+06	571201	1.95749e+06	2.69846e+06	505309	440936	649896	417348	481179	500344
Com_29208_neg	LNAPE 22:6/N-22:3	--	C49 H80 N O8 P	803.605	10.149	802.598	--	--	--	--	--	--	--	--	--	--	No results	Invalid mass	No results					0.543991	-0.878346	0.00243666	0.944444	1.98133	down	1.45181e+06	1.54438e+06	1.55823e+06	2.93541e+06	1.2477e+06	1.2824e+06	2.65302e+06	3.31083e+06	2.32226e+06	3.46192e+06	3.71896e+06	2.9523e+06
Com_7353_neg	PG 17:1_20:4	--	C43 H75 O10 P	782.511	10.794	781.503	--	--	--	LMGP04010628	--	--	--	Glycerophospholipids [GP]	Glycerophosphoglycerols [GP04]	Diacylglycerophosphoglycerols [GP0401]	No results	Full match	No results					0.296024	-1.75622	0.00248522	0.944444	2.53144	down	1.3518e+06	1.48385e+06	1.16979e+06	2.79374e+06	806703	1.08069e+06	4.34782e+06	3.91559e+06	2.44023e+06	1.15581e+07	4.31339e+06	2.76905e+06
Com_6554_pos	7α-Hydroxytestosterone	7alpha-Hydroxytestosterone	C19 H28 O3	304.201	7.858	305.208	cpd:C05291	map00140 Steroid hormone biosynthesis	--	--	--	--	--	--	--	--	Invalid mass	No results	No results	Lipids and lipid-like molecules	Steroids and steroid derivatives	Androstane steroids	Androgens and derivatives	0.369751	-1.43537	0.0026157	1	1.79473	down	1.06031e+07	1.13507e+07	1.29155e+07	1.47353e+07	1.46451e+07	1.63736e+07	5.10213e+07	2.65472e+07	2.49191e+07	2.08642e+07	6.43949e+07	3.03005e+07
Com_6732_pos	cis-7-Hexadecenoic Acid	--	C16 H30 O2	254.224	9.845	255.232	--	--	--	--	--	--	--	--	--	--	No results	No results	Full match	Lipids and lipid-like molecules	Fatty Acyls	Fatty acids and conjugates	Long-chain fatty acids	0.423703	-1.23887	0.00264534	0.944444	1.50643	down	5.51363e+06	1.38675e+07	5.58552e+06	1.09404e+07	4.95768e+06	6.88663e+06	2.24556e+07	1.34406e+07	1.22712e+07	1.44072e+07	2.89691e+07	2.11564e+07
Com_279_neg	LPS 22:6	--	C28 H44 N O9 P	569.276	9.005	568.268	--	--	--	LMGP03050013	--	--	--	Glycerophospholipids [GP]	Glycerophosphoserines [GP03]	Monoacylglycerophosphoserines [GP0305]	No results	Full match	Full match	Lipids and lipid-like molecules	Glycerophospholipids	Glycerophosphoserines	Phosphatidylserines	1.77311	0.826285	0.00267426	0.944444	2.4783	up	1.05009e+09	5.845e+08	1.21652e+09	1.05621e+09	7.88429e+08	1.0711e+09	4.94686e+08	5.04996e+08	5.90575e+08	5.17034e+08	4.8333e+08	6.61764e+08
Com_14309_pos	S-(Methyl)Glutathione	--	C11 H19 N3 O6 S	321.099	2.961	322.106	--	--	--	--	--	--	--	--	--	--	No results	No results	Full match	Organic acids and derivatives	Carboxylic acids and derivatives	Amino acids, peptides, and analogues	Peptides	1.46602	0.551904	0.00272486	1	1.25414	up	1.28461e+07	1.3106e+07	9.32792e+06	1.03505e+07	1.48148e+07	9.88616e+06	6.8101e+06	8.96606e+06	9.01069e+06	7.20263e+06	8.45632e+06	7.52857e+06
Com_145_pos	Sphingosine (d18:1)	--	C18 H37 N O2	299.282	7.715	300.289	--	--	--	--	--	--	--	--	--	--	Full match	Full match	Full match					1.86748	0.901093	0.00274662	0.972222	1.66109	up	8.06259e+08	3.65827e+08	5.41396e+08	3.9572e+08	6.57191e+08	5.38313e+08	2.62756e+08	3.29355e+08	3.66076e+08	2.56002e+08	3.30553e+08	2.24863e+08
Com_2375_pos	MAG (18:2)	--	C21 H38 O4	354.277	9.906	355.284	--	--	--	--	--	--	--	--	--	--	No results	No results	Full match	Lipids and lipid-like molecules	Fatty Acyls	Lineolic acids and derivatives	Lineolic acids and derivatives	0.246048	-2.02299	0.00283381	0.916667	2.41521	down	2.13301e+06	3.77053e+06	2.20206e+06	1.58825e+07	2.04757e+06	1.7567e+06	3.48365e+07	1.04982e+07	8.42096e+06	2.12008e+07	1.50647e+07	2.29341e+07
Com_15864_neg	Lauric acid	Dodecanoic acid; Dodecanoate; Dodecylcarboxylate; Lauric acid	C12 H24 O2	200.177	8.639	199.17	cpd:C02679	map00061 Fatty acid biosynthesis;map01100 Metabolic pathways	HMDB0303348	LMFA01010012	Lipids and lipid-like molecules	Fatty Acyls	Fatty acids and conjugates	Fatty Acyls [FA]	Fatty Acids and Conjugates [FA01]	Straight chain fatty acids [FA0101]	Full match	No results	Full match	Lipids and lipid-like molecules	Fatty Acyls	Fatty acids and conjugates	Medium-chain fatty acids	0.323404	-1.62859	0.00288536	0.972222	2.6087	down	623389	556781	770491	1.16455e+06	738382	735555	2.89463e+06	1.88705e+06	921175	2.06607e+06	4.46922e+06	1.95197e+06
Com_3636_neg	MGDG O-24:6_16:1	--	C49 H82 O9	874.626	9.849	873.618	--	--	--	--	--	--	--	--	--	--	No results	Invalid mass	No results					0.328885	-1.60434	0.00289864	1	1.28376	down	3.83949e+06	9.38723e+06	4.37663e+06	1.2178e+07	2.51924e+06	7.9334e+06	2.15285e+07	3.45183e+07	1.2827e+07	1.50343e+07	2.11676e+07	1.72586e+07
Com_2821_pos	PC O-21:5	--	C29 H50 N O7 P	573.342	8.704	574.347	--	--	--	--	--	--	--	--	--	--	No results	Invalid mass	No results					1.39628	0.481589	0.00292309	1	2.07323	up	1.54326e+06	1.06109e+06	1.46512e+06	1.08222e+06	1.36453e+06	1.17503e+06	1.02393e+06	899696	913387	895024	853077	923279
Com_3402_pos	13,14-Dihydro prostaglandin E1	--	C20 H36 O5	338.245	8.471	339.253	--	--	--	--	--	--	--	--	--	--	Invalid mass	No results	No results	Lipids and lipid-like molecules	Fatty Acyls	Eicosanoids	Prostaglandins and related compounds	2.51156	1.32858	0.0029567	0.972222	1.37914	up	6.93458e+07	4.93655e+07	1.39448e+08	4.05418e+07	7.7867e+07	6.8181e+07	2.57103e+07	2.6707e+07	4.06297e+07	2.71386e+07	3.12861e+07	2.56088e+07
Com_12277_pos	2-[(3S)-1-(Cyclohexylmethyl)-3-pyrrolidinyl]-5-methyl-1H-benzimidazole	--	C19 H27 N3	319.199	4.982	320.206	--	--	--	--	--	--	--	--	--	--	Invalid mass	No results	No results	Organoheterocyclic compounds	Benzimidazoles	Not available	Benzimidazoles	0.330348	-1.59794	0.00308152	0.944444	2.61905	down	1.83051e+06	2.75164e+06	2.04115e+06	1.08896e+07	3.48801e+06	2.46201e+06	1.5519e+07	1.35794e+07	1.38938e+07	7.99647e+06	8.51481e+06	1.15214e+07
Com_7243_pos	10-Undecenoic acid	--	C11 H20 O2	184.146	6.311	185.154	--	--	HMDB0033724	LMFA01030036	Lipids and lipid-like molecules	Fatty Acyls	Fatty acids and conjugates	Fatty Acyls [FA]	Fatty Acids and Conjugates [FA01]	Unsaturated fatty acids [FA0103]	No results	No results	Full match	Lipids and lipid-like molecules	Fatty Acyls	Fatty acids and conjugates	Medium-chain fatty acids	2.08611	1.06082	0.00318747	0.916667	1.04874	up	4.76687e+07	3.07706e+07	4.24826e+07	1.72462e+07	3.40844e+07	3.74354e+07	1.3337e+07	1.97274e+07	2.16826e+07	1.88634e+07	1.11674e+07	1.57383e+07
Com_17320_pos	PE 18:2_18:3	--	C41 H72 N O8 P	737.503	10.32	738.51	--	--	--	LMGP02010721	--	--	--	Glycerophospholipids [GP]	Glycerophosphoethanolamines [GP02]	Diacylglycerophosphoethanolamines [GP0201]	No results	Full match	No results					0.701568	-0.511344	0.00331183	0.916667	1.62087	down	8.2275e+06	9.9543e+06	8.49501e+06	1.25763e+07	9.25739e+06	7.34361e+06	1.17322e+07	1.25139e+07	1.176e+07	1.43755e+07	1.35517e+07	1.56799e+07
Com_4330_pos	1-[4-(1-adamantyl)phenoxy]-3-piperidinopropan-2-ol hydrochloride	--	C24 H35 N O2	369.264	9.265	370.271	--	--	--	--	--	--	--	--	--	--	Invalid mass	No results	No results					2.31223	1.20929	0.00331441	0.916667	1.09515	up	3.12088e+07	6.84094e+07	7.52681e+07	6.92908e+07	8.91102e+07	7.48282e+07	1.59517e+07	3.76298e+07	3.8435e+07	3.68254e+07	1.77912e+07	2.98698e+07
Com_10340_neg	2'-O-Methyluridine	--	C10 H14 N2 O6	258.086	4.836	257.078	--	--	HMDB0240328	--	Nucleosides, nucleotides, and analogues	Pyrimidine nucleosides	-	--	--	--	No results	Full match	Full match	Nucleosides, nucleotides, and analogues	Pyrimidine nucleosides	Not available	Pyrimidine nucleosides	1.5469	0.629383	0.00337916	1	1.79381	up	4.59708e+06	5.17082e+06	4.37574e+06	4.86756e+06	4.46777e+06	4.11649e+06	3.06223e+06	3.29694e+06	3.75064e+06	3.33447e+06	2.13365e+06	2.26123e+06
Com_8786_neg	FAHFA 16:2/3:0	--	C19 H32 O4	324.23	9.433	323.223	--	--	--	--	--	--	--	--	--	--	No results	Full match	No results					0.421392	-1.24676	0.00339417	0.944444	2.15483	down	1.06591e+06	1.36495e+06	1.66906e+06	3.801e+06	1.11381e+06	1.19154e+06	3.84219e+06	3.92213e+06	2.5189e+06	6.5864e+06	3.23813e+06	4.11256e+06
Com_28875_neg	PE 17:1_18:2	--	C40 H74 N O8 P	727.523	10.159	726.515	--	--	--	LMGP02010661	--	--	--	Glycerophospholipids [GP]	Glycerophosphoethanolamines [GP02]	Diacylglycerophosphoethanolamines [GP0201]	No results	Invalid mass	No results					0.55653	-0.845468	0.00349322	0.944444	1.29649	down	1.62435e+06	1.73908e+06	1.75468e+06	3.30548e+06	1.40499e+06	1.35109e+06	4.00938e+06	3.33491e+06	2.61503e+06	3.89837e+06	2.90597e+06	3.3245e+06
Com_1301_neg	LPC O-14:1	--	C22 H46 N O6 P	497.312	8.588	496.305	--	--	--	--	--	--	--	--	--	--	No results	Invalid mass	No results					3.07206	1.6192	0.00359216	0.916667	1.85517	up	3.01895e+07	9.87255e+06	2.64149e+07	2.00941e+07	4.67886e+07	3.36064e+07	1.20851e+07	1.13505e+07	5.04887e+06	4.55653e+06	1.37443e+07	7.56463e+06
Com_7_neg	Arachidonic acid	Arachidonate; Arachidonic acid; (5Z,8Z,11Z,14Z)-Icosatetraenoic acid; cis-5,8,11,14-Eicosatetraenoic acid	C20 H32 O2	304.24	10.046	303.233	cpd:C00219	map00590 Arachidonic acid metabolism;map00591 Linoleic acid metabolism;map01040 Biosynthesis of unsaturated fatty acids;map01100 Metabolic pathways;map04216 Ferroptosis;map04217 Necroptosis;map04270 Vascular smooth muscle contraction;map04912 GnRH signaling pathway	HMDB0001043	LMFA01030001	Lipids and lipid-like molecules	Fatty Acyls	Fatty acids and conjugates	Fatty Acyls [FA]	Fatty Acids and Conjugates [FA01]	Unsaturated fatty acids [FA0103]	Full match	No results	Full match	Lipids and lipid-like molecules	Fatty Acyls	Fatty acids and conjugates	Long-chain fatty acids	0.58248	-0.779721	0.00359871	0.916667	1.24863	down	1.01507e+10	1.21697e+10	1.10214e+10	2.25074e+10	1.05922e+10	1.23518e+10	2.121e+10	2.65067e+10	2.00163e+10	2.3824e+10	2.05185e+10	2.31964e+10
Com_21936_pos	α-Lapachone	--	C15 H14 O3	264.078	1.786	265.085	--	--	--	--	--	--	--	--	--	--	Invalid mass	No results	No results	Organoheterocyclic compounds	Naphthopyrans	Naphthopyranones	Naphthopyranones	4.46168	2.15759	0.00370701	0.972222	1.45524	up	3.13508e+06	1.45852e+06	2.59894e+06	589404	2.72347e+06	3.24974e+06	478553	558355	459966	464456	529562	592057
Com_30153_neg	Gamma-Caprolactone	--	C6 H10 O2	114.068	10.769	227.129	--	--	HMDB0003843	LMFA07040010	Organoheterocyclic compounds	Lactones	Gamma butyrolactones	Fatty Acyls [FA]	Fatty esters [FA07]	Lactones [FA0704]	No results	No results	Full match	Organoheterocyclic compounds	Lactones	Gamma butyrolactones	Gamma butyrolactones	0.540748	-0.886971	0.00375588	0.972222	1.50029	down	1.588e+06	1.88776e+06	1.44465e+06	3.28188e+06	2.50049e+06	2.82457e+06	5.10749e+06	4.59974e+06	2.8666e+06	3.41826e+06	5.06704e+06	3.95683e+06
Com_11306_pos	(±)13-HpODE	--	C18 H32 O4	294.219	8.578	317.209	--	--	--	--	--	--	--	--	--	--	Invalid mass	No results	No match					0.283966	-1.81621	0.00378087	0.944444	1.62234	down	6.89754e+06	1.18857e+07	3.20483e+06	1.34844e+07	4.81898e+06	5.76244e+06	2.25808e+07	7.90149e+06	2.8307e+07	2.45545e+07	4.95633e+07	2.9274e+07
Com_214_pos	D-Sphingosine	Sphingosine; Sphingenine; Sphingoid; Sphing-4-enine	C18 H37 N O2	281.272	7.722	282.279	cpd:C00319	map00600 Sphingolipid metabolism;map01100 Metabolic pathways;map04210 Apoptosis;map04217 Necroptosis	HMDB0000252	--	Organic nitrogen compounds	Organonitrogen compounds	Amines	--	--	--	Invalid mass	No results	No results	Organic nitrogen compounds	Organonitrogen compounds	Amines	1,2-aminoalcohols	1.82727	0.869688	0.00388273	0.972222	1.63958	up	2.27649e+09	1.0111e+09	1.50949e+09	1.11742e+09	1.87179e+09	1.47511e+09	8.00039e+08	9.1726e+08	1.01318e+09	7.22483e+08	9.7203e+08	6.43453e+08
Com_1858_neg	PG 16:0_22:6	--	C44 H75 O10 P	794.51	7.089	793.503	--	--	--	LMGP04010846	--	--	--	Glycerophospholipids [GP]	Glycerophosphoglycerols [GP04]	Diacylglycerophosphoglycerols [GP0401]	No results	Full match	No results					0.0832223	-3.58689	0.00410275	0.888889	2.70924	down	1.50611e+07	2.6572e+07	1.77337e+07	6.33464e+06	1.55668e+07	1.43946e+07	1.49238e+08	1.06574e+08	2.76248e+08	1.46846e+07	2.56259e+08	3.46481e+08
Com_1430_neg	LPA 16:0	1-Acyl-sn-glycerol 3-phosphate; 2-Lysophosphatidate; Lysophosphatidate; Lysophosphatidic acid	C19 H39 O7 P	410.243	9.525	409.236	cpd:C00681	map00561 Glycerolipid metabolism;map00564 Glycerophospholipid metabolism;map01100 Metabolic pathways;map04540 Gap junction	--	LMGP10050042	--	--	--	Glycerophospholipids [GP]	Glycerophosphates [GP10]	Monoacylglycerophosphates [GP1005]	No results	Full match	Full match	Lipids and lipid-like molecules	Glycerophospholipids	Glycerophosphates	1,2-diacylglycerol-3-phosphates	2.16856	1.11674	0.00411679	0.888889	1.46921	up	1.29299e+08	5.73657e+07	1.40138e+08	1.09029e+08	1.73598e+08	1.48886e+08	7.46195e+07	7.27719e+07	4.07064e+07	3.85162e+07	6.07919e+07	6.2281e+07
Com_2818_neg	LPI 22:5	--	C31 H51 O12 P	646.313	9.343	645.306	--	--	--	--	--	--	--	--	--	--	No results	Full match	No results	Lipids and lipid-like molecules	Glycerophospholipids	Glycerophosphoinositols	Phosphatidylinositols	1.94557	0.960193	0.00416753	1	1.26672	up	2.96074e+07	3.66279e+07	4.3065e+07	2.15075e+07	2.27565e+07	4.94009e+07	1.83568e+07	2.03835e+07	1.79941e+07	2.01811e+07	1.27193e+07	1.46869e+07
Com_859_neg	FAHFA 16:1/18:3	--	C34 H58 O4	530.432	9.845	529.425	--	--	--	--	--	--	--	--	--	--	No results	Full match	No results					0.438122	-1.1906	0.00433673	0.972222	1.52824	down	3.36667e+07	6.96261e+07	4.00754e+07	9.22938e+07	2.63963e+07	6.55567e+07	1.48917e+08	1.27859e+08	8.55094e+07	1.00478e+08	1.58297e+08	1.26712e+08
Com_7248_neg	Androsterone glucuronide	Androsterone glucuronide; Androsterone 3-glucuronide	C25 H38 O8	466.251	8.533	465.244	cpd:C11135	map00140 Steroid hormone biosynthesis	HMDB0002829	--	Lipids and lipid-like molecules	Steroids and steroid derivatives	Steroidal glycosides	--	--	--	Invalid mass	No results	No results	Lipids and lipid-like molecules	Steroids and steroid derivatives	Steroidal glycosides	Steroid glucuronide conjugates	2.98339	1.57695	0.00436262	0.944444	1.74008	up	3.30768e+06	1.1265e+07	7.61961e+06	3.48756e+06	8.03538e+06	5.28125e+06	1.98631e+06	2.27461e+06	2.50885e+06	3.50669e+06	706598	2.08815e+06
Com_1_pos	Monoolein	--	C21 H40 O4	356.292	10.17	357.3	--	--	HMDB0254854	--	Lipids and lipid-like molecules	Glycerolipids	Monoradylglycerols	--	--	--	Full match	No results	Full match	Lipids and lipid-like molecules	Glycerolipids	Monoradylglycerols	1-monoacylglycerols	0.281658	-1.82799	0.00437153	1	1.45563	down	3.61648e+08	9.72404e+08	2.6002e+08	1.27137e+09	1.90287e+08	2.55264e+08	2.17116e+09	1.62782e+09	1.50173e+09	2.1465e+09	2.00074e+09	2.30744e+09
Com_5229_neg	Inosine-5'-monophosphate (IMP)	IMP; Inosinic acid; Inosine monophosphate; Inosine 5'-monophosphate; Inosine 5'-phosphate; 5'-Inosinate; 5'-Inosinic acid; 5'-Inosine monophosphate; 5'-IMP	C10 H13 N4 O8 P	348.047	1.907	347.04	cpd:C00130	map00230 Purine metabolism;map01100 Metabolic pathways	--	--	--	--	--	--	--	--	Full match	Full match	Full match	Nucleosides, nucleotides, and analogues	Purine nucleotides	Purine ribonucleotides	Purine ribonucleoside monophosphates	0.252337	-1.98658	0.00444739	1	2.69763	down	1.14181e+07	8.2645e+06	1.41222e+07	1.10745e+07	1.13343e+07	9.51167e+06	2.31621e+07	1.08243e+08	2.26748e+07	2.25857e+07	5.15417e+07	3.22595e+07
Com_18118_pos	LPC 18:5-SN2	--	C26 H44 N O7 P	513.285	7.574	514.292	--	--	--	--	--	--	--	--	--	--	No results	Full match	No results					3.09793	1.6313	0.00449105	0.944444	2.07577	up	7.1188e+06	2.52222e+06	3.77533e+06	3.32231e+06	1.4563e+06	4.89257e+06	991646	1.20698e+06	1.27626e+06	1.65822e+06	465214	1.85426e+06
Com_42609_pos	2-[4-(tert-butyl)-2,3-dihydro-1,3-thiazol-2-yliden]-3-oxobutanenitrile	--	C11 H14 N2 O S	222.087	1.24	223.094	--	--	--	--	--	--	--	--	--	--	Invalid mass	No results	No results					0.651698	-0.617725	0.0048028	0.972222	1.53169	down	611546	596677	645725	788551	513959	591069	845519	677663	1.01254e+06	1.29976e+06	1.07218e+06	842748
Com_9552_neg	Guanosine monophosphate (GMP)	GMP; Guanosine 5'-phosphate; Guanosine monophosphate; Guanosine 5'-monophosphate; Guanylic acid	C10 H14 N5 O8 P	363.058	1.466	362.051	cpd:C00144	map00230 Purine metabolism;map01100 Metabolic pathways;map04744 Phototransduction	--	--	--	--	--	--	--	--	Full match	Full match	Full match	Nucleosides, nucleotides, and analogues	Purine nucleotides	Purine ribonucleotides	Purine ribonucleoside monophosphates	0.489743	-1.0299	0.00487492	0.916667	1.89419	down	1.91486e+06	1.35543e+06	4.18355e+06	2.28136e+06	1.90278e+06	1.89505e+06	3.87501e+06	7.46664e+06	4.19909e+06	5.47536e+06	3.02068e+06	3.59612e+06
Com_18127_neg	Cer 15:0;2O/15:0;O(FA 16:0)	--	C46 H91 N O5	737.691	10.569	736.684	--	--	--	--	--	--	--	--	--	--	No results	Full match	No results					2.43954	1.28661	0.00506289	0.888889	2.34095	up	2.33896e+06	2.23415e+06	2.99941e+06	2.42673e+06	1.03819e+06	2.31419e+06	2.35223e+06	666505	588147	654997	684651	526477
Com_7228_neg	PMeOH 16:1_18:2	--	C38 H69 O8 P	684.474	10.762	683.466	--	--	--	--	--	--	--	--	--	--	No results	Full match	No results					0.261692	-1.93406	0.00514235	0.972222	2.52366	down	1.65646e+06	1.96915e+06	1.43343e+06	3.42337e+06	988510	1.32425e+06	5.3277e+06	4.79806e+06	2.99019e+06	1.93512e+07	5.2855e+06	3.49873e+06
Com_1116_neg	PG O-12:0_20:3	--	C38 H71 O9 P	702.482	10.472	701.475	--	--	--	--	--	--	--	--	--	--	No results	Full match	No results					0.417814	-1.25907	0.00514388	0.916667	1.1649	down	3.64516e+07	2.03637e+07	2.36915e+07	6.32291e+07	1.28807e+07	2.85044e+07	5.94824e+07	9.52479e+07	6.05017e+07	9.27115e+07	7.97436e+07	5.53837e+07
Com_16677_neg	LPA 18:2	1-Acyl-sn-glycerol 3-phosphate; 2-Lysophosphatidate; Lysophosphatidate; Lysophosphatidic acid	C21 H39 O7 P	434.244	9.609	433.237	cpd:C00681	map00561 Glycerolipid metabolism;map00564 Glycerophospholipid metabolism;map01100 Metabolic pathways;map04540 Gap junction	--	LMGP10050044	--	--	--	Glycerophospholipids [GP]	Glycerophosphates [GP10]	Monoacylglycerophosphates [GP1005]	No results	Full match	No results	Lipids and lipid-like molecules	Glycerophospholipids	Glycerophosphates	1,2-diacylglycerol-3-phosphates	2.19069	1.13139	0.00525515	0.916667	1.7955	up	9.5099e+06	7.20062e+06	5.29246e+06	8.89647e+06	3.82193e+06	5.33112e+06	2.70953e+06	3.13097e+06	2.57808e+06	1.55727e+06	2.40896e+06	5.89824e+06
Com_35505_neg	LNAPE 22:6/N-22:4	--	C49 H78 N O8 P	839.546	10.835	838.539	--	--	--	--	--	--	--	--	--	--	No results	Full match	No results					0.440772	-1.18189	0.00526799	0.944444	2.39214	down	684176	719830	542849	1.5265e+06	319318	627056	2.17464e+06	1.66938e+06	1.67978e+06	1.42146e+06	2.03692e+06	1.04507e+06
Com_778_pos	11(Z),14(Z),17(Z)-Eicosatrienoic acid	Icosatrienoic acid; Eicosatrienoic acid; ETA; 11,14,17-Icosatrienoic acid; (11Z,14Z,17Z)-Icosa-11,14,17-trienoic acid; 11,14,17-Eicosatrienoic acid; (11Z,14Z,17Z)-Eicosa-11,14,17-trienoic acid	C20 H34 O2	306.256	8.659	307.263	cpd:C16522	map01040 Biosynthesis of unsaturated fatty acids	--	--	--	--	--	--	--	--	Full match	No results	Full match	Lipids and lipid-like molecules	Fatty Acyls	Fatty acids and conjugates	Long-chain fatty acids	0.232302	-2.10592	0.00566419	0.944444	1.13216	down	2.82831e+07	1.31942e+07	4.8066e+07	6.45668e+07	3.66541e+07	5.85387e+07	3.94959e+08	1.39505e+08	8.22152e+07	5.52542e+07	2.74344e+08	1.26905e+08
Com_3872_pos	6-Keto-prostaglandin f1alpha	6-Keto-prostaglandin F1alpha; 6-Keto-prostaglandin F1a; 6-Keto-PGF1alpha; 6-Keto-PGF1a	C20 H34 O6	370.235	6.108	371.241	cpd:C05961	map00590 Arachidonic acid metabolism;map01100 Metabolic pathways	HMDB0002886	LMFA03010001	Lipids and lipid-like molecules	Fatty Acyls	Eicosanoids	Fatty Acyls [FA]	Eicosanoids [FA03]	Prostaglandins [FA0301]	No results	No results	Full match	Lipids and lipid-like molecules	Fatty Acyls	Eicosanoids	Prostaglandins and related compounds	0.356599	-1.48763	0.00577855	0.916667	2.08983	down	1.4144e+06	1.30737e+06	1.88494e+06	3.21043e+06	2.02027e+06	1.95481e+06	3.1102e+06	2.94688e+06	3.00132e+06	6.976e+06	7.07636e+06	9.95788e+06
Com_5692_pos	Oleoyl ethylamide	--	C20 H39 N O	309.303	8.286	310.31	--	--	--	--	--	--	--	--	--	--	Full match	No results	No results	Lipids and lipid-like molecules	Fatty Acyls	Fatty amides	N-acyl amines	2.59673	1.3767	0.00580928	1	1.40555	up	1.09058e+07	4.92835e+06	4.59436e+06	3.97359e+06	1.13463e+07	4.772e+06	2.56761e+06	2.58137e+06	3.01446e+06	2.62631e+06	1.01017e+06	3.80449e+06
Com_33030_pos	Homo-Gamma-Linolenic Acid (C20:3)	--	C20 H34 O2	306.256	11.006	307.263	--	--	--	--	--	--	--	--	--	--	No results	No results	Full match	Lipids and lipid-like molecules	Fatty Acyls	Fatty acids and conjugates	Long-chain fatty acids	0.606966	-0.720313	0.00587446	0.916667	1.24791	down	1.4119e+06	1.55299e+06	954447	1.91932e+06	934449	1.00183e+06	1.81704e+06	2.56847e+06	2.39995e+06	2.38061e+06	1.8633e+06	1.78015e+06
Com_474_pos	DL-Carnitine	--	C7 H15 N O3	161.105	1.363	162.112	--	--	HMDB0000062	--	Organic nitrogen compounds	Organonitrogen compounds	Quaternary ammonium salts	--	--	--	Full match	Full match	Full match	Organic nitrogen compounds	Organonitrogen compounds	Quaternary ammonium salts	Carnitines	0.692128	-0.53089	0.00594594	0.944444	1.01243	down	1.87513e+08	2.20565e+08	2.09043e+08	3.13062e+08	1.8969e+08	2.26222e+08	4.00079e+08	3.36215e+08	3.14753e+08	2.57712e+08	3.7423e+08	2.61874e+08
Com_467_pos	U-44069	--	C21 H34 O4	372.228	8.464	373.235	--	--	--	--	--	--	--	--	--	--	Invalid mass	No results	No results	Lipids and lipid-like molecules	Fatty Acyls	Eicosanoids	Prostaglandins and related compounds	0.300842	-1.73292	0.00602675	0.916667	1.43091	down	3.63636e+08	1.50145e+09	2.13881e+08	5.7744e+08	2.93474e+08	1.35588e+08	1.26011e+09	1.14428e+09	1.19106e+09	2.8359e+09	1.77013e+09	2.05464e+09
Com_25188_pos	SM 21:3;2O/44:6	--	C70 H125 N2 O6 P	1120.92	8.286	1121.93	--	--	--	--	--	--	--	--	--	--	No results	Invalid mass	No results					1.63125	0.705979	0.00603584	0.944444	1.03109	up	1.38948e+06	916905	1.44122e+06	727951	976723	1.23685e+06	745030	587247	705086	666885	601492	794873
Com_25_neg	Adrenic acid	7,10,13,16-Docosatetraenoic acid; (7Z,10Z,13Z,16Z)-Docosa-7,10,13,16-tetraenoic acid; Adrenic acid	C22 H36 O2	332.272	10.784	331.264	cpd:C16527	map01040 Biosynthesis of unsaturated fatty acids;map04216 Ferroptosis	HMDB0002226	LMFA04000050	Lipids and lipid-like molecules	Fatty Acyls	Fatty acids and conjugates	Fatty Acyls [FA]	Docosanoids [FA04]	Other Docosanoids [FA0400]	Full match	Full match	No results	Lipids and lipid-like molecules	Fatty Acyls	Fatty acids and conjugates	Very long-chain fatty acids	0.307701	-1.7004	0.00615183	0.972222	1.60062	down	1.2017e+09	1.23651e+09	6.22715e+08	3.10825e+09	2.90882e+08	6.64993e+08	4.80334e+09	5.54635e+09	3.71326e+09	4.05082e+09	1.83275e+09	3.20921e+09
Com_344_pos	LPC 18:3-SN1	--	C26 H48 N O7 P	517.317	8.585	518.324	--	--	--	--	--	--	--	--	--	--	No results	Full match	Full match					1.96959	0.977898	0.00618694	0.916667	2.27951	up	1.25874e+09	5.8356e+08	1.58059e+09	1.43321e+09	1.11365e+09	8.73913e+08	6.96582e+08	6.08618e+08	4.08108e+08	4.134e+08	5.65498e+08	7.82448e+08
Com_7150_neg	2-[2-(4-benzhydrylpiperazino)-2-oxoethoxy]acetic acid	--	C21 H24 N2 O4	368.169	5.379	367.162	--	--	--	--	--	--	--	--	--	--	Invalid mass	No results	No results					5.10425	2.3517	0.00625121	0.972222	1.22772	up	2.84662e+06	1.51973e+06	734921	271346	738773	906986	283281	245155	248231	164409	257899	176032
Com_5203_neg	Prostaglandin K1	--	C20 H32 O5	334.212	9.732	333.205	--	--	--	LMFA03010170	--	--	--	Fatty Acyls [FA]	Eicosanoids [FA03]	Prostaglandins [FA0301]	Invalid mass	No results	No results	Lipids and lipid-like molecules	Fatty Acyls	Eicosanoids	Prostaglandins and related compounds	0.49099	-1.02624	0.0067477	0.888889	1.20503	down	5.39739e+06	8.0118e+06	4.54701e+06	1.27434e+07	3.50948e+06	5.14022e+06	1.05714e+07	1.15719e+07	1.18917e+07	1.97075e+07	1.11745e+07	1.52258e+07
Com_83_neg	PG 22:6_22:6	--	C50 H75 O10 P	866.51	10.539	865.503	--	--	--	--	--	--	--	--	--	--	No results	Full match	No results					2.69329	1.42937	0.00687153	0.944444	2.15726	up	8.28354e+08	1.65029e+09	7.50227e+08	6.14634e+08	3.65822e+08	4.4607e+08	3.4112e+08	1.58803e+08	2.20898e+08	2.60643e+08	4.51921e+08	2.95137e+08
Com_25791_pos	9-HOTrE	--	C18 H30 O3	294.218	8.859	295.225	--	--	--	LMFA02000024	--	--	--	Fatty Acyls [FA]	Octadecanoids [FA02]	Other Octadecanoids [FA0200]	No results	No results	Full match	Lipids and lipid-like molecules	Fatty Acyls	Lineolic acids and derivatives	Lineolic acids and derivatives	0.559432	-0.837966	0.00690488	0.916667	1.87424	down	1.27796e+06	858544	1.09675e+06	1.1297e+06	931392	970321	2.28427e+06	1.58563e+06	2.02781e+06	1.86522e+06	2.4358e+06	999554
Com_1527_neg	(±)13-HODE	--	C18 H32 O3	296.235	9.149	295.228	--	--	--	--	--	--	--	--	--	--	Full match	No results	Full match					0.316425	-1.66006	0.00713416	0.972222	1.7641	down	1.09862e+07	1.16553e+07	1.40252e+07	2.26603e+07	1.45696e+07	1.36888e+07	8.20798e+07	3.17846e+07	2.12779e+07	2.40356e+07	8.47462e+07	3.28727e+07
Com_39156_pos	GPK	--	C13 H24 N4 O4	600.366	4.87	301.19	--	--	--	--	--	--	--	--	--	--	Invalid mass	No results	No results					2.90348	1.53778	0.007314	0.944444	2.37023	up	1.42022e+06	597145	1.32641e+06	437368	436776	961439	108780	178320	572366	255521	396834	272025
Com_3981_pos	CAR 18:0	--	C25 H50 N O4	427.365	8.828	428.373	--	--	--	--	--	--	--	--	--	--	No results	Invalid mass	No results					0.485629	-1.04207	0.00750909	1	1.66004	down	7.22741e+06	2.18305e+07	1.99256e+07	1.78837e+07	1.94262e+07	1.99507e+07	3.05341e+07	4.82194e+07	2.48925e+07	2.3399e+07	4.18117e+07	4.99199e+07
Com_7603_pos	LPC O-15:1	--	C23 H48 N O6 P	465.321	8.969	466.328	--	--	--	--	--	--	--	--	--	--	No results	Full match	No results					2.62257	1.39098	0.00769457	0.916667	1.64881	up	1.22099e+07	6.68886e+06	1.2189e+07	7.23572e+06	2.83195e+07	1.31704e+07	7.50308e+06	5.99816e+06	3.62601e+06	2.65073e+06	6.92982e+06	3.72547e+06
Com_36053_neg	LNAPE 22:6/N-24:4	--	C51 H82 N O8 P	867.563	10.69	866.556	--	--	--	--	--	--	--	--	--	--	No results	Invalid mass	No results					0.453594	-1.14053	0.00771056	0.916667	2.36998	down	1.2174e+06	1.73279e+06	1.22079e+06	2.69731e+06	692567	692789	4.48036e+06	2.47835e+06	2.41235e+06	2.18153e+06	3.6879e+06	2.95564e+06
Com_11869_pos	(3beta,9xi)-3-(beta-D-Glucopyranosyloxy)-14-hydroxycard-20(22)-enolide	--	C29 H44 O9	536.295	8.439	537.302	--	--	--	--	--	--	--	--	--	--	Invalid mass	No results	No results					0.251499	-1.99138	0.00784336	1	1.93646	down	2.51411e+06	8.33974e+06	1.44201e+06	6.81847e+06	767684	731900	9.99212e+06	1.09885e+07	1.34159e+07	2.25946e+07	1.29037e+07	1.20694e+07
Com_5144_pos	LPC 42:8	--	C50 H86 N O7 P	865.582	10.115	866.589	--	--	--	--	--	--	--	--	--	--	No results	Invalid mass	No results					0.251793	-1.98969	0.00794699	1	2.92892	down	7.29436e+06	8.11183e+06	7.04048e+06	9.8372e+06	7.57697e+06	1.23137e+07	2.00335e+07	6.73262e+07	1.96415e+07	1.57454e+07	1.57446e+07	6.87211e+07
Com_25473_pos	Propionyl-L-carnitine	--	C10 H19 N O4	217.131	5.035	218.138	--	--	HMDB0000824	--	Lipids and lipid-like molecules	Fatty Acyls	Fatty acid esters	--	--	--	No results	No results	Full match	Lipids and lipid-like molecules	Fatty Acyls	Fatty acid esters	Acyl carnitines	1.65995	0.731136	0.00796786	0.888889	1.16613	up	1.03936e+06	1.34871e+06	1.81561e+06	1.09785e+06	1.77986e+06	1.51134e+06	1.19983e+06	740600	735801	557616	767237	1.17544e+06
Com_1003_neg	PG 16:0_18:2	--	C40 H75 O10 P	746.51	10.766	745.503	--	--	--	LMGP04010983	--	--	--	Glycerophospholipids [GP]	Glycerophosphoglycerols [GP04]	Diacylglycerophosphoglycerols [GP0401]	No results	Full match	No results					0.0373204	-4.74389	0.00811058	1	2.47066	down	1.16223e+06	1.38163e+06	1.00574e+06	2.40196e+06	693575	929141	1.05327e+07	3.36649e+06	3.44397e+07	2.50178e+06	1.33324e+08	1.87876e+07
Com_22264_pos	Nervonic ceramide	--	C42 H81 N O3	669.602	11.724	670.61	--	--	--	--	--	--	--	--	--	--	Invalid mass	No results	No results	Lipids and lipid-like molecules	Sphingolipids	Ceramides	Ceramides	0.143325	-2.80264	0.00811323	1	2.12785	down	2.93804e+06	2.99289e+06	1.23243e+06	2.68111e+06	2.35919e+06	1.28673e+06	1.01437e+07	5.40204e+06	1.27824e+07	4.29992e+06	5.5849e+07	5.64757e+06
Com_28267_pos	Acipimox	--	C6 H6 N2 O3	154.037	2.065	155.044	--	--	HMDB0247941	--	Organoheterocyclic compounds	Diazines	Pyrazines	--	--	--	Full match	No results	No results					1.21195	0.277324	0.00831949	0.888889	1.07527	up	6.34399e+06	5.31177e+06	6.30698e+06	6.42738e+06	5.22362e+06	6.64871e+06	4.58549e+06	4.91414e+06	5.82914e+06	5.33173e+06	4.55243e+06	4.70794e+06
Com_32554_neg	Glycerol 1-hexadecanoate	--	C19 H38 O4	330.277	11.61	329.27	--	--	HMDB0011564	--	Lipids and lipid-like molecules	Glycerolipids	Monoradylglycerols	--	--	--	No results	No results	Full match	Lipids and lipid-like molecules	Glycerolipids	Monoradylglycerols	1-monoacylglycerols	2.08644	1.06105	0.00853598	0.944444	2.10543	up	694645	1.17791e+06	932706	398134	437895	703434	347154	255426	270922	373141	446350	389367
Com_4736_neg	FAHFA 18:1/22:4	--	C40 H68 O4	612.511	10.994	611.503	--	--	--	--	--	--	--	--	--	--	No results	Full match	No results					0.302707	-1.724	0.00858984	0.944444	1.66175	down	3.01509e+06	4.86687e+06	2.81721e+06	1.07884e+07	732602	2.17489e+06	2.14034e+07	1.75421e+07	1.14167e+07	1.13995e+07	1.05626e+07	8.26522e+06
Com_39006_pos	FPH	--	C20 H25 N5 O4	399.192	5.111	400.199	--	--	--	--	--	--	--	--	--	--	Full match	No results	No results					0.43405	-1.20407	0.00878594	0.944444	1.69404	down	316138	440256	466885	699566	202135	424184	1.53113e+06	1.3486e+06	726010	736227	1.08002e+06	450983
Com_6792_pos	LPC 17:2-SN1	--	C25 H48 N O7 P	483.334	8.654	506.323	--	--	--	--	--	--	--	--	--	--	No results	Invalid mass	No results					1.87258	0.905031	0.0090096	0.944444	1.40487	up	5.03055e+07	1.91276e+07	3.41867e+07	3.15752e+07	2.42664e+07	3.68127e+07	1.78393e+07	1.7329e+07	1.2092e+07	1.27056e+07	1.39683e+07	3.08803e+07
Com_14634_pos	Ohmefentanyl	--	C23 H30 N2 O2	366.226	7.201	367.233	--	--	--	--	--	--	--	--	--	--	Invalid mass	No results	No results	Organoheterocyclic compounds	Piperidines	Fentanyls	Fentanyls	0.109343	-3.19307	0.00920694	0.972222	2.3381	down	410386	553595	637799	340874	491943	1.33063e+06	1.36735e+07	5.5404e+06	773431	1.46441e+06	1.08074e+07	2.17583e+06
Com_7086_pos	16-Heptadecyne-1,2,4-triol	--	C17 H32 O3	306.217	8.423	307.224	--	--	--	--	--	--	--	--	--	--	Invalid mass	No results	No results	Lipids and lipid-like molecules	Fatty Acyls	Fatty alcohols	Long-chain fatty alcohols	0.457211	-1.12907	0.00936067	0.916667	2.04084	down	9.47234e+06	1.25474e+07	1.22394e+07	2.49792e+07	1.98194e+07	1.40802e+07	3.47812e+07	2.88398e+07	2.26056e+07	1.73001e+07	6.24291e+07	3.77528e+07
Com_22683_neg	4-oxo-4,5,6,7-tetrahydrobenzo[b]furan-3-carboxylic acid	--	C9 H8 O4	198.05	5.387	179.032	--	--	--	--	--	--	--	--	--	--	Invalid mass	No results	No results					2.04005	1.0286	0.00938145	0.944444	1.86013	up	1.75109e+06	4.49053e+06	3.47199e+06	2.19658e+06	4.98392e+06	2.59747e+06	1.59205e+06	1.82111e+06	1.85091e+06	1.72891e+06	1.387e+06	1.17449e+06
Com_459_neg	FAHFA 20:3/22:5	--	C42 H66 O4	634.495	10.478	633.487	--	--	--	--	--	--	--	--	--	--	No results	Full match	No results					0.427522	-1.22593	0.00953408	0.888889	1.20458	down	8.50279e+07	5.71299e+07	5.65976e+07	2.17825e+08	3.4591e+07	9.64864e+07	1.64014e+08	3.17677e+08	1.70869e+08	2.50642e+08	2.08276e+08	1.69527e+08
Com_7418_pos	Xanthurenic acid	Xanthurenic acid; Xanthurenate	C10 H7 N O4	205.041	2.477	206.048	cpd:C02470	map00380 Tryptophan metabolism	HMDB0000881	--	Organoheterocyclic compounds	Quinolines and derivatives	Quinoline carboxylic acids	--	--	--	Invalid mass	No results	No results	Organoheterocyclic compounds	Quinolines and derivatives	Quinoline carboxylic acids	Quinoline carboxylic acids	1.75912	0.814853	0.0096689	0.944444	1.38656	up	8.76118e+07	1.17293e+08	4.93338e+07	7.5833e+07	5.46075e+07	5.79276e+07	2.93334e+07	4.54132e+07	3.47397e+07	4.92778e+07	3.74597e+07	5.53833e+07
Com_5873_neg	FAHFA 20:4/16:2	--	C36 H58 O4	554.432	9.801	553.425	--	--	--	--	--	--	--	--	--	--	No results	Full match	No results					0.310297	-1.68828	0.00967254	0.972222	1.67301	down	1.55849e+06	4.67377e+06	1.23845e+06	6.76708e+06	539810	1.47432e+06	8.56776e+06	7.58943e+06	5.8609e+06	1.08989e+07	8.39869e+06	1.10597e+07
Com_11047_neg	(+/-)-CP 47,497-C7-Hydroxy metabolite	--	C21 H34 O3	334.251	7.888	333.244	--	--	--	--	--	--	--	--	--	--	Full match	No results	No results	Benzenoids	Benzene and substituted derivatives	Cyclohexylphenols	Cyclohexylphenols	6.57577	2.71716	0.00971236	0.972222	1.80622	up	1.25083e+07	5.0021e+06	6.6575e+07	8.29618e+06	3.41566e+07	3.09033e+07	5.52237e+06	4.76068e+06	2.65441e+06	4.86001e+06	2.59548e+06	3.54973e+06
Com_1502_neg	Capric acid	Decanoic acid; Decanoate; Decylic acid; n-Capric acid	C10 H20 O2	172.146	6.381	217.144	cpd:C01571	map00061 Fatty acid biosynthesis;map01100 Metabolic pathways	HMDB0000511	LMFA01010010	Lipids and lipid-like molecules	Fatty Acyls	Fatty acids and conjugates	Fatty Acyls [FA]	Fatty Acids and Conjugates [FA01]	Straight chain fatty acids [FA0101]	No results	No results	Full match	Lipids and lipid-like molecules	Fatty Acyls	Fatty acids and conjugates	Medium-chain fatty acids	3.27917	1.71333	0.00984446	0.972222	1.76743	up	1.68161e+07	2.24855e+07	1.96689e+07	1.21589e+07	3.96247e+07	1.6219e+07	6.0527e+06	2.65561e+06	6.14442e+06	7.86844e+06	1.20121e+06	1.47987e+07
Com_6188_pos	1-hydroxy-1-(4-methoxyphenyl)propan-2-yl 4-methoxybenzoate	--	C18 H20 O5	676.22	11.83	339.117	--	--	--	--	--	--	--	--	--	--	Invalid mass	No results	No results					2.33482	1.22331	0.0100304	0.916667	1.72597	up	1.09396e+07	8.69788e+06	1.09741e+07	4.9693e+06	5.71627e+06	3.79985e+06	1.9907e+06	2.61816e+06	3.82379e+06	1.41064e+06	5.69112e+06	3.78051e+06
Com_336_neg	20-Hydroxy-(5Z,8Z,11Z,14Z)-eicosatetraenoic acid	20-HETE; (5Z,8Z,11Z,14Z)-20-Hydroxyicosa-5,8,11,14-tetraenoic acid; 20-Hydroxyeicosatetraenoic acid; 20-Hydroxyicosatetraenoic acid; 20-Hydroxy arachidonic acid	C20 H32 O3	320.235	8.321	319.228	cpd:C14748	map00590 Arachidonic acid metabolism;map01100 Metabolic pathways;map04270 Vascular smooth muscle contraction	HMDB0005998	--	Lipids and lipid-like molecules	Fatty Acyls	Fatty acids and conjugates	--	--	--	Full match	Full match	Full match	Lipids and lipid-like molecules	Fatty Acyls	Fatty acids and conjugates	Long-chain fatty acids	0.343032	-1.54359	0.0100889	0.944444	1.88978	down	6.93596e+07	4.5218e+07	9.39065e+07	1.90485e+08	1.28312e+08	1.49552e+08	5.01795e+08	2.51071e+08	1.71177e+08	1.77235e+08	6.78231e+08	1.93582e+08
Com_3756_neg	MGDG 18:2_22:6	--	C49 H78 O10	872.557	10.786	871.55	--	--	--	--	--	--	--	--	--	--	No results	Invalid mass	No results					0.193556	-2.36918	0.0104823	1	2.54122	down	1.6189e+06	1.9245e+06	1.40092e+06	3.34575e+06	966096	1.29422e+06	5.2069e+06	4.68926e+06	3.25423e+07	3.48478e+06	5.16565e+06	3.4194e+06
Com_23180_pos	16α-Hydroxydehydroepiandrosterone	16alpha-Hydroxydehydroepiandrosterone; 5-Androstene-3beta,16alpha-diol-17-one	C19 H28 O3	321.236	8.698	322.243	cpd:C05139	map00140 Steroid hormone biosynthesis	HMDB0000352	--	Lipids and lipid-like molecules	Steroids and steroid derivatives	Androstane steroids	--	--	--	Invalid mass	No results	No results	Lipids and lipid-like molecules	Steroids and steroid derivatives	Androstane steroids	Androgens and derivatives	0.237848	-2.07189	0.0106637	0.944444	2.877	down	1.71104e+06	1.03655e+07	633676	1.31258e+07	689364	1.13629e+06	2.77046e+07	1.60349e+07	1.13933e+07	1.13791e+07	3.02418e+07	1.95462e+07
Com_6514_neg	PEtOH 14:0_18:2	--	C37 H69 O8 P	672.473	10.752	671.465	--	--	--	--	--	--	--	--	--	--	No results	Full match	No results					0.148979	-2.74682	0.0109055	1	2.60817	down	520731	664073	427435	920474	245338	335175	1.69764e+06	1.61809e+06	978044	1.3641e+07	1.78247e+06	1.17991e+06
Com_20512_pos	N-Acetyl-Asp-Glu	N-Acetylaspartylglutamate; NAAG; Isospaglumic acid; N-Acetyl-L-aspartyl-L-glutamate	C11 H16 N2 O8	304.092	6.189	305.099	cpd:C12270	map00250 Alanine, aspartate and glutamate metabolism;map01100 Metabolic pathways;map04080 Neuroactive ligand-receptor interaction	--	--	--	--	--	--	--	--	No results	No results	Full match	Organic acids and derivatives	Carboxylic acids and derivatives	Amino acids, peptides, and analogues	Dipeptides	2.65579	1.40914	0.010947	0.944444	1.64783	up	5.92769e+06	1.30761e+07	1.56707e+07	9.3303e+06	8.86133e+06	1.5694e+07	4.59446e+06	1.01543e+06	7.15501e+06	3.63534e+06	3.26096e+06	6.15417e+06
Com_7271_pos	LPC 40:8-SN1	--	C48 H82 N O7 P	815.575	10.927	816.582	--	--	--	--	--	--	--	--	--	--	No results	Invalid mass	No results					0.0268728	-5.21771	0.0110435	0.972222	2.87207	down	340880	336667	340598	380197	357808	343829	1.70592e+07	4.25103e+06	377600	1.96937e+06	8.53811e+06	4.59497e+07
Com_13972_pos	2-Phenylpropionic acid	--	C9 H10 O2	150.068	6.989	151.075	--	--	HMDB0011743	--	Phenylpropanoids and polyketides	Phenylpropanoic acids	-	--	--	--	No results	No results	Full match	Phenylpropanoids and polyketides	Phenylpropanoic acids	Not available	Phenylpropanoic acids	1.35359	0.436796	0.0111661	0.888889	1.10225	up	1.75681e+07	1.47738e+07	1.77714e+07	1.06732e+07	1.41999e+07	1.64464e+07	1.01472e+07	1.13886e+07	1.3174e+07	1.10435e+07	1.01993e+07	1.15954e+07
Com_31039_pos	PC 21:2_22:6	--	C51 H86 N O8 P	871.612	11.671	872.619	--	--	--	--	--	--	--	--	--	--	No results	Full match	No results					0.597745	-0.742398	0.0113285	0.972222	1.77546	down	995522	987508	1.02175e+06	1.37971e+06	892777	1.06677e+06	1.49257e+06	1.55136e+06	1.36273e+06	3.13753e+06	1.40206e+06	1.66703e+06
Com_12225_pos	Octopine	D-Octopine; N2-(D-1-Carboxyethyl)-L-arginine; N2-(1-Carboxyethyl)-L-arginine; Arginine, N2-(1-carboxyethyl)-, L-; D-(+)-Octopine; L-Arginine, N2-(1-carboxyethyl)-, (R)-; L-Arginine, N2-[(1R)-1-carboxyethyl]-; Octopine	C9 H18 N4 O4	246.132	2.068	247.14	cpd:C04137	map00330 Arginine and proline metabolism;map02010 ABC transporters	HMDB0255912	--	Organic acids and derivatives	Carboxylic acids and derivatives	Amino acids, peptides, and analogues	--	--	--	No results	Full match	No results	Organic acids and derivatives	Carboxylic acids and derivatives	Amino acids, peptides, and analogues	Arginine and derivatives	0.265622	-1.91255	0.0115548	0.916667	1.8074	down	3.10743e+06	1.7839e+06	5.65517e+06	3.27385e+06	4.05055e+06	4.01126e+06	2.89357e+07	1.44111e+07	6.68203e+06	3.29725e+06	1.13563e+07	1.76985e+07
Com_781_pos	LSD-d3	--	C20 H22 [2]H3 N3 O	326.222	10.045	327.229	--	--	--	--	--	--	--	--	--	--	Invalid mass	No results	No results					1.92599	0.9456	0.0118384	0.944444	2.2036	up	3.6304e+08	3.21194e+08	4.4483e+08	3.34146e+08	4.09445e+08	1.86239e+08	1.21632e+08	2.69688e+08	2.80035e+08	1.36653e+08	9.00818e+07	1.70916e+08
Com_30105_pos	L-Saccharopine	N6-(L-1,3-Dicarboxypropyl)-L-lysine; Saccharopine; L-Saccharopine; N-[(S)-5-Amino-5-carboxypentyl]-L-glutamic acid	C11 H20 N2 O6	276.132	4.989	299.121	cpd:C00449	map00310 Lysine degradation;map01100 Metabolic pathways;map01230 Biosynthesis of amino acids	HMDB0000279	--	Organic acids and derivatives	Carboxylic acids and derivatives	Amino acids, peptides, and analogues	--	--	--	No results	No results	Full match	Organic acids and derivatives	Carboxylic acids and derivatives	Amino acids, peptides, and analogues	Glutamic acid and derivatives	0.512853	-0.963382	0.0118486	0.972222	2.05198	down	1.67046e+06	752856	1.95203e+06	2.13041e+06	702137	1.13102e+06	3.66042e+06	2.33698e+06	2.45583e+06	1.9663e+06	3.51599e+06	2.32431e+06
Com_33210_neg	Phenylacetylglycine	Phenylacetylglycine	C10 H11 N O3	193.074	10.17	192.066	cpd:C05598	map00360 Phenylalanine metabolism	HMDB0000821	--	Organic acids and derivatives	Carboxylic acids and derivatives	Amino acids, peptides, and analogues	--	--	--	No results	No results	Full match	Organic acids and derivatives	Carboxylic acids and derivatives	Amino acids, peptides, and analogues	N-acyl-alpha amino acids	0.58529	-0.772777	0.0118697	0.861111	1.18354	down	194500	260334	257645	526993	182825	193725	449924	417998	366804	540452	462200	523684
Com_8382_neg	PA 2:0_20:4	--	C25 H41 O8 P	500.254	8.65	499.247	--	--	--	--	--	--	--	--	--	--	No results	Full match	No results					3.76353	1.91209	0.0120561	0.916667	1.65881	up	1.21969e+07	3.29819e+06	2.17235e+07	5.00923e+06	2.10955e+07	1.05191e+07	2.38914e+06	4.68897e+06	4.30354e+06	3.30682e+06	2.298e+06	2.63405e+06
Com_845_pos	6-Gingerol	[6]-Gingerol; (S)-(+)-[6]Gingerol; 6-Gingerol	C17 H26 O4	294.183	6.988	295.19	cpd:C10462	--	HMDB0005783	--	Benzenoids	Phenols	Methoxyphenols	--	--	--	Full match	No results	No results	Benzenoids	Phenols	Methoxyphenols	Gingerols	2.88327	1.52771	0.0120866	0.972222	1.34033	up	3.19926e+08	2.96586e+08	2.59301e+08	1.14765e+08	1.87608e+08	2.76913e+08	2.85639e+07	1.08555e+08	1.34942e+08	1.05656e+08	2.04727e+07	1.0648e+08
Com_1436_pos	LPC 16:2-SN1	--	C24 H46 N O7 P	491.301	8.239	492.308	--	--	--	--	--	--	--	--	--	--	No results	Full match	Full match					1.6951	0.761372	0.0123019	0.861111	1.37347	up	1.43996e+08	6.62967e+07	1.23937e+08	1.33592e+08	8.73511e+07	1.30578e+08	9.08554e+07	7.67204e+07	4.20893e+07	7.06426e+07	4.93586e+07	7.48815e+07
Com_788_pos	Proline	Proline	C5 H9 N O2	115.064	1.194	116.071	cpd:C16435	--	HMDB0003411	--	Organic acids and derivatives	Carboxylic acids and derivatives	Amino acids, peptides, and analogues	--	--	--	Full match	Full match	Full match	Organic acids and derivatives	Carboxylic acids and derivatives	Amino acids, peptides, and analogues	Proline and derivatives	1.27907	0.355096	0.0123609	0.916667	1.53628	up	1.4517e+08	1.6783e+08	1.42803e+08	1.17521e+08	1.25689e+08	1.23479e+08	1.13611e+08	1.30493e+08	1.14153e+08	9.52867e+07	1.03669e+08	8.58269e+07
Com_3006_pos	Hydroquinone	Hydroquinone; p-Benzenediol; 1,4-Benzenediol; 1,4-Dihydroxybenzene; Benzene-1,4-diol; Quinol; 4-Hydroxyphenol	C6 H6 O2	110.037	6.752	111.044	cpd:C00530	map00350 Tyrosine metabolism;map01100 Metabolic pathways	HMDB0002434	--	Benzenoids	Phenols	Benzenediols	--	--	--	No results	No results	Full match	Benzenoids	Phenols	Benzenediols	Hydroquinones	1.95998	0.970836	0.0124368	0.916667	2.57663	up	7.06512e+07	4.98105e+07	6.20164e+07	3.1118e+07	4.51298e+07	6.48605e+07	1.22265e+07	3.0056e+07	4.69682e+07	3.1684e+07	1.76488e+07	2.65136e+07
Com_21126_pos	L-Hydroxyproline	Hydroxyproline; L-Hydroxyproline; trans-4-Hydroxy-L-proline	C5 H9 N O3	131.059	5.255	132.066	cpd:C01157	map00330 Arginine and proline metabolism;map01100 Metabolic pathways	HMDB0000725	--	Organic acids and derivatives	Carboxylic acids and derivatives	Amino acids, peptides, and analogues	--	--	--	No results	No results	Full match	Organic acids and derivatives	Carboxylic acids and derivatives	Amino acids, peptides, and analogues	Proline and derivatives	1.39044	0.475545	0.0126927	0.888889	1.03241	up	661959	495137	427793	524013	646412	436049	437422	454672	402226	362972	269391	368530
Com_2538_neg	Daidzein	Daidzein	C15 H10 O4	254.058	5.8	253.051	cpd:C10208	--	HMDB0003312	LMPK12050038	Phenylpropanoids and polyketides	Isoflavonoids	Isoflav-2-enes	Polyketides [PK]	Flavonoids [PK12]	Isoflavonoids [PK1205]	Full match	Full match	No results	Phenylpropanoids and polyketides	Isoflavonoids	Isoflav-2-enes	Isoflavones	12.3395	3.62521	0.0127385	0.916667	2.42226	up	2.83555e+07	3.36964e+07	7.52456e+06	854618	2.82713e+06	4.57481e+06	511264	555248	3.13141e+06	964636	637753	507333
Com_1352_pos	o-Toluic Acid	o-Toluate; o-Methylbenzoate; o-Toluic Acid; 2-Methylbenzoic acid	C8 H8 O2	136.052	6.986	137.06	cpd:C07215	map01100 Metabolic pathways	HMDB0002340	--	Benzenoids	Benzene and substituted derivatives	Benzoic acids and derivatives	--	--	--	No results	No results	Full match					2.76789	1.46879	0.0135618	0.972222	1.62383	up	1.94154e+08	1.77501e+08	1.58883e+08	7.29018e+07	1.16628e+08	1.65004e+08	1.53319e+07	6.93397e+07	7.91904e+07	7.11623e+07	1.51168e+07	6.9623e+07
Com_7354_neg	Phenylglyoxylic acid	alpha-Oxo-benzeneacetic acid; Benzoylformate; Benzoylformic acid; Phenylglyoxylic acid; Phenylglyoxylate; 2-Oxo-2-phenylacetate	C8 H6 O3	150.035	5.277	149.027	cpd:C02137	map00360 Phenylalanine metabolism	HMDB0001587	--	Benzenoids	Benzene and substituted derivatives	Benzoyl derivatives	--	--	--	Invalid mass	No results	No results	Benzenoids	Benzene and substituted derivatives	Benzoyl derivatives	Benzoyl derivatives	4.09965	2.0355	0.013648	0.944444	2.22073	up	1.07979e+07	2.8386e+06	4.20983e+06	1.06157e+06	2.15223e+06	2.0462e+06	675842	814546	1.11853e+06	1.38617e+06	800694	840385
Com_699_pos	13-HPODE	(9Z,11E)-(13S)-13-Hydroperoxyoctadeca-9,11-dienoic acid; (9Z,11E)-(13S)-13-Hydroperoxyoctadeca-9,11-dienoate; 13(S)-HPODE; 13S-Hydroperoxy-9Z,11E-octadecadienoic acid	C18 H32 O4	312.23	6.886	313.237	cpd:C04717	map00591 Linoleic acid metabolism;map01100 Metabolic pathways	HMDB0003871	LMFA02000034	Lipids and lipid-like molecules	Fatty Acyls	Lineolic acids and derivatives	Fatty Acyls [FA]	Octadecanoids [FA02]	Other Octadecanoids [FA0200]	No results	No results	Full match	Lipids and lipid-like molecules	Fatty Acyls	Lineolic acids and derivatives	Lineolic acids and derivatives	0.491106	-1.02589	0.0139109	0.861111	1.39984	down	1.91886e+06	2.31552e+06	3.79633e+06	5.03974e+06	3.3159e+06	2.02963e+06	9.80885e+06	6.66892e+06	2.99104e+06	4.93007e+06	8.25472e+06	4.84536e+06
Com_4110_pos	PC 21:2_20:3	--	C49 H88 N O8 P	849.623	11.149	850.63	--	--	--	--	--	--	--	--	--	--	No results	Full match	No results					2.07676	1.05433	0.0140331	0.888889	1.82066	up	6.91715e+07	5.51713e+07	5.63073e+07	5.27019e+07	6.49849e+07	4.24857e+07	2.12557e+07	2.75075e+07	6.06613e+07	1.02735e+07	2.73141e+07	1.71004e+07
Com_13319_neg	LPC 16:3	1-Acyl-sn-glycero-3-phosphocholine; 1-Acyl-sn-glycerol-3-phosphocholine; alpha-Acylglycerophosphocholine; 2-Lysolecithin; 2-Lysophosphatidylcholine; 1-Acylglycerophosphocholine	C24 H44 N O7 P	535.292	7.919	534.285	cpd:C04230	map00564 Glycerophospholipid metabolism	--	--	--	--	--	--	--	--	No results	Invalid mass	No results	Lipids and lipid-like molecules	Glycerophospholipids	Glycerophosphocholines	Phosphocholines	3.52503	1.81763	0.0144496	0.916667	1.69746	up	8.55841e+06	1.29614e+06	3.49235e+06	7.96451e+06	3.73399e+06	9.96227e+06	1.24878e+06	2.68737e+06	672268	2.35347e+06	1.05424e+06	1.91504e+06
Com_15058_pos	Deflazacort	--	C25 H31 N O6	441.216	6.37	442.224	--	--	HMDB0250935	--	Lipids and lipid-like molecules	Steroids and steroid derivatives	Pregnane steroids	--	--	--	Full match	No results	No results					0.422584	-1.24269	0.0144948	0.916667	1.1086	down	2.93376e+06	4.13606e+06	2.65778e+06	5.42194e+06	2.38844e+06	1.90327e+06	8.61647e+06	4.3202e+06	3.49596e+06	5.92715e+06	1.51142e+07	8.5317e+06
Com_36024_neg	PE O-18:0_20:5	--	C43 H78 N O7 P	751.539	11.03	750.531	--	--	--	--	--	--	--	--	--	--	No results	Invalid mass	No results					0.548556	-0.866288	0.0145309	0.861111	1.86741	down	2.22641e+06	1.09649e+06	1.0849e+06	3.44683e+06	1.67285e+06	1.10925e+06	3.42999e+06	4.0782e+06	2.95985e+06	3.21991e+06	2.79584e+06	2.9066e+06
Com_7973_neg	LPC O-18:2	--	C26 H52 N O6 P	551.36	9.662	550.353	--	--	--	--	--	--	--	--	--	--	No results	Invalid mass	No results					1.82013	0.864044	0.0145716	0.861111	2.06588	up	1.19689e+07	5.31332e+06	1.65928e+07	1.03195e+07	1.20628e+07	1.25294e+07	6.91758e+06	7.57264e+06	6.12751e+06	6.08248e+06	4.82302e+06	6.26889e+06
Com_2037_pos	Prostaglandin K2	--	C20 H30 O5	332.196	7.406	333.203	--	--	--	LMFA03010023	--	--	--	Fatty Acyls [FA]	Eicosanoids [FA03]	Prostaglandins [FA0301]	Invalid mass	No results	No results	Lipids and lipid-like molecules	Fatty Acyls	Eicosanoids	Prostaglandins and related compounds	0.210724	-2.24658	0.0149384	0.944444	1.05366	down	5.18084e+07	5.05193e+07	5.63208e+07	9.95441e+07	7.72319e+07	3.92933e+07	7.58215e+08	1.88918e+08	1.63937e+08	1.18467e+08	4.7832e+08	7.03879e+07
Com_8470_neg	PMeOH 18:1_18:2	--	C40 H73 O8 P	666.508	11.033	711.506	--	--	--	--	--	--	--	--	--	--	No results	Invalid mass	No results					0.103848	-3.26746	0.0152703	0.861111	1.93628	down	2.00642e+06	771232	1.41144e+06	1.68166e+06	950262	600342	1.58579e+07	2.14384e+07	9.04699e+06	1.50987e+06	2.22476e+07	1.36295e+06
Com_17_neg	LPE 18:2	--	C23 H44 N O7 P	477.286	9.088	476.278	--	--	--	LMGP02050041	--	--	--	Glycerophospholipids [GP]	Glycerophosphoethanolamines [GP02]	Monoacylglycerophosphoethanolamines [GP0205]	No results	Full match	Full match	Lipids and lipid-like molecules	Glycerophospholipids	Glycerophosphoethanolamines	1-acyl-sn-glycero-3-phosphoethanolamines	1.59873	0.67693	0.0153417	0.888889	1.02079	up	9.34958e+09	4.28395e+09	9.29788e+09	7.94645e+09	7.43458e+09	7.50111e+09	5.23929e+09	5.12463e+09	3.12966e+09	3.54178e+09	5.77338e+09	5.84741e+09
Com_101_neg	(+/-)9-HODE	--	C18 H32 O3	296.235	8.27	295.228	--	--	--	--	--	--	--	--	--	--	Full match	No results	Full match	Lipids and lipid-like molecules	Fatty Acyls	Lineolic acids and derivatives	Lineolic acids and derivatives	0.266887	-1.9057	0.0153866	0.944444	1.26729	down	1.45963e+08	1.17107e+08	2.7686e+08	4.016e+08	3.03212e+08	2.78674e+08	2.06456e+09	7.71331e+08	4.31361e+08	3.00168e+08	1.69739e+09	4.43289e+08
Com_1548_pos	Ornithine	Ornithine; 2,5-Diaminovaleric acid; 2,5-Diaminopentanoic acid; 2,5-Diaminopentanoate	C5 H12 N2 O2	132.09	1.193	133.097	cpd:C01602	--	HMDB0000214	--	Organic acids and derivatives	Carboxylic acids and derivatives	Amino acids, peptides, and analogues	--	--	--	Full match	Full match	Full match	Organic acids and derivatives	Carboxylic acids and derivatives	Amino acids, peptides, and analogues	Alpha amino acids	1.28382	0.360446	0.0154016	0.916667	1.44744	up	1.22996e+08	1.43e+08	1.1784e+08	1.03897e+08	9.98648e+07	1.0308e+08	9.54384e+07	1.10346e+08	9.44068e+07	8.13068e+07	8.7519e+07	6.89689e+07
Com_6953_pos	CAR 20:2	--	C27 H50 N O4	451.366	8.548	452.373	--	--	--	--	--	--	--	--	--	--	No results	Invalid mass	No results					0.50158	-0.99545	0.0154381	0.944444	1.1088	down	2.32982e+06	6.84027e+06	2.66174e+06	7.02001e+06	2.80715e+06	5.53001e+06	7.60118e+06	1.0239e+07	7.85972e+06	5.61313e+06	1.50027e+07	7.89101e+06
Com_143_neg	13-Hpotre(R)	--	C18 H30 O4	310.215	7.16	309.207	--	--	--	--	--	--	--	--	--	--	No results	No results	Full match					0.139268	-2.84406	0.0155134	0.888889	1.32236	down	1.38798e+08	3.0056e+07	1.35991e+08	3.36785e+08	1.17584e+08	1.59641e+08	2.72729e+09	9.3102e+08	4.03039e+08	3.47471e+08	2.05536e+09	1.33546e+08
Com_2114_neg	FAHFA 22:4/18:0	--	C40 H70 O4	614.528	10.779	613.52	--	--	--	--	--	--	--	--	--	--	No results	Full match	No results					0.28117	-1.83049	0.0155461	0.972222	1.49976	down	9.26002e+06	9.85827e+06	4.08347e+06	2.20065e+07	776287	5.37406e+06	3.68135e+07	3.971e+07	2.88912e+07	3.00273e+07	1.38023e+07	3.34163e+07
Com_4910_neg	MGMG (18:2)	--	C27 H48 O9	516.331	9.159	561.329	--	--	--	--	--	--	--	--	--	--	No results	No results	Full match					0.343984	-1.53959	0.0158511	0.916667	1.76746	down	3.84549e+06	6.49529e+06	1.29065e+06	1.30266e+07	1.12073e+06	1.22566e+06	1.06041e+07	9.19005e+06	1.41596e+07	2.06279e+07	8.91899e+06	1.50043e+07
Com_12214_neg	(+/-)11(12)-DiHET	--	C20 H34 O4	374.221	7.482	373.213	--	--	--	--	--	--	--	--	--	--	Invalid mass	No results	No results	Lipids and lipid-like molecules	Fatty Acyls	Eicosanoids	Hydroxyeicosatrienoic acids	0.406412	-1.29898	0.0158547	0.833333	1.2339	down	1.9511e+06	3.39731e+06	3.54879e+06	3.65253e+06	2.52381e+06	1.99273e+06	9.02885e+06	9.19461e+06	3.16936e+06	1.12904e+07	6.29145e+06	3.01785e+06
Com_752_neg	PEtOH 18:2_20:5	--	C43 H71 O8 P	746.489	10.13	745.481	--	--	--	--	--	--	--	--	--	--	No results	Full match	No results					0.234315	-2.09348	0.0159072	0.916667	1.73881	down	2.79929e+06	2.99701e+06	3.0239e+06	1.41823e+07	4.67715e+06	2.32838e+06	2.72952e+07	2.40752e+07	4.50657e+06	1.92297e+07	4.72313e+07	5.72922e+06
Com_3528_neg	THC	Dronabinol; Delta9-Tetrahydrocannabinol; Tetrahydrocannabinol; THC	C21 H30 O2	314.225	9.447	313.218	cpd:C06972	--	HMDB0014613	LMPK13120004	Organoheterocyclic compounds	Benzopyrans	1-benzopyrans	Polyketides [PK]	Aromatic polyketides [PK13]	Other aromatic polyketides [PK1312]	Full match	No results	Full match	Organoheterocyclic compounds	Benzopyrans	1-benzopyrans	2,2-dimethyl-1-benzopyrans	0.389202	-1.36141	0.0159464	0.861111	1.44533	down	1.9086e+06	4.6061e+06	1.42153e+06	6.5414e+06	1.3021e+06	1.22641e+06	4.93929e+06	5.54673e+06	3.60371e+06	1.34487e+07	5.20539e+06	1.09511e+07
Com_514_neg	Docosatrienoic acid	--	C22 H38 O2	334.288	11.307	333.28	--	--	HMDB0002823	--	Lipids and lipid-like molecules	Fatty Acyls	Fatty acids and conjugates	--	--	--	Full match	No results	No results	Lipids and lipid-like molecules	Fatty Acyls	Fatty acids and conjugates	Very long-chain fatty acids	0.46582	-1.10216	0.0161092	0.861111	1.49498	down	1.07525e+08	5.28509e+07	5.45755e+07	1.94395e+08	2.97016e+07	7.85631e+07	1.4025e+08	2.66434e+08	1.4947e+08	1.89889e+08	1.73163e+08	1.91976e+08
Com_3654_pos	Pyrogallol	1,2,3-Trihydroxybenzene; Pyrogallol; Pyrogallic acid; 1,2,3-Benzenetriol	C6 H6 O3	126.032	6.543	127.039	cpd:C01108	--	HMDB0013674	--	Benzenoids	Phenols	Benzenetriols and derivatives	--	--	--	No results	No results	Full match	Benzenoids	Phenols	Benzenetriols and derivatives	5-unsubstituted pyrrogallols	1.21385	0.279592	0.0161258	0.861111	1.09226	up	7.94607e+07	6.28854e+07	7.30733e+07	8.16726e+07	7.00095e+07	6.45392e+07	5.04186e+07	6.70773e+07	5.40459e+07	5.35153e+07	6.40684e+07	6.64706e+07
Com_24908_neg	FAHFA 22:5/23:0	--	C45 H78 O4	682.587	10.274	681.58	--	--	--	--	--	--	--	--	--	--	No results	Full match	No results					0.385506	-1.37518	0.0164077	0.972222	2.27737	down	944423	1.11928e+06	1.09699e+06	1.40453e+06	822023	1.07768e+06	1.36084e+06	1.50678e+06	4.99631e+06	2.04141e+06	4.95648e+06	1.90818e+06
Com_3399_neg	PMeOH 18:3_22:6	--	C44 H69 O8 P	756.473	10.786	755.466	--	--	--	--	--	--	--	--	--	--	No results	Full match	No results					0.157597	-2.66569	0.0165523	1	2.51558	down	1.87882e+06	2.23348e+06	1.62584e+06	3.88291e+06	1.1212e+06	1.50201e+06	6.04286e+06	5.44212e+06	5.22008e+07	4.04426e+06	5.995e+06	3.96838e+06
Com_1284_neg	LPC 16:2	1-Acyl-sn-glycero-3-phosphocholine; 1-Acyl-sn-glycerol-3-phosphocholine; alpha-Acylglycerophosphocholine; 2-Lysolecithin; 2-Lysophosphatidylcholine; 1-Acylglycerophosphocholine	C24 H46 N O7 P	537.308	8.245	536.3	cpd:C04230	map00564 Glycerophospholipid metabolism	--	--	--	--	--	--	--	--	No results	Invalid mass	No results	Lipids and lipid-like molecules	Glycerophospholipids	Glycerophosphocholines	Phosphocholines	1.83609	0.876633	0.0166817	0.833333	1.86559	up	8.24227e+07	3.54806e+07	9.24019e+07	8.73026e+07	5.37329e+07	9.72344e+07	4.51016e+07	5.5071e+07	2.46656e+07	3.9325e+07	3.81313e+07	4.20162e+07
Com_35298_pos	2,5-Furandicarboxylic acid	--	C6 H4 O5	156.006	5.132	139.003	--	--	HMDB0004812	--	Organoheterocyclic compounds	Furans	Furoic acid and derivatives	--	--	--	No results	No results	Full match	Organoheterocyclic compounds	Furans	Furoic acid and derivatives	Furoic acids	4.95794	2.30974	0.0168222	1	2.01988	up	914975	556646	285397	158136	1.5442e+06	206882	124908	122850	108131	115460	140772	127347
Com_1475_neg	PG O-10:0_18:3	--	C34 H63 O9 P	646.419	9.631	645.412	--	--	--	--	--	--	--	--	--	--	No results	Full match	No results					0.442652	-1.17575	0.0171069	0.861111	1.60753	down	2.51251e+07	4.35206e+07	1.81381e+07	8.98977e+07	1.17746e+07	1.55479e+07	6.51374e+07	7.81014e+07	7.4233e+07	9.27881e+07	6.99495e+07	8.06581e+07
Com_7952_pos	PC O-42:9	--	C50 H84 N O7 P	841.589	10.876	842.596	--	--	--	--	--	--	--	--	--	--	No results	Invalid mass	No results					0.196532	-2.34717	0.0171077	1	3.02252	down	2.04897e+06	2.03382e+06	2.00056e+06	2.50022e+06	1.84005e+06	1.94299e+06	1.38595e+07	5.69019e+06	3.9092e+06	2.5052e+06	6.86004e+06	3.01002e+07
Com_32477_pos	Asp-glu	--	C9 H14 N2 O7	262.08	1.447	263.087	--	--	HMDB0028752	--	Organic acids and derivatives	Carboxylic acids and derivatives	Amino acids, peptides, and analogues	--	--	--	No results	No results	Full match	Organic acids and derivatives	Carboxylic acids and derivatives	Amino acids, peptides, and analogues	Dipeptides	2.90426	1.53817	0.0173597	0.916667	1.25405	up	2.30932e+06	2.28899e+06	4.525e+06	781042	4.6278e+06	5.16219e+06	703150	734047	752186	3.12605e+06	710873	754886
Com_12_neg	8Z,11Z,14Z-Eicosatrienoic acid	(8Z,11Z,14Z)-Icosatrienoic acid; Dihomo-gamma-linolenic acid; (Z,Z,Z)-8,11,14-Eicosatrienoic acid; (Z,Z,Z)-8,11,14-Icosatrienoic acid; (Z,Z,Z)-8,11,14-Eicosatrienoate; (Z,Z,Z)-8,11,14-Icosatrienoate; 8,11,14-Eicosatrienoate; 8,11,14-Icosatrienoate	C20 H34 O2	306.256	10.484	305.249	cpd:C03242	map00591 Linoleic acid metabolism;map01040 Biosynthesis of unsaturated fatty acids;map01100 Metabolic pathways	HMDB0002925	LMFA01030158	Lipids and lipid-like molecules	Fatty Acyls	Fatty acids and conjugates	Fatty Acyls [FA]	Fatty Acids and Conjugates [FA01]	Unsaturated fatty acids [FA0103]	Full match	No results	Full match	Lipids and lipid-like molecules	Fatty Acyls	Fatty acids and conjugates	Long-chain fatty acids	0.532891	-0.908088	0.0180469	0.916667	1.12948	down	4.71435e+09	5.8333e+09	3.01998e+09	9.55114e+09	2.13124e+09	4.85325e+09	7.61814e+09	1.19418e+10	6.61253e+09	1.15429e+10	9.84087e+09	8.93423e+09
Com_6813_pos	PC 14:0_15:0	--	C37 H74 N O8 P	691.508	10.988	692.515	--	--	--	LMGP01011410	--	--	--	Glycerophospholipids [GP]	Glycerophosphocholines [GP01]	Diacylglycerophosphocholines [GP0101]	No results	Invalid mass	No results					0.0957721	-3.38425	0.0183762	0.972222	2.12024	down	6.05803e+06	4.25682e+06	4.09523e+06	6.27341e+06	9.66882e+06	6.03222e+06	1.73128e+08	2.1904e+07	2.52268e+07	1.6085e+07	1.3679e+08	6.77361e+06
Com_20301_pos	PE 36:4	Phosphatidylethanolamine; (3-Phosphatidyl)ethanolamine; (3-Phosphatidyl)-ethanolamine; Cephalin; O-(1-beta-Acyl-2-acyl-sn-glycero-3-phospho)ethanolamine; 1-Acyl-2-acyl-sn-glycero-3-phosphoethanolamine; L-1-Phosphatidylethanolamine	C41 H74 N O8 P	761.495	8.356	762.502	cpd:C00350	map00563 Glycosylphosphatidylinositol (GPI)-anchor biosynthesis;map00564 Glycerophospholipid metabolism;map01100 Metabolic pathways;map04136 Autophagy - other;map04140 Autophagy - animal	--	LMGP02011203	--	--	--	Glycerophospholipids [GP]	Glycerophosphoethanolamines [GP02]	Diacylglycerophosphoethanolamines [GP0201]	No results	Invalid mass	No results	Lipids and lipid-like molecules	Glycerophospholipids	Glycerophosphoethanolamines	1-alkyl,2-acylglycerophosphoethanolamines	2.05116	1.03644	0.0186726	0.833333	1.42379	up	3.00441e+07	1.29487e+07	1.78802e+07	2.26127e+07	1.28983e+07	1.54111e+07	6.48313e+06	4.12031e+06	1.7133e+07	5.40889e+06	5.66045e+06	1.56978e+07
Com_23120_pos	Chenodeoxycholic acid-3-beta-D-glucuronide	--	C30 H48 O10	568.325	6.33	569.332	--	--	--	--	--	--	--	--	--	--	No results	No results	Full match					1.87692	0.908364	0.018695	0.861111	1.26908	up	2.63933e+06	1.15562e+06	2.70212e+06	1.46417e+06	2.0572e+06	2.59618e+06	569283	1.35729e+06	1.69874e+06	1.17509e+06	633465	1.28706e+06
Com_4211_pos	CAR 18:2	--	C25 H46 N O4	423.334	7.874	424.341	--	--	--	--	--	--	--	--	--	--	No results	Invalid mass	No results					0.578613	-0.78933	0.0189994	0.861111	1.06937	down	7.9715e+06	1.70934e+07	7.8524e+06	1.34135e+07	7.67396e+06	1.01657e+07	2.00098e+07	2.47492e+07	1.65746e+07	1.67115e+07	2.34224e+07	9.43651e+06
Com_29971_pos	3,5-dimethyl-N'-[4-(trifluoromethyl)benzoyl]isoxazole-4-carbohydrazide	--	C14 H12 F3 N3 O3	349.063	5.184	350.071	--	--	--	--	--	--	--	--	--	--	Invalid mass	No results	No results					2.71325	1.44002	0.0190142	0.888889	1.66673	up	1.07054e+06	2.52395e+06	1.61596e+06	453133	2.12206e+06	772911	337268	315969	822147	580809	725387	372784
Com_9619_neg	2'-Deoxyinosine	Deoxyinosine	C10 H12 N4 O4	252.086	4.603	251.079	cpd:C05512	map00230 Purine metabolism;map01100 Metabolic pathways	HMDB0000071	--	Nucleosides, nucleotides, and analogues	Purine nucleosides	Purine 2'-deoxyribonucleosides	--	--	--	Full match	Full match	Full match	Nucleosides, nucleotides, and analogues	Purine nucleosides	Purine 2'-deoxyribonucleosides	Purine 2'-deoxyribonucleosides	0.717002	-0.47995	0.0190406	0.861111	1.16072	down	1.22955e+07	9.90695e+06	9.41061e+06	1.63697e+07	9.32072e+06	9.32056e+06	1.49445e+07	1.61876e+07	2.01131e+07	1.63839e+07	1.39813e+07	1.13098e+07
Com_55556_pos	Tryptophanol	--	C11 H14 N2 O	190.111	5.466	191.118	--	--	HMDB0244977	--	Organoheterocyclic compounds	Indoles and derivatives	Indoles	--	--	--	No results	No results	Full match	Organoheterocyclic compounds	Indoles and derivatives	Indoles	3-alkylindoles	2.98752	1.57895	0.0191819	0.888889	2.23952	up	953282	239316	966856	230187	929249	399467	268900	201017	180611	143269	291027	159809
Com_693_pos	PC O-16:1	--	C24 H48 N O7 P	493.316	8.567	494.324	--	--	--	--	--	--	--	--	--	--	No results	Full match	Full match					1.59536	0.673881	0.0199759	0.888889	1.10656	up	5.2525e+08	3.02918e+08	4.61749e+08	3.45016e+08	2.84544e+08	6.26426e+08	2.97176e+08	2.93372e+08	1.99427e+08	2.07641e+08	3.16961e+08	2.81242e+08
Com_22193_pos	N-[4-(diethylamino)phenyl]-N'-phenylurea	--	C17 H21 N3 O	301.175	4.71	284.172	--	--	--	--	--	--	--	--	--	--	Invalid mass	No results	No results					2.16628	1.11522	0.0205716	0.888889	1.07628	up	2.64176e+06	914223	1.24138e+06	2.39495e+06	981297	1.36818e+06	718314	693871	1.1114e+06	277119	1.15792e+06	446058
Com_7441_neg	LPS 18:3	--	C24 H42 N O9 P	519.26	8.573	518.252	--	--	--	LMGP03050029	--	--	--	Glycerophospholipids [GP]	Glycerophosphoserines [GP03]	Monoacylglycerophosphoserines [GP0305]	No results	Full match	No results	Lipids and lipid-like molecules	Glycerophospholipids	Glycerophosphoserines	Phosphatidylserines	1.79171	0.84134	0.0205856	0.861111	1.43131	up	1.33192e+07	6.93695e+06	1.8764e+07	1.91761e+07	1.43929e+07	1.6234e+07	8.22295e+06	7.91736e+06	4.46824e+06	6.59072e+06	8.59702e+06	1.37781e+07
Com_1222_pos	Valerophenone	--	C11 H14 O	162.104	6.752	163.112	--	--	--	--	--	--	--	--	--	--	Full match	No results	No results	Organic oxygen compounds	Organooxygen compounds	Carbonyl compounds	Alkyl-phenylketones	2.02517	1.01804	0.0212819	0.888889	2.47181	up	2.12904e+08	1.58054e+08	2.02044e+08	7.5896e+07	1.48425e+08	2.02724e+08	4.06362e+07	9.7125e+07	1.34946e+08	1.02507e+08	3.42212e+07	8.43725e+07
Com_340_pos	(2R)-2-[(2R,5S)-5-[(2S)-2-hydroxybutyl]oxolan-2-yl]propanoic acid	--	C11 H20 O4	198.125	6.32	221.115	--	--	--	--	--	--	--	--	--	--	Invalid mass	No results	No results					1.81508	0.860034	0.0213133	0.888889	2.38198	up	8.60837e+08	5.9859e+08	8.79747e+08	4.02181e+08	7.50309e+08	8.24405e+08	2.03212e+08	5.19821e+08	6.30706e+08	3.73083e+08	2.05027e+08	4.46046e+08
Com_2138_pos	LPC O-14:0	--	C22 H48 N O6 P	453.322	9.101	454.329	--	--	--	LMGP01060007	--	--	--	Glycerophospholipids [GP]	Glycerophosphocholines [GP01]	Monoalkylglycerophosphocholines [GP0106]	No results	Full match	No results					1.78513	0.836029	0.0213937	0.916667	1.09742	up	6.94282e+07	5.68089e+07	8.40746e+07	6.03342e+07	1.24577e+08	8.18136e+07	5.4219e+07	5.00225e+07	2.97636e+07	2.81846e+07	8.11427e+07	2.38957e+07
Com_14289_pos	7-Aminoflunitrazepam-d7	--	C16 H7 [2]H7 F N3 O	290.155	9.248	291.163	--	--	--	--	--	--	--	--	--	--	Full match	No results	No results					0.535191	-0.901874	0.0214144	0.888889	1.57675	down	2.1673e+06	6.25966e+06	3.13071e+06	3.91327e+06	1.5537e+06	2.10212e+06	4.22681e+06	4.61062e+06	8.21512e+06	9.03379e+06	4.64932e+06	5.00254e+06
Com_4778_neg	LPC 28:6	--	C36 H62 N O7 P	697.418	8.249	696.411	--	--	--	--	--	--	--	--	--	--	No results	Invalid mass	No results					4.48202	2.16415	0.0214858	0.888889	2.39633	up	2.19958e+07	6.97174e+06	9.11077e+07	2.18576e+07	6.873e+07	5.7506e+07	1.17795e+07	1.75848e+07	1.03052e+07	4.92908e+06	9.60605e+06	5.6276e+06
Com_8895_pos	Royal jelly acid	--	C10 H18 O3	186.125	7.221	187.133	--	--	--	--	--	--	--	--	--	--	No results	No results	Full match	Organic acids and derivatives	Hydroxy acids and derivatives	Medium-chain hydroxy acids and derivatives	Medium-chain hydroxy acids and derivatives	0.62307	-0.682533	0.0216032	1	1.30455	down	1.61891e+07	1.24159e+07	1.56737e+07	1.54434e+07	1.60095e+07	1.36798e+07	3.97358e+07	2.01909e+07	1.84599e+07	1.65892e+07	2.8319e+07	2.02064e+07
Com_25323_neg	Pyridoxal-5'-phosphate	Pyridoxal phosphate; Pyridoxal 5-phosphate; Pyridoxal 5'-phosphate; PLP	C8 H10 N O6 P	247.025	2.347	246.017	cpd:C00018	map00730 Thiamine metabolism;map00750 Vitamin B6 metabolism;map01100 Metabolic pathways	HMDB0001491	--	Organoheterocyclic compounds	Pyridines and derivatives	Pyridine carboxaldehydes	--	--	--	No results	Full match	Full match	Organoheterocyclic compounds	Pyridines and derivatives	Pyridine carboxaldehydes	Pyridoxals and derivatives	1.92098	0.941846	0.0216736	0.888889	1.01909	up	3.43876e+06	4.92621e+06	6.40642e+06	5.32846e+06	9.3861e+06	4.60952e+06	1.39011e+06	3.3867e+06	2.53229e+06	3.99067e+06	1.50461e+06	4.94459e+06
Com_23642_pos	Pyridoxal 5'-phosphate	Pyridoxal phosphate; Pyridoxal 5-phosphate; Pyridoxal 5'-phosphate; PLP	C8 H10 N O6 P	247.024	2.371	248.032	cpd:C00018	map00730 Thiamine metabolism;map00750 Vitamin B6 metabolism;map01100 Metabolic pathways	HMDB0001491	--	Organoheterocyclic compounds	Pyridines and derivatives	Pyridine carboxaldehydes	--	--	--	Full match	Full match	Full match	Organoheterocyclic compounds	Pyridines and derivatives	Pyridine carboxaldehydes	Pyridoxals and derivatives	1.93435	0.951847	0.0218887	0.888889	1.38268	up	6.97443e+06	1.2064e+07	1.06732e+07	9.82132e+06	1.56304e+07	7.75828e+06	2.30356e+06	5.38223e+06	5.01416e+06	7.08758e+06	2.65799e+06	1.00831e+07
Com_16_pos	Hexadecanamide	--	C16 H33 N O	255.256	9.744	256.263	--	--	HMDB0012273	LMFA08010009	Lipids and lipid-like molecules	Fatty Acyls	Fatty amides	Fatty Acyls [FA]	Fatty amides [FA08]	Primary amides [FA0801]	Full match	No results	No results	Lipids and lipid-like molecules	Fatty Acyls	Fatty amides	Fatty amides	1.65829	0.729694	0.0219265	0.861111	1.41693	up	5.06527e+09	5.65919e+09	4.85148e+09	2.86011e+09	4.29788e+09	6.48141e+09	1.84253e+09	2.28156e+09	2.72851e+09	5.82807e+09	2.28112e+09	2.65598e+09
Com_11565_pos	Deoxycorticosterone 21-glucoside	--	C27 H40 O8	492.27	6.211	493.277	--	--	--	--	--	--	--	--	--	--	Invalid mass	No results	No results	Lipids and lipid-like molecules	Steroids and steroid derivatives	Steroidal glycosides	Steroidal glycosides	0.276872	-1.85271	0.0220335	0.888889	1.37686	down	6.09352e+06	7.6963e+06	7.51182e+06	1.2277e+06	1.63824e+07	1.83647e+07	8.80884e+07	3.29427e+07	3.57034e+07	1.17053e+07	2.25397e+07	1.58902e+07
Com_32185_pos	CAR 9:0	--	C16 H32 N O4	301.225	5.974	302.232	--	--	--	--	--	--	--	--	--	--	No results	Invalid mass	No results					0.532943	-0.907946	0.0223342	0.916667	1.37827	down	724803	1.39573e+06	698293	843312	535149	747207	1.61834e+06	1.68193e+06	1.10348e+06	1.04647e+06	919398	2.9081e+06
Com_11_neg	11(Z),14(Z)-Eicosadienoic Acid	--	C20 H36 O2	308.272	11.034	307.264	--	--	--	--	--	--	--	--	--	--	Full match	No results	No results	Lipids and lipid-like molecules	Fatty Acyls	Fatty acids and conjugates	Long-chain fatty acids	0.447651	-1.15955	0.0224285	0.861111	1.60992	down	5.15017e+09	2.2282e+09	2.33119e+09	9.70063e+09	9.25287e+08	2.37685e+09	9.02658e+09	1.1563e+10	6.24617e+09	8.71049e+09	6.7884e+09	8.40198e+09
Com_1205_pos	Spinosyn A	Spinosyn A; Spinosad factor A	C41 H65 N O10	731.47	10.736	732.477	cpd:C11054	--	--	--	--	--	--	--	--	--	Invalid mass	No results	No results	Organic oxygen compounds	Organooxygen compounds	Carbohydrates and carbohydrate conjugates	Aminoglycosides	0.0846191	-3.56287	0.0225823	0.916667	2.14487	down	3.67559e+06	3.14165e+06	1.08551e+07	1.51089e+07	3.596e+06	1.21929e+07	1.56564e+08	9.41805e+07	1.64986e+07	4.60473e+06	2.62088e+08	4.00494e+07
Com_14360_pos	PC 12:0_12:0	--	C32 H64 N O8 P	621.436	11.728	622.443	--	--	--	LMGP01010429	--	--	--	Glycerophospholipids [GP]	Glycerophosphocholines [GP01]	Diacylglycerophosphocholines [GP0101]	No results	Full match	No results					0.250488	-1.99718	0.0227049	0.861111	1.95153	down	1.17933e+06	945152	1.61422e+06	3.21279e+06	2.43693e+06	2.04383e+06	9.99766e+06	7.43407e+06	5.8204e+06	1.11886e+06	1.64458e+07	4.82302e+06
Com_8694_pos	2-phenyl-2,4,6,7-tetrahydrothiino[4,3-c]pyrazol-3-ol	--	C12 H12 N2 O S	232.069	5.827	233.076	--	--	--	--	--	--	--	--	--	--	Invalid mass	No results	No results					0.382442	-1.38669	0.0228781	0.944444	1.95354	down	4.30503e+06	698058	4.84801e+06	1.03163e+07	3.26364e+06	3.21734e+06	1.05657e+07	1.86253e+07	1.58081e+07	6.62972e+06	1.08129e+07	7.23793e+06
Com_39541_pos	N-(2,6-Dimethylphenyl)-N-(methoxyacetyl) alanine	--	C14 H19 N O4	530.264	5.145	266.14	--	--	--	--	--	--	--	--	--	--	Invalid mass	No results	No results	Organic acids and derivatives	Carboxylic acids and derivatives	Amino acids, peptides, and analogues	N-acyl-alpha amino acids	0.32471	-1.62278	0.0229768	0.861111	1.39508	down	610332	233240	994127	980876	747129	592088	1.75705e+06	4.39177e+06	2.65424e+06	1.33936e+06	2.17914e+06	483082
Com_615_neg	LPE 16:1	--	C21 H42 N O7 P	469.281	8.744	450.263	--	--	--	LMGP02050037	--	--	--	Glycerophospholipids [GP]	Glycerophosphoethanolamines [GP02]	Monoacylglycerophosphoethanolamines [GP0205]	No results	Invalid mass	No results	Lipids and lipid-like molecules	Glycerophospholipids	Glycerophosphoethanolamines	1-acyl-sn-glycero-3-phosphoethanolamines	1.92627	0.945809	0.0233955	0.888889	1.68604	up	2.00987e+08	1.45729e+08	2.9501e+08	1.47092e+08	2.48386e+08	3.47108e+08	1.26241e+08	1.84948e+08	5.26306e+07	6.23572e+07	1.66986e+08	1.25486e+08
Com_12160_pos	Vincamine	Vincamine	C21 H26 N2 O3	354.202	6.159	355.209	cpd:C09251	--	HMDB0253707	--	Alkaloids and derivatives	Eburnan-type alkaloids	-	--	--	--	Invalid mass	No results	No results	Alkaloids and derivatives	Eburnan-type alkaloids	Not available	Eburnan-type alkaloids	0.350313	-1.51328	0.0234068	0.944444	1.17375	down	3.2786e+06	3.21338e+06	3.97767e+06	2.91826e+06	5.96009e+06	5.07522e+06	1.6469e+07	1.16471e+07	6.47012e+06	6.14837e+06	2.49769e+07	4.00676e+06
Com_2580_neg	PMeOH 14:0_22:6	--	C40 H67 O8 P	706.458	11.049	705.451	--	--	--	--	--	--	--	--	--	--	No results	Full match	No results					0.0724652	-3.78657	0.0234137	0.944444	2.53279	down	3.13719e+06	1.54505e+06	1.52871e+06	4.85686e+06	1.04157e+06	1.56302e+06	3.48184e+07	5.74652e+06	1.32139e+08	7.93567e+06	3.93956e+06	4.09564e+06
Com_2066_neg	FAHFA 20:1/22:3	--	C42 H74 O4	642.558	11.744	641.55	--	--	--	--	--	--	--	--	--	--	No results	Full match	No results					0.338765	-1.56165	0.0235846	0.916667	1.57075	down	1.28349e+07	6.1894e+06	4.76402e+06	2.50725e+07	1.00186e+06	1.08077e+07	3.12696e+07	3.87715e+07	1.90133e+07	2.22482e+07	2.50647e+07	4.27256e+07
Com_10284_neg	FAHFA 18:1/18:1	--	C36 H66 O4	258.246	10.772	561.489	--	--	--	--	--	--	--	--	--	--	No results	Invalid mass	No results					0.274709	-1.86403	0.0235866	0.888889	1.93585	down	472335	1.46643e+06	408737	5.84282e+06	281871	377605	4.34796e+06	1.742e+06	843815	6.7343e+06	9.98462e+06	8.56254e+06
Com_16568_neg	LNAPE 18:1/N-15:0	--	C38 H74 N O8 P	703.522	9.943	702.515	--	--	--	--	--	--	--	--	--	--	No results	Invalid mass	No results					1.51961	0.6037	0.0235984	0.916667	1.04943	up	6.27195e+06	4.19947e+06	6.49862e+06	6.83613e+06	5.76378e+06	1.06119e+07	4.14723e+06	5.35399e+06	3.68242e+06	4.44763e+06	4.09111e+06	4.71985e+06
Com_42073_pos	Sulforidazine	--	C21 H26 N2 O2 S2	402.141	5.164	403.149	--	--	HMDB0042015	--	Organoheterocyclic compounds	Benzothiazines	Phenothiazines	--	--	--	Invalid mass	No results	No results	Organoheterocyclic compounds	Benzothiazines	Phenothiazines	Phenothiazines	6.11385	2.61208	0.0241714	0.972222	2.86231	up	1.44055e+06	357961	1.49014e+06	133821	925115	159798	130462	123559	139494	100551	130221	112955
Com_9526_neg	LNAPE 18:2/N-17:2	--	C40 H72 N O8 P	725.51	9.849	724.502	--	--	--	--	--	--	--	--	--	--	No results	Invalid mass	No results					2.38974	1.25685	0.0243317	0.972222	2.12145	up	2.95509e+06	1.29925e+07	8.52763e+06	4.00921e+06	3.41841e+06	5.12592e+06	2.52169e+06	2.74821e+06	2.11153e+06	2.30844e+06	2.48271e+06	3.32232e+06
Com_27991_pos	N4-phenethylmorpholine-4-carbothioamide	--	C13 H18 N2 O S	272.1	5.925	273.107	--	--	--	--	--	--	--	--	--	--	Invalid mass	No results	No results					0.446748	-1.16247	0.0243649	0.972222	1.64333	down	1.24652e+06	1.22644e+06	328292	1.62374e+06	257660	847159	1.94286e+06	1.63742e+06	2.55075e+06	2.68391e+06	2.28163e+06	1.28134e+06
Com_156_neg	LPC 14:0	1-Acyl-sn-glycero-3-phosphocholine; 1-Acyl-sn-glycerol-3-phosphocholine; alpha-Acylglycerophosphocholine; 2-Lysolecithin; 2-Lysophosphatidylcholine; 1-Acylglycerophosphocholine	C22 H46 N O7 P	513.307	8.54	512.3	cpd:C04230	map00564 Glycerophospholipid metabolism	--	LMGP01050073	--	--	--	Glycerophospholipids [GP]	Glycerophosphocholines [GP01]	Monoacylglycerophosphocholines [GP0105]	No results	Invalid mass	No results	Lipids and lipid-like molecules	Glycerophospholipids	Glycerophosphocholines	Phosphocholines	1.74328	0.801806	0.0245539	0.888889	2.37558	up	9.9942e+08	5.71857e+08	1.42121e+09	7.81883e+08	9.46242e+08	1.39381e+09	6.95294e+08	7.63214e+08	3.22843e+08	3.99787e+08	8.6479e+08	4.61495e+08
Com_392_pos	Adenine	Adenine; 6-Aminopurine	C5 H5 N5	135.055	1.792	136.062	cpd:C00147	map00230 Purine metabolism;map01100 Metabolic pathways	HMDB0000034	--	Organoheterocyclic compounds	Imidazopyrimidines	Purines and purine derivatives	--	--	--	Full match	Full match	Full match	Organoheterocyclic compounds	Imidazopyrimidines	Purines and purine derivatives	6-aminopurines	3.05148	1.60951	0.024591	0.888889	1.9902	up	3.252e+09	1.1792e+09	2.29587e+09	8.58857e+08	5.2115e+09	4.78769e+09	7.33976e+08	9.16287e+08	7.23378e+08	8.29634e+08	1.17034e+09	1.3892e+09
Com_2881_pos	SL 11:1;O/22:2;O	--	C33 H61 N O6 S	599.428	9.539	600.435	--	--	--	--	--	--	--	--	--	--	No results	Invalid mass	No results					2.06132	1.04357	0.0246119	0.888889	1.38148	up	3.64455e+07	6.43004e+07	4.33512e+07	2.10212e+07	4.87535e+07	6.26854e+07	9.59576e+06	2.62643e+07	3.67914e+07	3.61521e+07	1.4173e+07	1.11883e+07
Com_397_pos	PC 38:7	Phosphatidylcholine; Lecithin; Phosphatidyl-N-trimethylethanolamine; 1,2-Diacyl-sn-glycero-3-phosphocholine; Choline phosphatide; 3-sn-Phosphatidylcholine	C46 H78 N O8 P	825.527	10.198	826.535	cpd:C00157	map00564 Glycerophospholipid metabolism;map00590 Arachidonic acid metabolism;map00591 Linoleic acid metabolism;map00592 alpha-Linolenic acid metabolism;map01100 Metabolic pathways	--	LMGP01012103	--	--	--	Glycerophospholipids [GP]	Glycerophosphocholines [GP01]	Diacylglycerophosphocholines [GP0101]	No results	Invalid mass	No results	Lipids and lipid-like molecules	Glycerophospholipids	Glycerophosphocholines	Phosphocholines	1.87468	0.906648	0.0247314	0.833333	1.42613	up	5.09726e+08	1.53471e+09	1.45564e+09	1.09096e+09	7.24477e+08	1.09754e+09	5.19839e+08	7.79515e+08	3.59183e+08	7.85856e+08	6.53314e+08	3.23162e+08
Com_9658_pos	12,13-EODE	--	C18 H32 O3	296.235	6.97	279.232	--	--	--	--	--	--	--	--	--	--	No results	No results	Full match					0.325194	-1.62063	0.025054	0.972222	1.78031	down	9.88766e+06	1.10439e+07	1.352e+07	1.50658e+07	1.50974e+06	1.01549e+07	4.35776e+07	2.36149e+07	2.08123e+07	1.42304e+07	6.98444e+07	1.60607e+07
Com_6553_neg	PMeOH 16:0_20:4	--	C40 H71 O8 P	710.487	10.173	709.48	--	--	--	--	--	--	--	--	--	--	No results	Full match	No results					0.224302	-2.15648	0.0250619	0.944444	1.8471	down	2.20729e+06	2.3632e+06	2.3844e+06	4.49175e+06	1.90922e+06	1.83597e+06	4.05964e+06	4.53175e+06	3.55351e+06	5.29742e+06	2.83043e+07	2.19826e+07
Com_4512_neg	11(Z)-Eicosenoic acid	Icosenoic acid; Eicosenoic acid; 11-Icosenoic acid; 11-Eicosenoic acid; (11Z)-Icosenoic acid; (11Z)-Eicosenoic acid; (Z)-Icosa-11-enoic acid	C20 H38 O2	356.293	11.735	355.286	cpd:C16526	map01040 Biosynthesis of unsaturated fatty acids	HMDB0033022	--	Lipids and lipid-like molecules	Fatty Acyls	Fatty acids and conjugates	--	--	--	Invalid mass	No results	No match	Lipids and lipid-like molecules	Fatty Acyls	Fatty acids and conjugates	Long-chain fatty acids	0.548083	-0.867533	0.0250753	0.888889	1.66974	down	1.77477e+07	1.01724e+07	1.35351e+07	3.18046e+07	7.02569e+06	2.31927e+07	2.87512e+07	3.60025e+07	2.09422e+07	2.91273e+07	3.20249e+07	4.1952e+07
Com_510_pos	15-OxoEDE	--	C20 H34 O3	322.25	10.168	323.258	--	--	--	--	--	--	--	--	--	--	Full match	No results	No results	Lipids and lipid-like molecules	Fatty Acyls	Fatty acids and conjugates	Long-chain fatty acids	6.45019	2.68934	0.0251463	0.805556	2.52905	up	7.53906e+08	5.84763e+08	1.65929e+08	5.03032e+07	3.80163e+08	6.76176e+07	5.00662e+06	5.17026e+07	8.47526e+07	7.0054e+07	4.30244e+06	9.46661e+07
Com_1094_pos	PC O-24:5	--	C32 H56 N O7 P	597.378	9.912	598.385	--	--	--	--	--	--	--	--	--	--	No results	Full match	No results					0.304135	-1.71722	0.0254103	0.888889	1.62688	down	2.91553e+07	8.65081e+06	5.73031e+07	9.82955e+07	9.09712e+06	5.70788e+07	1.22671e+08	1.2832e+08	4.34943e+07	6.50411e+07	3.07047e+08	1.86931e+08
Com_11404_neg	LNAPE 18:2/N-24:5	--	C47 H80 N O8 P	817.548	10.122	816.541	--	--	--	--	--	--	--	--	--	--	No results	Invalid mass	No results					0.538585	-0.892754	0.0254152	0.833333	1.15848	down	1.10688e+06	882876	633171	1.66422e+06	656549	659107	1.44175e+06	1.53294e+06	1.07355e+06	1.41859e+06	1.38494e+06	3.55106e+06
Com_28412_neg	LPC 22:1	1-Acyl-sn-glycero-3-phosphocholine; 1-Acyl-sn-glycerol-3-phosphocholine; alpha-Acylglycerophosphocholine; 2-Lysolecithin; 2-Lysophosphatidylcholine; 1-Acylglycerophosphocholine	C30 H60 N O7 P	623.418	11.232	622.411	cpd:C04230	map00564 Glycerophospholipid metabolism	--	LMGP01050141	--	--	--	Glycerophospholipids [GP]	Glycerophosphocholines [GP01]	Monoacylglycerophosphocholines [GP0105]	No results	Invalid mass	No results	Lipids and lipid-like molecules	Glycerophospholipids	Glycerophosphocholines	Phosphocholines	3.68029	1.87982	0.0254441	0.916667	2.44998	up	1.78778e+06	372185	802940	170755	330281	432995	233965	198741	176509	142465	168805	138382
Com_2874_pos	PC 16:0_20:1	--	C44 H86 N O8 P	787.606	11.665	788.614	--	--	--	LMGP01011811	--	--	--	Glycerophospholipids [GP]	Glycerophosphocholines [GP01]	Diacylglycerophosphocholines [GP0101]	No results	Full match	No results					0.381161	-1.39153	0.0260743	0.944444	2.72664	down	3.3938e+07	1.96013e+07	1.22123e+07	2.50114e+06	2.04215e+07	1.87538e+07	3.12261e+07	2.5541e+07	5.65736e+07	6.48218e+07	3.91281e+07	6.45534e+07
Com_1700_pos	PC 20:2_20:3	--	C48 H86 N O8 P	835.605	10.708	836.612	--	--	--	LMGP01012204	--	--	--	Glycerophospholipids [GP]	Glycerophosphocholines [GP01]	Diacylglycerophosphocholines [GP0101]	No results	Invalid mass	No results					0.586715	-0.769269	0.0264326	0.888889	1.21431	down	8.55717e+07	5.39756e+07	1.08979e+08	8.0711e+07	1.47982e+08	1.23095e+08	2.55212e+08	9.0686e+07	1.92261e+08	1.35349e+08	1.61213e+08	1.88458e+08
Com_42490_neg	aminoimidazole carboxamide ribonucleotide	--	C9 H15 N4 O8 P	338.061	5.324	337.054	--	--	HMDB0248904	--	Nucleosides, nucleotides, and analogues	Imidazole ribonucleosides and ribonucleotides	1-ribosyl-imidazolecarboxamides	--	--	--	No results	No results	Full match					3.48174	1.79981	0.0265205	0.833333	2.22351	up	762865	381117	922472	1.0542e+06	113220	1.22886e+06	144988	120119	229513	165131	527269	94733.9
Com_48560_pos	RLH	--	C18 H32 N8 O4	892.459	4.801	447.237	--	--	--	--	--	--	--	--	--	--	Invalid mass	No results	No results					0.480886	-1.05623	0.0268039	0.916667	1.37909	down	102358	256049	284333	401690	85868.1	504527	743338	416300	484816	681456	602117	471585
Com_3578_pos	S-Adenosylhomocysteine	S-Adenosyl-L-homocysteine; S-Adenosylhomocysteine	C14 H20 N6 O5 S	384.121	2.583	385.128	cpd:C00021	map00270 Cysteine and methionine metabolism;map01100 Metabolic pathways;map01230 Biosynthesis of amino acids	HMDB0000939	--	Organoheterocyclic compounds	Lactones	Gamma butyrolactones	--	--	--	Full match	Full match	Full match	Nucleosides, nucleotides, and analogues	5'-deoxyribonucleosides	5'-deoxy-5'-thionucleosides	5'-deoxy-5'-thionucleosides	2.02358	1.01691	0.026857	0.861111	1.94798	up	1.72243e+08	5.23313e+07	1.17155e+08	1.5071e+08	1.71453e+08	1.06773e+08	4.29979e+07	5.43996e+07	2.53574e+07	4.9331e+07	9.04234e+07	1.18333e+08
Com_24200_neg	4-Pregnen-17alpha,20alpha-Diol-3-One	--	C21 H32 O3	332.235	7.537	377.234	--	--	--	--	--	--	--	--	--	--	No results	No results	Full match					0.451786	-1.14629	0.0269522	0.861111	1.29527	down	3.55334e+06	4.07267e+06	3.31099e+06	1.5804e+07	2.12558e+06	2.00768e+06	1.07767e+07	8.83422e+06	4.33483e+06	1.33373e+07	1.0267e+07	2.07883e+07
Com_11143_pos	LPC O-18:3	--	C26 H50 N O6 P	503.335	9.835	504.343	--	--	--	--	--	--	--	--	--	--	No results	Full match	No results					0.30689	-1.7042	0.0272929	0.916667	1.58836	down	1.04014e+06	1.41227e+06	2.18044e+06	1.8786e+06	918743	1.6549e+06	8.06388e+06	1.66703e+06	3.0699e+06	1.9943e+06	1.16818e+07	3.1268e+06
Com_12930_neg	Prostaglandin F3α	Prostaglandin F3alpha	C20 H32 O5	398.231	7.974	397.223	cpd:C06476	--	HMDB0002122	--	Lipids and lipid-like molecules	Fatty Acyls	Eicosanoids	--	--	--	Invalid mass	No results	No results	Lipids and lipid-like molecules	Fatty Acyls	Eicosanoids	Prostaglandins and related compounds	0.221082	-2.17735	0.0273076	0.861111	2.4087	down	1.15102e+06	523207	1.94222e+06	6.60062e+06	1.92003e+06	1.99476e+06	8.38271e+06	3.41267e+06	2.33864e+07	1.03938e+07	1.35587e+06	1.69899e+07
Com_33515_neg	1,4-Dihydro-1-Methyl-4-Oxo-3-Pyridinecarboxamide	--	C7 H8 N2 O2	152.058	10.773	151.051	--	--	HMDB0004194	--	Organoheterocyclic compounds	Pyridines and derivatives	Pyridinecarboxylic acids and derivatives	--	--	--	No results	No results	Full match					0.506368	-0.981741	0.0275685	0.833333	1.48922	down	400821	439974	516861	828369	314069	320435	1.28917e+06	1.16101e+06	716058	763493	1.27896e+06	361431
Com_2187_neg	LysoPE 18:2	--	C23 H44 N O7 P	477.286	8.244	476.279	--	--	--	--	--	--	--	--	--	--	No results	No results	Full match					1.72815	0.78923	0.0277461	0.861111	1.72818	up	4.04896e+07	1.75707e+07	4.62295e+07	4.32977e+07	2.98203e+07	5.21866e+07	2.50945e+07	2.97373e+07	1.36621e+07	2.04531e+07	2.01049e+07	2.38035e+07
Com_327_neg	LPS 16:0	--	C22 H44 N O9 P	497.277	9.531	496.269	--	--	--	LMGP03050002	--	--	--	Glycerophospholipids [GP]	Glycerophosphoserines [GP03]	Monoacylglycerophosphoserines [GP0305]	No results	Full match	No results	Lipids and lipid-like molecules	Glycerophospholipids	Glycerophosphoserines	Phosphatidylserines	2.28784	1.19398	0.0282487	0.861111	1.12084	up	6.71081e+08	2.74514e+08	6.22416e+08	5.65201e+08	1.77727e+08	8.16831e+08	3.46448e+08	2.6527e+08	1.54327e+08	1.69357e+08	1.57026e+08	2.74701e+08
Com_7209_neg	10-Hydroxydecanoic acid	10-Hydroxydecanoic acid; 10-Hydroxydecanoate	C10 H20 O3	188.141	9.817	375.276	cpd:C02774	--	HMDB0244272	--	Organic acids and derivatives	Hydroxy acids and derivatives	Medium-chain hydroxy acids and derivatives	--	--	--	No results	No results	Full match	Organic acids and derivatives	Hydroxy acids and derivatives	Medium-chain hydroxy acids and derivatives	Medium-chain hydroxy acids and derivatives	0.559645	-0.837416	0.0291432	0.833333	1.35555	down	2.59338e+07	4.41891e+07	1.92372e+07	4.3395e+07	1.09119e+07	1.58999e+07	4.43704e+07	3.93122e+07	3.68795e+07	6.65807e+07	4.20879e+07	5.58909e+07
Com_1047_neg	PMeOH 20:5_22:6	--	C46 H69 O8 P	780.473	10.139	779.465	--	--	--	--	--	--	--	--	--	--	No results	Full match	No results					0.093861	-3.41333	0.0292817	0.972222	2.11603	down	2.05988e+06	2.20537e+06	2.22516e+06	4.19178e+06	1.78171e+06	1.71336e+06	1.45358e+07	4.2291e+06	1.06233e+08	1.81465e+07	3.68514e+06	4.21589e+06
Com_7250_pos	LPC 15:1-SN1	--	C23 H46 N O7 P	479.3	8.429	480.308	--	--	--	--	--	--	--	--	--	--	No results	Full match	Full match					1.87344	0.905691	0.0294093	0.833333	1.31788	up	2.87436e+07	1.61767e+07	5.47142e+07	1.93197e+07	2.76631e+07	3.92539e+07	2.93096e+07	1.25066e+07	1.14018e+07	1.11501e+07	1.66866e+07	1.81591e+07
Com_3231_neg	LPG 20:2	--	C26 H49 O9 P	490.307	10.925	489.3	--	--	--	LMGP04050024	--	--	--	Glycerophospholipids [GP]	Glycerophosphoglycerols [GP04]	Monoacylglycerophosphoglycerols [GP0405]	No results	Invalid mass	No results	Lipids and lipid-like molecules	Glycerophospholipids	Glycerophosphoglycerols	Phosphatidylglycerols	2.27534	1.18608	0.0301951	0.861111	1.89173	up	1.19129e+06	1.05425e+06	434770	1.98259e+06	2.36919e+06	1.11226e+06	569360	463395	415082	678830	558766	893962
Com_2772_pos	PC O-40:6	--	C48 H86 N O7 P	819.614	10.744	820.621	--	--	--	LMGP01020110	--	--	--	Glycerophospholipids [GP]	Glycerophosphocholines [GP01]	1-alkyl,2-acylglycerophosphocholines [GP0102]	No results	Full match	No results					0.433795	-1.20491	0.0303499	0.861111	1.27745	down	3.77115e+07	1.17629e+07	3.71145e+07	4.77423e+07	4.36755e+07	3.6978e+07	1.46908e+08	4.92583e+07	1.01325e+08	2.96506e+07	9.80856e+07	7.03628e+07
Com_389_neg	FAHFA 18:2/20:4	--	C38 H62 O4	582.463	10.161	581.456	--	--	--	--	--	--	--	--	--	--	No results	Full match	No results					0.813198	-0.298321	0.0305219	0.861111	1.23982	down	3.50273e+08	2.77481e+08	4.03051e+08	4.58647e+08	3.28024e+08	3.40269e+08	4.13115e+08	4.99999e+08	3.73949e+08	4.54111e+08	4.69904e+08	4.42329e+08
Com_16008_pos	PC O-38:4	--	C46 H86 N O7 P	795.613	11.649	796.62	--	--	--	LMGP01020247	--	--	--	Glycerophospholipids [GP]	Glycerophosphocholines [GP01]	1-alkyl,2-acylglycerophosphocholines [GP0102]	No results	Full match	No results					0.378166	-1.40291	0.0307257	0.861111	1.64693	down	6.29114e+06	2.4181e+06	2.47284e+06	3.96744e+06	3.62231e+06	1.87428e+06	1.42044e+07	4.91075e+06	7.63091e+06	3.0445e+06	1.91376e+07	5.66718e+06
Com_29378_pos	PC 20:4_20:4	--	C48 H80 N O8 P	829.561	0.547	830.568	--	--	--	--	--	--	--	--	--	--	No results	Full match	No results					2.03934	1.02811	0.0307575	0.861111	1.58066	up	1.58629e+06	479549	628487	714325	698075	965655	135872	425694	1.00768e+06	237962	358476	321578
Com_9053_pos	PC O-36:4	--	C44 H82 N O7 P	767.583	11.669	768.589	--	--	--	LMGP01020270	--	--	--	Glycerophospholipids [GP]	Glycerophosphocholines [GP01]	1-alkyl,2-acylglycerophosphocholines [GP0102]	No results	Full match	No results					0.511368	-0.967565	0.030923	0.861111	1.80752	down	2.64016e+06	1.10824e+06	809297	1.09282e+06	707140	1.52831e+06	1.66851e+06	1.22878e+06	4.10584e+06	2.37613e+06	2.19797e+06	3.84408e+06
Com_1820_neg	Prostaglandin A2	Prostaglandin A2; PGA2; Medullin	C20 H30 O4	370.189	7.206	369.182	cpd:C05953	map00590 Arachidonic acid metabolism;map01100 Metabolic pathways	HMDB0002752	LMFA03010035	Lipids and lipid-like molecules	Fatty Acyls	Eicosanoids	Fatty Acyls [FA]	Eicosanoids [FA03]	Prostaglandins [FA0301]	Invalid mass	No results	No results	Lipids and lipid-like molecules	Fatty Acyls	Eicosanoids	Prostaglandins and related compounds	0.196571	-2.34688	0.0313822	0.833333	1.22601	down	3.2476e+06	2.35183e+06	6.69789e+06	1.19071e+07	8.34607e+06	1.22575e+07	8.86241e+07	3.63091e+07	8.21678e+06	7.88901e+06	7.36568e+07	1.32522e+07
Com_10352_pos	3-(3-morpholinopropyl)-2-(2-pyridinyl)-2,3-dihydro-4(1H)-quinazolinone	--	C20 H24 N4 O2	352.192	7.335	353.199	--	--	--	--	--	--	--	--	--	--	Full match	No results	No results					0.362346	-1.46456	0.0315726	0.916667	1.91215	down	2.71379e+06	3.52755e+06	274804	7.24354e+06	3.09474e+06	1.25339e+06	8.70914e+06	5.85248e+06	6.61131e+06	7.82646e+06	1.43622e+07	6.61226e+06
Com_35317_pos	acetyl phospahte	--	C2 H5 O5 P	139.988	1.251	140.995	--	--	--	--	--	--	--	--	--	--	No results	No results	Full match					1.35141	0.434461	0.0321476	0.888889	1.47964	up	243523	265996	217637	236297	292537	201972	178864	222986	184637	156713	109810	225838
Com_15526_pos	LPC O-21:2	--	C29 H58 N O6 P	547.397	9.855	548.404	--	--	--	--	--	--	--	--	--	--	No results	Invalid mass	No results					0.386793	-1.37037	0.0325127	0.888889	2.15179	down	456260	5.63239e+06	878629	3.11033e+06	3.08079e+06	424363	4.78325e+06	6.74052e+06	6.8123e+06	7.17979e+06	7.52291e+06	2.07762e+06
Com_1784_neg	FAHFA 20:2/20:1	--	C40 H72 O4	616.544	11.027	615.537	--	--	--	--	--	--	--	--	--	--	No results	Full match	No results					0.377046	-1.40719	0.0326467	0.861111	1.40625	down	3.35924e+07	1.17084e+07	1.04391e+07	9.53386e+07	1.70969e+06	1.05652e+07	8.47799e+07	1.17736e+08	4.94792e+07	7.0263e+07	4.35479e+07	6.74399e+07
Com_192_pos	L-Threonic acid-1,4-lactone	--	C4 H6 O4	118.028	1.789	119.035	--	--	HMDB0000940	--	Organoheterocyclic compounds	Lactones	Gamma butyrolactones	--	--	--	Invalid mass	No results	No results	Organoheterocyclic compounds	Lactones	Gamma butyrolactones	Gamma butyrolactones	2.04475	1.03192	0.0326871	0.861111	1.85172	up	6.53565e+07	2.93121e+07	5.08476e+07	3.44338e+07	1.0492e+08	9.44504e+07	2.57246e+07	3.75133e+07	2.75238e+07	2.80921e+07	3.04235e+07	3.62323e+07
Com_10223_neg	Sorbitan monooleate	--	C24 H44 O6	428.314	8.086	427.307	--	--	HMDB0029886	--	Lipids and lipid-like molecules	Fatty Acyls	Fatty acid esters	--	--	--	Full match	No results	No results	Lipids and lipid-like molecules	Fatty Acyls	Fatty acid esters	Fatty acid esters	4.31348	2.10885	0.0333847	0.861111	1.82024	up	1.46756e+07	4.23125e+06	3.45734e+07	5.9109e+06	5.22397e+07	3.43192e+07	1.00446e+07	9.76335e+06	2.56252e+06	2.88775e+06	5.61296e+06	2.96459e+06
Com_3984_neg	PC 16:0_18:1;3O	--	C42 H82 N O11 P	853.568	10.246	852.561	--	--	--	--	--	--	--	--	--	--	No results	Invalid mass	No results					0.305699	-1.70981	0.0343118	0.944444	1.63078	down	5.9714e+06	6.39317e+06	6.45052e+06	1.21516e+07	5.16501e+06	4.96686e+06	1.09826e+07	1.22598e+07	9.61333e+06	1.43311e+07	7.50327e+07	1.22215e+07
Com_5423_neg	Pantethine	Pantethine	C22 H42 N4 O8 S2	554.245	11.002	553.238	cpd:C12661	--	HMDB0003828	--	Organic acids and derivatives	Carboxylic acids and derivatives	Amino acids, peptides, and analogues	--	--	--	No results	No results	Full match	Organic acids and derivatives	Carboxylic acids and derivatives	Amino acids, peptides, and analogues	Beta amino acids and derivatives	5.76349	2.52694	0.0344869	0.916667	1.81825	up	2.2164e+07	1.2726e+07	3.08162e+06	1.29834e+06	9.4095e+06	1.87486e+06	1.292e+06	1.53616e+06	2.68276e+06	1.11258e+06	1.05313e+06	1.09485e+06
Com_52924_pos	Ethyl 3-acetyl-4-oxopentanoate	--	C9 H14 O4	186.089	0.053	187.096	--	--	--	--	--	--	--	--	--	--	Full match	No results	No results					0.770676	-0.375803	0.0347187	0.861111	1.42569	down	2.26691e+06	1.56733e+06	2.00816e+06	1.54198e+06	1.94681e+06	1.70123e+06	1.60563e+06	2.49362e+06	2.6053e+06	2.21311e+06	2.62586e+06	2.77173e+06
Com_298_neg	N-Acetylneuraminic acid	N-Acetylneuraminate; N-Acetylneuraminic acid; 5-Acetamido-3,5-dideoxy-D-glycero-D-galacto-2-nonulosonic acid; Neu5Ac	C11 H19 N O9	309.106	1.392	308.099	cpd:C00270	map00520 Amino sugar and nucleotide sugar metabolism;map01100 Metabolic pathways	HMDB0000230	--	Organic oxygen compounds	Organooxygen compounds	Carbohydrates and carbohydrate conjugates	--	--	--	Full match	Full match	Full match	Organic oxygen compounds	Organooxygen compounds	Carbohydrates and carbohydrate conjugates	N-acylneuraminic acids	1.3872	0.47218	0.0351115	0.833333	1.27344	up	3.85278e+08	3.08838e+08	5.1575e+08	5.34338e+08	4.44974e+08	6.01723e+08	3.03027e+08	3.18125e+08	2.75908e+08	4.56798e+08	2.64389e+08	3.93643e+08
Com_19031_neg	LNAPE 18:2/N-16:0	--	C39 H74 N O8 P	715.522	11.042	714.514	--	--	--	--	--	--	--	--	--	--	No results	Invalid mass	No results					0.444505	-1.16973	0.0356581	0.833333	1.80035	down	399489	190491	552802	593995	127385	203410	591094	1.91242e+06	654496	554891	481810	456690
Com_7502_neg	PMeOH 18:1_22:6	--	C44 H73 O8 P	760.505	11.02	759.497	--	--	--	--	--	--	--	--	--	--	No results	Full match	No results					0.14034	-2.833	0.0356592	0.916667	2.2743	down	454281	223730	215970	703296	140157	194349	699861	832123	499262	602673	718880	1.04122e+07
Com_34262_pos	Aflatoxin M1	Aflatoxin M1	C17 H12 O7	350.042	1.204	351.049	cpd:C16756	map00980 Metabolism of xenobiotics by cytochrome P450	HMDB0030479	--	Phenylpropanoids and polyketides	Coumarins and derivatives	Furanocoumarins	--	--	--	Invalid mass	No results	No results	Phenylpropanoids and polyketides	Coumarins and derivatives	Furanocoumarins	Difurocoumarocyclopentenones	0.776928	-0.364147	0.0359332	0.777778	1.09117	down	427761	339020	381994	608843	329447	429852	583221	598065	425009	486539	583477	563265
Com_5665_neg	LNAPE 20:5/N-24:7	--	C49 H74 N O8 P	835.5	10.289	834.493	--	--	--	--	--	--	--	--	--	--	No results	Invalid mass	No results					2.89219	1.53216	0.0364222	0.805556	1.30558	up	5.80353e+06	2.50814e+06	6.67364e+06	729809	3.98304e+06	4.94673e+06	737807	829528	2.71792e+06	2.56671e+06	618705	1.05051e+06
Com_20995_neg	PC 16:0_16:1	--	C40 H78 N O8 P	777.548	11.067	776.541	--	--	--	LMGP01011479	--	--	--	Glycerophospholipids [GP]	Glycerophosphocholines [GP01]	Diacylglycerophosphocholines [GP0101]	No results	Invalid mass	No results					1.73483	0.794795	0.0365124	0.833333	1.12228	up	9.14331e+06	6.46085e+06	9.37801e+06	5.24927e+06	6.30389e+06	8.22165e+06	4.64331e+06	1.07947e+07	2.27401e+06	3.58639e+06	2.39087e+06	2.10972e+06
Com_3590_pos	Thymidine	Thymidine; Deoxythymidine	C10 H14 N2 O5	242.089	6.318	243.097	cpd:C00214	map00240 Pyrimidine metabolism;map01100 Metabolic pathways	HMDB0000273	--	Nucleosides, nucleotides, and analogues	Pyrimidine nucleosides	Pyrimidine 2'-deoxyribonucleosides	--	--	--	No results	No results	Full match	Nucleosides, nucleotides, and analogues	Pyrimidine nucleotides	Pyrimidine deoxyribonucleotides	Pyrimidine 2'-deoxyribonucleoside monophosphates	1.99949	0.999634	0.0368938	0.916667	2.13812	up	4.72052e+07	3.17025e+07	4.1791e+07	2.08466e+07	3.07e+07	3.64064e+07	5.0218e+06	2.20981e+07	2.71006e+07	2.08342e+07	6.36661e+06	2.2931e+07
Com_8937_pos	PC 10:0_11:0	--	C29 H58 N O8 P	579.389	10.881	580.396	--	--	--	--	--	--	--	--	--	--	No results	Full match	No results					0.225445	-2.14915	0.0368976	0.916667	2.32204	down	1.50708e+06	1.43088e+06	2.55971e+06	1.83899e+06	1.35341e+06	2.16199e+06	1.97351e+07	5.4525e+06	2.56513e+06	1.81997e+06	1.53663e+07	3.19717e+06
Com_1973_neg	(±)8(9)-DiHET	--	C20 H34 O4	338.244	10.997	337.237	--	--	--	--	--	--	--	--	--	--	Invalid mass	No results	No results					3.86124	1.94906	0.0370813	0.888889	2.52271	up	1.46467e+07	4.92063e+07	1.53565e+07	3.64867e+06	6.03692e+06	7.45571e+06	2.86258e+06	4.73871e+06	5.44854e+06	6.81827e+06	2.68086e+06	2.4044e+06
Com_28961_pos	SM 8:1;2O/36:5	--	C49 H89 N2 O6 P	832.64	9.06	833.648	--	--	--	--	--	--	--	--	--	--	No results	Invalid mass	No results					0.260467	-1.94083	0.0375353	0.944444	1.45037	down	3.61304e+06	2.67833e+06	3.24463e+06	3.26867e+06	5.17023e+06	3.21527e+06	1.4093e+07	5.5979e+06	4.07473e+07	5.96927e+06	1.16533e+07	3.29386e+06
Com_7259_neg	PG 14:0_18:2	--	C38 H71 O10 P	718.479	10.795	717.471	--	--	--	LMGP04010928	--	--	--	Glycerophospholipids [GP]	Glycerophosphoglycerols [GP04]	Diacylglycerophosphoglycerols [GP0401]	No results	Full match	No results					0.14566	-2.77932	0.0376063	0.944444	2.28835	down	677652	780296	640714	1.36805e+06	392931	1.05918e+06	1.89233e+07	1.62662e+06	1.33656e+06	9.21896e+06	1.52254e+06	1.14116e+06
Com_29138_pos	Deoxyinosine	Deoxyinosine	C10 H12 N4 O4	252.085	4.616	275.075	cpd:C05512	map00230 Purine metabolism;map01100 Metabolic pathways	HMDB0000071	--	Nucleosides, nucleotides, and analogues	Purine nucleosides	Purine 2'-deoxyribonucleosides	--	--	--	No results	No results	Full match	Nucleosides, nucleotides, and analogues	Purine nucleosides	Purine 2'-deoxyribonucleosides	Purine 2'-deoxyribonucleosides	0.682496	-0.551108	0.0377382	0.805556	1.44156	down	3.13946e+06	2.4786e+06	1.82063e+06	2.97705e+06	1.71768e+06	1.5179e+06	2.96826e+06	3.17336e+06	4.84174e+06	3.945e+06	2.63301e+06	2.44071e+06
Com_3508_neg	PMeOH 16:1_20:5	--	C40 H67 O8 P	706.458	10.141	705.45	--	--	--	--	--	--	--	--	--	--	No results	Full match	No results					0.269807	-1.89	0.0380691	0.944444	1.65473	down	1.8267e+06	1.95572e+06	1.97327e+06	3.71727e+06	1.58002e+06	1.5194e+06	3.35965e+06	3.75036e+06	2.8097e+07	4.38401e+06	3.26798e+06	3.73865e+06
Com_7533_pos	L-Homocitrulline	L-Homocitrulline	C7 H15 N3 O3	189.111	1.455	190.119	cpd:C02427	--	HMDB0000679	--	Organic acids and derivatives	Carboxylic acids and derivatives	Amino acids, peptides, and analogues	--	--	--	No results	No results	Full match	Organic acids and derivatives	Carboxylic acids and derivatives	Amino acids, peptides, and analogues	L-alpha-amino acids	4.67531	2.22506	0.038704	0.861111	1.48352	up	1.46008e+07	2.04191e+06	1.26917e+07	748395	3.24183e+06	4.10308e+06	564212	535045	3.12055e+06	565115	2.30591e+06	914550
Com_28297_pos	7-methylpyrimido[4,5-d]pyrimidin-4-amine	--	C7 H7 N5	183.051	4.464	184.058	--	--	--	--	--	--	--	--	--	--	Invalid mass	No results	No results					1.63398	0.708391	0.0396032	0.833333	1.03929	up	2.20594e+07	8.03365e+06	1.6436e+07	1.93755e+07	1.00766e+07	1.29531e+07	9.86286e+06	1.10046e+07	1.09823e+07	6.91166e+06	8.8753e+06	6.7912e+06
Com_17102_pos	Heroin-d3	--	C21 H20 [2]H3 N O5	372.176	5.555	373.184	--	--	--	--	--	--	--	--	--	--	Full match	No results	No results					0.348061	-1.52259	0.039617	0.805556	1.33192	down	2.40211e+06	467286	1.52363e+06	4.74294e+06	3.09582e+06	623637	7.88229e+06	1.13632e+07	4.68375e+06	1.97006e+06	8.92548e+06	2.10964e+06
Com_16892_pos	L-Leucyl-L-Alanine	--	C9 H18 N2 O3	202.132	1.392	203.139	--	--	HMDB0304783	--	Organic acids and derivatives	Carboxylic acids and derivatives	Amino acids, peptides, and analogues	--	--	--	No results	No results	Full match	Organic acids and derivatives	Carboxylic acids and derivatives	Amino acids, peptides, and analogues	Peptides	0.562968	-0.828874	0.0406363	1	1.04662	down	2.107e+06	2.66638e+06	2.49059e+06	2.39217e+06	2.82404e+06	2.20584e+06	4.45684e+06	2.98744e+06	3.45381e+06	9.12701e+06	3.06666e+06	2.99502e+06
Com_4680_neg	PG 14:0_20:4	--	C40 H71 O10 P	696.473	10.135	741.472	--	--	--	LMGP04010924	--	--	--	Glycerophospholipids [GP]	Glycerophosphoglycerols [GP04]	Diacylglycerophosphoglycerols [GP0401]	No results	Invalid mass	No results					0.359042	-1.47778	0.041159	0.888889	1.43339	down	2.8286e+06	2.62613e+06	2.64969e+06	4.99151e+06	2.12164e+06	8.33859e+06	1.10648e+07	5.03595e+06	8.8953e+06	3.12039e+07	4.38821e+06	5.02022e+06
Com_244_pos	PC 18:2_18:2	--	C44 H80 N O8 P	781.561	10.188	782.568	--	--	--	--	--	--	--	--	--	--	No results	Full match	No results					1.70073	0.766155	0.0413822	0.833333	1.54651	up	8.09029e+08	1.21922e+09	1.6883e+09	8.7227e+08	1.52993e+09	2.21552e+09	5.42306e+08	1.56945e+09	9.15921e+08	7.62143e+08	5.95735e+08	5.14848e+08
Com_9918_neg	Calcitriol	Calcitriol; 1alpha,25-Dihydroxyvitamin D3; (1S,3R,5Z,7E)-9,10-Seco-5,7,10(19)-cholestatriene-1,3,25-triol	C27 H44 O3	416.329	9.757	415.322	cpd:C01673	map00100 Steroid biosynthesis;map01100 Metabolic pathways	HMDB0001903	--	Lipids and lipid-like molecules	Steroids and steroid derivatives	Vitamin D and derivatives	--	--	--	Full match	No results	No results	Lipids and lipid-like molecules	Steroids and steroid derivatives	Vitamin D and derivatives	Vitamin D and derivatives	0.141152	-2.82468	0.0419945	0.75	2.55458	down	471283	272648	585281	541378	485460	585853	8.95172e+06	5.40633e+06	1.64091e+06	3.96187e+06	481139	400135
Com_9385_neg	Cer 14:0;2O/17:0;O(FA 18:0)	--	C49 H97 N O5	779.739	11.429	778.732	--	--	--	--	--	--	--	--	--	--	No results	Full match	No results					4.44852	2.15333	0.0420377	0.805556	2.57456	up	2.12136e+06	5.63092e+06	2.81573e+06	1.04721e+06	222314	862147	1.3134e+06	388788	316824	302271	376082	157439
Com_20373_neg	LNAPE 20:4/N-17:0	--	C42 H76 N O8 P	753.534	8.712	752.527	--	--	--	--	--	--	--	--	--	--	No results	Full match	No results					2.55174	1.35148	0.0422132	0.888889	2.52265	up	578998	267894	1.11977e+06	452788	1.81605e+06	549198	363621	338363	267129	252106	295984	357866
Com_10943_pos	Maltopentaose	--	C30 H52 O26	850.255	1.473	851.262	--	--	HMDB0012254	--	Organic oxygen compounds	Organooxygen compounds	Carbohydrates and carbohydrate conjugates	--	--	--	Invalid mass	No results	No results	Organic oxygen compounds	Organooxygen compounds	Carbohydrates and carbohydrate conjugates	Oligosaccharides	0.709992	-0.494125	0.0424307	0.833333	1.35361	down	2.49133e+07	1.61779e+07	1.98267e+07	2.92781e+07	1.65033e+07	1.65225e+07	2.16693e+07	2.48153e+07	3.2242e+07	3.03453e+07	4.2344e+07	2.2138e+07
Com_5967_pos	17beta-Trenbolone	--	C18 H22 O2	124.089	8.393	271.167	--	--	--	--	--	--	--	--	--	--	Invalid mass	No results	No results					0.498718	-1.0037	0.0426942	0.777778	1.34875	down	5.30945e+06	3.32619e+07	4.93938e+06	2.86902e+07	7.92307e+06	5.76858e+06	1.99048e+07	1.80343e+07	2.47911e+07	5.06036e+07	2.39694e+07	3.49236e+07
Com_10412_pos	2-{[methyl(2,3,4,5,6-pentahydroxyhexyl)amino]methylidene}malononitrile	--	C11 H17 N3 O5	288.14	8.722	289.147	--	--	--	--	--	--	--	--	--	--	Invalid mass	No results	No results					0.502232	-0.993574	0.0428012	0.805556	1.33494	down	1.59109e+06	7.67112e+06	1.4058e+06	3.2234e+06	1.44594e+06	1.1249e+06	2.89726e+06	3.2102e+06	6.45165e+06	1.09001e+07	4.69248e+06	4.62645e+06
Com_20095_pos	NSI-189	--	C22 H30 N4 O	366.24	8.561	389.23	--	--	--	--	--	--	--	--	--	--	No results	No results	Full match	Organoheterocyclic compounds	Pyridines and derivatives	Pyridinecarboxylic acids and derivatives	Pyridinecarboxylic acids and derivatives	0.443202	-1.17396	0.0429736	0.861111	1.25675	down	1.92043e+06	4.7156e+06	1.58102e+06	2.74414e+06	1.19361e+06	1.55262e+06	2.95619e+06	3.21752e+06	6.09179e+06	9.89098e+06	1.81849e+06	6.95315e+06
Com_6289_pos	LPC O-12:0	--	C20 H44 N O6 P	850.589	10.061	851.596	--	--	--	--	--	--	--	--	--	--	No results	Invalid mass	No results					2.54879	1.34981	0.0430428	0.805556	1.38045	up	2.39799e+07	1.91527e+07	2.52385e+07	9.96832e+06	5.67065e+07	6.99578e+07	9.55226e+06	1.28851e+07	1.17971e+07	8.11302e+06	2.77951e+07	1.0289e+07
Com_4309_pos	(+-)-11-hydroxy-delta9-THC-d2	--	C21 H27 [2]H3 O3	311.255	8.648	312.261	--	--	--	--	--	--	--	--	--	--	Invalid mass	No results	No results					0.552131	-0.856917	0.0435448	0.944444	1.71887	down	294748	425773	284336	271320	284238	287376	1.19318e+06	376075	440313	316914	507133	513032
Com_4362_neg	PE 18:1_22:5;O	--	C45 H76 N O9 P	805.526	10.161	804.519	--	--	--	--	--	--	--	--	--	--	No results	Full match	No results					0.292659	-1.77271	0.0439733	0.916667	1.58149	down	2.49565e+06	2.67193e+06	2.6959e+06	5.07856e+06	2.15864e+06	2.07582e+06	4.58999e+06	5.12378e+06	4.01774e+06	5.98947e+06	4.46474e+06	3.45055e+07
Com_10491_neg	LPC 12:0	1-Acyl-sn-glycero-3-phosphocholine; 1-Acyl-sn-glycerol-3-phosphocholine; alpha-Acylglycerophosphocholine; 2-Lysolecithin; 2-Lysophosphatidylcholine; 1-Acylglycerophosphocholine	C20 H42 N O7 P	485.276	7.617	484.269	cpd:C04230	map00564 Glycerophospholipid metabolism	--	LMGP01050009	--	--	--	Glycerophospholipids [GP]	Glycerophosphocholines [GP01]	Monoacylglycerophosphocholines [GP0105]	No results	Invalid mass	No results	Lipids and lipid-like molecules	Glycerophospholipids	Glycerophosphocholines	Phosphocholines	2.64477	1.40314	0.0440885	0.833333	1.89315	up	7.86271e+06	1.16358e+06	5.63056e+06	3.51214e+06	2.5454e+06	6.66876e+06	1.76682e+06	2.77414e+06	395320	673910	1.7033e+06	3.04021e+06
Com_654_neg	Lauric acid ethyl ester	--	C14 H28 O2	228.209	9.615	227.201	--	--	HMDB0033788	--	Lipids and lipid-like molecules	Fatty Acyls	Fatty acid esters	--	--	--	Full match	No results	Full match	Lipids and lipid-like molecules	Fatty Acyls	Fatty acid esters	Fatty acid esters	0.593468	-0.752758	0.0441779	0.805556	1.44119	down	5.83351e+07	1.18054e+08	5.51127e+07	7.9457e+07	4.10843e+07	6.65974e+07	1.37523e+08	1.01577e+08	5.31111e+07	1.01754e+08	1.71982e+08	1.39466e+08
Com_4733_neg	FAHFA 18:3/16:2	--	C34 H56 O4	528.416	9.616	527.408	--	--	--	--	--	--	--	--	--	--	No results	Full match	No results					0.610059	-0.71298	0.044557	0.805556	1.61338	down	8.27147e+06	9.70098e+06	6.6952e+06	9.10921e+06	3.2146e+06	7.2197e+06	1.49109e+07	1.33085e+07	8.00267e+06	7.1583e+06	1.73878e+07	1.17021e+07
Com_8261_pos	PC 19:0_20:5	--	C47 H84 N O8 P	821.596	10.975	822.603	--	--	--	LMGP01011942	--	--	--	Glycerophospholipids [GP]	Glycerophosphocholines [GP01]	Diacylglycerophosphocholines [GP0101]	No results	Full match	No results					1.91131	0.934561	0.0446715	0.944444	1.53385	up	8.51029e+06	8.26781e+06	5.63058e+06	9.57199e+06	7.22211e+06	1.01561e+07	5.30648e+06	5.72981e+06	953330	4.44293e+06	7.0465e+06	2.3456e+06
Com_15790_pos	1-Methylguanine	rRNA containing N1-methylguanine	C6 H7 N5 O	165.065	2.111	166.072	cpd:C04152	--	HMDB0003282	--	Organoheterocyclic compounds	Imidazopyrimidines	Purines and purine derivatives	--	--	--	No results	No results	Full match	Organoheterocyclic compounds	Imidazopyrimidines	Purines and purine derivatives	6-oxopurines	1.45544	0.541458	0.0447429	0.833333	1.28776	up	3.08249e+07	4.5286e+07	3.6116e+07	3.34213e+07	3.05756e+07	2.36201e+07	1.48614e+07	2.71457e+07	3.05823e+07	3.25879e+07	1.49386e+07	1.7192e+07
Com_319_neg	LPI 20:5	--	C29 H47 O12 P	618.282	8.402	617.274	--	--	--	LMGP06050026	--	--	--	Glycerophospholipids [GP]	Glycerophosphoinositols [GP06]	Monoacylglycerophosphoinositols [GP0605]	No results	Full match	No results	Lipids and lipid-like molecules	Glycerophospholipids	Glycerophosphoinositols	Phosphatidylinositols	1.86294	0.897578	0.0448017	0.861111	1.32906	up	3.46179e+08	1.74331e+08	5.07058e+08	1.75534e+08	2.86679e+08	5.45682e+08	3.08695e+08	2.15884e+08	1.42035e+08	1.32633e+08	1.67857e+08	1.25507e+08
Com_16251_pos	GRH	--	C14 H24 N8 O4	368.196	7.212	369.203	--	--	--	--	--	--	--	--	--	--	Invalid mass	No results	No results					2.02884	1.02065	0.0449973	0.805556	1.07347	up	1.10999e+07	5.42354e+06	2.20727e+07	7.87088e+06	1.94776e+07	1.21577e+07	4.13467e+06	2.41601e+06	7.12766e+06	6.28019e+06	1.29792e+07	5.55834e+06
Com_31090_pos	Lysopc 14:0	--	C22 H46 N O7 P	467.301	8.908	468.309	--	--	--	--	--	--	--	--	--	--	No results	No results	Full match	Lipids and lipid-like molecules	Glycerophospholipids	Glycerophosphocholines	1-acyl-sn-glycero-3-phosphocholines	1.88362	0.913509	0.0451201	0.833333	1.94301	up	1.91619e+06	1.8413e+06	2.67172e+06	780861	1.73068e+06	3.17334e+06	2.20054e+06	1.13924e+06	537405	675270	1.22707e+06	651752
Com_516_neg	Prostaglandin F1β	--	C20 H36 O5	356.257	7.655	355.25	--	--	--	--	--	--	--	--	--	--	Full match	No results	No results	Lipids and lipid-like molecules	Fatty Acyls	Eicosanoids	Prostaglandins and related compounds	0.337664	-1.56634	0.0453784	0.861111	1.21038	down	5.94711e+06	680815	9.30282e+06	8.80055e+06	5.59961e+06	7.04712e+06	3.86278e+07	1.63387e+07	1.41386e+07	1.13162e+07	2.53286e+07	4.94602e+06
Com_9517_pos	1-(2'-fluoro[1,1'-biphenyl]-4-yl)propan-1-one	--	C15 H13 F O	228.098	5.521	229.105	--	--	--	--	--	--	--	--	--	--	Invalid mass	No results	No results					2.1958	1.13475	0.0460504	0.833333	1.45318	up	5.81864e+06	3.08584e+06	5.6437e+06	6.02611e+06	5.95895e+06	3.88964e+06	273425	634515	3.00281e+06	1.40137e+06	6.41939e+06	2.1235e+06
Com_3773_pos	FRH	--	C21 H30 N8 O4	480.225	8.586	481.232	--	--	--	--	--	--	--	--	--	--	Invalid mass	No results	No results					1.60682	0.684212	0.0463946	0.805556	2.20772	up	5.88305e+07	2.76995e+07	4.37216e+07	6.94247e+07	3.19661e+07	3.75688e+07	3.36752e+07	3.06837e+07	1.43536e+07	2.07351e+07	2.97865e+07	3.83085e+07
Com_2089_neg	PEtOH 16:0_20:4	--	C41 H73 O8 P	724.505	9.929	723.497	--	--	--	--	--	--	--	--	--	--	No results	Full match	No results					3.89413	1.9613	0.046426	0.916667	1.77332	up	9.80546e+06	4.0231e+07	9.35095e+07	1.07718e+07	9.08208e+06	2.64768e+07	1.36291e+07	8.43637e+06	5.80245e+06	7.0082e+06	6.44643e+06	7.43715e+06
Com_7849_pos	LPC 24:5	--	C32 H56 N O7 P	619.36	10.132	620.367	--	--	--	--	--	--	--	--	--	--	No results	Invalid mass	No results					0.369139	-1.43777	0.0467637	0.833333	1.58109	down	9.14447e+06	2.35463e+06	1.13122e+07	3.2978e+07	1.13824e+06	6.67312e+06	1.9825e+07	3.05616e+07	1.113e+07	1.18065e+07	6.79687e+07	3.1003e+07
Com_63_pos	Creatine	Creatine; alpha-Methylguanidino acetic acid; Methylglycocyamine	C4 H9 N3 O2	131.069	1.421	132.077	cpd:C00300	map00260 Glycine, serine and threonine metabolism;map00330 Arginine and proline metabolism;map01100 Metabolic pathways	HMDB0000064	--	Organic acids and derivatives	Carboxylic acids and derivatives	Amino acids, peptides, and analogues	--	--	--	Full match	Full match	Full match	Organic acids and derivatives	Carboxylic acids and derivatives	Amino acids, peptides, and analogues	Alpha amino acids and derivatives	1.51709	0.601311	0.0469615	0.888889	1.60648	up	2.56219e+09	3.98596e+09	1.73025e+09	2.04168e+09	2.50792e+09	3.427e+09	1.56275e+09	1.2721e+09	3.39626e+09	1.37218e+09	1.55698e+09	1.55429e+09
Com_82_neg	LysoPE 18:0	--	C23 H48 N O7 P	481.317	9.472	480.31	--	--	--	--	--	--	--	--	--	--	No results	No results	Full match	Lipids and lipid-like molecules	Glycerophospholipids	Glycerophosphoethanolamines	1-acyl-sn-glycero-3-phosphoethanolamines	1.5092	0.59378	0.0474908	0.888889	1.54683	up	3.11181e+09	1.44961e+09	3.37772e+09	3.01047e+09	2.74865e+09	3.38424e+09	2.36142e+09	2.49844e+09	1.67218e+09	1.14682e+09	2.2122e+09	1.42788e+09
Com_10590_neg	LPS 20:0	--	C26 H52 N O9 P	553.339	11.804	552.332	--	--	--	LMGP03050012	--	--	--	Glycerophospholipids [GP]	Glycerophosphoserines [GP03]	Monoacylglycerophosphoserines [GP0305]	No results	Full match	No results	Lipids and lipid-like molecules	Glycerophospholipids	Glycerophosphoserines	Phosphatidylserines	2.15124	1.10517	0.0476426	0.777778	1.21585	up	1.35025e+07	2.90978e+06	1.03083e+07	3.34041e+06	6.75977e+06	6.28237e+06	3.77988e+06	3.23474e+06	3.12264e+06	1.81606e+06	4.42157e+06	3.66154e+06
Com_19113_neg	LPA 14:0	1-Acyl-sn-glycerol 3-phosphate; 2-Lysophosphatidate; Lysophosphatidate; Lysophosphatidic acid	C17 H35 O7 P	382.212	8.549	381.205	cpd:C00681	map00561 Glycerolipid metabolism;map00564 Glycerophospholipid metabolism;map01100 Metabolic pathways;map04540 Gap junction	--	LMGP10050007	--	--	--	Glycerophospholipids [GP]	Glycerophosphates [GP10]	Monoacylglycerophosphates [GP1005]	No results	Full match	No results	Lipids and lipid-like molecules	Glycerophospholipids	Glycerophosphates	1,2-diacylglycerol-3-phosphates	2.57474	1.36443	0.0482598	0.805556	2.38808	up	1.40909e+06	647440	3.6589e+06	1.07485e+06	2.58523e+06	4.10508e+06	1.07846e+06	818024	547618	678971	1.27581e+06	836831
Com_16225_pos	Coenzyme Q2	Ubiquinone; Coenzyme Q; CoQ; Q	C19 H26 O4	318.187	10.345	319.194	cpd:C00399	map00130 Ubiquinone and other terpenoid-quinone biosynthesis;map00190 Oxidative phosphorylation;map01100 Metabolic pathways	HMDB0006709	--	Lipids and lipid-like molecules	Prenol lipids	Quinone and hydroquinone lipids	--	--	--	Invalid mass	No results	No results	Lipids and lipid-like molecules	Prenol lipids	Quinone and hydroquinone lipids	Ubiquinones	0.679752	-0.55692	0.0487831	0.805556	1.18424	down	5.27859e+06	8.22474e+06	4.68931e+06	7.35676e+06	3.72361e+06	2.86524e+06	7.15151e+06	6.48171e+06	7.61762e+06	1.10245e+07	6.33817e+06	8.66585e+06
Com_594_neg	LPC 15:0	1-Acyl-sn-glycero-3-phosphocholine; 1-Acyl-sn-glycerol-3-phosphocholine; alpha-Acylglycerophosphocholine; 2-Lysolecithin; 2-Lysophosphatidylcholine; 1-Acylglycerophosphocholine	C23 H48 N O7 P	527.323	9.023	526.316	cpd:C04230	map00564 Glycerophospholipid metabolism	--	LMGP01050016	--	--	--	Glycerophospholipids [GP]	Glycerophosphocholines [GP01]	Monoacylglycerophosphocholines [GP0105]	No results	Invalid mass	No results	Lipids and lipid-like molecules	Glycerophospholipids	Glycerophosphocholines	Phosphocholines	1.49168	0.576938	0.0488142	0.805556	1.38031	up	1.3007e+08	9.22903e+07	1.95443e+08	1.11097e+08	1.90047e+08	1.70146e+08	1.12663e+08	1.17335e+08	7.58734e+07	8.27909e+07	1.44737e+08	6.26359e+07
Com_1260_neg	Lysopc 16:1	--	C24 H48 N O7 P	493.317	9.259	492.31	--	--	--	--	--	--	--	--	--	--	No results	No results	Full match	Lipids and lipid-like molecules	Glycerophospholipids	Glycerophosphocholines	Phosphocholines	1.79396	0.843148	0.0491663	0.861111	2.12356	up	1.2149e+08	3.63171e+07	1.13696e+08	8.19144e+07	6.85078e+07	1.20128e+08	7.79567e+07	6.19836e+07	2.87191e+07	2.87479e+07	5.86631e+07	4.60846e+07
Com_7522_neg	PG 18:2_18:2	--	C42 H75 O10 P	770.512	11.463	769.504	--	--	--	--	--	--	--	--	--	--	No results	Full match	No results					3.17648	1.66743	0.0492134	0.833333	1.98296	up	1.73786e+07	5.91112e+07	5.68816e+06	4.52435e+07	4.31587e+07	1.9335e+07	2.62569e+07	1.54931e+07	1.02332e+06	1.44569e+06	7.87173e+06	7.69716e+06
Com_4644_pos	5-(2,5-dihydroxyhexyl)oxolan-2-one	--	C10 H18 O4	224.103	6.009	225.11	--	--	--	--	--	--	--	--	--	--	Invalid mass	No results	No results					0.406135	-1.29997	0.0499943	0.833333	1.56403	down	1.32381e+07	7.39165e+06	1.4213e+07	2.56073e+07	1.52593e+07	1.13301e+07	5.4649e+07	4.39317e+07	2.77196e+07	8.22138e+06	5.70796e+07	2.27103e+07

## Sheet: SLA vs.LLA
Compound_ID	Name	Other_name(Kegg_name)	Formula	Molecular Weight	RT [min]	m/z	Kegg_ID	KEGG_pathway	HMDB_ID	Lipidmaps_ID	SuperClass(HMDB)	Class(HMDB)	SubClass(HMDB)	CATEGORY(Lipidmaps)	MAIN_CLASS(Lipidmaps)	SUB_CLASS(Lipidmaps)	mzCloud_Results	mzVault_Results	MassList_Results	Class_I	Class_II	Class_III	Class_IV	FC	log2FC	Pvalue	ROC	VIP	Up.Down	all_SLA1	all_SLA2	all_SLA3	all_SLA4	all_SLA5	all_SLA6	all_LLA1	all_LLA2	all_LLA3	all_LLA4	all_LLA5	all_LLA6
Com_4228_pos	PC O-14:0	--	C22 H46 N O7 P	429.345	8.302	468.308	--	--	--	LMGP01020009	--	--	--	Glycerophospholipids [GP]	Glycerophosphocholines [GP01]	1-alkyl,2-acylglycerophosphocholines [GP0102]	No results	Invalid mass	No results					1.66354	0.734259	5.89904e-05	1	1.1289	up	9.81011e+07	7.51111e+07	1.05375e+08	7.63702e+07	7.87076e+07	8.16851e+07	5.59267e+07	5.18655e+07	4.28986e+07	5.18672e+07	5.40952e+07	5.31374e+07
Com_21907_neg	Esculin	Esculin; Esculoside	C15 H16 O9	340.078	5.375	339.071	cpd:C09264	--	HMDB0030820	--	Phenylpropanoids and polyketides	Coumarins and derivatives	Coumarin glycosides	--	--	--	Full match	No results	No results	Phenylpropanoids and polyketides	Coumarins and derivatives	Coumarin glycosides	Coumarin glycosides	0.467748	-1.0962	6.41503e-05	1	2.55225	down	1.13275e+06	834333	1.4978e+06	1.30372e+06	1.44709e+06	1.4009e+06	2.4093e+06	2.9368e+06	2.43536e+06	3.08e+06	3.20985e+06	2.21222e+06
Com_23589_pos	CAR 10:1	--	C17 H32 N O4	313.225	6.019	314.232	--	--	--	--	--	--	--	--	--	--	No results	Invalid mass	No results					0.13547	-2.88396	0.00019231	1	3.58468	down	603552	515326	495655	587010	370151	510164	3.8252e+06	2.41208e+06	3.28566e+06	5.00033e+06	1.43901e+06	6.78718e+06
Com_3900_pos	PC 39:7	Phosphatidylcholine; Lecithin; Phosphatidyl-N-trimethylethanolamine; 1,2-Diacyl-sn-glycero-3-phosphocholine; Choline phosphatide; 3-sn-Phosphatidylcholine	C47 H80 N O8 P	839.544	8.673	840.551	cpd:C00157	map00564 Glycerophospholipid metabolism;map00590 Arachidonic acid metabolism;map00591 Linoleic acid metabolism;map00592 alpha-Linolenic acid metabolism;map01100 Metabolic pathways	--	LMGP01012105	--	--	--	Glycerophospholipids [GP]	Glycerophosphocholines [GP01]	Diacylglycerophosphocholines [GP0101]	No results	Invalid mass	No results	Lipids and lipid-like molecules	Glycerophospholipids	Glycerophosphocholines	Phosphocholines	8.77055	3.13267	0.00026997	1	2.33671	up	3.14482e+07	4.62204e+07	3.81324e+07	1.56666e+08	4.48877e+07	9.74983e+07	6.80359e+06	7.02747e+06	9.82557e+06	6.22895e+06	1.00722e+07	7.34287e+06
Com_14779_pos	CAR 19:1	--	C26 H50 N O4	439.365	8.627	440.373	--	--	--	--	--	--	--	--	--	--	No results	Invalid mass	No results					0.105959	-3.23842	0.000312947	1	3.5271	down	1.06721e+06	1.20445e+06	1.26509e+06	901352	996579	1.12e+06	2.0325e+07	5.68716e+06	4.90618e+06	4.82578e+06	1.24013e+07	1.3715e+07
Com_519_pos	Acetylcholine	Acetylcholine; O-Acetylcholine	C7 H15 N O2	145.11	1.425	146.117	cpd:C01996	map00564 Glycerophospholipid metabolism;map04080 Neuroactive ligand-receptor interaction;map04810 Regulation of actin cytoskeleton	HMDB0000895	--	Organic nitrogen compounds	Organonitrogen compounds	Quaternary ammonium salts	--	--	--	Full match	No results	No results	Organic nitrogen compounds	Organonitrogen compounds	Quaternary ammonium salts	Acyl cholines	2.58843	1.37208	0.000365425	1	2.02834	up	3.78443e+08	1.49854e+08	2.75872e+08	3.09554e+08	2.22162e+08	2.25498e+08	9.53167e+07	1.18806e+08	1.1704e+08	1.01878e+08	8.70411e+07	8.31339e+07
Com_13024_neg	FAHFA 20:4/17:2	--	C37 H60 O4	568.447	10.071	567.44	--	--	--	--	--	--	--	--	--	--	No results	Full match	No results					0.653759	-0.61317	0.000369531	1	1.58515	down	984054	799971	975293	781986	1.11363e+06	1.08372e+06	1.61779e+06	1.50781e+06	1.13365e+06	1.52588e+06	1.56496e+06	1.42786e+06
Com_30002_pos	SPB 20:1;2O	--	C20 H41 N O2	327.314	8.154	328.321	--	--	--	--	--	--	--	--	--	--	No results	Full match	No results					2.60389	1.38067	0.000432823	1	2.45605	up	1.45546e+06	727190	1.19161e+06	1.2638e+06	2.00405e+06	1.15659e+06	505309	440936	649896	417348	481179	500344
Com_35505_neg	LNAPE 22:6/N-22:4	--	C49 H78 N O8 P	839.546	10.835	838.539	--	--	--	--	--	--	--	--	--	--	No results	Full match	No results					0.485913	-1.04123	0.000461902	0.972222	2.0286	down	758182	652745	735182	825422	1.07578e+06	825048	2.17464e+06	1.66938e+06	1.67978e+06	1.42146e+06	2.03692e+06	1.04507e+06
Com_6952_pos	N-Acetyl-L-histidine	N-Acetyl-L-histidine	C8 H11 N3 O3	197.08	1.44	198.087	cpd:C02997	--	HMDB0032055	--	Organic acids and derivatives	Carboxylic acids and derivatives	Amino acids, peptides, and analogues	--	--	--	No results	No results	Full match	Organic acids and derivatives	Carboxylic acids and derivatives	Amino acids, peptides, and analogues	Histidine and derivatives	0.56128	-0.833208	0.000501537	1	1.01382	down	1.59463e+07	1.36521e+07	2.36743e+07	1.71136e+07	1.54089e+07	2.1823e+07	3.949e+07	3.51852e+07	2.97117e+07	2.3976e+07	3.51836e+07	2.81908e+07
Com_20010_pos	3,4,10,11-tetramethoxy-7,8,12b,13-tetrahydro-5H-6-azatetraphene	--	C21 H25 N O4	355.179	7.783	378.168	--	--	--	--	--	--	--	--	--	--	Full match	No results	No results					0.190658	-2.39094	0.000536955	1	2.94078	down	641192	537583	677137	555562	1.48766e+06	700772	2.13267e+06	3.21031e+06	1.65502e+06	3.3305e+06	4.83571e+06	8.96232e+06
Com_823_neg	FAHFA 20:4/20:4	--	C40 H62 O4	606.463	10.095	605.456	--	--	--	--	--	--	--	--	--	--	No results	Full match	No results					0.663101	-0.592699	0.000567127	1	1.33446	down	4.44376e+07	5.33498e+07	6.89023e+07	4.96818e+07	5.56246e+07	6.11197e+07	7.82399e+07	1.01504e+08	8.39946e+07	9.16468e+07	7.17487e+07	7.52265e+07
Com_7_neg	Arachidonic acid	Arachidonate; Arachidonic acid; (5Z,8Z,11Z,14Z)-Icosatetraenoic acid; cis-5,8,11,14-Eicosatetraenoic acid	C20 H32 O2	304.24	10.046	303.233	cpd:C00219	map00590 Arachidonic acid metabolism;map00591 Linoleic acid metabolism;map01040 Biosynthesis of unsaturated fatty acids;map01100 Metabolic pathways;map04216 Ferroptosis;map04217 Necroptosis;map04270 Vascular smooth muscle contraction;map04912 GnRH signaling pathway	HMDB0001043	LMFA01030001	Lipids and lipid-like molecules	Fatty Acyls	Fatty acids and conjugates	Fatty Acyls [FA]	Fatty Acids and Conjugates [FA01]	Unsaturated fatty acids [FA0103]	Full match	No results	Full match	Lipids and lipid-like molecules	Fatty Acyls	Fatty acids and conjugates	Long-chain fatty acids	0.527469	-0.922843	0.000589874	1	1.56496	down	8.74774e+09	1.15258e+10	1.58369e+10	8.62441e+09	1.36188e+10	1.29981e+10	2.121e+10	2.65067e+10	2.00163e+10	2.3824e+10	2.05185e+10	2.31964e+10
Com_11900_pos	CAR 17:1	--	C24 H46 N O4	411.334	8.022	412.341	--	--	--	--	--	--	--	--	--	--	No results	Invalid mass	No results					0.172437	-2.53586	0.000598845	1	2.79704	down	1.59007e+06	4.55713e+06	569437	1.9017e+06	842495	2.21251e+06	1.36465e+07	8.31883e+06	7.38305e+06	7.47722e+06	1.06311e+07	2.02395e+07
Com_9873_pos	4-(3,4-dihydro-2H-1,5-benzodioxepin-7-ylamino)-4-oxobutanoic acid	--	C13 H15 N O5	247.08	5.696	248.087	--	--	--	--	--	--	--	--	--	--	Invalid mass	No results	No results					0.500003	-0.999991	0.000760316	1	1.39902	down	2.26219e+06	4.11506e+06	3.65984e+06	3.17102e+06	4.08415e+06	3.01232e+06	7.98137e+06	7.22503e+06	8.75396e+06	6.01721e+06	4.1301e+06	6.50124e+06
Com_799_pos	LPE 18:3	--	C23 H42 N O7 P	475.269	8.562	476.277	--	--	--	LMGP02050043	--	--	--	Glycerophospholipids [GP]	Glycerophosphoethanolamines [GP02]	Monoacylglycerophosphoethanolamines [GP0205]	No results	Full match	No results	Lipids and lipid-like molecules	Glycerophospholipids	Glycerophosphoethanolamines	1-acyl-sn-glycero-3-phosphoethanolamines	1.65255	0.724692	0.000765104	0.944444	1.04924	up	2.97465e+08	3.02043e+08	3.25212e+08	2.36304e+08	2.40294e+08	3.60257e+08	1.70171e+08	1.72034e+08	1.69442e+08	1.31216e+08	1.80075e+08	2.43038e+08
Com_3155_pos	7-methyl-3-nitroimidazo[1,2-a]pyridine	--	C8 H7 N3 O2	177.052	1.248	216.015	--	--	--	--	--	--	--	--	--	--	Invalid mass	No results	No results					0.741452	-0.431575	0.000813901	0.972222	1.05719	down	2.10184e+07	1.97562e+07	2.49422e+07	2.25292e+07	2.75999e+07	2.4195e+07	3.01363e+07	3.23165e+07	3.2799e+07	2.756e+07	3.00505e+07	3.60118e+07
Com_2373_pos	16(R)-HETE	16(R)-HETE; (5Z,8Z,11Z,14Z)-(16R)-16-Hydroxyeicosa-5,8,11,14-tetraenoic acid; (5Z,8Z,11Z,14Z)-(16R)-16-Hydroxyicosa-5,8,11,14-tetraenoic acid	C20 H32 O3	342.216	8.897	343.224	cpd:C14778	map00590 Arachidonic acid metabolism	HMDB0004680	--	Lipids and lipid-like molecules	Fatty Acyls	Eicosanoids	--	--	--	Invalid mass	No results	No results	Lipids and lipid-like molecules	Fatty Acyls	Eicosanoids	Hydroxyeicosatetraenoic acids	2.34961	1.23242	0.00127622	1	1.51501	up	5.65768e+07	6.99227e+07	6.3879e+07	9.24217e+07	5.13687e+07	1.14471e+08	2.70158e+07	2.27199e+07	4.3589e+07	3.92719e+07	4.04861e+07	1.786e+07
Com_115_neg	LPE 17:1	--	C22 H44 N O7 P	465.286	9.228	464.279	--	--	--	LMGP02050008	--	--	--	Glycerophospholipids [GP]	Glycerophosphoethanolamines [GP02]	Monoacylglycerophosphoethanolamines [GP0205]	No results	Full match	No results	Lipids and lipid-like molecules	Glycerophospholipids	Glycerophosphoethanolamines	1-acyl-sn-glycero-3-phosphoethanolamines	2.38509	1.25405	0.00127698	0.972222	1.54814	up	7.46238e+08	4.46225e+08	7.39451e+08	2.90834e+08	5.31268e+08	6.68162e+08	2.81062e+08	3.14166e+08	1.65005e+08	1.67302e+08	2.47815e+08	2.5947e+08
Com_10643_pos	LPC 16:3-SN1	--	C24 H44 N O7 P	489.285	7.757	490.292	--	--	--	--	--	--	--	--	--	--	No results	Full match	No results					2.47897	1.30974	0.0013045	1	3.083	up	1.68846e+07	1.2969e+07	1.71995e+07	9.61132e+06	7.21454e+06	1.81786e+07	6.65167e+06	4.77007e+06	5.1612e+06	6.66877e+06	4.44899e+06	5.40072e+06
Com_9619_neg	2'-Deoxyinosine	Deoxyinosine	C10 H12 N4 O4	252.086	4.603	251.079	cpd:C05512	map00230 Purine metabolism;map01100 Metabolic pathways	HMDB0000071	--	Nucleosides, nucleotides, and analogues	Purine nucleosides	Purine 2'-deoxyribonucleosides	--	--	--	Full match	Full match	Full match	Nucleosides, nucleotides, and analogues	Purine nucleosides	Purine 2'-deoxyribonucleosides	Purine 2'-deoxyribonucleosides	0.626639	-0.674294	0.00160434	0.972222	1.7531	down	1.00197e+07	9.18544e+06	1.32641e+07	8.53765e+06	7.62894e+06	9.5917e+06	1.49445e+07	1.61876e+07	2.01131e+07	1.63839e+07	1.39813e+07	1.13098e+07
Com_5044_pos	Proline-hydroxyproline	--	C10 H16 N2 O4	228.111	1.438	229.118	--	--	HMDB0006695	--	Organic acids and derivatives	Carboxylic acids and derivatives	Amino acids, peptides, and analogues	--	--	--	No results	Full match	No results	Organic acids and derivatives	Carboxylic acids and derivatives	Amino acids, peptides, and analogues	Dipeptides	0.569706	-0.81171	0.00204601	0.972222	1.2648	down	9.08129e+06	7.32974e+06	6.31863e+06	6.29205e+06	1.2774e+07	7.91116e+06	1.26935e+07	1.50379e+07	1.37563e+07	1.50483e+07	1.43549e+07	1.63593e+07
Com_20070_pos	4-(allyloxy)-1,2-dihydroquinolin-2-one	--	C12 H11 N O2	201.079	4.907	202.086	--	--	--	--	--	--	--	--	--	--	Full match	No results	No results					0.640839	-0.641966	0.00224148	1	2.15766	down	2.89311e+06	3.26452e+06	2.81449e+06	2.79558e+06	2.71181e+06	3.54936e+06	3.91354e+06	3.986e+06	5.00374e+06	4.78669e+06	3.86688e+06	6.57637e+06
Com_14309_pos	S-(Methyl)Glutathione	--	C11 H19 N3 O6 S	321.099	2.961	322.106	--	--	--	--	--	--	--	--	--	--	No results	No results	Full match	Organic acids and derivatives	Carboxylic acids and derivatives	Amino acids, peptides, and analogues	Peptides	1.75395	0.810611	0.00244902	0.944444	1.9961	up	8.64854e+06	1.33034e+07	1.66044e+07	1.59832e+07	1.22494e+07	1.7356e+07	6.8101e+06	8.96606e+06	9.01069e+06	7.20263e+06	8.45632e+06	7.52857e+06
Com_8807_pos	PC 22:5_22:5	--	C52 H84 N O8 P	881.585	10.266	882.593	--	--	--	--	--	--	--	--	--	--	No results	Invalid mass	No results					2.90906	1.54055	0.00255356	1	2.5136	up	7.03408e+06	5.50521e+06	5.21942e+06	7.49859e+06	1.30393e+07	3.87483e+06	1.23312e+06	3.33382e+06	3.10183e+06	3.50053e+06	1.09561e+06	2.23165e+06
Com_859_neg	FAHFA 16:1/18:3	--	C34 H58 O4	530.432	9.845	529.425	--	--	--	--	--	--	--	--	--	--	No results	Full match	No results					0.5761	-0.795608	0.00259602	0.972222	1.03115	down	6.05027e+07	7.98167e+07	5.41708e+07	5.51848e+07	9.92607e+07	8.18557e+07	1.48917e+08	1.27859e+08	8.55094e+07	1.00478e+08	1.58297e+08	1.26712e+08
Com_12277_pos	2-[(3S)-1-(Cyclohexylmethyl)-3-pyrrolidinyl]-5-methyl-1H-benzimidazole	--	C19 H27 N3	319.199	4.982	320.206	--	--	--	--	--	--	--	--	--	--	Invalid mass	No results	No results	Organoheterocyclic compounds	Benzimidazoles	Not available	Benzimidazoles	0.336032	-1.57333	0.00259656	1	2.65781	down	4.89173e+06	7.60216e+06	1.36051e+06	3.19006e+06	2.73736e+06	4.08481e+06	1.5519e+07	1.35794e+07	1.38938e+07	7.99647e+06	8.51481e+06	1.15214e+07
Com_3306_neg	Nonadecanoic acid	Nonadecanoic acid; Nonadecylic acid	C19 H38 O2	298.288	11.265	297.28	cpd:C16535	--	HMDB0000772	LMFA01010019	Lipids and lipid-like molecules	Fatty Acyls	Fatty acids and conjugates	Fatty Acyls [FA]	Fatty Acids and Conjugates [FA01]	Straight chain fatty acids [FA0101]	No results	No results	Full match	Lipids and lipid-like molecules	Fatty Acyls	Fatty acids and conjugates	Long-chain fatty acids	3.06987	1.61818	0.00290652	0.944444	2.41365	up	2.50405e+07	1.53998e+07	1.71099e+07	1.78375e+07	9.0597e+06	3.51265e+07	4.15195e+06	4.49315e+06	1.12779e+07	1.06585e+07	2.74496e+06	5.62429e+06
Com_3133_neg	LPE 15:0	--	C20 H42 N O7 P	439.27	8.979	438.263	--	--	--	LMGP02050074	--	--	--	Glycerophospholipids [GP]	Glycerophosphoethanolamines [GP02]	Monoacylglycerophosphoethanolamines [GP0205]	No results	Full match	No results	Lipids and lipid-like molecules	Glycerophospholipids	Glycerophosphoethanolamines	1-acyl-sn-glycero-3-phosphoethanolamines	2.19213	1.13233	0.00325509	0.972222	1.29697	up	2.90037e+07	2.15982e+07	2.3363e+07	1.03542e+07	1.32456e+07	1.96148e+07	9.59069e+06	1.12235e+07	5.70874e+06	8.79643e+06	8.89349e+06	9.2418e+06
Com_13237_pos	SM 9:1;2O/28:4	--	C42 H77 N2 O6 P	736.558	11.057	737.565	--	--	--	--	--	--	--	--	--	--	No results	Invalid mass	No results					0.324308	-1.62456	0.0032871	0.916667	2.56906	down	1.29994e+06	979232	1.36244e+06	1.2886e+06	6.30707e+06	1.90997e+06	8.08572e+06	4.58101e+06	4.36999e+06	1.03063e+07	4.64413e+06	8.55226e+06
Com_22264_pos	Nervonic ceramide	--	C42 H81 N O3	669.602	11.724	670.61	--	--	--	--	--	--	--	--	--	--	Invalid mass	No results	No results	Lipids and lipid-like molecules	Sphingolipids	Ceramides	Ceramides	0.115261	-3.11702	0.00343948	1	2.741	down	1.2879e+06	1.05395e+06	1.42081e+06	1.17561e+06	1.87456e+06	4.03606e+06	1.01437e+07	5.40204e+06	1.27824e+07	4.29992e+06	5.5849e+07	5.64757e+06
Com_11047_neg	(+/-)-CP 47,497-C7-Hydroxy metabolite	--	C21 H34 O3	334.251	7.888	333.244	--	--	--	--	--	--	--	--	--	--	Full match	No results	No results	Benzenoids	Benzene and substituted derivatives	Cyclohexylphenols	Cyclohexylphenols	3.49391	1.80484	0.00346692	0.972222	1.46657	up	1.00083e+07	1.33022e+07	1.66457e+07	9.63027e+06	4.94075e+06	2.91266e+07	5.52237e+06	4.76068e+06	2.65441e+06	4.86001e+06	2.59548e+06	3.54973e+06
Com_1094_pos	PC O-24:5	--	C32 H56 N O7 P	597.378	9.912	598.385	--	--	--	--	--	--	--	--	--	--	No results	Full match	No results					0.227566	-2.13564	0.00365716	0.972222	1.7574	down	4.20874e+07	1.76615e+07	3.78504e+07	4.8448e+07	2.48673e+07	2.33145e+07	1.22671e+08	1.2832e+08	4.34943e+07	6.50411e+07	3.07047e+08	1.86931e+08
Com_1172_pos	LPC 18:4-SN1	--	C26 H46 N O7 P	515.301	8.126	516.308	--	--	--	--	--	--	--	--	--	--	No results	Full match	No results					2.55515	1.35341	0.00379908	0.972222	2.70761	up	1.85278e+08	1.79503e+08	1.87824e+08	7.94036e+07	6.79572e+07	1.52302e+08	5.23982e+07	6.25365e+07	4.40133e+07	6.30247e+07	4.23963e+07	6.91807e+07
Com_16415_pos	LPC 16:3-SN2	--	C24 H44 N O7 P	489.285	7.582	490.292	--	--	--	--	--	--	--	--	--	--	No results	Full match	No results					3.11558	1.6395	0.00393881	0.972222	2.9162	up	6.80816e+06	2.14227e+06	6.08758e+06	6.98877e+06	3.6469e+06	5.60986e+06	1.84974e+06	1.48209e+06	1.6179e+06	3.06551e+06	478096	1.54765e+06
Com_63_pos	Creatine	Creatine; alpha-Methylguanidino acetic acid; Methylglycocyamine	C4 H9 N3 O2	131.069	1.421	132.077	cpd:C00300	map00260 Glycine, serine and threonine metabolism;map00330 Arginine and proline metabolism;map01100 Metabolic pathways	HMDB0000064	--	Organic acids and derivatives	Carboxylic acids and derivatives	Amino acids, peptides, and analogues	--	--	--	Full match	Full match	Full match	Organic acids and derivatives	Carboxylic acids and derivatives	Amino acids, peptides, and analogues	Alpha amino acids and derivatives	1.89026	0.918586	0.00396937	0.888889	2.71262	up	4.65121e+09	3.1457e+09	3.17208e+09	2.78986e+09	2.47267e+09	4.02179e+09	1.56275e+09	1.2721e+09	3.39626e+09	1.37218e+09	1.55698e+09	1.55429e+09
Com_7849_pos	LPC 24:5	--	C32 H56 N O7 P	619.36	10.132	620.367	--	--	--	--	--	--	--	--	--	--	No results	Invalid mass	No results					0.23978	-2.06022	0.0041357	0.944444	1.74301	down	1.23967e+07	2.50757e+06	6.39885e+06	9.55905e+06	4.55201e+06	5.89856e+06	1.9825e+07	3.05616e+07	1.113e+07	1.18065e+07	6.79687e+07	3.1003e+07
Com_29571_pos	KQH	--	C17 H29 N7 O5	393.219	7.376	394.226	--	--	--	--	--	--	--	--	--	--	Invalid mass	No results	No results					2.2938	1.19774	0.00421003	0.944444	1.6439	up	1.09588e+06	501424	780367	562393	809352	1.51953e+06	360505	475353	570909	239974	372058	278239
Com_4_neg	Elaidic acid	(9E)-Octadecenoic acid; 9-Octadecenoic acid, (E)-; (E)-Oleic acid; D9-trans-Octadecenoic acid; 9-trans-Octadecenoic acid; trans-D9-Octadecenoic acid; trans-9-Octadecenoic acid; trans-Elaidic acid; trans-Oleic acid; Elaidic acid; Acide elaidique; Elaidinsaure	C18 H34 O2	282.256	10.767	281.249	cpd:C01712	--	HMDB0000573	--	Lipids and lipid-like molecules	Fatty Acyls	Fatty acids and conjugates	--	--	--	Full match	No results	No results	Lipids and lipid-like molecules	Fatty Acyls	Fatty acids and conjugates	Long-chain fatty acids	0.585792	-0.771539	0.00431481	0.916667	1.22236	down	1.80834e+10	1.53275e+10	1.66922e+10	1.87574e+10	3.33076e+10	2.55604e+10	5.085e+10	3.56554e+10	3.00807e+10	3.10538e+10	3.94533e+10	3.09512e+10
Com_14266_neg	DGGA 20:3_20:3	--	C49 H80 O11	844.576	9.852	881.525	--	--	--	--	--	--	--	--	--	--	No results	Invalid mass	No results					4.29564	2.10287	0.00456055	1	2.50543	up	6.05753e+06	2.14596e+07	6.22827e+06	8.70598e+06	6.87028e+06	2.13935e+07	3.76464e+06	720908	4.35505e+06	1.9687e+06	4.70554e+06	947240
Com_27912_pos	5-Hydroxylysine	L-Hydroxylysine; 5-Hydroxy-L-lysine; L-erythro-5-Hydroxylysine; (5R)-5-Hydroxy-L-lysine	C6 H14 N2 O3	162.1	1.19	163.108	cpd:C16741	map00310 Lysine degradation;map01100 Metabolic pathways	HMDB0000450	--	Organic acids and derivatives	Carboxylic acids and derivatives	Amino acids, peptides, and analogues	--	--	--	No results	No results	Full match	Organic acids and derivatives	Carboxylic acids and derivatives	Amino acids, peptides, and analogues	L-alpha-amino acids	0.697451	-0.519837	0.00495392	0.972222	1.2081	down	880444	1.08441e+06	795354	1.35991e+06	988061	1.2467e+06	1.79169e+06	1.42766e+06	1.50826e+06	1.69641e+06	1.40846e+06	1.27909e+06
Com_2898_pos	SM 8:1;2O/32:2	--	C45 H87 N2 O6 P	782.627	10.787	783.635	--	--	--	--	--	--	--	--	--	--	No results	Full match	No results					3.29477	1.72018	0.00504296	0.944444	2.2127	up	4.37699e+07	7.5942e+07	9.00383e+07	1.04202e+08	1.10332e+08	9.28747e+07	8.0785e+06	1.46026e+07	1.14397e+07	2.09744e+07	4.95866e+07	5.22821e+07
Com_5245_pos	PC 18:1_18:2	--	C44 H82 N O8 P	783.568	8.662	784.575	--	--	--	LMGP01012168	--	--	--	Glycerophospholipids [GP]	Glycerophosphocholines [GP01]	Diacylglycerophosphocholines [GP0101]	No results	Invalid mass	No results					3.91056	1.96738	0.00505333	0.944444	1.99203	up	6.86598e+07	1.20446e+08	1.43294e+08	1.28905e+08	1.06718e+08	4.60863e+07	2.52302e+07	1.01166e+07	6.6205e+06	8.96707e+06	2.93795e+07	7.67248e+07
Com_8519_neg	Protectin D1	--	C22 H32 O4	180.114	8.468	359.221	--	--	HMDB0003689	LMFA04040001	Lipids and lipid-like molecules	Fatty Acyls	Fatty acids and conjugates	Fatty Acyls [FA]	Docosanoids [FA04]	Protectins [FA0404]	Invalid mass	No results	No results	Lipids and lipid-like molecules	Fatty Acyls	Fatty acids and conjugates	Very long-chain fatty acids	3.04485	1.60637	0.00526519	1	1.61221	up	1.77361e+07	1.34602e+07	2.75915e+07	1.44914e+07	9.58936e+06	4.46985e+07	7.97565e+06	7.84781e+06	8.19673e+06	6.43331e+06	6.92093e+06	4.52166e+06
Com_29138_pos	Deoxyinosine	Deoxyinosine	C10 H12 N4 O4	252.085	4.616	275.075	cpd:C05512	map00230 Purine metabolism;map01100 Metabolic pathways	HMDB0000071	--	Nucleosides, nucleotides, and analogues	Purine nucleosides	Purine 2'-deoxyribonucleosides	--	--	--	No results	No results	Full match	Nucleosides, nucleotides, and analogues	Purine nucleosides	Purine 2'-deoxyribonucleosides	Purine 2'-deoxyribonucleosides	0.61895	-0.692105	0.00534875	0.944444	1.88558	down	1.89272e+06	1.8665e+06	2.66699e+06	2.33756e+06	1.8614e+06	1.75512e+06	2.96826e+06	3.17336e+06	4.84174e+06	3.945e+06	2.63301e+06	2.44071e+06
Com_459_neg	FAHFA 20:3/22:5	--	C42 H66 O4	634.495	10.478	633.487	--	--	--	--	--	--	--	--	--	--	No results	Full match	No results					0.481051	-1.05574	0.00542638	0.916667	1.0399	down	1.20702e+08	6.71291e+07	1.04466e+08	5.61637e+07	1.88779e+08	7.89896e+07	1.64014e+08	3.17677e+08	1.70869e+08	2.50642e+08	2.08276e+08	1.69527e+08
Com_7973_neg	LPC O-18:2	--	C26 H52 N O6 P	551.36	9.662	550.353	--	--	--	--	--	--	--	--	--	--	No results	Invalid mass	No results					1.53734	0.620437	0.00559326	0.972222	1.71545	up	1.03606e+07	7.89846e+06	1.24505e+07	8.3411e+06	7.07489e+06	1.19738e+07	6.91758e+06	7.57264e+06	6.12751e+06	6.08248e+06	4.82302e+06	6.26889e+06
Com_389_neg	FAHFA 18:2/20:4	--	C38 H62 O4	582.463	10.161	581.456	--	--	--	--	--	--	--	--	--	--	No results	Full match	No results					0.809481	-0.304931	0.00564939	0.944444	1.3386	down	3.53288e+08	2.97025e+08	3.93483e+08	3.52361e+08	3.51196e+08	4.0053e+08	4.13115e+08	4.99999e+08	3.73949e+08	4.54111e+08	4.69904e+08	4.42329e+08
Com_257_neg	4-Nitrocatechol	4-Nitrocatechol	C6 H5 N O4	119.048	1.329	154.017	cpd:C02235	--	HMDB0002916	--	Benzenoids	Phenols	Nitrophenols	--	--	--	Invalid mass	No results	No results	Benzenoids	Phenols	Nitrophenols	Nitrophenols	0.530697	-0.91404	0.00570707	0.944444	2.16052	down	4.88173e+08	2.312e+08	3.5442e+08	3.25738e+08	3.04653e+08	2.91138e+08	8.57532e+08	8.54503e+08	5.88905e+08	4.44066e+08	6.41303e+08	3.73505e+08
Com_2114_neg	FAHFA 22:4/18:0	--	C40 H70 O4	614.528	10.779	613.52	--	--	--	--	--	--	--	--	--	--	No results	Full match	No results					0.381479	-1.39032	0.00572359	0.944444	1.06584	down	7.3494e+06	4.39754e+06	1.53677e+07	7.34906e+06	2.22601e+07	1.29573e+07	3.68135e+07	3.971e+07	2.88912e+07	3.00273e+07	1.38023e+07	3.34163e+07
Com_7250_pos	LPC 15:1-SN1	--	C23 H46 N O7 P	479.3	8.429	480.308	--	--	--	--	--	--	--	--	--	--	No results	Full match	Full match					1.89094	0.919102	0.00574218	0.916667	1.61081	up	4.11498e+07	2.48874e+07	3.96826e+07	2.40787e+07	3.49299e+07	2.28786e+07	2.93096e+07	1.25066e+07	1.14018e+07	1.11501e+07	1.66866e+07	1.81591e+07
Com_2484_pos	PC 39:5	Phosphatidylcholine; Lecithin; Phosphatidyl-N-trimethylethanolamine; 1,2-Diacyl-sn-glycero-3-phosphocholine; Choline phosphatide; 3-sn-Phosphatidylcholine	C47 H84 N O8 P	843.573	10.184	844.581	cpd:C00157	map00564 Glycerophospholipid metabolism;map00590 Arachidonic acid metabolism;map00591 Linoleic acid metabolism;map00592 alpha-Linolenic acid metabolism;map01100 Metabolic pathways	--	LMGP01012075	--	--	--	Glycerophospholipids [GP]	Glycerophosphocholines [GP01]	Diacylglycerophosphocholines [GP0101]	No results	Invalid mass	No results	Lipids and lipid-like molecules	Glycerophospholipids	Glycerophosphocholines	Phosphocholines	7.71189	2.94708	0.00603607	0.916667	2.62368	up	1.1108e+07	2.92327e+07	1.27409e+08	1.29375e+08	2.36253e+07	1.48217e+08	4.64599e+06	4.4157e+06	6.42722e+06	5.07343e+06	3.38912e+07	6.35741e+06
Com_29077_neg	Dinoseb	Dinoseb; 2,4-Dinitro-6-(1-methylpropyl)phenol	C10 H12 N2 O5	240.072	1.892	239.065	cpd:C14302	--	HMDB0032559	--	Benzenoids	Phenols	Nitrophenols	--	--	--	Invalid mass	No results	No results	Benzenoids	Phenols	Nitrophenols	Dinitrophenols	0.600164	-0.73657	0.00604841	0.944444	1.1566	down	3.42771e+06	4.92628e+06	2.6373e+06	2.69295e+06	3.75213e+06	4.97583e+06	8.36794e+06	7.6239e+06	4.99072e+06	5.15134e+06	6.38153e+06	4.82799e+06
Com_25_neg	Adrenic acid	7,10,13,16-Docosatetraenoic acid; (7Z,10Z,13Z,16Z)-Docosa-7,10,13,16-tetraenoic acid; Adrenic acid	C22 H36 O2	332.272	10.784	331.264	cpd:C16527	map01040 Biosynthesis of unsaturated fatty acids;map04216 Ferroptosis	HMDB0002226	LMFA04000050	Lipids and lipid-like molecules	Fatty Acyls	Fatty acids and conjugates	Fatty Acyls [FA]	Docosanoids [FA04]	Other Docosanoids [FA0400]	Full match	Full match	No results	Lipids and lipid-like molecules	Fatty Acyls	Fatty acids and conjugates	Very long-chain fatty acids	0.413992	-1.27233	0.00611349	0.916667	1.17996	down	1.0537e+09	7.33028e+08	2.09395e+09	1.00034e+09	2.82437e+09	1.88089e+09	4.80334e+09	5.54635e+09	3.71326e+09	4.05082e+09	1.83275e+09	3.20921e+09
Com_4782_neg	Prostaglandin H2	Prostaglandin H2; (5Z,13E)-(15S)-9alpha,11alpha-Epidioxy-15-hydroxyprosta-5,13-dienoate; (5Z,13E,15S)-9alpha,11alpha-Epidioxy-15-hydroxyprosta-5,13-dienoate; PGH2; (5Z,9alpha,11alpha,13E,15S)-9,11-Epidioxy-15-hydroxy-prosta-5,13-dienoate	C20 H32 O5	334.212	8.179	333.205	cpd:C00427	map00590 Arachidonic acid metabolism;map01100 Metabolic pathways	HMDB0001381	LMFA03010010	Lipids and lipid-like molecules	Fatty Acyls	Eicosanoids	Fatty Acyls [FA]	Eicosanoids [FA03]	Prostaglandins [FA0301]	Invalid mass	No results	No results	Lipids and lipid-like molecules	Fatty Acyls	Eicosanoids	Prostaglandins and related compounds	2.4116	1.26999	0.00634562	0.972222	1.51845	up	1.26553e+07	1.23015e+07	1.74689e+07	6.36999e+06	8.08942e+06	2.23221e+07	6.3577e+06	5.63906e+06	4.74891e+06	4.44944e+06	7.04229e+06	4.60695e+06
Com_42073_pos	Sulforidazine	--	C21 H26 N2 O2 S2	402.141	5.164	403.149	--	--	HMDB0042015	--	Organoheterocyclic compounds	Benzothiazines	Phenothiazines	--	--	--	Invalid mass	No results	No results	Organoheterocyclic compounds	Benzothiazines	Phenothiazines	Phenothiazines	1.60321	0.680965	0.00638308	0.972222	1.01376	up	134857	233207	145281	191652	254415	222544	130462	123559	139494	100551	130221	112955
Com_42816_neg	Dl-3-Hydroxy-kynurenine	--	C10 H12 N2 O4	224.08	10.846	223.072	--	--	--	--	--	--	--	--	--	--	No results	No results	Full match	Organic oxygen compounds	Organooxygen compounds	Carbonyl compounds	Alkyl-phenylketones	0.626917	-0.673654	0.00650786	0.916667	1.56585	down	135051	126515	193886	157837	205033	196847	331926	270231	264267	220036	352336	180508
Com_9013_neg	Cystine	Cystine; Dicysteine; alpha-Diamino-beta-dithiolactic acid	C6 H12 N2 O4 S2	240.024	1.305	239.017	cpd:C01420	--	HMDB0250712	--	Organic acids and derivatives	Carboxylic acids and derivatives	Amino acids, peptides, and analogues	--	--	--	No results	No results	Full match	Organic acids and derivatives	Carboxylic acids and derivatives	Amino acids, peptides, and analogues	L-cysteine-S-conjugates	0.34578	-1.53207	0.00653103	0.944444	1.80343	down	3.39224e+06	1.86371e+06	2.58919e+06	1.00579e+06	5.41119e+06	5.67935e+06	1.27125e+07	8.02187e+06	7.03288e+06	8.58989e+06	4.93817e+06	1.63756e+07
Com_327_pos	LPC 18:1	1-Acyl-sn-glycero-3-phosphocholine; 1-Acyl-sn-glycerol-3-phosphocholine; alpha-Acylglycerophosphocholine; 2-Lysolecithin; 2-Lysophosphatidylcholine; 1-Acylglycerophosphocholine	C26 H52 N O7 P	543.33	9.596	544.337	cpd:C04230	map00564 Glycerophospholipid metabolism	HMDB0002815	LMGP01050138	Lipids and lipid-like molecules	Glycerophospholipids	Glycerophosphocholines	Glycerophospholipids [GP]	Glycerophosphocholines [GP01]	Monoacylglycerophosphocholines [GP0105]	No results	Invalid mass	No results	Lipids and lipid-like molecules	Glycerophospholipids	Glycerophosphocholines	Phosphocholines	0.413957	-1.27245	0.00654233	0.944444	2.6041	down	1.31399e+09	1.58517e+09	2.44345e+09	1.22468e+09	3.70241e+09	1.61508e+09	5.75697e+09	5.07375e+09	4.59319e+09	1.72398e+09	6.05512e+09	5.50719e+09
Com_12083_pos	Levodopa	3,4-Dihydroxy-L-phenylalanine; L-Dopa; 3-Hydroxy-L-tyrosine; L-beta-(3,4-Dihydroxyphenyl)alanine; Levodopa; Dihydroxy-L-phenylalanine	C9 H11 N O4	197.069	4.953	198.076	cpd:C00355	map00350 Tyrosine metabolism;map01100 Metabolic pathways	HMDB0000181	--	Organic acids and derivatives	Carboxylic acids and derivatives	Amino acids, peptides, and analogues	--	--	--	No results	No results	Full match					0.407722	-1.29434	0.00666707	0.972222	1.83297	down	1.94544e+06	1.36604e+06	5.28748e+06	6.33956e+06	3.28289e+06	2.41567e+06	5.63535e+06	7.00401e+06	8.56584e+06	1.12501e+07	7.10131e+06	1.10589e+07
Com_1349_pos	PC O-18:4	--	C26 H46 N O7 P	515.3	7.933	516.308	--	--	--	--	--	--	--	--	--	--	No results	Full match	No results					2.27974	1.18887	0.00725873	0.888889	2.03677	up	1.71941e+08	1.60164e+08	1.37309e+08	8.57877e+07	5.36641e+07	1.53377e+08	4.72428e+07	5.69074e+07	5.41271e+07	7.74346e+07	4.05192e+07	5.81236e+07
Com_6188_pos	1-hydroxy-1-(4-methoxyphenyl)propan-2-yl 4-methoxybenzoate	--	C18 H20 O5	676.22	11.83	339.117	--	--	--	--	--	--	--	--	--	--	Invalid mass	No results	No results					2.14948	1.10399	0.00728459	0.972222	1.84164	up	7.07756e+06	7.35161e+06	5.9089e+06	8.56165e+06	5.01447e+06	7.60282e+06	1.9907e+06	2.61816e+06	3.82379e+06	1.41064e+06	5.69112e+06	3.78051e+06
Com_1858_neg	PG 16:0_22:6	--	C44 H75 O10 P	794.51	7.089	793.503	--	--	--	LMGP04010846	--	--	--	Glycerophospholipids [GP]	Glycerophosphoglycerols [GP04]	Diacylglycerophosphoglycerols [GP0401]	No results	Full match	No results					0.108486	-3.20442	0.00746126	0.888889	2.59545	down	2.38534e+07	2.5298e+07	1.2368e+07	2.82427e+07	2.64396e+07	8.50088e+06	1.49238e+08	1.06574e+08	2.76248e+08	1.46846e+07	2.56259e+08	3.46481e+08
Com_37795_pos	Glu-Glu	Glutamyl-glutamic acid; L-alpha-Glutamyl-L-glutamic acid; Glu-Glu	C10 H16 N2 O7	276.095	2.04	277.103	cpd:C01425	--	HMDB0028818	--	Organic acids and derivatives	Carboxylic acids and derivatives	Amino acids, peptides, and analogues	--	--	--	No results	No results	Full match	Organic acids and derivatives	Carboxylic acids and derivatives	Amino acids, peptides, and analogues	Dipeptides	0.594507	-0.750235	0.00746217	0.916667	1.35962	down	351395	740042	317821	449176	395293	630704	738922	710482	942968	713383	936714	809338
Com_52236_pos	Estazolam	Estazolam	C16 H11 Cl N4	312.082	5.145	295.079	cpd:C06981	--	HMDB0015346	--	Organoheterocyclic compounds	Benzodiazepines	1,4-benzodiazepines	--	--	--	Invalid mass	No results	No results	Organoheterocyclic compounds	Benzodiazepines	1,4-benzodiazepines	1,2,4-triazolo[4,3-a][1,4]benzodiazepines	2.33274	1.22203	0.00772242	0.888889	2.76145	up	1.40785e+06	1.95426e+06	1.60418e+06	1.63201e+06	772739	874588	893536	498719	557152	287879	1.00664e+06	290820
Com_5325_neg	5-chloro-N-(4-morpholinophenyl)-1H-indole-2-carboxamide	--	C19 H18 Cl N3 O2	355.115	5.393	354.108	--	--	--	--	--	--	--	--	--	--	Invalid mass	No results	No results					0.575194	-0.797881	0.00778387	0.944444	1.00042	down	4.451e+06	4.78854e+06	3.39869e+06	4.05933e+06	4.04999e+06	6.17832e+06	4.78848e+06	7.72568e+06	7.96331e+06	1.24626e+07	6.27222e+06	7.5996e+06
Com_145_pos	Sphingosine (d18:1)	--	C18 H37 N O2	299.282	7.715	300.289	--	--	--	--	--	--	--	--	--	--	Full match	Full match	Full match					1.85556	0.891856	0.00783499	0.944444	1.78938	up	5.08995e+08	3.52152e+08	3.33784e+08	6.31107e+08	6.74479e+08	7.83097e+08	2.62756e+08	3.29355e+08	3.66076e+08	2.56002e+08	3.30553e+08	2.24863e+08
Com_1319_neg	FAHFA 20:3/18:2	--	C38 H64 O4	584.479	10.516	583.472	--	--	--	--	--	--	--	--	--	--	No results	Full match	No results					0.679497	-0.557461	0.00796935	0.916667	1.20421	down	3.85428e+07	3.71864e+07	4.91148e+07	3.81355e+07	5.18043e+07	5.16027e+07	6.91037e+07	9.00885e+07	6.37991e+07	6.19743e+07	6.17015e+07	4.53677e+07
Com_4101_neg	(±)12(13)-DiHOME	--	C18 H34 O4	314.246	8.61	313.239	--	--	--	--	--	--	--	--	--	--	Full match	Full match	Full match					2.66189	1.41245	0.00799496	0.916667	2.57503	up	1.24143e+07	1.1985e+07	1.58614e+07	7.11342e+06	4.38662e+06	1.94185e+07	2.53523e+06	5.21119e+06	5.06516e+06	4.11655e+06	6.24425e+06	3.56776e+06
Com_214_pos	D-Sphingosine	Sphingosine; Sphingenine; Sphingoid; Sphing-4-enine	C18 H37 N O2	281.272	7.722	282.279	cpd:C00319	map00600 Sphingolipid metabolism;map01100 Metabolic pathways;map04210 Apoptosis;map04217 Necroptosis	HMDB0000252	--	Organic nitrogen compounds	Organonitrogen compounds	Amines	--	--	--	Invalid mass	No results	No results	Organic nitrogen compounds	Organonitrogen compounds	Amines	1,2-aminoalcohols	1.82507	0.867953	0.00819602	0.916667	1.79584	up	1.44463e+09	9.98137e+08	9.50363e+08	1.75633e+09	1.91988e+09	2.18093e+09	8.00039e+08	9.1726e+08	1.01318e+09	7.22483e+08	9.7203e+08	6.43453e+08
Com_5278_neg	L-Anserine	beta-Alanyl-N(pi)-methyl-L-histidine; Anserine	C10 H16 N4 O3	240.122	1.288	239.115	cpd:C01262	map00340 Histidine metabolism;map00410 beta-Alanine metabolism;map01100 Metabolic pathways	HMDB0000197	--	Organoheterocyclic compounds	Indoles and derivatives	Indolyl carboxylic acids and derivatives	--	--	--	Full match	Full match	Full match	Organic acids and derivatives	Peptidomimetics	Hybrid peptides	Hybrid peptides	3.98652	1.99513	0.00830073	0.944444	2.56439	up	1.02515e+07	3.47211e+06	1.85574e+06	7.34718e+06	3.04305e+06	3.22502e+06	1.22763e+06	354534	3.1459e+06	304620	1.76607e+06	524556
Com_25791_pos	9-HOTrE	--	C18 H30 O3	294.218	8.859	295.225	--	--	--	LMFA02000024	--	--	--	Fatty Acyls [FA]	Octadecanoids [FA02]	Other Octadecanoids [FA0200]	No results	No results	Full match	Lipids and lipid-like molecules	Fatty Acyls	Lineolic acids and derivatives	Lineolic acids and derivatives	0.56753	-0.817231	0.00834899	0.888889	2.07724	down	851605	858208	1.07789e+06	855737	1.59575e+06	1.11616e+06	2.28427e+06	1.58563e+06	2.02781e+06	1.86522e+06	2.4358e+06	999554
Com_2165_pos	LPC 24:5-SN1	--	C32 H56 N O7 P	597.378	10.101	598.386	--	--	--	--	--	--	--	--	--	--	No results	Full match	No results					0.274008	-1.86771	0.00839851	0.888889	1.88479	down	3.08127e+07	9.92763e+06	1.08507e+07	2.77233e+07	1.3201e+07	2.11071e+07	6.17726e+07	6.92498e+07	2.55189e+07	2.48742e+07	1.61483e+08	7.17698e+07
Com_16091_pos	SM 8:1;2O/30:1	--	C43 H85 N2 O6 P	756.611	8.792	757.618	--	--	--	--	--	--	--	--	--	--	No results	Full match	No results					1.82862	0.870757	0.0086106	1	1.13906	up	6.5552e+06	8.10637e+06	6.53313e+06	1.26679e+07	1.22414e+07	6.00587e+06	4.77197e+06	4.89459e+06	4.63747e+06	4.33843e+06	4.74007e+06	5.11427e+06
Com_5374_pos	LPE 22:4	--	C27 H48 N O7 P	529.316	9.552	530.323	--	--	--	LMGP02050057	--	--	--	Glycerophospholipids [GP]	Glycerophosphoethanolamines [GP02]	Monoacylglycerophosphoethanolamines [GP0205]	No results	Full match	No results	Lipids and lipid-like molecules	Glycerophospholipids	Glycerophosphoethanolamines	1-acyl-sn-glycero-3-phosphoethanolamines	0.431168	-1.21368	0.00863501	0.888889	2.17081	down	1.10886e+07	6.34379e+06	1.96871e+07	5.98314e+06	1.21822e+07	1.26378e+07	3.32158e+07	2.88864e+07	1.2146e+07	1.58136e+07	3.64521e+07	3.10175e+07
Com_5144_pos	LPC 42:8	--	C50 H86 N O7 P	865.582	10.115	866.589	--	--	--	--	--	--	--	--	--	--	No results	Invalid mass	No results					0.247399	-2.01509	0.00873201	1	3.14377	down	7.58281e+06	8.51626e+06	7.45327e+06	8.55784e+06	1.02211e+07	8.93273e+06	2.00335e+07	6.73262e+07	1.96415e+07	1.57454e+07	1.57446e+07	6.87211e+07
Com_42609_pos	2-[4-(tert-butyl)-2,3-dihydro-1,3-thiazol-2-yliden]-3-oxobutanenitrile	--	C11 H14 N2 O S	222.087	1.24	223.094	--	--	--	--	--	--	--	--	--	--	Invalid mass	No results	No results					0.504707	-0.986482	0.00882891	0.944444	3.0401	down	389209	235188	496584	690284	308525	782480	845519	677663	1.01254e+06	1.29976e+06	1.07218e+06	842748
Com_8684_neg	PG 18:2_18:3	--	C42 H73 O10 P	768.495	10.769	767.488	--	--	--	LMGP04010408	--	--	--	Glycerophospholipids [GP]	Glycerophosphoglycerols [GP04]	Diacylglycerophosphoglycerols [GP0401]	No results	Full match	No results					0.482141	-1.05247	0.00948099	0.944444	1.5027	down	2.11878e+06	2.04684e+06	2.231e+06	2.55527e+06	4.34065e+06	3.28856e+06	5.46532e+06	4.922e+06	1.13343e+07	3.65774e+06	5.42204e+06	3.58911e+06
Com_22178_neg	DLCL 22:6_22:6	--	C53 H82 O15 P2	1020.52	11.912	509.252	--	--	--	--	--	--	--	--	--	--	No results	Full match	No results					0.175237	-2.51262	0.00955062	0.916667	2.9489	down	352071	273600	380021	293346	422162	1.12836e+06	3.01722e+06	6.74549e+06	3.90542e+06	996124	1.02081e+06	576127
Com_20599_pos	Histamine	Histamine; 1H-Imidazole-4-ethanamine; 2-(4-Imidazolyl)ethylamine	C5 H9 N3	111.08	5.468	112.087	cpd:C00388	map00340 Histidine metabolism;map01100 Metabolic pathways;map04080 Neuroactive ligand-receptor interaction	HMDB0000870	--	Organic nitrogen compounds	Organonitrogen compounds	Amines	--	--	--	No results	No results	Full match	Organic nitrogen compounds	Organonitrogen compounds	Amines	2-arylethylamines	6.3933	2.67656	0.00968204	0.944444	2.76885	up	2.47026e+06	2.26836e+06	4.18348e+06	371131	1.82774e+06	9.68764e+06	259866	241742	162606	628523	262015	1.7e+06
Com_10969_neg	D-2-Aminoadipic acid	--	C6 H11 N O4	161.068	1.575	160.061	--	--	--	--	--	--	--	--	--	--	No results	No results	Full match	Organic acids and derivatives	Carboxylic acids and derivatives	Amino acids, peptides, and analogues	Alpha amino acids and derivatives	0.67115	-0.575292	0.0100226	0.916667	1.35216	down	5.03743e+06	4.4598e+06	5.35365e+06	4.62162e+06	5.10453e+06	7.92606e+06	1.04465e+07	1.00418e+07	8.43603e+06	6.56753e+06	6.37657e+06	6.56047e+06
Com_22753_neg	LNAPE 18:1/N-24:5	--	C47 H82 N O8 P	819.568	10.767	818.56	--	--	--	--	--	--	--	--	--	--	No results	Invalid mass	No results					0.620593	-0.688281	0.010121	0.888889	1.41515	down	1.05425e+06	1.01846e+06	1.11009e+06	1.21282e+06	2.1598e+06	1.60272e+06	2.71941e+06	2.44906e+06	1.52628e+06	1.82e+06	2.69787e+06	1.9331e+06
Com_8500_pos	N-(6-methoxypyridin-3-yl)thiophene-2-carboxamide	--	C11 H10 N2 O2 S	234.05	1.266	235.057	--	--	--	--	--	--	--	--	--	--	Invalid mass	No results	No results					0.387535	-1.3676	0.0103223	0.916667	1.56428	down	914237	3.10394e+06	1.02258e+06	470805	1.88407e+06	1.22397e+06	7.11863e+06	2.7227e+06	2.01517e+06	2.73309e+06	4.0921e+06	3.56041e+06
Com_52924_pos	Ethyl 3-acetyl-4-oxopentanoate	--	C9 H14 O4	186.089	0.053	187.096	--	--	--	--	--	--	--	--	--	--	Full match	No results	No results					0.613354	-0.705208	0.0104988	0.916667	2.82726	down	834148	1.21566e+06	1.65943e+06	1.45434e+06	1.3783e+06	2.23844e+06	1.60563e+06	2.49362e+06	2.6053e+06	2.21311e+06	2.62586e+06	2.77173e+06
Com_3981_pos	CAR 18:0	--	C25 H50 N O4	427.365	8.828	428.373	--	--	--	--	--	--	--	--	--	--	No results	Invalid mass	No results					0.529111	-0.918357	0.0106021	0.916667	1.62999	down	1.52863e+07	3.41764e+07	1.58704e+07	1.77516e+07	1.08593e+07	2.18132e+07	3.05341e+07	4.82194e+07	2.48925e+07	2.3399e+07	4.18117e+07	4.99199e+07
Com_3402_pos	13,14-Dihydro prostaglandin E1	--	C20 H36 O5	338.245	8.471	339.253	--	--	--	--	--	--	--	--	--	--	Invalid mass	No results	No results	Lipids and lipid-like molecules	Fatty Acyls	Eicosanoids	Prostaglandins and related compounds	3.35656	1.74698	0.0107024	0.944444	1.86475	up	7.67586e+07	6.11231e+07	1.47412e+08	8.24631e+07	2.97123e+07	1.96913e+08	2.57103e+07	2.6707e+07	4.06297e+07	2.71386e+07	3.12861e+07	2.56088e+07
Com_460_pos	PC O-22:4	--	C30 H54 N O7 P	571.363	9.578	572.37	--	--	--	--	--	--	--	--	--	--	No results	Full match	No results					0.497312	-1.00778	0.0107732	0.944444	1.36357	down	1.6974e+08	1.11265e+08	4.41811e+08	1.80848e+08	2.654e+08	2.60121e+08	6.0778e+08	4.5481e+08	3.67109e+08	2.75055e+08	5.41801e+08	6.27262e+08
Com_18118_pos	LPC 18:5-SN2	--	C26 H44 N O7 P	513.285	7.574	514.292	--	--	--	--	--	--	--	--	--	--	No results	Full match	No results					2.30851	1.20696	0.0108377	0.888889	1.76342	up	3.42893e+06	2.63641e+06	4.37212e+06	2.51245e+06	1.17633e+06	3.07811e+06	991646	1.20698e+06	1.27626e+06	1.65822e+06	465214	1.85426e+06
Com_8314_neg	1-Methylxanthine	1-Methylxanthine	C6 H6 N4 O2	166.049	4.893	165.041	cpd:C16358	map00232 Caffeine metabolism;map01100 Metabolic pathways	HMDB0010738	--	Organoheterocyclic compounds	Imidazopyrimidines	Purines and purine derivatives	--	--	--	Full match	No results	Full match	Organoheterocyclic compounds	Imidazopyrimidines	Purines and purine derivatives	Xanthines	0.659027	-0.60159	0.0113919	0.944444	1.20395	down	4.2342e+06	3.87174e+06	7.83099e+06	5.52535e+06	6.38298e+06	7.24504e+06	7.91607e+06	9.0571e+06	1.0237e+07	1.06681e+07	8.3436e+06	7.02375e+06
Com_9552_neg	Guanosine monophosphate (GMP)	GMP; Guanosine 5'-phosphate; Guanosine monophosphate; Guanosine 5'-monophosphate; Guanylic acid	C10 H14 N5 O8 P	363.058	1.466	362.051	cpd:C00144	map00230 Purine metabolism;map01100 Metabolic pathways;map04744 Phototransduction	--	--	--	--	--	--	--	--	Full match	Full match	Full match	Nucleosides, nucleotides, and analogues	Purine nucleotides	Purine ribonucleotides	Purine ribonucleoside monophosphates	0.569196	-0.813002	0.0115454	0.916667	1.52501	down	3.75095e+06	2.86729e+06	2.13683e+06	1.722e+06	2.09367e+06	3.15782e+06	3.87501e+06	7.46664e+06	4.19909e+06	5.47536e+06	3.02068e+06	3.59612e+06
Com_19081_pos	PC 44:11	Phosphatidylcholine; Lecithin; Phosphatidyl-N-trimethylethanolamine; 1,2-Diacyl-sn-glycero-3-phosphocholine; Choline phosphatide; 3-sn-Phosphatidylcholine	C52 H82 N O8 P	901.563	11.36	902.57	cpd:C00157	map00564 Glycerophospholipid metabolism;map00590 Arachidonic acid metabolism;map00591 Linoleic acid metabolism;map00592 alpha-Linolenic acid metabolism;map01100 Metabolic pathways	--	--	--	--	--	--	--	--	No results	Invalid mass	No results	Lipids and lipid-like molecules	Glycerophospholipids	Glycerophosphocholines	Phosphocholines	0.0631956	-3.98403	0.0118827	0.972222	1.76921	down	998623	596394	559426	568288	650858	686878	803918	4.9177e+06	3.35879e+06	4.18391e+07	3.32884e+06	1.0004e+07
Com_30153_neg	Gamma-Caprolactone	--	C6 H10 O2	114.068	10.769	227.129	--	--	HMDB0003843	LMFA07040010	Organoheterocyclic compounds	Lactones	Gamma butyrolactones	Fatty Acyls [FA]	Fatty esters [FA07]	Lactones [FA0704]	No results	No results	Full match	Organoheterocyclic compounds	Lactones	Gamma butyrolactones	Gamma butyrolactones	0.664737	-0.589145	0.0121396	0.888889	1.06833	down	2.73777e+06	2.40766e+06	2.1391e+06	2.27787e+06	4.05646e+06	3.01018e+06	5.10749e+06	4.59974e+06	2.8666e+06	3.41826e+06	5.06704e+06	3.95683e+06
Com_2797_neg	D-α-Hydroxyglutaric acid	(R)-2-Hydroxyglutarate; (R)-Hydroxyglutarate	C5 H8 O5	148.036	2.044	147.029	cpd:C01087	--	--	--	--	--	--	--	--	--	Invalid mass	Invalid mass	No results	Organic acids and derivatives	Hydroxy acids and derivatives	Short-chain hydroxy acids and derivatives	Short-chain hydroxy acids and derivatives	0.526281	-0.926096	0.0121991	1	3.01306	down	6.39144e+07	9.28131e+07	1.05608e+08	4.22571e+07	4.06029e+07	1.24099e+08	1.3458e+08	1.91602e+08	1.479e+08	1.29745e+08	1.62031e+08	1.25862e+08
Com_416_neg	(±)8-HEPE	--	C20 H30 O3	318.22	7.778	317.213	--	--	--	--	--	--	--	--	--	--	Full match	No results	No results					1.99248	0.994567	0.0124896	0.916667	1.88749	up	1.13062e+08	2.93299e+08	1.55873e+08	1.42214e+08	1.497e+08	8.8138e+07	9.33205e+07	7.16665e+07	4.23587e+07	7.62219e+07	1.21462e+08	6.78912e+07
Com_23642_pos	Pyridoxal 5'-phosphate	Pyridoxal phosphate; Pyridoxal 5-phosphate; Pyridoxal 5'-phosphate; PLP	C8 H10 N O6 P	247.024	2.371	248.032	cpd:C00018	map00730 Thiamine metabolism;map00750 Vitamin B6 metabolism;map01100 Metabolic pathways	HMDB0001491	--	Organoheterocyclic compounds	Pyridines and derivatives	Pyridine carboxaldehydes	--	--	--	Full match	Full match	Full match	Organoheterocyclic compounds	Pyridines and derivatives	Pyridine carboxaldehydes	Pyridoxals and derivatives	2.20754	1.14244	0.0125544	0.888889	1.73673	up	9.00306e+06	1.7595e+07	1.27532e+07	9.15898e+06	7.08336e+06	1.62147e+07	2.30356e+06	5.38223e+06	5.01416e+06	7.08758e+06	2.65799e+06	1.00831e+07
Com_16590_pos	4,7,8-trimethoxyfuro[2,3-b]quinoline	--	C14 H13 N O4	281.064	5.697	282.071	--	--	--	--	--	--	--	--	--	--	Invalid mass	No results	No results					0.444403	-1.17006	0.0126466	0.888889	1.24445	down	786802	2.04761e+06	2.08462e+06	1.27179e+06	1.3546e+06	996278	4.29768e+06	3.85248e+06	4.27159e+06	2.17116e+06	1.2364e+06	3.39129e+06
Com_112_neg	LPE 20:4	--	C25 H44 N O7 P	501.286	9.019	500.279	--	--	--	LMGP02050067	--	--	--	Glycerophospholipids [GP]	Glycerophosphoethanolamines [GP02]	Monoacylglycerophosphoethanolamines [GP0205]	No results	Full match	No results	Lipids and lipid-like molecules	Glycerophospholipids	Glycerophosphoethanolamines	1-acyl-sn-glycero-3-phosphoethanolamines	0.540036	-0.888872	0.0129732	0.944444	1.86221	down	6.38358e+08	3.33011e+08	1.05272e+09	3.58599e+08	5.69496e+08	8.70261e+08	1.22757e+09	1.25904e+09	8.99086e+08	9.93379e+08	1.12431e+09	1.57475e+09
Com_344_pos	LPC 18:3-SN1	--	C26 H48 N O7 P	517.317	8.585	518.324	--	--	--	--	--	--	--	--	--	--	No results	Full match	Full match					1.52849	0.612105	0.0130383	0.888889	1.64642	up	1.02589e+09	6.84359e+08	1.16068e+09	7.40722e+08	7.1017e+08	9.89136e+08	6.96582e+08	6.08618e+08	4.08108e+08	4.134e+08	5.65498e+08	7.82448e+08
Com_33155_pos	cAMP	3',5'-Cyclic AMP; Cyclic adenylic acid; Cyclic AMP; Adenosine 3',5'-phosphate; Adenosine 3',5'-cyclic phosphate; cAMP	C10 H12 N5 O6 P	329.054	5.258	330.061	cpd:C00575	map00230 Purine metabolism;map04010 MAPK signaling pathway;map04020 Calcium signaling pathway;map04114 Oocyte meiosis;map04261 Adrenergic signaling in cardiomyocytes;map04270 Vascular smooth muscle contraction;map04340 Hedgehog signaling pathway	HMDB0000058	--	Nucleosides, nucleotides, and analogues	Purine nucleotides	Cyclic purine nucleotides	--	--	--	No results	No results	Full match	Nucleosides, nucleotides, and analogues	Purine nucleotides	Cyclic purine nucleotides	3',5'-cyclic purine nucleotides	2.22215	1.15196	0.0131523	0.916667	2.15659	up	1.74481e+06	1.53936e+06	910492	1.98209e+06	1.92161e+06	823192	455877	283882	1.69515e+06	682033	444689	453204
Com_2295_pos	4-methoxy-6-(prop-2-en-1-yl)-2H-1,3-benzodioxole	--	C11 H12 O3	192.076	5.842	193.084	--	--	--	--	--	--	--	--	--	--	Invalid mass	No results	No results					1.87732	0.908674	0.0132913	0.916667	2.08158	up	4.67815e+07	3.98885e+07	4.86361e+07	6.99591e+07	3.63764e+07	9.4305e+07	1.82666e+07	3.33431e+07	4.6953e+07	3.29882e+07	1.92451e+07	2.81541e+07
Com_23473_neg	LPA 18:3	1-Acyl-sn-glycerol 3-phosphate; 2-Lysophosphatidate; Lysophosphatidate; Lysophosphatidic acid	C21 H37 O7 P	432.228	8.59	431.221	cpd:C00681	map00561 Glycerolipid metabolism;map00564 Glycerophospholipid metabolism;map01100 Metabolic pathways;map04540 Gap junction	--	LMGP10050035	--	--	--	Glycerophospholipids [GP]	Glycerophosphates [GP10]	Monoacylglycerophosphates [GP1005]	No results	Full match	No results	Lipids and lipid-like molecules	Glycerophospholipids	Glycerophosphates	1,2-diacylglycerol-3-phosphates	1.73678	0.796411	0.0134883	0.888889	1.24552	up	2.45307e+06	2.38181e+06	2.00751e+06	1.33795e+06	1.87183e+06	3.17348e+06	1.47757e+06	973851	779791	897810	1.60674e+06	1.87929e+06
Com_772_pos	PC 18:0_18:1	--	C44 H86 N O8 P	787.607	9.892	788.615	--	--	--	LMGP01010888	--	--	--	Glycerophospholipids [GP]	Glycerophosphocholines [GP01]	Diacylglycerophosphocholines [GP0101]	No results	Full match	No results					4.65232	2.21795	0.0137441	0.916667	1.81759	up	5.40066e+07	1.50387e+08	1.90917e+08	3.01421e+08	4.58766e+08	3.65033e+08	9.49518e+06	6.53904e+07	7.19835e+06	1.116e+08	4.38128e+07	8.93361e+07
Com_29971_pos	3,5-dimethyl-N'-[4-(trifluoromethyl)benzoyl]isoxazole-4-carbohydrazide	--	C14 H12 F3 N3 O3	349.063	5.184	350.071	--	--	--	--	--	--	--	--	--	--	Invalid mass	No results	No results					1.96539	0.974814	0.0137588	0.888889	1.3782	up	1.61287e+06	1.34191e+06	548819	790936	986526	918486	337268	315969	822147	580809	725387	372784
Com_4821_neg	PE 16:0_20:3	--	C41 H76 N O8 P	741.531	10.018	740.524	--	--	--	LMGP02011222	--	--	--	Glycerophospholipids [GP]	Glycerophosphoethanolamines [GP02]	Diacylglycerophosphoethanolamines [GP0201]	No results	Full match	No results					0.28046	-1.83413	0.0137823	0.888889	2.19624	down	8.26854e+06	1.6651e+06	8.57735e+06	6.17802e+06	8.8385e+06	1.02126e+07	2.82213e+07	2.12086e+07	1.31973e+07	4.28219e+07	4.39294e+07	6.58018e+06
Com_4381_pos	CAR 20:4	--	C27 H46 N O4	447.334	7.837	448.341	--	--	--	--	--	--	--	--	--	--	No results	Invalid mass	No results					0.441272	-1.18026	0.0138052	0.916667	2.27518	down	6.56235e+06	2.06511e+07	7.5417e+06	4.92537e+06	9.06192e+06	1.5402e+07	1.78066e+07	2.07553e+07	1.12539e+07	2.36164e+07	4.19841e+07	2.99463e+07
Com_17382_neg	Cer 21:1;2O/15:0;O(FA 18:1)	--	C54 H103 N O5	845.784	10.798	844.776	--	--	--	--	--	--	--	--	--	--	No results	Full match	No results					0.448249	-1.15763	0.0138204	0.888889	1.71093	down	730917	667221	1.02068e+06	1.77043e+06	1.30669e+06	941339	2.31179e+06	4.27238e+06	3.37188e+06	1.76236e+06	1.41652e+06	1.22602e+06
Com_235_pos	LPE 18:0	--	C23 H48 N O7 P	481.316	10.308	482.324	--	--	--	LMGP02050038	--	--	--	Glycerophospholipids [GP]	Glycerophosphoethanolamines [GP02]	Monoacylglycerophosphoethanolamines [GP0205]	No results	Full match	Full match	Lipids and lipid-like molecules	Glycerophospholipids	Glycerophosphoethanolamines	1-acyl-sn-glycero-3-phosphoethanolamines	0.523194	-0.934582	0.014472	0.916667	1.54965	down	1.34675e+09	4.77851e+08	5.51923e+08	3.23041e+08	6.45581e+08	5.54719e+08	1.64579e+09	1.44094e+09	8.79458e+08	9.01423e+08	1.69755e+09	8.88784e+08
Com_30345_pos	Oxohongdenafil	--	C25 H32 N6 O4	480.257	5.398	481.264	--	--	--	--	--	--	--	--	--	--	Invalid mass	No results	No results	Organic oxygen compounds	Organooxygen compounds	Carbonyl compounds	Alkyl-phenylketones	0.355432	-1.49236	0.0145042	0.916667	2.01342	down	3.31336e+06	5.03756e+06	624913	1.49896e+06	1.50144e+06	1.30958e+06	9.18421e+06	2.02682e+06	3.78779e+06	7.37436e+06	7.88589e+06	7.12029e+06
Com_14121_pos	Valproic acid	Valproic acid	C8 H16 O2	144.115	0.061	145.122	cpd:C07185	map00982 Drug metabolism - cytochrome P450	HMDB0001877	LMFA01020291	Lipids and lipid-like molecules	Fatty Acyls	Fatty acids and conjugates	Fatty Acyls [FA]	Fatty Acids and Conjugates [FA01]	Branched fatty acids [FA0102]	No results	No results	Full match	Lipids and lipid-like molecules	Fatty Acyls	Fatty acids and conjugates	Methyl-branched fatty acids	0.622814	-0.683127	0.0157215	0.916667	2.64414	down	1.39444e+07	1.83142e+07	2.5971e+07	2.29671e+07	2.37358e+07	3.75416e+07	2.37782e+07	3.98215e+07	4.01852e+07	3.58885e+07	4.06235e+07	4.84618e+07
Com_2032_pos	5α-Dihydrotestosterone	Dihydrotestosterone; 17beta-Hydroxyandrostan-3-one; Androstanolone; 17beta-Hydroxy-5alpha-androstan-3-one	C19 H30 O2	290.224	9.91	291.231	cpd:C03917	map00140 Steroid hormone biosynthesis	HMDB0002961	--	Lipids and lipid-like molecules	Steroids and steroid derivatives	Androstane steroids	--	--	--	Full match	No results	Full match	Lipids and lipid-like molecules	Steroids and steroid derivatives	Androstane steroids	Androgens and derivatives	2.17982	1.12421	0.0157642	0.888889	1.47495	up	5.88506e+07	8.67608e+07	5.63513e+07	4.34798e+07	2.40663e+07	7.91159e+07	1.19368e+07	4.5821e+07	3.66274e+07	1.94823e+07	2.0364e+07	2.57011e+07
Com_12370_neg	PE 18:0_20:4;O	--	C43 H78 N O9 P	783.54	10.32	782.533	--	--	--	--	--	--	--	--	--	--	No results	Full match	No results					0.457778	-1.12728	0.0161759	0.944444	1.37329	down	3.94373e+06	585114	1.73041e+06	1.51766e+06	1.70623e+06	1.8864e+06	4.22651e+06	4.86607e+06	3.32135e+06	2.13228e+06	6.09566e+06	4.19453e+06
Com_27694_neg	DLCL 18:2_22:6	--	C49 H82 O15 P2	972.514	11.93	971.506	--	--	--	--	--	--	--	--	--	--	No results	Full match	No results					0.309441	-1.69226	0.0163218	0.888889	2.50996	down	368674	277274	505641	678413	304161	953571	2.24748e+06	1.10369e+06	3.57945e+06	1.65972e+06	952253	435819
Com_1973_neg	(±)8(9)-DiHET	--	C20 H34 O4	338.244	10.997	337.237	--	--	--	--	--	--	--	--	--	--	Invalid mass	No results	No results					1.93764	0.9543	0.0168333	0.888889	1.78089	up	5.53434e+06	8.13616e+06	8.37675e+06	1.01571e+07	4.20382e+06	1.19424e+07	2.86258e+06	4.73871e+06	5.44854e+06	6.81827e+06	2.68086e+06	2.4044e+06
Com_14504_pos	PC 18:0_20:5	--	C46 H82 N O8 P	807.57	6.589	808.577	--	--	--	LMGP01011937	--	--	--	Glycerophospholipids [GP]	Glycerophosphocholines [GP01]	Diacylglycerophosphocholines [GP0101]	No results	Invalid mass	No results					2.25162	1.17096	0.0168442	0.833333	2.5065	up	2.17562e+07	6.2435e+07	6.64545e+07	5.4757e+07	1.7699e+07	3.70184e+07	1.47226e+06	1.4319e+06	2.88853e+06	2.48303e+06	1.82306e+06	1.05427e+08
Com_3119_pos	PC 33:1	Phosphatidylcholine; Lecithin; Phosphatidyl-N-trimethylethanolamine; 1,2-Diacyl-sn-glycero-3-phosphocholine; Choline phosphatide; 3-sn-Phosphatidylcholine	C41 H80 N O8 P	767.544	10.129	768.55	cpd:C00157	map00564 Glycerophospholipid metabolism;map00590 Arachidonic acid metabolism;map00591 Linoleic acid metabolism;map00592 alpha-Linolenic acid metabolism;map01100 Metabolic pathways	--	LMGP01011806	--	--	--	Glycerophospholipids [GP]	Glycerophosphocholines [GP01]	Diacylglycerophosphocholines [GP0101]	No results	Invalid mass	No results	Lipids and lipid-like molecules	Glycerophospholipids	Glycerophosphocholines	Phosphocholines	0.267565	-1.90204	0.0170241	0.916667	2.22808	down	3.948e+06	2.16536e+07	1.10795e+07	1.1552e+07	2.05731e+07	8.85021e+06	6.05146e+07	2.08108e+07	1.0169e+08	7.13859e+07	2.2052e+07	1.37803e+07
Com_32_pos	LPC 20:5-SN1	--	C28 H48 N O7 P	541.316	8.529	542.323	--	--	--	--	--	--	--	--	--	--	No results	Full match	No results					1.75166	0.808719	0.0173108	0.888889	1.19102	up	5.47469e+09	6.11713e+09	6.96912e+09	3.22093e+09	2.85452e+09	5.71406e+09	2.91254e+09	2.59318e+09	2.41212e+09	3.20281e+09	1.92908e+09	4.27698e+09
Com_12_neg	8Z,11Z,14Z-Eicosatrienoic acid	(8Z,11Z,14Z)-Icosatrienoic acid; Dihomo-gamma-linolenic acid; (Z,Z,Z)-8,11,14-Eicosatrienoic acid; (Z,Z,Z)-8,11,14-Icosatrienoic acid; (Z,Z,Z)-8,11,14-Eicosatrienoate; (Z,Z,Z)-8,11,14-Icosatrienoate; 8,11,14-Eicosatrienoate; 8,11,14-Icosatrienoate	C20 H34 O2	306.256	10.484	305.249	cpd:C03242	map00591 Linoleic acid metabolism;map01040 Biosynthesis of unsaturated fatty acids;map01100 Metabolic pathways	HMDB0002925	LMFA01030158	Lipids and lipid-like molecules	Fatty Acyls	Fatty acids and conjugates	Fatty Acyls [FA]	Fatty Acids and Conjugates [FA01]	Unsaturated fatty acids [FA0103]	Full match	No results	Full match	Lipids and lipid-like molecules	Fatty Acyls	Fatty acids and conjugates	Long-chain fatty acids	0.559007	-0.839063	0.0173769	0.888889	1.12926	down	4.88189e+09	3.54853e+09	5.29588e+09	2.52066e+09	1.0351e+10	4.98063e+09	7.61814e+09	1.19418e+10	6.61253e+09	1.15429e+10	9.84087e+09	8.93423e+09
Com_25323_neg	Pyridoxal-5'-phosphate	Pyridoxal phosphate; Pyridoxal 5-phosphate; Pyridoxal 5'-phosphate; PLP	C8 H10 N O6 P	247.025	2.347	246.017	cpd:C00018	map00730 Thiamine metabolism;map00750 Vitamin B6 metabolism;map01100 Metabolic pathways	HMDB0001491	--	Organoheterocyclic compounds	Pyridines and derivatives	Pyridine carboxaldehydes	--	--	--	No results	Full match	Full match	Organoheterocyclic compounds	Pyridines and derivatives	Pyridine carboxaldehydes	Pyridoxals and derivatives	2.17856	1.12337	0.0178899	0.861111	1.25005	up	5.04454e+06	8.00314e+06	8.2082e+06	3.92943e+06	3.27269e+06	1.02091e+07	1.39011e+06	3.3867e+06	2.53229e+06	3.99067e+06	1.50461e+06	4.94459e+06
Com_7603_pos	LPC O-15:1	--	C23 H48 N O6 P	465.321	8.969	466.328	--	--	--	--	--	--	--	--	--	--	No results	Full match	No results					1.79567	0.84452	0.0179491	0.861111	1.2733	up	8.09939e+06	5.42588e+06	6.86515e+06	1.14323e+07	1.12116e+07	1.16138e+07	7.50308e+06	5.99816e+06	3.62601e+06	2.65073e+06	6.92982e+06	3.72547e+06
Com_30084_pos	Bilirubin	Bilirubin	C33 H36 N4 O6	584.263	5.967	585.27	cpd:C00486	map00860 Porphyrin and chlorophyll metabolism;map01100 Metabolic pathways	HMDB0000054	--	Organoheterocyclic compounds	Tetrapyrroles and derivatives	Bilirubins	--	--	--	Full match	No results	Full match	Organoheterocyclic compounds	Tetrapyrroles and derivatives	Bilirubins	Bilirubins	1.45037	0.536417	0.0180314	0.944444	1.03695	up	773901	615187	698270	610354	463652	666535	551165	426961	402452	282638	606940	369109
Com_10110_neg	PMeOH 18:2_22:5	--	C44 H73 O8 P	760.505	10.752	759.498	--	--	--	--	--	--	--	--	--	--	No results	Full match	No results					0.463038	-1.1108	0.0183397	0.916667	1.70953	down	1.9124e+06	1.84747e+06	2.01369e+06	2.20004e+06	3.91786e+06	2.90733e+06	4.93298e+06	4.44258e+06	2.76865e+06	3.30146e+06	4.89391e+06	1.16206e+07
Com_7952_pos	PC O-42:9	--	C50 H84 N O7 P	841.589	10.876	842.596	--	--	--	--	--	--	--	--	--	--	No results	Invalid mass	No results					0.20055	-2.31797	0.0183724	1	3.24935	down	2.13222e+06	1.90445e+06	1.90512e+06	2.10352e+06	2.36273e+06	2.21141e+06	1.38595e+07	5.69019e+06	3.9092e+06	2.5052e+06	6.86004e+06	3.01002e+07
Com_1003_neg	PG 16:0_18:2	--	C40 H75 O10 P	746.51	10.766	745.503	--	--	--	LMGP04010983	--	--	--	Glycerophospholipids [GP]	Glycerophosphoglycerols [GP04]	Diacylglycerophosphoglycerols [GP0401]	No results	Full match	No results					0.0552552	-4.17774	0.0187342	0.972222	2.23579	down	1.44918e+06	1.39997e+06	1.52593e+06	1.66714e+06	2.96887e+06	2.20311e+06	1.05327e+07	3.36649e+06	3.44397e+07	2.50178e+06	1.33324e+08	1.87876e+07
Com_334_pos	LPE 20:5	--	C25 H42 N O7 P	499.269	8.325	500.276	--	--	--	LMGP02050053	--	--	--	Glycerophospholipids [GP]	Glycerophosphoethanolamines [GP02]	Monoacylglycerophosphoethanolamines [GP0205]	No results	Full match	No results	Lipids and lipid-like molecules	Glycerophospholipids	Glycerophosphoethanolamines	1-acyl-sn-glycero-3-phosphoethanolamines	1.5622	0.643579	0.0188771	0.916667	1.38607	up	8.60571e+08	8.32242e+08	7.65046e+08	4.71437e+08	4.2126e+08	7.29344e+08	4.40338e+08	4.04618e+08	3.85961e+08	3.77398e+08	4.11952e+08	5.91371e+08
Com_30105_pos	L-Saccharopine	N6-(L-1,3-Dicarboxypropyl)-L-lysine; Saccharopine; L-Saccharopine; N-[(S)-5-Amino-5-carboxypentyl]-L-glutamic acid	C11 H20 N2 O6	276.132	4.989	299.121	cpd:C00449	map00310 Lysine degradation;map01100 Metabolic pathways;map01230 Biosynthesis of amino acids	HMDB0000279	--	Organic acids and derivatives	Carboxylic acids and derivatives	Amino acids, peptides, and analogues	--	--	--	No results	No results	Full match	Organic acids and derivatives	Carboxylic acids and derivatives	Amino acids, peptides, and analogues	Glutamic acid and derivatives	0.463402	-1.10967	0.0191696	0.972222	2.70784	down	328665	940594	1.3448e+06	1.6684e+06	2.11693e+06	1.13545e+06	3.66042e+06	2.33698e+06	2.45583e+06	1.9663e+06	3.51599e+06	2.32431e+06
Com_39121_neg	D-Fructose 1,6-bisphosphate	D-Fructose 1,6-bisphosphate	C6 H14 O12 P2	339.995	7.2	338.988	cpd:C00354	map00400 Phenylalanine, tyrosine and tryptophan biosynthesis;map01100 Metabolic pathways;map01200 Carbon metabolism	HMDB0001058	--	Organic oxygen compounds	Organooxygen compounds	Carbohydrates and carbohydrate conjugates	--	--	--	No results	No results	Full match					1.57679	0.656994	0.0192028	0.833333	1.67375	up	534032	688500	396866	778764	648728	387410	469445	263073	451768	325702	407071	260969
Com_16677_neg	LPA 18:2	1-Acyl-sn-glycerol 3-phosphate; 2-Lysophosphatidate; Lysophosphatidate; Lysophosphatidic acid	C21 H39 O7 P	434.244	9.609	433.237	cpd:C00681	map00561 Glycerolipid metabolism;map00564 Glycerophospholipid metabolism;map01100 Metabolic pathways;map04540 Gap junction	--	LMGP10050044	--	--	--	Glycerophospholipids [GP]	Glycerophosphates [GP10]	Monoacylglycerophosphates [GP1005]	No results	Full match	No results	Lipids and lipid-like molecules	Glycerophospholipids	Glycerophosphates	1,2-diacylglycerol-3-phosphates	1.99835	0.99881	0.0194866	0.916667	1.65173	up	3.38915e+06	8.06451e+06	6.60295e+06	4.60961e+06	3.7912e+06	1.00785e+07	2.70953e+06	3.13097e+06	2.57808e+06	1.55727e+06	2.40896e+06	5.89824e+06
Com_137_neg	LPC 20:4	1-Acyl-sn-glycero-3-phosphocholine; 1-Acyl-sn-glycerol-3-phosphocholine; alpha-Acylglycerophosphocholine; 2-Lysolecithin; 2-Lysophosphatidylcholine; 1-Acylglycerophosphocholine	C28 H50 N O7 P	589.339	9.041	588.331	cpd:C04230	map00564 Glycerophospholipid metabolism	--	LMGP01050140	--	--	--	Glycerophospholipids [GP]	Glycerophosphocholines [GP01]	Monoacylglycerophosphocholines [GP0105]	No results	Invalid mass	No results	Lipids and lipid-like molecules	Glycerophospholipids	Glycerophosphocholines	Phosphocholines	0.59577	-0.747171	0.0198146	0.888889	1.88099	down	6.0254e+08	3.04409e+08	1.05827e+09	3.87875e+08	4.29126e+08	5.89469e+08	1.10993e+09	1.1237e+09	8.88848e+08	7.30391e+08	7.72913e+08	1.03359e+09
Com_700_neg	N6-Succinyl Adenosine	--	C14 H17 N5 O8	383.108	5.044	382.101	--	--	HMDB0255303	--	Organic acids and derivatives	Carboxylic acids and derivatives	Dicarboxylic acids and derivatives	--	--	--	No results	No results	Full match	Nucleosides, nucleotides, and analogues	Purine nucleosides	Not available	Purine nucleosides	0.548883	-0.86543	0.0200557	0.888889	1.1831	down	2.75599e+07	3.27403e+07	3.40474e+07	1.96833e+07	4.42985e+07	2.17887e+07	6.90765e+07	5.66423e+07	2.30139e+07	5.68272e+07	5.52458e+07	6.73484e+07
Com_8608_neg	FAHFA 20:5/16:2	--	C36 H56 O4	552.417	9.584	551.409	--	--	--	--	--	--	--	--	--	--	No results	Full match	No results					0.572147	-0.805543	0.020434	0.944444	1.27556	down	1.57415e+06	1.3691e+06	2.43763e+06	885717	1.55381e+06	1.40097e+06	3.03808e+06	2.49579e+06	1.79076e+06	1.67208e+06	4.47266e+06	2.64779e+06
Com_8458_pos	CAR 20:1	--	C27 H52 N O4	453.381	8.977	454.388	--	--	--	--	--	--	--	--	--	--	No results	Invalid mass	No results					0.444061	-1.17117	0.0204972	0.861111	2.08225	down	1.63131e+06	1.73849e+07	1.85062e+06	3.73949e+06	3.54224e+06	3.67148e+06	1.46548e+07	1.13341e+07	7.46183e+06	8.0254e+06	1.80942e+07	1.20866e+07
Com_7353_neg	PG 17:1_20:4	--	C43 H75 O10 P	782.511	10.794	781.503	--	--	--	LMGP04010628	--	--	--	Glycerophospholipids [GP]	Glycerophosphoglycerols [GP04]	Diacylglycerophosphoglycerols [GP0401]	No results	Full match	No results					0.428928	-1.22119	0.020741	0.916667	1.76271	down	1.60694e+06	1.62832e+06	1.77483e+06	1.93906e+06	3.07494e+06	2.56245e+06	4.34782e+06	3.91559e+06	2.44023e+06	1.15581e+07	4.31339e+06	2.76905e+06
Com_3532_pos	Palmitoyl ethanolamide	--	C18 H37 N O2	299.282	9.635	300.289	--	--	HMDB0002100	LMFA08040057	Organic acids and derivatives	Carboximidic acids and derivatives	Carboximidic acids	Fatty Acyls [FA]	Fatty amides [FA08]	N-acyl ethanolamines (endocannabinoids) [FA0804]	Full match	No results	Full match	Organic acids and derivatives	Carboximidic acids and derivatives	Carboximidic acids	Carboximidic acids	0.752766	-0.409727	0.0208792	0.888889	1.42197	down	2.18919e+07	3.34087e+07	1.86555e+07	2.31832e+07	2.65005e+07	2.51523e+07	2.85947e+07	2.61647e+07	3.19588e+07	3.54795e+07	4.19343e+07	3.35286e+07
Com_1320_neg	LPG 22:4	--	C28 H49 O9 P	560.312	10.192	559.305	--	--	--	LMGP04050017	--	--	--	Glycerophospholipids [GP]	Glycerophosphoglycerols [GP04]	Monoacylglycerophosphoglycerols [GP0405]	No results	Full match	No results	Lipids and lipid-like molecules	Glycerophospholipids	Glycerophosphoglycerols	Phosphatidylglycerols	0.400235	-1.32108	0.0213095	0.861111	2.35607	down	1.0264e+07	1.36598e+07	7.37761e+07	8.80891e+06	5.57078e+07	2.88342e+07	6.95671e+07	1.16226e+08	4.58901e+07	5.50105e+07	8.40911e+07	1.06562e+08
Com_510_pos	15-OxoEDE	--	C20 H34 O3	322.25	10.168	323.258	--	--	--	--	--	--	--	--	--	--	Full match	No results	No results	Lipids and lipid-like molecules	Fatty Acyls	Fatty acids and conjugates	Long-chain fatty acids	4.74066	2.24509	0.0218167	0.972222	2.57152	up	1.79046e+08	3.2104e+08	1.87064e+08	1.05881e+08	8.58525e+07	5.93018e+08	5.00662e+06	5.17026e+07	8.47526e+07	7.0054e+07	4.30244e+06	9.46661e+07
Com_11597_pos	N-(4-methoxyphenethyl)-N'-(2-methylphenyl)thiourea	--	C17 H20 N2 O S	300.134	6.918	301.141	--	--	--	--	--	--	--	--	--	--	Invalid mass	No results	No results					4.43508	2.14896	0.0226101	0.916667	2.3942	up	2.15188e+07	2.78103e+07	4.09067e+06	3.3406e+07	1.84349e+07	3.53002e+06	3.02695e+06	2.71982e+06	9.45449e+06	3.8949e+06	2.76216e+06	2.67127e+06
Com_32744_pos	6-benzyl-4-oxo-1,4-dihydropyridine-3-carboxamide	--	C13 H12 N2 O2	228.09	4.915	229.098	--	--	--	--	--	--	--	--	--	--	Full match	No results	No results					0.566061	-0.82097	0.0228899	1	2.43914	down	1.39101e+06	1.63146e+06	451708	1.28776e+06	1.11042e+06	1.67665e+06	2.04006e+06	1.73973e+06	2.21512e+06	2.27328e+06	2.00636e+06	3.06149e+06
Com_4110_pos	PC 21:2_20:3	--	C49 H88 N O8 P	849.623	11.149	850.63	--	--	--	--	--	--	--	--	--	--	No results	Full match	No results					1.93395	0.951549	0.0233182	0.888889	1.76949	up	6.34662e+07	3.7153e+07	4.71814e+07	4.90922e+07	8.18541e+07	3.86386e+07	2.12557e+07	2.75075e+07	6.06613e+07	1.02735e+07	2.73141e+07	1.71004e+07
Com_4556_pos	LPC 16:2-SN2	--	C24 H46 N O7 P	491.3	8.036	492.308	--	--	--	--	--	--	--	--	--	--	No results	Full match	Full match					1.58978	0.66883	0.0239824	0.888889	1.05558	up	3.49214e+07	2.74101e+07	4.50678e+07	2.2294e+07	1.78814e+07	3.22775e+07	1.9485e+07	1.83355e+07	1.5591e+07	2.72642e+07	1.54046e+07	1.70497e+07
Com_14595_pos	CAR 20:3	--	C27 H48 N O4	449.35	8.143	450.357	--	--	--	--	--	--	--	--	--	--	No results	Invalid mass	No results					0.452242	-1.14483	0.0241391	0.888889	1.95805	down	1.40039e+06	3.5512e+06	1.51163e+06	1.55898e+06	1.58313e+06	1.33464e+06	3.09948e+06	4.88153e+06	2.75377e+06	2.5966e+06	8.87445e+06	1.9847e+06
Com_9163_pos	7-Ketocholesterol	--	C27 H44 O2	400.334	7.589	401.341	--	--	HMDB0000501	--	Lipids and lipid-like molecules	Steroids and steroid derivatives	Cholestane steroids	--	--	--	No results	No results	Full match	Lipids and lipid-like molecules	Steroids and steroid derivatives	Cholestane steroids	Cholesterols and derivatives	4.48137	2.16394	0.0242735	0.861111	2.1498	up	6.32736e+06	3.24968e+07	3.4238e+06	2.95378e+07	1.17516e+07	4.23917e+06	2.19206e+06	1.01204e+06	7.67028e+06	4.71355e+06	735602	3.26345e+06
Com_2538_neg	Daidzein	Daidzein	C15 H10 O4	254.058	5.8	253.051	cpd:C10208	--	HMDB0003312	LMPK12050038	Phenylpropanoids and polyketides	Isoflavonoids	Isoflav-2-enes	Polyketides [PK]	Flavonoids [PK12]	Isoflavonoids [PK1205]	Full match	Full match	No results	Phenylpropanoids and polyketides	Isoflavonoids	Isoflav-2-enes	Isoflavones	5.93446	2.56912	0.0244936	0.888889	2.0245	up	627167	8.45016e+06	1.19276e+06	1.11814e+07	1.04447e+07	5.53623e+06	511264	555248	3.13141e+06	964636	637753	507333
Com_1458_neg	PG 18:2_22:6	--	C46 H75 O10 P	818.511	9.32	817.504	--	--	--	LMGP04010829	--	--	--	Glycerophospholipids [GP]	Glycerophosphoglycerols [GP04]	Diacylglycerophosphoglycerols [GP0401]	No results	Full match	No results					0.302406	-1.72544	0.0248252	0.861111	1.29969	down	1.04001e+08	1.30021e+08	1.39104e+08	1.23554e+08	1.70634e+08	9.44776e+07	7.88953e+08	5.91315e+08	2.20784e+08	2.59165e+08	5.59881e+08	9.90033e+07
Com_12467_pos	4-amino-2-(dibenzylamino)-5-pyrimidinecarbonitrile	--	C19 H17 N5	315.15	6.983	316.157	--	--	--	--	--	--	--	--	--	--	Full match	No results	No results					4.35391	2.12231	0.0248427	0.888889	2.17668	up	7.72607e+06	1.66274e+07	2.04945e+06	2.10665e+07	1.43915e+07	2.22486e+06	653261	721199	7.21661e+06	3.49406e+06	604318	2.02968e+06
Com_885_neg	LPC 18:4	1-Acyl-sn-glycero-3-phosphocholine; 1-Acyl-sn-glycerol-3-phosphocholine; alpha-Acylglycerophosphocholine; 2-Lysolecithin; 2-Lysophosphatidylcholine; 1-Acylglycerophosphocholine	C26 H46 N O7 P	561.308	8.134	560.3	cpd:C04230	map00564 Glycerophospholipid metabolism	--	LMGP01050129	--	--	--	Glycerophospholipids [GP]	Glycerophosphocholines [GP01]	Monoacylglycerophosphocholines [GP0105]	No results	Invalid mass	No results	Lipids and lipid-like molecules	Glycerophospholipids	Glycerophosphocholines	Phosphocholines	2.15088	1.10493	0.0249785	0.833333	2.15525	up	1.35082e+08	9.48624e+07	1.24156e+08	4.43562e+07	3.92685e+07	1.09803e+08	3.59571e+07	5.46535e+07	3.11232e+07	4.92323e+07	2.96015e+07	5.39924e+07
Com_3228_pos	L-Anserine (beta-alanyl-N-methylhistidine) (nitrate salt)	--	C10 H16 N4 O3	240.122	1.313	241.129	--	--	--	--	--	--	--	--	--	--	No results	Full match	Full match					4.33759	2.11689	0.0251837	0.916667	2.14585	up	6.63819e+07	2.98959e+07	1.13673e+07	6.58171e+07	2.27785e+07	1.91171e+07	8.32637e+06	346211	2.22181e+07	2.52114e+06	1.15828e+07	4.65454e+06
Com_12564_pos	LPE 16:0	--	C21 H44 N O7 P	906.57	9.71	454.292	--	--	--	LMGP02050036	--	--	--	Glycerophospholipids [GP]	Glycerophosphoethanolamines [GP02]	Monoacylglycerophosphoethanolamines [GP0205]	No results	Invalid mass	No results	Lipids and lipid-like molecules	Glycerophospholipids	Glycerophosphoethanolamines	1-acyl-sn-glycero-3-phosphoethanolamines	2.24265	1.1652	0.0252879	0.916667	1.49285	up	2.60827e+06	2.78894e+06	9.04544e+06	3.87154e+06	2.26343e+06	6.54248e+06	1.78993e+06	1.88432e+06	3.67789e+06	1.37393e+06	1.34454e+06	2.02227e+06
Com_1125_pos	PC O-24:6	--	C32 H54 N O7 P	595.363	9.42	596.37	--	--	--	--	--	--	--	--	--	--	No results	Full match	No results					0.504199	-0.987936	0.0259097	0.916667	1.77057	down	5.05145e+07	3.87568e+07	7.05654e+07	6.96181e+07	1.21693e+08	6.19409e+07	1.06472e+08	1.40149e+08	7.4979e+07	7.43289e+07	2.20882e+08	2.02486e+08
Com_536_neg	Tauroursodeoxycholic acid	Tauroursodeoxycholic acid	C26 H45 N O6 S	499.296	6.452	498.289	cpd:C16868	--	HMDB0000874	LMST05040015	Lipids and lipid-like molecules	Steroids and steroid derivatives	Bile acids, alcohols and derivatives	Sterol Lipids [ST]	Steroid conjugates [ST05]	Taurine conjugates [ST0504]	Full match	Full match	Full match	Lipids and lipid-like molecules	Steroids and steroid derivatives	Bile acids, alcohols and derivatives	Taurinated bile acids and derivatives	2.63321	1.39682	0.0260893	0.888889	2.08361	up	2.3833e+07	6.09249e+07	1.74637e+07	3.66785e+07	1.99467e+07	1.12829e+07	4.87876e+06	7.19869e+06	3.1668e+07	1.09636e+07	2.30245e+06	7.59775e+06
Com_14266_pos	PC 16:1_16:2	--	C40 H74 N O8 P	727.514	8.297	728.521	--	--	--	--	--	--	--	--	--	--	No results	Full match	No results					2.32994	1.22029	0.0260939	0.944444	1.7033	up	2.04201e+07	2.20665e+07	1.64919e+07	1.48227e+07	1.49443e+07	2.35132e+07	7.99285e+06	1.35713e+06	7.73565e+06	7.87597e+06	7.86883e+06	1.53505e+07
Com_7038_neg	D-ribose 5-phosphate	D-Ribose 5-phosphate; Ribose 5-phosphate	C5 H11 O8 P	248.03	1.361	247.022	cpd:C00117	map00030 Pentose phosphate pathway;map00230 Purine metabolism;map00440 Phosphonate and phosphinate metabolism;map01100 Metabolic pathways;map01200 Carbon metabolism;map01230 Biosynthesis of amino acids	HMDB0001548	--	Organic oxygen compounds	Organooxygen compounds	Carbohydrates and carbohydrate conjugates	--	--	--	Invalid mass	No results	No results	Organic oxygen compounds	Organooxygen compounds	Carbohydrates and carbohydrate conjugates	Pentose phosphates	0.711672	-0.490715	0.0269178	0.888889	1.05586	down	752793	581598	684687	772566	594469	711931	771064	1.08968e+06	689235	1.09225e+06	794919	1.32119e+06
Com_10741_pos	Noroxymorphone	--	C16 H17 N O4	287.118	7.012	288.126	--	--	HMDB0061073	--	Benzenoids	Phenanthrenes and derivatives	-	--	--	--	Invalid mass	No results	No results	Benzenoids	Phenanthrenes and derivatives	Not available	Phenanthrenes and derivatives	4.55505	2.18747	0.0269762	0.861111	2.16057	up	1.29307e+07	2.59979e+07	3.97406e+06	3.15734e+07	2.48322e+07	2.27029e+06	1.27023e+06	743956	1.1666e+07	4.95066e+06	803964	2.86539e+06
Com_210_pos	PC O-20:3	--	C28 H52 N O7 P	545.347	9.425	546.355	--	--	--	--	--	--	--	--	--	--	No results	Full match	No results					0.561134	-0.833584	0.0271258	0.833333	1.97081	down	6.10282e+08	4.69727e+08	9.57663e+08	4.2847e+08	1.23889e+09	5.87075e+08	1.09993e+09	1.21238e+09	8.03263e+08	8.06065e+08	1.84943e+09	1.87793e+09
Com_3397_neg	PMeOH 18:2_18:2	--	C40 H71 O8 P	710.491	10.546	709.484	--	--	--	--	--	--	--	--	--	--	No results	Full match	No results					0.0544712	-4.19836	0.027275	0.972222	2.95587	down	1.01754e+06	816825	1.07322e+06	674140	1.57667e+06	1.19308e+06	1.2149e+06	1.85483e+06	5.33442e+06	6.3565e+06	7.88214e+07	2.30202e+07
Com_19031_neg	LNAPE 18:2/N-16:0	--	C39 H74 N O8 P	715.522	11.042	714.514	--	--	--	--	--	--	--	--	--	--	No results	Invalid mass	No results					0.424219	-1.23712	0.0273336	0.861111	2.12083	down	302135	121964	283275	155445	711368	399030	591094	1.91242e+06	654496	554891	481810	456690
Com_47824_neg	CDP	CDP; Cytidine 5'-diphosphate; Cytidine diphosphate	C9 H15 N3 O11 P2	403.016	5.121	402.009	cpd:C00112	map00240 Pyrimidine metabolism;map01100 Metabolic pathways	HMDB0001546	--	Nucleosides, nucleotides, and analogues	Pyrimidine nucleotides	Pyrimidine ribonucleotides	--	--	--	No results	No results	Full match	Nucleosides, nucleotides, and analogues	Pyrimidine nucleotides	Pyrimidine ribonucleotides	Pyrimidine ribonucleoside diphosphates	0.573921	-0.801076	0.0274322	0.972222	1.46761	down	42694	62344.6	57975.4	41785.2	56004.6	57154.4	62219.3	68274.3	69328.3	131865	67217.1	155106
Com_2335_neg	LPE 18:4	--	C23 H40 N O7 P	473.255	8.121	472.248	--	--	--	LMGP02050044	--	--	--	Glycerophospholipids [GP]	Glycerophosphoethanolamines [GP02]	Monoacylglycerophosphoethanolamines [GP0205]	No results	Full match	No results	Lipids and lipid-like molecules	Glycerophospholipids	Glycerophosphoethanolamines	1-acyl-sn-glycero-3-phosphoethanolamines	2.23899	1.16285	0.0284659	0.805556	1.74331	up	3.33524e+07	3.03576e+07	4.75087e+07	9.67296e+06	1.59169e+07	3.11037e+07	1.11893e+07	1.85717e+07	7.87665e+06	1.04805e+07	1.08423e+07	1.60339e+07
Com_2578_neg	N-Acetyl-D-alloisoleucine	--	C8 H15 N O3	173.105	5.634	172.097	--	--	--	--	--	--	--	--	--	--	Full match	Full match	Full match	Organic acids and derivatives	Carboxylic acids and derivatives	Amino acids, peptides, and analogues	Isoleucine and derivatives	0.540334	-0.888075	0.0285175	0.861111	2.21289	down	1.51377e+07	2.556e+07	2.75713e+07	1.29225e+07	1.11212e+07	2.21994e+07	4.75328e+07	4.39135e+07	2.24656e+07	3.03981e+07	4.9951e+07	1.76674e+07
Com_29505_pos	Cystamine	--	C4 H12 N2 S2	152.045	1.245	153.052	--	--	HMDB0250701	--	Organosulfur compounds	Organic disulfides	Dialkyldisulfides	--	--	--	No results	No results	Full match	Organosulfur compounds	Organic disulfides	Dialkyldisulfides	Dialkyldisulfides	0.687044	-0.541527	0.0286514	0.861111	1.57387	down	1.62266e+06	1.22432e+06	2.29492e+06	2.731e+06	1.72708e+06	2.48551e+06	2.61928e+06	2.20365e+06	2.82606e+06	3.92281e+06	3.43714e+06	2.58163e+06
Com_41502_pos	7-(2-hydroxypropan-2-yl)-1,4a-dimethyl-decahydronaphthalen-1-ol	--	C15 H28 O2	222.198	0.053	223.205	--	--	--	--	--	--	--	--	--	--	Invalid mass	No results	No results					0.646607	-0.629039	0.0287393	0.861111	2.41389	down	1.88148e+06	2.53127e+06	3.82931e+06	3.22066e+06	3.07885e+06	5.53341e+06	3.22167e+06	5.7107e+06	5.32964e+06	4.80644e+06	5.4106e+06	6.56761e+06
Com_24549_pos	LPC O-17:2	--	C25 H50 N O6 P	491.346	8.001	492.354	--	--	--	--	--	--	--	--	--	--	No results	Invalid mass	No results					2.10541	1.0741	0.0287885	0.861111	1.60919	up	2.96399e+06	1.26959e+06	3.55063e+06	2.45516e+06	2.07305e+06	1.96436e+06	625255	1.68567e+06	2.81847e+06	713846	604724	333023
Com_1446_pos	PE 18:2_20:5	--	C43 H72 N O8 P	761.499	9.861	762.506	--	--	--	LMGP02010974	--	--	--	Glycerophospholipids [GP]	Glycerophosphoethanolamines [GP02]	Diacylglycerophosphoethanolamines [GP0201]	No results	Full match	No results					2.64977	1.40587	0.0288136	0.888889	1.54168	up	1.1317e+08	3.06994e+08	4.55541e+08	8.58022e+08	3.04093e+08	5.22582e+08	8.49581e+07	1.41869e+08	1.93396e+08	6.99881e+07	2.61839e+08	2.14221e+08
Com_4049_neg	PE O-20:5_20:5	--	C45 H72 N O7 P	769.499	8.335	768.492	--	--	--	--	--	--	--	--	--	--	No results	Invalid mass	No results					0.0217111	-5.52543	0.0289504	0.833333	2.72964	down	4.44978e+06	3.08396e+06	5.77803e+06	2.66641e+06	2.84286e+06	5.48729e+06	2.04689e+08	4.57989e+08	3.16408e+06	1.45174e+08	3.04654e+08	3.95778e+06
Com_2772_pos	PC O-40:6	--	C48 H86 N O7 P	819.614	10.744	820.621	--	--	--	LMGP01020110	--	--	--	Glycerophospholipids [GP]	Glycerophosphocholines [GP01]	1-alkyl,2-acylglycerophosphocholines [GP0102]	No results	Full match	No results					0.452114	-1.14524	0.0293971	0.833333	1.31203	down	7.07838e+07	3.13387e+07	2.76147e+07	3.26982e+07	4.05941e+07	2.10339e+07	1.46908e+08	4.92583e+07	1.01325e+08	2.96506e+07	9.80856e+07	7.03628e+07
Com_3689_neg	4-Pyridoxic acid	4-Pyridoxate; 4-Pyridoxic acid	C8 H9 N O4	183.053	3.854	182.045	cpd:C00847	map00750 Vitamin B6 metabolism;map01100 Metabolic pathways	HMDB0000017	--	Organoheterocyclic compounds	Pyridines and derivatives	Pyridinecarboxylic acids and derivatives	--	--	--	Full match	Full match	Full match	Organoheterocyclic compounds	Pyridines and derivatives	Pyridinecarboxylic acids and derivatives	Pyridinecarboxylic acids	0.722669	-0.468592	0.0294614	0.861111	1.32874	down	8.38985e+07	1.21181e+08	9.38419e+07	7.33423e+07	7.99749e+07	1.10301e+08	1.3699e+08	7.94039e+07	1.26068e+08	1.48439e+08	1.41943e+08	1.45574e+08
Com_11862_pos	6-cyclohex-3-enyl-5-nitropiperidin-2-one	--	C11 H16 N2 O3	224.116	5.067	225.123	--	--	--	--	--	--	--	--	--	--	Full match	No results	No results					0.441843	-1.1784	0.0297333	0.888889	1.63852	down	797517	593990	3.8097e+06	903805	633124	1.11576e+06	1.7831e+06	1.89914e+06	1.33127e+06	6.18867e+06	3.85149e+06	2.72166e+06
Com_28961_pos	SM 8:1;2O/36:5	--	C49 H89 N2 O6 P	832.64	9.06	833.648	--	--	--	--	--	--	--	--	--	--	No results	Invalid mass	No results					0.237149	-2.07614	0.0297392	0.916667	1.70487	down	2.75339e+06	3.55408e+06	2.95119e+06	3.36707e+06	3.25047e+06	3.41692e+06	1.4093e+07	5.5979e+06	4.07473e+07	5.96927e+06	1.16533e+07	3.29386e+06
Com_4127_neg	L-arginine	L-Arginine; (S)-2-Amino-5-guanidinovaleric acid; L-Arg	C6 H14 N4 O2	174.111	1.285	173.104	cpd:C00062	map00220 Arginine biosynthesis;map00330 Arginine and proline metabolism;map00970 Aminoacyl-tRNA biosynthesis;map01100 Metabolic pathways;map01230 Biosynthesis of amino acids;map02010 ABC transporters;map05132 Salmonella infection	HMDB0000517	--	Organic acids and derivatives	Carboxylic acids and derivatives	Amino acids, peptides, and analogues	--	--	--	No results	No results	Full match	Organic acids and derivatives	Carboxylic acids and derivatives	Amino acids, peptides, and analogues	L-alpha-amino acids	0.394828	-1.3407	0.0298212	0.861111	1.22726	down	719527	6.26251e+06	1.52361e+06	1.51054e+06	1.86769e+06	1.18819e+06	1.29533e+07	5.01019e+06	2.10625e+06	2.54221e+06	5.78525e+06	4.71104e+06
Com_973_pos	PC 20:3_20:3	--	C48 H84 N O8 P	833.591	10.238	834.598	--	--	--	--	--	--	--	--	--	--	No results	Full match	No results					1.39671	0.482036	0.0298264	0.833333	1.11346	up	6.69672e+08	8.72749e+08	6.1928e+08	6.28619e+08	5.72316e+08	5.69745e+08	4.06124e+08	4.1235e+08	6.16407e+08	4.58627e+08	2.91973e+08	6.29973e+08
Com_3394_neg	ethyl 3-cyano-2-hydroxy-6-phenylisonicotinate	--	C15 H12 N2 O3	268.081	4.951	267.074	--	--	--	--	--	--	--	--	--	--	Invalid mass	No results	No match					0.374283	-1.4178	0.0299454	0.944444	2.28889	down	1.03437e+07	7.68825e+06	9.41452e+06	7.47917e+06	1.05393e+06	1.00276e+07	9.91328e+06	3.44877e+07	1.98255e+07	1.23129e+07	1.64096e+07	2.99718e+07
Com_20625_pos	Ne-(1-Carboxymethyl)-L-lysine	--	C8 H16 N2 O4	204.111	1.227	243.074	--	--	--	--	--	--	--	--	--	--	No results	No results	Full match					2.54525	1.3478	0.0299818	0.888889	1.56278	up	737086	2.58178e+06	1.94114e+06	581306	672493	1.99534e+06	240359	615304	396344	1.04123e+06	568302	481614
Com_4778_neg	LPC 28:6	--	C36 H62 N O7 P	697.418	8.249	696.411	--	--	--	--	--	--	--	--	--	--	No results	Invalid mass	No results					2.68006	1.42226	0.0302711	0.861111	1.87535	up	3.63667e+07	1.79835e+07	4.30494e+07	1.34493e+07	7.7496e+06	4.17552e+07	1.17795e+07	1.75848e+07	1.03052e+07	4.92908e+06	9.60605e+06	5.6276e+06
Com_2580_neg	PMeOH 14:0_22:6	--	C40 H67 O8 P	706.458	11.049	705.451	--	--	--	--	--	--	--	--	--	--	No results	Full match	No results					0.0829662	-3.59133	0.0305961	0.916667	2.59472	down	2.47043e+06	997246	2.31622e+06	1.27101e+06	5.81656e+06	2.7822e+06	3.48184e+07	5.74652e+06	1.32139e+08	7.93567e+06	3.93956e+06	4.09564e+06
Com_2881_pos	SL 11:1;O/22:2;O	--	C33 H61 N O6 S	599.428	9.539	600.435	--	--	--	--	--	--	--	--	--	--	No results	Invalid mass	No results					2.20692	1.14204	0.0306792	0.916667	1.53954	up	4.34302e+07	4.69274e+07	6.15902e+07	4.03041e+07	1.73504e+07	8.6489e+07	9.59576e+06	2.62643e+07	3.67914e+07	3.61521e+07	1.4173e+07	1.11883e+07
Com_3943_pos	KKK	--	C18 H38 N6 O4	384.285	9.644	367.282	--	--	--	--	--	--	--	--	--	--	Invalid mass	No results	No results					1.61524	0.691751	0.0306929	0.916667	1.23002	up	1.26985e+08	1.82512e+08	1.50256e+08	1.85803e+08	1.13608e+08	1.81341e+08	1.23421e+08	1.35956e+08	1.11792e+08	1.0274e+08	4.38362e+07	6.45231e+07
Com_55556_pos	Tryptophanol	--	C11 H14 N2 O	190.111	5.466	191.118	--	--	HMDB0244977	--	Organoheterocyclic compounds	Indoles and derivatives	Indoles	--	--	--	No results	No results	Full match	Organoheterocyclic compounds	Indoles and derivatives	Indoles	3-alkylindoles	3.41726	1.77284	0.030701	0.888889	2.66373	up	604462	431563	1.42979e+06	183952	279376	1.32409e+06	268900	201017	180611	143269	291027	159809
Com_17308_neg	LNAPE 18:0/N-3:0	--	C26 H52 N O8 P	537.345	7.361	536.337	--	--	--	--	--	--	--	--	--	--	No results	Full match	No results					0.342438	-1.54608	0.0309285	0.861111	2.3423	down	2.33028e+06	3.1215e+06	1.84162e+06	4.50194e+06	2.81277e+06	1.90608e+06	6.97e+06	1.50208e+07	1.01696e+07	3.83853e+06	1.90772e+06	1.03186e+07
Com_3773_pos	FRH	--	C21 H30 N8 O4	480.225	8.586	481.232	--	--	--	--	--	--	--	--	--	--	Invalid mass	No results	No results					1.49393	0.579108	0.0311596	0.916667	2.15408	up	4.78748e+07	3.20519e+07	4.97627e+07	3.75165e+07	3.8516e+07	4.45739e+07	3.36752e+07	3.06837e+07	1.43536e+07	2.07351e+07	2.97865e+07	3.83085e+07
Com_9918_neg	Calcitriol	Calcitriol; 1alpha,25-Dihydroxyvitamin D3; (1S,3R,5Z,7E)-9,10-Seco-5,7,10(19)-cholestatriene-1,3,25-triol	C27 H44 O3	416.329	9.757	415.322	cpd:C01673	map00100 Steroid biosynthesis;map01100 Metabolic pathways	HMDB0001903	--	Lipids and lipid-like molecules	Steroids and steroid derivatives	Vitamin D and derivatives	--	--	--	Full match	No results	No results	Lipids and lipid-like molecules	Steroids and steroid derivatives	Vitamin D and derivatives	Vitamin D and derivatives	0.134857	-2.8905	0.0323403	0.861111	2.99628	down	462974	285709	502117	278656	350224	931016	8.95172e+06	5.40633e+06	1.64091e+06	3.96187e+06	481139	400135
Com_2099_pos	PC 17:0_18:2	--	C43 H82 N O8 P	771.576	9.316	772.583	--	--	--	LMGP01011621	--	--	--	Glycerophospholipids [GP]	Glycerophosphocholines [GP01]	Diacylglycerophosphocholines [GP0101]	No results	Full match	No results					0.491484	-1.02478	0.032365	0.861111	2.33024	down	1.21004e+08	1.9864e+08	7.39859e+07	9.27187e+07	2.71368e+08	8.76891e+07	3.76468e+08	1.32768e+08	3.43786e+08	4.50433e+08	1.49965e+08	2.6669e+08
Com_2390_pos	LPC 40:8	--	C48 H82 N O7 P	837.562	10.779	838.569	--	--	--	--	--	--	--	--	--	--	No results	Invalid mass	No results					2.38028	1.25113	0.0324248	0.805556	2.19674	up	1.33006e+07	3.43204e+07	5.237e+07	1.18443e+08	3.37783e+07	1.02477e+08	2.71696e+06	3.50109e+06	1.34267e+07	5.1863e+06	2.5494e+06	1.21631e+08
Com_7043_pos	LPC 42:12-SN2	--	C50 H78 N O7 P	835.54	10.786	836.547	--	--	--	--	--	--	--	--	--	--	No results	Invalid mass	No results					0.468617	-1.09352	0.0326631	0.861111	1.29121	down	2.94017e+07	8.73321e+06	6.2669e+06	1.36512e+07	8.99171e+06	6.40382e+06	3.40677e+07	4.53997e+07	2.4027e+07	9.09051e+06	2.42724e+07	1.98774e+07
Com_10228_pos	PC O-34:4	--	C42 H78 N O7 P	739.55	9.623	740.557	--	--	--	LMGP01020185	--	--	--	Glycerophospholipids [GP]	Glycerophosphocholines [GP01]	1-alkyl,2-acylglycerophosphocholines [GP0102]	No results	Full match	No results					0.235146	-2.08837	0.0328848	0.916667	2.10729	down	4.88738e+06	4.64425e+06	3.35034e+06	3.86479e+06	4.40572e+06	1.05909e+06	7.06492e+06	3.08056e+07	3.95545e+07	5.60048e+06	4.06084e+06	7.37225e+06
Com_8786_neg	FAHFA 16:2/3:0	--	C19 H32 O4	324.23	9.433	323.223	--	--	--	--	--	--	--	--	--	--	No results	Full match	No results					0.637881	-0.648642	0.0330927	0.888889	1.12257	down	3.12091e+06	2.20657e+06	1.98554e+06	1.62719e+06	2.82633e+06	3.68313e+06	3.84219e+06	3.92213e+06	2.5189e+06	6.5864e+06	3.23813e+06	4.11256e+06
Com_1301_neg	LPC O-14:1	--	C22 H46 N O6 P	497.312	8.588	496.305	--	--	--	--	--	--	--	--	--	--	No results	Invalid mass	No results					1.63008	0.704941	0.0334385	0.916667	1.08193	up	1.40681e+07	9.84685e+06	1.52179e+07	1.49016e+07	1.58391e+07	1.87211e+07	1.20851e+07	1.13505e+07	5.04887e+06	4.55653e+06	1.37443e+07	7.56463e+06
Com_3468_pos	PC 20:2_20:2	--	C48 H88 N O8 P	837.616	10.128	838.624	--	--	--	--	--	--	--	--	--	--	No results	Invalid mass	No results					1.65932	0.730591	0.0334947	0.861111	1.05877	up	7.53554e+07	9.90982e+07	1.14962e+08	1.30447e+08	4.90296e+07	8.31778e+07	3.36352e+07	5.63167e+07	6.36749e+07	3.30452e+07	8.24696e+07	6.35675e+07
Com_11_neg	11(Z),14(Z)-Eicosadienoic Acid	--	C20 H36 O2	308.272	11.034	307.264	--	--	--	--	--	--	--	--	--	--	Full match	No results	No results	Lipids and lipid-like molecules	Fatty Acyls	Fatty acids and conjugates	Long-chain fatty acids	0.52972	-0.916699	0.0338131	0.861111	1.41039	down	3.57027e+09	1.43992e+09	3.9844e+09	2.01583e+09	1.13981e+10	4.46772e+09	9.02658e+09	1.1563e+10	6.24617e+09	8.71049e+09	6.7884e+09	8.40198e+09
Com_3271_pos	PC 21:2_20:4	--	C49 H86 N O8 P	847.608	9.869	848.615	--	--	--	--	--	--	--	--	--	--	No results	Full match	No results					0.361289	-1.46877	0.0338248	0.861111	1.79828	down	5.44395e+07	4.8003e+07	2.29595e+07	2.41933e+07	2.49674e+07	1.71156e+07	1.53337e+08	3.74807e+07	1.95813e+08	5.62541e+07	3.94543e+07	4.82013e+07
Com_1173_neg	methadone-d9	--	C21 H18 [2]H9 N O	317.956	1.224	316.948	--	--	--	--	--	--	--	--	--	--	Invalid mass	No results	No results					0.584949	-0.773616	0.033904	0.888889	1.93142	down	2.71874e+07	8.65742e+06	2.45561e+07	2.38968e+07	1.22136e+07	2.64019e+07	3.19306e+07	2.89215e+07	3.01628e+07	5.26406e+07	4.27255e+07	2.37451e+07
Com_232_pos	Taurodeoxycholic Acid (sodium salt)	--	C26 H45 N O6 S	481.286	7.058	482.293	--	--	--	--	--	--	--	--	--	--	Invalid mass	No results	No results					4.04119	2.01478	0.03445	0.861111	2.14865	up	3.73884e+08	7.54954e+08	1.16405e+08	8.51803e+08	6.48312e+08	6.88692e+07	4.72707e+07	2.28748e+07	3.29831e+08	1.71319e+08	3.31075e+07	9.1982e+07
Com_4733_neg	FAHFA 18:3/16:2	--	C34 H56 O4	528.416	9.616	527.408	--	--	--	--	--	--	--	--	--	--	No results	Full match	No results					0.627248	-0.672893	0.0349066	0.833333	1.59339	down	5.73115e+06	5.5539e+06	6.62259e+06	7.34e+06	1.21384e+07	8.07084e+06	1.49109e+07	1.33085e+07	8.00267e+06	7.1583e+06	1.73878e+07	1.17021e+07
Com_132_neg	LPE 20:3	--	C25 H46 N O7 P	503.302	9.421	502.294	--	--	--	LMGP02050066	--	--	--	Glycerophospholipids [GP]	Glycerophosphoethanolamines [GP02]	Monoacylglycerophosphoethanolamines [GP0205]	No results	Full match	No results	Lipids and lipid-like molecules	Glycerophospholipids	Glycerophosphoethanolamines	1-acyl-sn-glycero-3-phosphoethanolamines	0.491403	-1.02502	0.0349231	0.833333	1.67969	down	4.57913e+08	1.9713e+08	4.68999e+08	1.45456e+08	5.8074e+08	3.58314e+08	7.86177e+08	8.25523e+08	3.87511e+08	3.75092e+08	1.27842e+09	8.41656e+08
Com_2_neg	Taurochenodeoxycholic acid	Taurochenodeoxycholate; Taurochenodeoxycholic acid; Chenodeoxycholoyltaurine	C26 H45 N O6 S	499.297	7.041	498.29	cpd:C05465	map00120 Primary bile acid biosynthesis	HMDB0242411	LMST05040005	Lipids and lipid-like molecules	Steroids and steroid derivatives	Bile acids, alcohols and derivatives	Sterol Lipids [ST]	Steroid conjugates [ST05]	Taurine conjugates [ST0504]	Full match	Full match	Full match	Lipids and lipid-like molecules	Steroids and steroid derivatives	Bile acids, alcohols and derivatives	Taurinated bile acids and derivatives	2.90609	1.53908	0.0351518	0.861111	2.32323	up	8.54012e+10	8.92102e+10	2.70914e+10	9.48742e+10	9.75694e+10	1.61236e+10	1.18125e+10	5.57246e+09	6.11498e+10	3.34123e+10	6.76062e+09	2.24681e+10
Com_4829_pos	PC 44:10	Phosphatidylcholine; Lecithin; Phosphatidyl-N-trimethylethanolamine; 1,2-Diacyl-sn-glycero-3-phosphocholine; Choline phosphatide; 3-sn-Phosphatidylcholine	C52 H84 N O8 P	903.573	10.767	904.58	cpd:C00157	map00564 Glycerophospholipid metabolism;map00590 Arachidonic acid metabolism;map00591 Linoleic acid metabolism;map00592 alpha-Linolenic acid metabolism;map01100 Metabolic pathways	--	LMGP01012125	--	--	--	Glycerophospholipids [GP]	Glycerophosphocholines [GP01]	Diacylglycerophosphocholines [GP0101]	No results	Invalid mass	No results	Lipids and lipid-like molecules	Glycerophospholipids	Glycerophosphocholines	Phosphocholines	2.65903	1.4109	0.0351556	0.833333	1.99888	up	5.54023e+07	5.78526e+07	4.02767e+07	1.91034e+07	1.50736e+07	2.81276e+07	2.71608e+06	3.35913e+07	2.0566e+07	2.80348e+06	3.52833e+06	1.7966e+07
Com_14128_neg	Methyl EudesMate	--	C11 H14 O5	226.084	5.85	225.077	--	--	--	--	--	--	--	--	--	--	No results	No results	Full match	Benzenoids	Benzene and substituted derivatives	Benzoic acids and derivatives	Gallic acid and derivatives	1.87302	0.90537	0.0355553	0.861111	1.24429	up	1.27451e+06	3.26226e+06	1.5699e+06	2.05511e+06	1.61183e+06	891314	1.94938e+06	627861	780713	1.04386e+06	829610	462531
Com_4902_pos	N-Oleoyl dopamine	N-Oleoyl dopamine	C26 H43 N O3	417.324	9.934	440.313	cpd:C12272	map04080 Neuroactive ligand-receptor interaction	--	LMFA08020140	--	--	--	Fatty Acyls [FA]	Fatty amides [FA08]	N-acyl amines [FA0802]	Full match	No results	No results	Benzenoids	Phenols	Benzenediols	N-acyldopamines	0.462592	-1.11219	0.0356954	0.888889	1.59561	down	7.68166e+06	1.17976e+07	1.95027e+07	2.47181e+06	9.19554e+06	2.35539e+06	2.20282e+07	3.1616e+07	1.43926e+07	1.60722e+07	1.26137e+07	1.78593e+07
Com_3428_neg	Glu-Gln	--	C10 H17 N3 O6	275.112	1.431	274.105	--	--	HMDB0028817	--	Organic acids and derivatives	Carboxylic acids and derivatives	Amino acids, peptides, and analogues	--	--	--	No results	Full match	No results	Organic acids and derivatives	Carboxylic acids and derivatives	Amino acids, peptides, and analogues	Dipeptides	0.673933	-0.569324	0.0360781	0.805556	1.63398	down	2.16444e+07	3.81157e+07	1.43856e+07	1.4949e+07	1.82806e+07	2.67677e+07	4.32317e+07	3.63476e+07	2.58189e+07	2.6435e+07	3.09035e+07	3.63085e+07
Com_6792_pos	LPC 17:2-SN1	--	C25 H48 N O7 P	483.334	8.654	506.323	--	--	--	--	--	--	--	--	--	--	No results	Invalid mass	No results					1.54723	0.629684	0.0362549	0.861111	1.09814	up	2.87384e+07	2.71135e+07	4.11859e+07	1.85867e+07	1.85994e+07	2.79477e+07	1.78393e+07	1.7329e+07	1.2092e+07	1.27056e+07	1.39683e+07	3.08803e+07
Com_35488_pos	Delta-Tridecalactone	--	C13 H24 O2	212.178	7.094	213.185	--	--	--	--	--	--	--	--	--	--	No results	No results	Full match	Organoheterocyclic compounds	Lactones	Delta valerolactones	Delta valerolactones	2.02142	1.01537	0.0363754	0.861111	1.50376	up	5.50992e+06	6.13293e+06	2.58422e+06	6.69231e+06	6.20765e+06	2.30667e+06	1.89251e+06	875865	4.53328e+06	3.4776e+06	1.45872e+06	2.32292e+06
Com_7228_neg	PMeOH 16:1_18:2	--	C38 H69 O8 P	684.474	10.762	683.466	--	--	--	--	--	--	--	--	--	--	No results	Full match	No results					0.387452	-1.36791	0.0367987	0.916667	1.76219	down	2.06542e+06	1.9953e+06	2.17482e+06	2.37607e+06	4.23135e+06	3.13996e+06	5.3277e+06	4.79806e+06	2.99019e+06	1.93512e+07	5.2855e+06	3.49873e+06
Com_51970_pos	5,6-Dihydroxyindole-2-Carboxylic Acid	5,6-Dihydroxyindole-2-carboxylate; DHICA	C9 H7 N O4	193.037	2.518	194.045	cpd:C04185	map00350 Tyrosine metabolism;map01100 Metabolic pathways	HMDB0001253	--	Organoheterocyclic compounds	Indoles and derivatives	Indolecarboxylic acids and derivatives	--	--	--	No results	No results	Full match					2.26876	1.1819	0.0370408	0.805556	2.3071	up	250423	226161	152160	166395	45375.5	226180	46092.7	48106.3	88057.9	169154	39280	79476.1
Com_36024_neg	PE O-18:0_20:5	--	C43 H78 N O7 P	751.539	11.03	750.531	--	--	--	--	--	--	--	--	--	--	No results	Invalid mass	No results					0.572919	-0.803596	0.037132	0.833333	2.12456	down	1.75322e+06	707728	1.64378e+06	902010	4.12791e+06	1.97448e+06	3.42999e+06	4.0782e+06	2.95985e+06	3.21991e+06	2.79584e+06	2.9066e+06
Com_10512_pos	PC 17:1_18:5	--	C43 H74 N O8 P	763.513	6.415	764.52	--	--	--	--	--	--	--	--	--	--	No results	Full match	No results					1.9863	0.99008	0.0372461	0.805556	1.26033	up	4.69798e+06	5.39233e+06	7.87863e+06	3.50825e+06	2.0324e+06	3.47485e+06	1.51836e+06	2.05426e+06	3.55185e+06	871040	1.39545e+06	4.19434e+06
Com_6913_pos	L-Cystine	L-Cystine; L-Dicysteine; L-alpha-Diamino-beta-dithiolactic acid	C6 H12 N2 O4 S2	240.023	1.349	241.031	cpd:C00491	map00270 Cysteine and methionine metabolism;map02010 ABC transporters;map04216 Ferroptosis	HMDB0000192	--	Organic acids and derivatives	Carboxylic acids and derivatives	Amino acids, peptides, and analogues	--	--	--	Full match	Full match	Full match	Organic acids and derivatives	Carboxylic acids and derivatives	Amino acids, peptides, and analogues	L-cysteine-S-conjugates	0.497994	-1.0058	0.0375866	0.888889	1.75832	down	1.13081e+07	2.56268e+06	8.6119e+06	8.24724e+06	2.7464e+07	1.62001e+07	2.75314e+07	1.98358e+07	2.69239e+07	2.63587e+07	1.77782e+07	3.09594e+07
Com_16150_neg	LPS 14:0	--	C20 H40 N O9 P	469.243	8.495	468.236	--	--	--	LMGP03050009	--	--	--	Glycerophospholipids [GP]	Glycerophosphoserines [GP03]	Monoacylglycerophosphoserines [GP0305]	No results	Full match	No results	Lipids and lipid-like molecules	Glycerophospholipids	Glycerophosphoserines	Phosphatidylserines	2.43507	1.28397	0.0375972	0.888889	1.58743	up	1.50026e+06	1.02696e+06	1.5943e+06	248329	1.0663e+06	773393	746675	528557	293728	185916	565503	229666
Com_43083_pos	5,7-dihydroxy-2-phenyl-4H-chromen-4-one	--	C15 H10 O4	254.059	5.353	255.066	--	--	--	--	--	--	--	--	--	--	Full match	No results	No results					3.24784	1.69948	0.0376094	0.916667	1.67851	up	59263.2	80271.2	71720.8	183842	445029	246809	64059	60473.7	52445.5	43715.2	65572.2	48398.9
Com_32868_neg	Adenylyl Sulfate	Adenylyl sulfate; Adenosine 5'-phosphosulfate; APS; 5'-Adenylyl sulfate	C10 H14 N5 O10 P S	427.02	1.218	463.968	cpd:C00224	map00230 Purine metabolism;map00920 Sulfur metabolism;map01100 Metabolic pathways	HMDB0001003	--	Nucleosides, nucleotides, and analogues	Purine nucleotides	Purine ribonucleotides	--	--	--	No results	No results	Full match					0.725661	-0.462632	0.0381376	0.861111	1.01496	down	362101	695434	434566	277964	333776	398572	477446	701864	517310	562631	625783	563427
Com_14673_neg	4-((5-(4-Nitrophenyl)oxazol-2-yl)amino)benzonitrile	--	C16 H10 N4 O3	306.072	5.717	305.065	--	--	--	--	--	--	--	--	--	--	Invalid mass	No results	No results	Organoheterocyclic compounds	Azoles	Oxazoles	Phenyl-1,3-oxazoles	2.17669	1.12213	0.0382619	0.888889	1.55187	up	1.99178e+06	5.25667e+06	1.28774e+06	1.43711e+06	2.19533e+06	2.03349e+06	297661	929235	1.79816e+06	1.79179e+06	749515	958302
Com_2699_pos	Corticosterone	Corticosterone; 11beta,21-Dihydroxy-4-pregnene-3,20-dione; Kendall's compound B; Reichstein's substance H	C21 H30 O4	346.218	11.032	347.225	cpd:C02140	map00140 Steroid hormone biosynthesis;map01100 Metabolic pathways	HMDB0001547	LMST02030186	Lipids and lipid-like molecules	Steroids and steroid derivatives	Hydroxysteroids	Sterol Lipids [ST]	Steroids [ST02]	C21 steroids (gluco/mineralocorticoids, progestogins) and derivatives [ST0203]	Invalid mass	No results	No results	Lipids and lipid-like molecules	Steroids and steroid derivatives	Hydroxysteroids	21-hydroxysteroids	0.689115	-0.537184	0.038854	0.833333	1.48374	down	6.14213e+07	4.13187e+07	7.15421e+07	6.21526e+07	1.27763e+08	8.75114e+07	1.13183e+08	1.20554e+08	9.57198e+07	1.13655e+08	9.30131e+07	1.19366e+08
Com_10520_pos	Monolaurin	--	C15 H30 O4	256.203	7.948	257.211	--	--	HMDB0245396	--	Lipids and lipid-like molecules	Glycerolipids	Monoradylglycerols	--	--	--	Invalid mass	No results	No results					2.77277	1.47133	0.0398445	0.805556	1.12301	up	2.87017e+06	1.28143e+07	3.1961e+06	7.35159e+06	1.84519e+07	5.57372e+06	3.374e+06	2.65814e+06	1.22996e+06	3.50201e+06	4.26056e+06	3.1008e+06
Com_12930_neg	Prostaglandin F3α	Prostaglandin F3alpha	C20 H32 O5	398.231	7.974	397.223	cpd:C06476	--	HMDB0002122	--	Lipids and lipid-like molecules	Fatty Acyls	Eicosanoids	--	--	--	Invalid mass	No results	No results	Lipids and lipid-like molecules	Fatty Acyls	Eicosanoids	Prostaglandins and related compounds	0.21717	-2.2031	0.039974	0.833333	2.2219	down	2.34327e+06	2.89322e+06	2.38132e+06	1.53989e+06	1.74451e+06	2.97959e+06	8.38271e+06	3.41267e+06	2.33864e+07	1.03938e+07	1.35587e+06	1.69899e+07
Com_1784_neg	FAHFA 20:2/20:1	--	C40 H72 O4	616.544	11.027	615.537	--	--	--	--	--	--	--	--	--	--	No results	Full match	No results					0.46543	-1.10336	0.040101	0.861111	1.164	down	2.15869e+07	4.64498e+06	2.61e+07	1.01282e+07	1.13875e+08	2.531e+07	8.47799e+07	1.17736e+08	4.94792e+07	7.0263e+07	4.35479e+07	6.74399e+07
Com_46_neg	16-Hydroxyhexadecanoic acid	16-Hydroxypalmitate; 16-Hydroxypalmitic acid	C16 H32 O3	254.225	9.848	253.217	cpd:C18218	map01100 Metabolic pathways	HMDB0006294	--	Lipids and lipid-like molecules	Fatty Acyls	Fatty acids and conjugates	--	--	--	Invalid mass	No results	No match	Lipids and lipid-like molecules	Fatty Acyls	Fatty acids and conjugates	Long-chain fatty acids	0.539382	-0.890621	0.040158	0.833333	1.09274	down	9.02193e+08	1.67448e+09	7.40438e+08	6.99435e+08	2.43073e+09	1.18369e+09	3.13609e+09	2.13424e+09	1.07489e+09	1.61377e+09	3.72622e+09	2.46242e+09
Com_3307_pos	Thiamine	Thiamine; Thiamin; Vitamin B1; Aneurin; Antiberiberi factor	C12 H16 N4 O S	264.104	1.36	265.111	cpd:C00378	map00730 Thiamine metabolism;map01100 Metabolic pathways;map02010 ABC transporters;map04122 Sulfur relay system	HMDB0000235	--	Organoheterocyclic compounds	Diazines	Pyrimidines and pyrimidine derivatives	--	--	--	Full match	Full match	No results	Organoheterocyclic compounds	Diazines	Pyrimidines and pyrimidine derivatives	Thiamines	0.712948	-0.488131	0.0402189	0.861111	1.03903	down	1.68914e+07	2.92264e+07	1.54991e+07	2.30794e+07	3.22933e+07	2.16534e+07	3.16743e+07	2.35638e+07	3.02196e+07	2.9631e+07	3.341e+07	4.59656e+07
Com_1028_pos	cis-4-Hydroxy-D-proline	cis-4-Hydroxy-D-proline	C5 H9 N O3	131.058	1.35	132.065	cpd:C03440	map00330 Arginine and proline metabolism	HMDB0060460	--	Organic acids and derivatives	Carboxylic acids and derivatives	Amino acids, peptides, and analogues	--	--	--	Full match	Full match	Full match	Organic acids and derivatives	Carboxylic acids and derivatives	Amino acids, peptides, and analogues	Proline and derivatives	1.75124	0.808374	0.040358	0.833333	1.65532	up	1.55098e+08	3.31522e+08	3.57268e+08	1.38372e+08	3.39312e+08	1.79603e+08	1.21345e+08	1.45353e+08	1.76508e+08	2.00066e+08	8.42585e+07	1.29679e+08
Com_28412_neg	LPC 22:1	1-Acyl-sn-glycero-3-phosphocholine; 1-Acyl-sn-glycerol-3-phosphocholine; alpha-Acylglycerophosphocholine; 2-Lysolecithin; 2-Lysophosphatidylcholine; 1-Acylglycerophosphocholine	C30 H60 N O7 P	623.418	11.232	622.411	cpd:C04230	map00564 Glycerophospholipid metabolism	--	LMGP01050141	--	--	--	Glycerophospholipids [GP]	Glycerophosphocholines [GP01]	Monoacylglycerophosphocholines [GP0105]	No results	Invalid mass	No results	Lipids and lipid-like molecules	Glycerophospholipids	Glycerophosphocholines	Phosphocholines	2.5239	1.33565	0.0404208	0.833333	2.14822	up	394239	92786.9	494962	586729	602605	501148	233965	198741	176509	142465	168805	138382
Com_13403_neg	Aflatoxin G2	Aflatoxin G2	C17 H14 O7	330.078	5.639	329.071	cpd:C16754	--	HMDB0030475	--	Phenylpropanoids and polyketides	Coumarins and derivatives	Furanocoumarins	--	--	--	Invalid mass	No results	No results	Phenylpropanoids and polyketides	Coumarins and derivatives	Furanocoumarins	Difurocoumarolactones	3.44122	1.78292	0.040421	0.833333	1.53014	up	3.05765e+06	2.49701e+06	318435	1.4234e+06	1.58456e+06	383960	368749	366859	1.18921e+06	171964	398807	196772
Com_25337_neg	N1-(3-methyl-4-nitroisoxazol-5-yl)-4-(trifluoromethyl)benzamide	--	C12 H8 F3 N3 O4	315.045	1.827	314.038	--	--	--	--	--	--	--	--	--	--	Invalid mass	No results	No results					0.595671	-0.747413	0.0404526	0.833333	1.77939	down	229320	990796	763243	524732	430553	621662	1.16278e+06	1.52124e+06	740437	916334	887548	748625
Com_6725_neg	LNAPE 18:1/N-24:7	--	C47 H78 N O8 P	815.533	10.659	814.526	--	--	--	--	--	--	--	--	--	--	No results	Invalid mass	No results					0.607177	-0.71981	0.0408058	0.861111	1.31436	down	5.4725e+06	2.29265e+06	8.00197e+06	5.59503e+06	2.95612e+06	4.06462e+06	8.36817e+06	8.83595e+06	1.19164e+07	4.98893e+06	5.92223e+06	6.71393e+06
Com_12596_pos	PC 17:2_26:7	--	C51 H84 N O8 P	869.59	10.789	870.597	--	--	--	--	--	--	--	--	--	--	No results	Full match	No results					2.77438	1.47217	0.0408659	0.861111	2.52947	up	6.41894e+06	1.76267e+07	2.60212e+07	4.60444e+07	1.2897e+07	7.65147e+06	4.34203e+06	6.09844e+06	1.01385e+07	6.4529e+06	9.91992e+06	5.09706e+06
Com_17369_pos	PC 18:0_19:0	--	C45 H90 N O8 P	803.638	10.615	804.645	--	--	--	LMGP01011590	--	--	--	Glycerophospholipids [GP]	Glycerophosphocholines [GP01]	Diacylglycerophosphocholines [GP0101]	No results	Full match	No results					0.654849	-0.610766	0.0414391	0.888889	1.24743	down	1.42936e+06	1.4e+06	1.19942e+06	1.04993e+06	1.3931e+06	1.47924e+06	2.60592e+06	1.64544e+06	1.55703e+06	3.06475e+06	1.22078e+06	2.04788e+06
Com_13501_pos	2-Anisic acid	--	C8 H8 O3	174.027	5.54	175.034	--	--	HMDB0032604	--	Benzenoids	Benzene and substituted derivatives	Benzoic acids and derivatives	--	--	--	Invalid mass	No results	No results	Benzenoids	Benzene and substituted derivatives	Benzoic acids and derivatives	O-methoxybenzoic acids and derivatives	0.412297	-1.27825	0.0415262	0.888889	1.11474	down	2.55838e+06	411864	4.01366e+06	2.60011e+06	1.82849e+06	4.33987e+06	6.03607e+06	5.00572e+06	2.26978e+06	1.16188e+07	7.52904e+06	5.74696e+06
Com_3975_pos	SM 9:1;2O/36:10	--	C50 H81 N2 O6 P	836.599	11.006	837.606	--	--	--	--	--	--	--	--	--	--	No results	Invalid mass	No results					0.0547117	-4.19201	0.042428	0.916667	2.57464	down	8.6045e+06	1.52205e+06	1.84004e+06	1.55781e+06	1.96363e+06	2.11707e+06	1.01233e+08	6.26689e+07	2.20324e+06	2.03606e+06	1.42272e+08	1.13667e+07
Com_2206_neg	Asp-Phe methyl ester	--	C14 H18 N2 O5	294.122	5.384	293.115	--	--	--	--	--	--	--	--	--	--	No results	No results	Full match					0.57508	-0.798167	0.0424307	0.833333	1.39755	down	1.00816e+07	3.01714e+07	1.07158e+07	9.38239e+06	1.49601e+07	1.42466e+07	4.59797e+07	2.95627e+07	2.47129e+07	1.69092e+07	2.42996e+07	1.42672e+07
Com_10531_pos	AL 8810 Methyl ester	--	C25 H33 F O4	438.215	9.082	439.222	--	--	--	--	--	--	--	--	--	--	Invalid mass	No results	No results	Benzenoids	Indanes	Not available	Indanes	1.59097	0.669905	0.0424426	0.833333	1.38247	up	1.64002e+07	9.70425e+06	1.54441e+07	9.42712e+06	9.3269e+06	1.91208e+07	6.14585e+06	1.15131e+07	4.24879e+06	8.10037e+06	8.71559e+06	1.11976e+07
Com_2375_pos	MAG (18:2)	--	C21 H38 O4	354.277	9.906	355.284	--	--	--	--	--	--	--	--	--	--	No results	No results	Full match	Lipids and lipid-like molecules	Fatty Acyls	Lineolic acids and derivatives	Lineolic acids and derivatives	0.473166	-1.07958	0.0427816	0.888889	1.26129	down	7.6827e+06	9.45692e+06	2.54234e+06	7.74868e+06	1.92696e+07	6.74629e+06	3.48365e+07	1.04982e+07	8.42096e+06	2.12008e+07	1.50647e+07	2.29341e+07
Com_5229_neg	Inosine-5'-monophosphate (IMP)	IMP; Inosinic acid; Inosine monophosphate; Inosine 5'-monophosphate; Inosine 5'-phosphate; 5'-Inosinate; 5'-Inosinic acid; 5'-Inosine monophosphate; 5'-IMP	C10 H13 N4 O8 P	348.047	1.907	347.04	cpd:C00130	map00230 Purine metabolism;map01100 Metabolic pathways	--	--	--	--	--	--	--	--	Full match	Full match	Full match	Nucleosides, nucleotides, and analogues	Purine nucleotides	Purine ribonucleotides	Purine ribonucleoside monophosphates	0.427692	-1.22536	0.0428967	0.861111	1.77503	down	1.22576e+07	2.13619e+07	1.48301e+07	2.28194e+07	1.00274e+07	3.01029e+07	2.31621e+07	1.08243e+08	2.26748e+07	2.25857e+07	5.15417e+07	3.22595e+07
Com_474_pos	DL-Carnitine	--	C7 H15 N O3	161.105	1.363	162.112	--	--	HMDB0000062	--	Organic nitrogen compounds	Organonitrogen compounds	Quaternary ammonium salts	--	--	--	Full match	Full match	Full match	Organic nitrogen compounds	Organonitrogen compounds	Quaternary ammonium salts	Carnitines	0.72495	-0.464046	0.0432007	0.833333	1.02956	down	1.94997e+08	3.76945e+08	1.71655e+08	2.41476e+08	1.66166e+08	2.5869e+08	4.00079e+08	3.36215e+08	3.14753e+08	2.57712e+08	3.7423e+08	2.61874e+08
Com_15730_neg	PEtOH 16:0_16:1	--	C37 H71 O8 P	674.489	11.041	673.482	--	--	--	--	--	--	--	--	--	--	No results	Full match	No results					0.588488	-0.764915	0.0432753	0.833333	1.56562	down	1.01329e+06	409037	950035	521324	2.38576e+06	1.14116e+06	1.98239e+06	2.35703e+06	1.41418e+06	1.86097e+06	1.61587e+06	1.67989e+06
Com_3220_pos	PC 38:5	Phosphatidylcholine; Lecithin; Phosphatidyl-N-trimethylethanolamine; 1,2-Diacyl-sn-glycero-3-phosphocholine; Choline phosphatide; 3-sn-Phosphatidylcholine	C46 H82 N O8 P	829.558	7.065	830.566	cpd:C00157	map00564 Glycerophospholipid metabolism;map00590 Arachidonic acid metabolism;map00591 Linoleic acid metabolism;map00592 alpha-Linolenic acid metabolism;map01100 Metabolic pathways	--	LMGP01012211	--	--	--	Glycerophospholipids [GP]	Glycerophosphocholines [GP01]	Diacylglycerophosphocholines [GP0101]	No results	Invalid mass	No results	Lipids and lipid-like molecules	Glycerophospholipids	Glycerophosphocholines	Phosphocholines	0.595935	-0.746772	0.0440186	0.833333	1.15752	down	9.96908e+07	7.03058e+07	7.37751e+07	3.78417e+07	2.15657e+07	4.75165e+07	1.23543e+08	7.02601e+07	9.6721e+07	1.32352e+08	8.21603e+07	8.34432e+07
Com_23716_pos	PC O-36:5	--	C44 H80 N O7 P	765.567	10.491	766.574	--	--	--	LMGP01020259	--	--	--	Glycerophospholipids [GP]	Glycerophosphocholines [GP01]	1-alkyl,2-acylglycerophosphocholines [GP0102]	No results	Full match	No results					0.39607	-1.33617	0.045101	0.888889	2.40315	down	2.01126e+06	1.84777e+06	1.58024e+06	1.64416e+06	1.84834e+06	2.16714e+06	2.92284e+06	5.36177e+06	4.45362e+06	1.13462e+07	1.96344e+06	1.97469e+06
Com_779_neg	11-Deoxy prostaglandin F2β	--	C20 H34 O4	338.246	8.097	337.239	--	--	--	--	--	--	--	--	--	--	Full match	No results	No results	Lipids and lipid-like molecules	Fatty Acyls	Eicosanoids	Prostaglandins and related compounds	2.15584	1.10825	0.0452121	0.805556	1.05283	up	7.83332e+07	7.33681e+07	1.47049e+08	5.55785e+07	3.92849e+07	1.88364e+08	8.22894e+07	4.88419e+07	3.42164e+07	2.52508e+07	5.76752e+07	2.16805e+07
Com_962_pos	PC 15:0_15:0	--	C38 H76 N O8 P	705.53	9.864	706.537	--	--	--	LMGP01010530	--	--	--	Glycerophospholipids [GP]	Glycerophosphocholines [GP01]	Diacylglycerophosphocholines [GP0101]	No results	Full match	No results					0.40885	-1.29036	0.046202	0.888889	1.60404	down	1.54631e+08	1.41336e+08	6.10762e+07	1.43315e+08	1.52769e+08	2.97834e+08	1.98407e+08	6.28601e+08	8.5516e+08	2.72512e+08	1.92181e+08	1.79081e+08
Com_15988_neg	PG 16:1_18:1	--	C40 H75 O10 P	746.513	10.56	745.506	--	--	--	LMGP04010902	--	--	--	Glycerophospholipids [GP]	Glycerophosphoglycerols [GP04]	Diacylglycerophosphoglycerols [GP0401]	No results	Full match	No results					0.0503034	-4.3132	0.0466848	1	2.07021	down	809427	693002	904043	587811	1.06593e+06	1.04029e+06	2.61684e+06	1.15983e+06	8.96065e+06	1.13119e+06	8.34156e+07	4.11068e+06
Com_31897_neg	UDP-galactose	UDP-alpha-D-galactose; UDP-D-galactose; UDP-galactose; UDP-D-galactopyranose; UDP-alpha-D-galactopyranose	C15 H24 N2 O17 P2	566.058	7.128	565.049	cpd:C00052	map00052 Galactose metabolism;map00520 Amino sugar and nucleotide sugar metabolism;map01100 Metabolic pathways	HMDB0012305	--	Nucleosides, nucleotides, and analogues	Pyrimidine nucleotides	Pyrimidine nucleotide sugars	--	--	--	No results	No results	Full match	Nucleosides, nucleotides, and analogues	Pyrimidine nucleotides	Pyrimidine nucleotide sugars	Pyrimidine nucleotide sugars	1.65897	0.730284	0.0475995	0.861111	2.17388	up	4.93939e+06	4.66783e+06	2.63558e+06	4.78452e+06	4.46817e+06	2.31931e+06	2.01844e+06	1.06432e+06	3.8473e+06	3.37376e+06	1.51012e+06	2.54128e+06
Com_7245_pos	CAR 18:1	--	C25 H48 N O4	425.35	8.316	426.357	--	--	--	--	--	--	--	--	--	--	No results	Invalid mass	No results					0.542773	-0.881579	0.048779	0.833333	1.53495	down	2.76418e+07	4.65556e+07	7.81955e+06	2.20448e+07	7.77441e+06	1.06891e+07	5.45352e+07	3.82309e+07	2.55786e+07	2.52767e+07	5.16121e+07	3.05061e+07
Com_284_pos	PC 18:1_18:1	--	C44 H84 N O8 P	785.592	10.537	786.599	--	--	--	--	--	--	--	--	--	--	No results	Full match	No results					2.29766	1.20017	0.049097	0.833333	1.59703	up	4.85012e+08	6.08377e+08	9.03605e+08	1.24633e+09	1.53919e+09	6.46113e+08	7.81616e+07	3.77859e+08	5.95142e+07	2.09069e+08	8.76329e+08	7.61742e+08
Com_12867_pos	R-1 Methanandamide phosphate	--	C23 H40 N O5 P	904.499	5.048	453.257	--	--	--	--	--	--	--	--	--	--	Invalid mass	No results	No results	Organic acids and derivatives	Organic phosphoric acids and derivatives	Phosphate esters	Phosphoethanolamines	1.96566	0.975014	0.0492703	0.833333	1.64027	up	5.26154e+06	6.09247e+06	7.38803e+06	3.18756e+06	2.03198e+06	3.22669e+06	6.30236e+06	1.12863e+06	1.46827e+06	787992	3.15447e+06	989905
Com_32662_neg	PG 18:3_22:6	--	C46 H73 O10 P	816.492	7.684	815.485	--	--	--	LMGP04010831	--	--	--	Glycerophospholipids [GP]	Glycerophosphoglycerols [GP04]	Diacylglycerophosphoglycerols [GP0401]	No results	Full match	No results					0.107931	-3.21182	0.0493556	0.833333	2.46991	down	1.00362e+06	972900	1.03896e+06	1.02252e+06	963706	996611	6.32525e+06	1.92977e+06	2.7988e+07	1.70275e+07	1.41741e+06	887520
Com_6550_neg	PEtOH 18:2_20:3	--	C43 H75 O8 P	750.52	10.149	749.513	--	--	--	--	--	--	--	--	--	--	No results	Full match	No results					0.530217	-0.915346	0.0495308	0.944444	1.03291	down	2.62218e+06	2.26506e+06	2.08074e+06	2.22992e+06	2.6518e+06	2.98128e+06	6.70878e+06	3.02937e+06	9.03255e+06	3.54121e+06	2.63973e+06	3.01991e+06
Com_9705_neg	Cer 21:0;2O/12:0;O(FA 18:1)	--	C51 H99 N O5	805.753	10.789	804.746	--	--	--	--	--	--	--	--	--	--	No results	Full match	No results					0.43404	-1.2041	0.049786	0.861111	1.57614	down	1.40045e+06	1.41908e+06	882820	1.6899e+06	4.2814e+06	2.23318e+06	4.73332e+06	1.18643e+07	2.12666e+06	2.53593e+06	3.75912e+06	2.41323e+06
Com_7345_pos	PC 19:1_20:5	--	C47 H82 N O8 P	819.568	8.933	820.575	--	--	--	LMGP01011943	--	--	--	Glycerophospholipids [GP]	Glycerophosphocholines [GP01]	Diacylglycerophosphocholines [GP0101]	No results	Invalid mass	No results					2.60669	1.38222	0.0498192	0.861111	1.34461	up	2.50549e+07	3.67717e+07	3.69519e+07	3.21455e+07	5.67888e+06	5.38429e+07	5.22803e+06	9.77318e+06	1.76186e+07	8.54567e+06	2.13601e+07	1.05349e+07
Com_16828_pos	PC O-33:1	--	C41 H82 N O7 P	731.582	10.249	732.59	--	--	--	LMGP01020198	--	--	--	Glycerophospholipids [GP]	Glycerophosphocholines [GP01]	1-alkyl,2-acylglycerophosphocholines [GP0102]	No results	Full match	No results					0.544821	-0.876145	0.0498337	0.833333	1.75419	down	3.76047e+06	4.51177e+06	4.02126e+06	4.47123e+06	5.245e+06	4.63731e+06	4.61767e+06	1.40246e+07	4.21237e+06	1.07631e+07	9.44335e+06	5.84865e+06

## Sheet: SLA vs.MLA
Compound_ID	Name	Other_name(Kegg_name)	Formula	Molecular Weight	RT [min]	m/z	Kegg_ID	KEGG_pathway	HMDB_ID	Lipidmaps_ID	SuperClass(HMDB)	Class(HMDB)	SubClass(HMDB)	CATEGORY(Lipidmaps)	MAIN_CLASS(Lipidmaps)	SUB_CLASS(Lipidmaps)	mzCloud_Results	mzVault_Results	MassList_Results	Class_I	Class_II	Class_III	Class_IV	FC	log2FC	Pvalue	ROC	VIP	Up.Down	all_SLA1	all_SLA2	all_SLA3	all_SLA4	all_SLA5	all_SLA6	all_MLA1	all_MLA2	all_MLA3	all_MLA4	all_MLA5	all_MLA6
Com_319_pos	3-Methoxy prostaglandin F1α	--	C21 H38 O6	408.248	6.821	409.256	--	--	--	--	--	--	--	--	--	--	Invalid mass	No results	No results	Lipids and lipid-like molecules	Fatty Acyls	Eicosanoids	Prostaglandins and related compounds	6.42884	2.68456	3.36759e-05	1	1.21966	up	2.67227e+09	9.55389e+08	1.40056e+09	1.62526e+09	8.24275e+08	1.82589e+09	1.84297e+08	1.02027e+08	1.88391e+08	3.70048e+08	3.38077e+08	2.64333e+08
Com_16336_pos	PC O-30:1	--	C38 H76 N O7 P	689.537	10.139	690.544	--	--	--	LMGP01020179	--	--	--	Glycerophospholipids [GP]	Glycerophosphocholines [GP01]	1-alkyl,2-acylglycerophosphocholines [GP0102]	No results	Full match	No results					0.256724	-1.96171	0.000107702	1	3.06185	down	8.64526e+06	5.2823e+06	4.46926e+06	4.87855e+06	6.38524e+06	1.38729e+07	2.26579e+07	2.26159e+07	2.38195e+07	2.59612e+07	3.01963e+07	4.43228e+07
Com_2037_pos	Prostaglandin K2	--	C20 H30 O5	332.196	7.406	333.203	--	--	--	LMFA03010023	--	--	--	Fatty Acyls [FA]	Eicosanoids [FA03]	Prostaglandins [FA0301]	Invalid mass	No results	No results	Lipids and lipid-like molecules	Fatty Acyls	Eicosanoids	Prostaglandins and related compounds	3.50616	1.80989	0.000167297	0.972222	1.17468	up	2.46605e+08	9.64765e+07	1.96946e+08	2.91565e+08	2.51163e+08	2.31065e+08	5.18084e+07	5.05193e+07	5.63208e+07	9.95441e+07	7.72319e+07	3.92933e+07
Com_3590_pos	Thymidine	Thymidine; Deoxythymidine	C10 H14 N2 O5	242.089	6.318	243.097	cpd:C00214	map00240 Pyrimidine metabolism;map01100 Metabolic pathways	HMDB0000273	--	Nucleosides, nucleotides, and analogues	Pyrimidine nucleosides	Pyrimidine 2'-deoxyribonucleosides	--	--	--	No results	No results	Full match	Nucleosides, nucleotides, and analogues	Pyrimidine nucleotides	Pyrimidine deoxyribonucleotides	Pyrimidine 2'-deoxyribonucleoside monophosphates	0.410778	-1.28357	0.000178676	1	2.43066	down	1.07226e+07	1.36711e+07	1.70011e+07	1.1111e+07	1.5374e+07	1.78297e+07	4.72052e+07	3.17025e+07	4.1791e+07	2.08466e+07	3.07e+07	3.64064e+07
Com_2294_pos	5-hydroxy-4-methoxy-5,6-dihydro-2H-pyran-2-one	--	C6 H8 O4	144.042	5.812	145.05	--	--	--	--	--	--	--	--	--	--	Full match	No results	Full match					0.786062	-0.347285	0.000182175	1	1.02136	down	6.47657e+08	8.15013e+08	7.60145e+08	7.35756e+08	7.52983e+08	7.84258e+08	9.50156e+08	9.22529e+08	9.46224e+08	1.07077e+09	9.33786e+08	8.95952e+08
Com_11927_pos	Estriol	Estriol; 1,3,5(10)-Estratriene-3,16-alpha,17beta-triol	C18 H24 O3	288.172	6.485	289.179	cpd:C05141	map00140 Steroid hormone biosynthesis;map01100 Metabolic pathways	HMDB0000153	LMST02010003	Lipids and lipid-like molecules	Steroids and steroid derivatives	Estrane steroids	Sterol Lipids [ST]	Steroids [ST02]	C18 steroids (estrogens) and derivatives [ST0201]	Full match	No results	Full match	Lipids and lipid-like molecules	Steroids and steroid derivatives	Estrane steroids	Estrogens and derivatives	3.23488	1.69371	0.00026191	1	2.07104	up	4.26459e+07	1.86449e+07	2.36049e+07	3.68434e+07	2.07378e+07	1.63808e+07	8.58431e+06	4.74555e+06	1.10109e+07	6.18591e+06	1.12163e+07	7.36479e+06
Com_2572_pos	Vardenafil N-oxide	--	C23 H32 N6 O5 S	504.224	8.945	505.232	--	--	--	--	--	--	--	--	--	--	Invalid mass	No results	No results	Benzenoids	Benzene and substituted derivatives	Benzenesulfonamides	Benzenesulfonamides	0.667494	-0.583174	0.000471814	0.972222	2.39535	down	4.92007e+07	5.07509e+07	5.206e+07	4.47307e+07	4.69135e+07	6.80961e+07	7.51933e+07	8.83561e+07	8.99534e+07	6.40963e+07	7.41517e+07	7.52979e+07
Com_252_neg	(±)9(10)-DiHOME	--	C18 H34 O4	314.246	7.335	313.239	--	--	--	--	--	--	--	--	--	--	Full match	No results	Full match					2.09402	1.06627	0.000618224	1	1.33404	up	3.5985e+08	4.11627e+08	3.36171e+08	3.53057e+08	3.99517e+08	4.26444e+08	1.17544e+08	1.55666e+08	1.76747e+08	2.76462e+08	1.88829e+08	1.7675e+08
Com_503_pos	Dibutyl sebacate	--	C18 H34 O4	314.245	7.234	337.235	--	--	HMDB0041220	--	Lipids and lipid-like molecules	Fatty Acyls	Fatty acid esters	--	--	--	No results	No results	Full match	Lipids and lipid-like molecules	Fatty Acyls	Fatty acid esters	Fatty acid esters	2.18011	1.1244	0.000703966	1	1.33666	up	2.68186e+08	3.78001e+08	2.73403e+08	4.03363e+08	5.16489e+08	3.18526e+08	1.17956e+08	2.41626e+08	1.25486e+08	2.04196e+08	1.7901e+08	1.21571e+08
Com_3119_pos	PC 33:1	Phosphatidylcholine; Lecithin; Phosphatidyl-N-trimethylethanolamine; 1,2-Diacyl-sn-glycero-3-phosphocholine; Choline phosphatide; 3-sn-Phosphatidylcholine	C41 H80 N O8 P	767.544	10.129	768.55	cpd:C00157	map00564 Glycerophospholipid metabolism;map00590 Arachidonic acid metabolism;map00591 Linoleic acid metabolism;map00592 alpha-Linolenic acid metabolism;map01100 Metabolic pathways	--	LMGP01011806	--	--	--	Glycerophospholipids [GP]	Glycerophosphocholines [GP01]	Diacylglycerophosphocholines [GP0101]	No results	Invalid mass	No results	Lipids and lipid-like molecules	Glycerophospholipids	Glycerophosphocholines	Phosphocholines	0.211266	-2.24287	0.000727191	1	3.27607	down	3.948e+06	2.16536e+07	1.10795e+07	1.1552e+07	2.05731e+07	8.85021e+06	4.92842e+07	6.57041e+07	7.27288e+07	5.63974e+07	7.7123e+07	4.63383e+07
Com_11143_pos	LPC O-18:3	--	C26 H50 N O6 P	503.335	9.835	504.343	--	--	--	--	--	--	--	--	--	--	No results	Full match	No results					3.45009	1.78663	0.000806367	1	2.19548	up	4.12213e+06	4.1428e+06	2.82636e+06	3.55314e+06	1.10753e+07	5.62465e+06	1.04014e+06	1.41227e+06	2.18044e+06	1.8786e+06	918743	1.6549e+06
Com_28031_pos	(1R,2S,3R,4R)-3-(Isobutylamino)-4-(3-pyridinyl)-1,2-cyclopentanediol	--	C14 H22 N2 O2	232.157	6.071	233.165	--	--	--	--	--	--	--	--	--	--	Invalid mass	No results	No results	Organic nitrogen compounds	Organonitrogen compounds	Amines	Aralkylamines	1.69306	0.759631	0.000826495	1	1.5117	up	1.48139e+07	1.62031e+07	1.27347e+07	1.42888e+07	9.97576e+06	1.36341e+07	5.64321e+06	9.46173e+06	8.99038e+06	6.80199e+06	9.70067e+06	7.62863e+06
Com_23716_pos	PC O-36:5	--	C44 H80 N O7 P	765.567	10.491	766.574	--	--	--	LMGP01020259	--	--	--	Glycerophospholipids [GP]	Glycerophosphocholines [GP01]	1-alkyl,2-acylglycerophosphocholines [GP0102]	No results	Full match	No results					0.61899	-0.692013	0.000834457	1	1.61914	down	2.01126e+06	1.84777e+06	1.58024e+06	1.64416e+06	1.84834e+06	2.16714e+06	2.40216e+06	3.77627e+06	2.45291e+06	2.68502e+06	3.02308e+06	3.59124e+06
Com_257_neg	4-Nitrocatechol	4-Nitrocatechol	C6 H5 N O4	119.048	1.329	154.017	cpd:C02235	--	HMDB0002916	--	Benzenoids	Phenols	Nitrophenols	--	--	--	Invalid mass	No results	No results	Benzenoids	Phenols	Nitrophenols	Nitrophenols	0.489443	-1.03079	0.000835769	1	2.61856	down	4.88173e+08	2.312e+08	3.5442e+08	3.25738e+08	3.04653e+08	2.91138e+08	5.43308e+08	6.59682e+08	8.6595e+08	4.92102e+08	5.53276e+08	9.62405e+08
Com_519_pos	Acetylcholine	Acetylcholine; O-Acetylcholine	C7 H15 N O2	145.11	1.425	146.117	cpd:C01996	map00564 Glycerophospholipid metabolism;map04080 Neuroactive ligand-receptor interaction;map04810 Regulation of actin cytoskeleton	HMDB0000895	--	Organic nitrogen compounds	Organonitrogen compounds	Quaternary ammonium salts	--	--	--	Full match	No results	No results	Organic nitrogen compounds	Organonitrogen compounds	Quaternary ammonium salts	Acyl cholines	2.40857	1.26818	0.00103213	0.972222	2.07669	up	3.78443e+08	1.49854e+08	2.75872e+08	3.09554e+08	2.22162e+08	2.25498e+08	1.5161e+08	7.24414e+07	1.06928e+08	1.35174e+08	6.31003e+07	1.19007e+08
Com_20396_pos	3-pentadecyl-4,5,6,7-tetrahydrobenzo[d]isoxazol-4-one oxime	--	C22 H38 N2 O2	362.293	7.319	363.3	--	--	--	--	--	--	--	--	--	--	Full match	No results	No results					2.30777	1.2065	0.00105638	1	1.08372	up	707207	866114	378719	532253	806973	758424	263388	311701	266431	326949	307272	279063
Com_14504_pos	PC 18:0_20:5	--	C46 H82 N O8 P	807.57	6.589	808.577	--	--	--	LMGP01011937	--	--	--	Glycerophospholipids [GP]	Glycerophosphocholines [GP01]	Diacylglycerophosphocholines [GP0101]	No results	Invalid mass	No results					5.8084	2.53814	0.00115208	0.972222	2.17527	up	2.17562e+07	6.2435e+07	6.64545e+07	5.4757e+07	1.7699e+07	3.70184e+07	7.83844e+06	1.91594e+07	4.60151e+06	8.52784e+06	2.19173e+06	2.46451e+06
Com_24741_neg	N4-Acetylcytidine	N4-Acetylcytidine	C11 H15 N3 O6	285.097	4.921	284.089	cpd:C22293	--	HMDB0005923	--	Nucleosides, nucleotides, and analogues	Pyrimidine nucleosides	-	--	--	--	Full match	Full match	Full match	Nucleosides, nucleotides, and analogues	Pyrimidine nucleosides	Not available	Pyrimidine nucleosides	0.274551	-1.86485	0.00125713	1	2.85959	down	371409	119051	400305	190023	472314	565074	1.08145e+06	1.72943e+06	844032	1.58457e+06	973116	1.50246e+06
Com_5773_pos	LPC 30:1	--	C38 H76 N O7 P	711.516	10.142	712.523	--	--	--	--	--	--	--	--	--	--	No results	Invalid mass	No results					0.319277	-1.64712	0.00131667	1	2.58757	down	1.07061e+07	5.06021e+06	5.18106e+06	3.95544e+06	4.86192e+06	1.50634e+07	2.31229e+07	2.65725e+07	1.97722e+07	2.6606e+07	1.66903e+07	2.7641e+07
Com_111_neg	Glycocholic acid	Glycocholate; Glycocholic acid; 3alpha,7alpha,12alpha-Trihydroxy-5beta-cholan-24-oylglycine	C26 H43 N O6	465.309	6.758	464.302	cpd:C01921	map00120 Primary bile acid biosynthesis;map01100 Metabolic pathways	HMDB0000138	LMST05030001	Lipids and lipid-like molecules	Steroids and steroid derivatives	Bile acids, alcohols and derivatives	Sterol Lipids [ST]	Steroid conjugates [ST05]	Glycine conjugates [ST0503]	Full match	Full match	Full match	Lipids and lipid-like molecules	Steroids and steroid derivatives	Bile acids, alcohols and derivatives	Glycinated bile acids and derivatives	8.86457	3.14805	0.00150202	1	1.28728	up	2.9839e+07	3.27284e+07	6.1428e+06	2.75164e+07	3.15597e+07	5.35485e+06	2.7742e+06	2.35799e+06	3.68453e+06	2.90876e+06	1.86861e+06	1.42538e+06
Com_52874_pos	Adenosine 5'-diphosphoglucose	--	C16 H25 N5 O15 P2	589.081	1.814	590.088	--	--	HMDB0006557	--	Nucleosides, nucleotides, and analogues	Purine nucleotides	Purine nucleotide sugars	--	--	--	No results	No results	Full match					0.799489	-0.32285	0.0017218	1	1.04262	down	84014.5	95048.8	88098.6	88907.2	77702	84357.8	106795	101678	96525.4	100915	126985	115177
Com_101_neg	(+/-)9-HODE	--	C18 H32 O3	296.235	8.27	295.228	--	--	--	--	--	--	--	--	--	--	Full match	No results	Full match	Lipids and lipid-like molecules	Fatty Acyls	Lineolic acids and derivatives	Lineolic acids and derivatives	2.65563	1.40905	0.00177795	0.972222	1.31966	up	8.04031e+08	3.90175e+08	6.48404e+08	6.76392e+08	5.84098e+08	9.42528e+08	1.45963e+08	1.17107e+08	2.7686e+08	4.016e+08	3.03212e+08	2.78674e+08
Com_3155_pos	7-methyl-3-nitroimidazo[1,2-a]pyridine	--	C8 H7 N3 O2	177.052	1.248	216.015	--	--	--	--	--	--	--	--	--	--	Invalid mass	No results	No results					0.731989	-0.450105	0.00180535	0.972222	1.14165	down	2.10184e+07	1.97562e+07	2.49422e+07	2.25292e+07	2.75999e+07	2.4195e+07	3.83436e+07	2.85384e+07	3.49262e+07	2.71397e+07	3.30941e+07	2.92736e+07
Com_32385_pos	PC 36:5	Phosphatidylcholine; Lecithin; Phosphatidyl-N-trimethylethanolamine; 1,2-Diacyl-sn-glycero-3-phosphocholine; Choline phosphatide; 3-sn-Phosphatidylcholine	C44 H78 N O8 P	801.526	6.251	802.534	cpd:C00157	map00564 Glycerophospholipid metabolism;map00590 Arachidonic acid metabolism;map00591 Linoleic acid metabolism;map00592 alpha-Linolenic acid metabolism;map01100 Metabolic pathways	--	LMGP01012234	--	--	--	Glycerophospholipids [GP]	Glycerophosphocholines [GP01]	Diacylglycerophosphocholines [GP0101]	No results	Invalid mass	No results	Lipids and lipid-like molecules	Glycerophospholipids	Glycerophosphocholines	Phosphocholines	0.438298	-1.19002	0.00181262	1	1.95628	down	5.14441e+06	3.64613e+06	2.63997e+06	2.60184e+06	4.19422e+06	5.68485e+06	5.86305e+06	6.78103e+06	9.56367e+06	1.56465e+07	7.67331e+06	9.02755e+06
Com_14523_neg	Pregnenolone	Pregnenolone; 5-Pregnen-3beta-ol-20-one; 3beta-Hydroxypregn-5-en-20-one	C21 H32 O2	316.24	8.601	315.233	cpd:C01953	map00140 Steroid hormone biosynthesis;map01100 Metabolic pathways	HMDB0000253	LMST02030088	Lipids and lipid-like molecules	Steroids and steroid derivatives	Pregnane steroids	Sterol Lipids [ST]	Steroids [ST02]	C21 steroids (gluco/mineralocorticoids, progestogins) and derivatives [ST0203]	No results	No results	Full match	Lipids and lipid-like molecules	Steroids and steroid derivatives	Pregnane steroids	Gluco/mineralocorticoids, progestogins and derivatives	0.466326	-1.10059	0.00194046	1	1.30559	down	4.46363e+06	4.17453e+06	4.95539e+06	2.22734e+06	3.14228e+06	4.0688e+06	8.98171e+06	5.06547e+06	1.0901e+07	5.43203e+06	1.04884e+07	8.52171e+06
Com_48_neg	(+/-)9-HpODE	--	C18 H32 O4	312.23	7.202	311.223	--	--	--	--	--	--	--	--	--	--	Full match	No results	Full match	Lipids and lipid-like molecules	Fatty Acyls	Lineolic acids and derivatives	Lineolic acids and derivatives	4.30727	2.10677	0.00195586	1	1.19516	up	2.7282e+09	6.26921e+08	2.29826e+09	1.09499e+09	7.02643e+08	2.02304e+09	2.03507e+08	1.52466e+08	3.71603e+08	4.78771e+08	4.39331e+08	5.53873e+08
Com_6554_pos	7α-Hydroxytestosterone	7alpha-Hydroxytestosterone	C19 H28 O3	304.201	7.858	305.208	cpd:C05291	map00140 Steroid hormone biosynthesis	--	--	--	--	--	--	--	--	Invalid mass	No results	No results	Lipids and lipid-like molecules	Steroids and steroid derivatives	Androstane steroids	Androgens and derivatives	2.45753	1.29721	0.00215045	1	1.91916	up	3.69727e+07	2.81422e+07	2.22265e+07	2.71935e+07	2.169e+07	6.19094e+07	1.06031e+07	1.13507e+07	1.29155e+07	1.47353e+07	1.46451e+07	1.63736e+07
Com_3468_pos	PC 20:2_20:2	--	C48 H88 N O8 P	837.616	10.128	838.624	--	--	--	--	--	--	--	--	--	--	No results	Invalid mass	No results					2.7945	1.48259	0.00261386	0.972222	2.37368	up	7.53554e+07	9.90982e+07	1.14962e+08	1.30447e+08	4.90296e+07	8.31778e+07	1.47962e+07	5.7787e+07	2.50072e+07	4.87349e+07	1.81891e+07	3.30419e+07
Com_244_pos	PC 18:2_18:2	--	C44 H80 N O8 P	781.561	10.188	782.568	--	--	--	--	--	--	--	--	--	--	No results	Full match	No results					0.428836	-1.2215	0.00292559	0.972222	2.65243	down	8.14523e+08	6.71298e+08	6.22389e+08	5.02405e+08	3.14673e+08	6.48744e+08	8.09029e+08	1.21922e+09	1.6883e+09	8.7227e+08	1.52993e+09	2.21552e+09
Com_2898_pos	SM 8:1;2O/32:2	--	C45 H87 N2 O6 P	782.627	10.787	783.635	--	--	--	--	--	--	--	--	--	--	No results	Full match	No results					3.65674	1.87056	0.00316087	0.972222	2.57319	up	4.37699e+07	7.5942e+07	9.00383e+07	1.04202e+08	1.10332e+08	9.28747e+07	1.24392e+07	3.11277e+07	1.03814e+07	6.66652e+07	1.11177e+07	9.69509e+06
Com_29077_neg	Dinoseb	Dinoseb; 2,4-Dinitro-6-(1-methylpropyl)phenol	C10 H12 N2 O5	240.072	1.892	239.065	cpd:C14302	--	HMDB0032559	--	Benzenoids	Phenols	Nitrophenols	--	--	--	Invalid mass	No results	No results	Benzenoids	Phenols	Nitrophenols	Dinitrophenols	0.480938	-1.05608	0.00321001	0.944444	1.66511	down	3.42771e+06	4.92628e+06	2.6373e+06	2.69295e+06	3.75213e+06	4.97583e+06	6.09495e+06	4.52699e+06	9.57562e+06	1.22657e+07	7.44391e+06	6.69386e+06
Com_2379_neg	PG 16:1_22:6	--	C44 H73 O10 P	792.495	11.039	791.487	--	--	--	LMGP04010898	--	--	--	Glycerophospholipids [GP]	Glycerophosphoglycerols [GP04]	Diacylglycerophosphoglycerols [GP0401]	No results	Full match	No results					0.372355	-1.42525	0.00375925	1	1.26483	down	1.33573e+07	8.88491e+06	1.7763e+07	1.86079e+07	1.83649e+07	2.06129e+07	8.45706e+07	5.4731e+07	2.72232e+07	3.71854e+07	2.23873e+07	3.59936e+07
Com_13024_neg	FAHFA 20:4/17:2	--	C37 H60 O4	568.447	10.071	567.44	--	--	--	--	--	--	--	--	--	--	No results	Full match	No results					0.530462	-0.91468	0.00391582	1	2.34402	down	984054	799971	975293	781986	1.11363e+06	1.08372e+06	1.15496e+06	2.70826e+06	2.33789e+06	1.55337e+06	1.44695e+06	1.6168e+06
Com_3850_pos	PC 39:6	Phosphatidylcholine; Lecithin; Phosphatidyl-N-trimethylethanolamine; 1,2-Diacyl-sn-glycero-3-phosphocholine; Choline phosphatide; 3-sn-Phosphatidylcholine	C47 H82 N O8 P	841.558	9.84	842.566	cpd:C00157	map00564 Glycerophospholipid metabolism;map00590 Arachidonic acid metabolism;map00591 Linoleic acid metabolism;map00592 alpha-Linolenic acid metabolism;map01100 Metabolic pathways	--	LMGP01012104	--	--	--	Glycerophospholipids [GP]	Glycerophosphocholines [GP01]	Diacylglycerophosphocholines [GP0101]	No results	Invalid mass	No results	Lipids and lipid-like molecules	Glycerophospholipids	Glycerophosphocholines	Phosphocholines	0.329798	-1.60035	0.00403891	1	2.0316	down	5.6408e+07	4.70287e+07	1.55995e+07	1.22765e+07	2.47618e+07	1.68499e+07	6.57619e+07	7.23656e+07	6.68398e+07	7.14075e+07	1.8686e+08	6.10998e+07
Com_15808_neg	2,3-Dinor-TXB2	--	C18 H30 O6	342.205	6.946	341.198	--	--	HMDB0002904	LMFA03030003	Lipids and lipid-like molecules	Fatty Acyls	Eicosanoids	Fatty Acyls [FA]	Eicosanoids [FA03]	Thromboxanes [FA0303]	No results	No results	Full match	Organic acids and derivatives	Hydroxy acids and derivatives	Medium-chain hydroxy acids and derivatives	Medium-chain hydroxy acids and derivatives	2.66002	1.41144	0.00421912	0.972222	2.35731	up	6.46648e+06	6.44198e+06	3.8932e+06	7.14991e+06	7.05631e+06	6.82439e+06	1.21227e+06	6.22714e+06	2.10746e+06	1.42545e+06	1.94155e+06	1.30869e+06
Com_21907_neg	Esculin	Esculin; Esculoside	C15 H16 O9	340.078	5.375	339.071	cpd:C09264	--	HMDB0030820	--	Phenylpropanoids and polyketides	Coumarins and derivatives	Coumarin glycosides	--	--	--	Full match	No results	No results	Phenylpropanoids and polyketides	Coumarins and derivatives	Coumarin glycosides	Coumarin glycosides	0.477669	-1.06592	0.004245	0.916667	2.45176	down	1.13275e+06	834333	1.4978e+06	1.30372e+06	1.44709e+06	1.4009e+06	3.31861e+06	2.42056e+06	2.80343e+06	3.93649e+06	1.3454e+06	2.12084e+06
Com_3352_pos	PC 20:0_22:6	--	C50 H88 N O8 P	861.622	11.049	862.63	--	--	--	LMGP01012115	--	--	--	Glycerophospholipids [GP]	Glycerophosphocholines [GP01]	Diacylglycerophosphocholines [GP0101]	No results	Full match	No results					1.8069	0.853516	0.00429278	0.972222	1.47137	up	3.51454e+07	5.79438e+07	6.44305e+07	6.0637e+07	8.57573e+07	5.82703e+07	5.36954e+07	3.15873e+07	2.76449e+07	3.31702e+07	2.94468e+07	2.49007e+07
Com_41111_pos	SM 8:1;2O/22:5	--	C35 H61 N2 O6 P	636.431	7.915	637.438	--	--	--	--	--	--	--	--	--	--	No results	Invalid mass	No results					4.19907	2.07007	0.00429504	1	1.16703	up	1.08246e+07	1.34276e+07	8.5706e+06	9.84665e+06	1.20631e+07	1.68127e+07	920066	628715	2.57552e+06	3.59953e+06	5.7755e+06	3.53902e+06
Com_284_pos	PC 18:1_18:1	--	C44 H84 N O8 P	785.592	10.537	786.599	--	--	--	--	--	--	--	--	--	--	No results	Full match	No results					4.07006	2.02505	0.00429582	0.972222	2.21747	up	4.85012e+08	6.08377e+08	9.03605e+08	1.24633e+09	1.53919e+09	6.46113e+08	1.60612e+08	5.20365e+08	1.18777e+08	1.44031e+08	4.40137e+07	3.45996e+08
Com_4309_pos	(+-)-11-hydroxy-delta9-THC-d2	--	C21 H27 [2]H3 O3	311.255	8.648	312.261	--	--	--	--	--	--	--	--	--	--	Invalid mass	No results	No results					1.71155	0.775307	0.00435717	0.972222	2.01727	up	461371	497966	344792	461506	775383	621575	294748	425773	284336	271320	284238	287376
Com_327_pos	LPC 18:1	1-Acyl-sn-glycero-3-phosphocholine; 1-Acyl-sn-glycerol-3-phosphocholine; alpha-Acylglycerophosphocholine; 2-Lysolecithin; 2-Lysophosphatidylcholine; 1-Acylglycerophosphocholine	C26 H52 N O7 P	543.33	9.596	544.337	cpd:C04230	map00564 Glycerophospholipid metabolism	HMDB0002815	LMGP01050138	Lipids and lipid-like molecules	Glycerophospholipids	Glycerophosphocholines	Glycerophospholipids [GP]	Glycerophosphocholines [GP01]	Monoacylglycerophosphocholines [GP0105]	No results	Invalid mass	No results	Lipids and lipid-like molecules	Glycerophospholipids	Glycerophosphocholines	Phosphocholines	0.370187	-1.43367	0.00444779	0.944444	3.03778	down	1.31399e+09	1.58517e+09	2.44345e+09	1.22468e+09	3.70241e+09	1.61508e+09	6.77257e+09	4.61992e+09	7.00318e+09	5.92785e+09	1.83153e+09	5.94976e+09
Com_10209_pos	MT-45-d11	--	C24 H21 [2]H11 N2	359.329	8.462	360.337	--	--	--	--	--	--	--	--	--	--	Invalid mass	No results	No results					2.95589	1.56359	0.00447886	0.888889	2.06316	up	9.79326e+06	7.41708e+06	2.39787e+06	8.39691e+06	1.14675e+07	7.35762e+06	2.79368e+06	4.19598e+06	2.58931e+06	2.45044e+06	1.69783e+06	2.11578e+06
Com_24650_pos	PC 16:0_26:5	--	C50 H90 N O8 P	863.642	11.516	864.649	--	--	--	--	--	--	--	--	--	--	No results	Full match	No results					0.710743	-0.492599	0.0049092	0.944444	1.08561	down	948450	790568	849191	850412	859177	1.19519e+06	1.61832e+06	1.13395e+06	1.52261e+06	1.22691e+06	1.19666e+06	1.03006e+06
Com_10318_pos	PC O-30:0	--	C38 H78 N O7 P	691.55	9.292	692.558	--	--	--	LMGP01020193	--	--	--	Glycerophospholipids [GP]	Glycerophosphocholines [GP01]	1-alkyl,2-acylglycerophosphocholines [GP0102]	No results	Full match	No results					0.495498	-1.01305	0.00500234	1	1.39386	down	4.11017e+06	4.73593e+06	4.58857e+06	4.04162e+06	5.04396e+06	5.11147e+06	5.23097e+06	1.25983e+07	1.17187e+07	8.96356e+06	1.08253e+07	6.42876e+06
Com_1156_pos	9-Oxo-ODE	9-OxoODE; 9-KODE; (10E,12Z)-9-Oxooctadeca-10,12-dienoic acid	C18 H30 O3	294.219	7.181	295.227	cpd:C14766	map00591 Linoleic acid metabolism	HMDB0004669	--	Lipids and lipid-like molecules	Fatty Acyls	Lineolic acids and derivatives	--	--	--	Full match	No results	Full match	Lipids and lipid-like molecules	Fatty Acyls	Lineolic acids and derivatives	Lineolic acids and derivatives	3.03753	1.6029	0.00509562	1	1.51943	up	1.5365e+08	5.69639e+07	1.20468e+08	9.6661e+07	6.02806e+07	1.25333e+08	1.3765e+07	1.15753e+07	5.29806e+07	3.33195e+07	3.33957e+07	5.689e+07
Com_16973_pos	Inositol	myo-Inositol; D-myo-Inositol; 1D-myo-Inositol; L-myo-Inositol; 1L-myo-Inositol; meso-Inositol; Inositol; Dambose; Cyclohexitol; Meat sugar; Bios I	C6 H12 O6	180.063	6.46	203.053	cpd:C00137	map00052 Galactose metabolism;map00053 Ascorbate and aldarate metabolism;map00562 Inositol phosphate metabolism;map01100 Metabolic pathways;map02010 ABC transporters;map04070 Phosphatidylinositol signaling system	HMDB0000211	--	Organic oxygen compounds	Organooxygen compounds	Alcohols and polyols	--	--	--	No results	No results	Full match	Organic oxygen compounds	Organooxygen compounds	Alcohols and polyols	Cyclohexanols	0.526867	-0.92449	0.00522567	0.916667	1.11529	down	2.59604e+06	3.39519e+06	3.34636e+06	3.65443e+06	3.7263e+06	4.23135e+06	5.65557e+06	3.58059e+06	7.17315e+06	1.0035e+07	6.39542e+06	6.92303e+06
Com_14634_pos	Ohmefentanyl	--	C23 H30 N2 O2	366.226	7.201	367.233	--	--	--	--	--	--	--	--	--	--	Invalid mass	No results	No results	Organoheterocyclic compounds	Piperidines	Fentanyls	Fentanyls	6.91731	2.79021	0.00579564	0.944444	2.61837	up	7.76822e+06	571659	7.93745e+06	3.29385e+06	2.06134e+06	4.41268e+06	410386	553595	637799	340874	491943	1.33063e+06
Com_17765_pos	Virginiamycin	Virginiamycin M1; Mikamycin A; Pristinamycin IIA; Streptogramin A	C28 H35 N3 O7	525.25	6.949	526.257	cpd:C11299	--	HMDB0030520	--	Organic acids and derivatives	Peptidomimetics	Depsipeptides	--	--	--	Full match	No results	No results	Phenylpropanoids and polyketides	Macrolide lactams	Not available	Macrolide lactams	3.14131	1.65137	0.00614182	0.916667	1.41578	up	6.12975e+06	1.76284e+07	7.89457e+06	1.21494e+07	1.1397e+07	3.22228e+06	2.50567e+06	3.80657e+06	3.73719e+06	2.12709e+06	3.98492e+06	2.43635e+06
Com_10228_pos	PC O-34:4	--	C42 H78 N O7 P	739.55	9.623	740.557	--	--	--	LMGP01020185	--	--	--	Glycerophospholipids [GP]	Glycerophosphocholines [GP01]	1-alkyl,2-acylglycerophosphocholines [GP0102]	No results	Full match	No results					0.312556	-1.67781	0.00643026	0.944444	2.15143	down	4.88738e+06	4.64425e+06	3.35034e+06	3.86479e+06	4.40572e+06	1.05909e+06	9.32836e+06	4.48799e+06	8.002e+06	2.40421e+07	1.04582e+07	1.47456e+07
Com_16008_pos	PC O-38:4	--	C46 H86 N O7 P	795.613	11.649	796.62	--	--	--	LMGP01020247	--	--	--	Glycerophospholipids [GP]	Glycerophosphocholines [GP01]	1-alkyl,2-acylglycerophosphocholines [GP0102]	No results	Full match	No results					2.43428	1.28349	0.00653582	0.916667	1.9642	up	3.29082e+06	7.65261e+06	9.07482e+06	7.86929e+06	1.35711e+07	8.79971e+06	6.29114e+06	2.4181e+06	2.47284e+06	3.96744e+06	3.62231e+06	1.87428e+06
Com_8807_pos	PC 22:5_22:5	--	C52 H84 N O8 P	881.585	10.266	882.593	--	--	--	--	--	--	--	--	--	--	No results	Invalid mass	No results					2.64203	1.40165	0.0066858	0.944444	2.49544	up	7.03408e+06	5.50521e+06	5.21942e+06	7.49859e+06	1.30393e+07	3.87483e+06	2.43598e+06	2.69846e+06	949130	3.09981e+06	1.53141e+06	5.24694e+06
Com_210_neg	LPI 22:6	--	C31 H49 O12 P	644.297	8.953	643.29	--	--	--	LMGP06050012	--	--	--	Glycerophospholipids [GP]	Glycerophosphoinositols [GP06]	Monoacylglycerophosphoinositols [GP0605]	No results	Full match	No results	Lipids and lipid-like molecules	Glycerophospholipids	Glycerophosphoinositols	Phosphatidylinositols	0.516197	-0.954006	0.00669755	0.916667	1.83868	down	2.03864e+08	3.23929e+08	5.24195e+08	2.13558e+08	2.53553e+08	4.14635e+08	5.20106e+08	5.74507e+08	6.31902e+08	3.77556e+08	9.44033e+08	6.98013e+08
Com_42490_neg	aminoimidazole carboxamide ribonucleotide	--	C9 H15 N4 O8 P	338.061	5.324	337.054	--	--	HMDB0248904	--	Nucleosides, nucleotides, and analogues	Imidazole ribonucleosides and ribonucleotides	1-ribosyl-imidazolecarboxamides	--	--	--	No results	No results	Full match					0.186936	-2.41938	0.00679398	0.916667	3.10085	down	108487	147320	281217	93146.2	74190.9	129884	762865	381117	922472	1.0542e+06	113220	1.22886e+06
Com_21696_pos	PC O-34:3	--	C42 H80 N O7 P	741.568	10.954	742.575	--	--	--	LMGP01020257	--	--	--	Glycerophospholipids [GP]	Glycerophosphocholines [GP01]	1-alkyl,2-acylglycerophosphocholines [GP0102]	No results	Full match	No results					0.304563	-1.71519	0.00695068	0.972222	2.50795	down	1.4469e+06	1.17017e+06	1.46779e+06	1.15648e+06	2.06769e+06	1.88592e+06	8.59828e+06	2.0524e+06	2.48746e+06	5.50072e+06	3.16714e+06	8.38466e+06
Com_290_pos	Thiazolidine-4-carboxylic acid	--	C4 H7 N O2 S	133.02	1.445	134.027	--	--	HMDB0258979	--	Organic acids and derivatives	Carboxylic acids and derivatives	Amino acids, peptides, and analogues	--	--	--	No results	Full match	No results	Organic acids and derivatives	Carboxylic acids and derivatives	Amino acids, peptides, and analogues	Alpha amino acids and derivatives	0.410723	-1.28376	0.00719332	0.972222	1.13437	down	1.97958e+07	6.59286e+07	6.59096e+07	6.51045e+07	5.13369e+07	8.85636e+07	1.30439e+08	1.80363e+08	1.4344e+08	2.30706e+08	7.34761e+07	1.09897e+08
Com_21575_pos	TLK	--	C16 H32 N4 O5	360.237	5.024	361.244	--	--	--	--	--	--	--	--	--	--	Full match	No results	No results					1.92168	0.942368	0.00723267	0.944444	1.47605	up	2.59654e+06	5.30772e+06	4.75551e+06	3.2586e+06	2.02987e+06	3.97182e+06	1.63027e+06	1.63913e+06	2.36435e+06	2.49769e+06	1.72363e+06	1.55165e+06
Com_35122_pos	1-[3-(trifluoromethyl)-2-pyridyl]imidazolidine-2-thione	--	C9 H8 F3 N3 S	247.038	1.547	248.045	--	--	--	--	--	--	--	--	--	--	Full match	No results	No results					0.718104	-0.477735	0.00723792	0.944444	1.34728	down	5.49858e+06	3.80424e+06	3.49716e+06	3.44891e+06	5.16559e+06	4.62496e+06	6.22876e+06	7.20796e+06	4.98941e+06	6.19351e+06	5.7118e+06	5.92993e+06
Com_9938_pos	(±)17(18)-EpETE	--	C20 H30 O3	318.217	9.15	319.224	--	--	--	--	--	--	--	--	--	--	Invalid mass	No results	No results					1.61213	0.688971	0.00726931	0.888889	1.51676	up	1.4462e+07	1.27422e+07	1.27848e+07	2.13178e+07	1.57724e+07	1.70377e+07	6.98902e+06	1.2864e+07	8.14517e+06	1.40474e+07	8.84044e+06	7.49433e+06
Com_8013_pos	Muscone	--	C16 H30 O	238.229	9.804	239.237	--	--	HMDB0034181	--	Organic oxygen compounds	Organooxygen compounds	Carbonyl compounds	--	--	--	Full match	No results	No results	Organic oxygen compounds	Organooxygen compounds	Carbonyl compounds	Cyclic ketones	2.11337	1.07955	0.0072934	0.944444	1.66168	up	1.49113e+07	1.61958e+07	1.04942e+07	1.84046e+07	2.39115e+07	2.07891e+07	9.86792e+06	1.21837e+07	6.06763e+06	1.24261e+07	4.76285e+06	4.23657e+06
Com_23180_pos	16α-Hydroxydehydroepiandrosterone	16alpha-Hydroxydehydroepiandrosterone; 5-Androstene-3beta,16alpha-diol-17-one	C19 H28 O3	321.236	8.698	322.243	cpd:C05139	map00140 Steroid hormone biosynthesis	HMDB0000352	--	Lipids and lipid-like molecules	Steroids and steroid derivatives	Androstane steroids	--	--	--	Invalid mass	No results	No results	Lipids and lipid-like molecules	Steroids and steroid derivatives	Androstane steroids	Androgens and derivatives	5.06615	2.34089	0.00731626	1	3.62684	up	2.11703e+07	1.98337e+07	1.37667e+07	2.57688e+07	3.27251e+07	2.68736e+07	1.71104e+06	1.03655e+07	633676	1.31258e+07	689364	1.13629e+06
Com_8608_neg	FAHFA 20:5/16:2	--	C36 H56 O4	552.417	9.584	551.409	--	--	--	--	--	--	--	--	--	--	No results	Full match	No results					0.485417	-1.0427	0.00757287	0.972222	1.7112	down	1.57415e+06	1.3691e+06	2.43763e+06	885717	1.55381e+06	1.40097e+06	3.59583e+06	3.2996e+06	2.73984e+06	1.59235e+06	2.55089e+06	5.21832e+06
Com_3682_neg	O-Phosphoserine	O-Phospho-L-serine; L-O-Phosphoserine; 3-Phosphoserine; Dexfosfoserine	C3 H8 N O6 P	185.009	1.246	184.001	cpd:C01005	map00260 Glycine, serine and threonine metabolism;map00270 Cysteine and methionine metabolism;map00970 Aminoacyl-tRNA biosynthesis;map01100 Metabolic pathways;map01200 Carbon metabolism;map01230 Biosynthesis of amino acids	HMDB0000272	--	Organic acids and derivatives	Carboxylic acids and derivatives	Amino acids, peptides, and analogues	--	--	--	No results	Full match	Full match	Organic acids and derivatives	Carboxylic acids and derivatives	Amino acids, peptides, and analogues	L-alpha-amino acids	20.5755	4.36286	0.00765331	0.944444	2.3464	up	9.89273e+06	9.73126e+06	369183	1.05666e+07	996665	8.38589e+06	345182	167197	409174	345857	384206	289640
Com_9053_pos	PC O-36:4	--	C44 H82 N O7 P	767.583	11.669	768.589	--	--	--	LMGP01020270	--	--	--	Glycerophospholipids [GP]	Glycerophosphocholines [GP01]	1-alkyl,2-acylglycerophosphocholines [GP0102]	No results	Full match	No results					2.16527	1.11455	0.00765687	0.944444	2.4514	up	1.794e+06	1.65045e+06	3.90326e+06	3.15299e+06	3.39919e+06	3.17536e+06	2.64016e+06	1.10824e+06	809297	1.09282e+06	707140	1.52831e+06
Com_9587_pos	Zeatin-7-N-glucoside	trans-Zeatin-7-beta-D-glucoside	C16 H23 N5 O6	343.216	4.927	382.179	cpd:C16443	--	--	--	--	--	--	--	--	--	Invalid mass	No results	No results	Organic oxygen compounds	Organooxygen compounds	Carbohydrates and carbohydrate conjugates	Glycosylamines	0.280924	-1.83175	0.00776222	0.944444	1.172	down	4.38067e+06	3.49664e+06	3.17562e+06	1.12351e+07	1.73296e+06	5.03539e+06	2.10764e+07	5.32392e+06	2.57227e+07	6.81062e+06	2.56979e+07	1.88e+07
Com_18127_neg	Cer 15:0;2O/15:0;O(FA 16:0)	--	C46 H91 N O5	737.691	10.569	736.684	--	--	--	--	--	--	--	--	--	--	No results	Full match	No results					0.409199	-1.28913	0.0080332	0.944444	2.59508	down	371652	816266	499614	1.9989e+06	616987	1.16005e+06	2.33896e+06	2.23415e+06	2.99941e+06	2.42673e+06	1.03819e+06	2.31419e+06
Com_4023_neg	17α-Hydroxypregnenolone	17alpha-Hydroxypregnenolone	C21 H32 O3	332.235	7.949	331.228	cpd:C05138	map00140 Steroid hormone biosynthesis;map01100 Metabolic pathways	--	--	--	--	--	--	--	--	Full match	No results	Full match	Lipids and lipid-like molecules	Steroids and steroid derivatives	Pregnane steroids	Gluco/mineralocorticoids, progestogins and derivatives	1.94288	0.958195	0.00810466	0.916667	1.01191	up	1.4518e+07	3.05463e+07	2.66486e+07	1.72483e+07	3.82145e+07	2.20398e+07	7.6957e+06	1.68539e+07	8.85552e+06	1.39348e+07	1.48796e+07	1.45818e+07
Com_12867_pos	R-1 Methanandamide phosphate	--	C23 H40 N O5 P	904.499	5.048	453.257	--	--	--	--	--	--	--	--	--	--	Invalid mass	No results	No results	Organic acids and derivatives	Organic phosphoric acids and derivatives	Phosphate esters	Phosphoethanolamines	3.36655	1.75127	0.00833137	0.972222	2.63087	up	5.26154e+06	6.09247e+06	7.38803e+06	3.18756e+06	2.03198e+06	3.22669e+06	622371	272440	1.58791e+06	2.3382e+06	1.56452e+06	1.69055e+06
Com_24549_pos	LPC O-17:2	--	C25 H50 N O6 P	491.346	8.001	492.354	--	--	--	--	--	--	--	--	--	--	No results	Invalid mass	No results					2.87129	1.5217	0.00853942	0.916667	2.29119	up	2.96399e+06	1.26959e+06	3.55063e+06	2.45516e+06	2.07305e+06	1.96436e+06	290829	307405	1.20944e+06	2.11858e+06	468513	577473
Com_14543_pos	Tetrahydroaldosterone	--	C21 H32 O5	364.224	5.868	365.231	--	--	HMDB0258895	LMST02030275	Organoheterocyclic compounds	Oxepanes	-	Sterol Lipids [ST]	Steroids [ST02]	C21 steroids (gluco/mineralocorticoids, progestogins) and derivatives [ST0203]	No results	No results	Full match	Organoheterocyclic compounds	Oxepanes	Not available	Oxepanes	2.68494	1.42489	0.00856133	0.944444	1.3387	up	5.00257e+07	1.79325e+07	1.88024e+07	1.96543e+07	1.07571e+07	3.06969e+07	6.222e+06	3.70973e+06	1.19444e+07	9.52915e+06	1.46897e+07	8.97849e+06
Com_6730_neg	Cer 25:1;2O/12:1;O(FA 18:0)	--	C55 H105 N O5	859.8	11.461	858.792	--	--	--	--	--	--	--	--	--	--	No results	Full match	No results					0.294517	-1.76357	0.00894037	0.916667	1.831	down	1.41814e+06	1.2101e+06	2.5074e+06	2.67022e+06	799126	3.64825e+06	5.42389e+06	1.2795e+07	4.94984e+06	6.9271e+06	1.78739e+06	9.72121e+06
Com_1329_pos	PC 18:2_18:3	--	C44 H78 N O8 P	741.588	11.043	742.592	--	--	--	LMGP01011683	--	--	--	Glycerophospholipids [GP]	Glycerophosphocholines [GP01]	Diacylglycerophosphocholines [GP0101]	No results	Invalid mass	No results					5.0162	2.32659	0.00904101	0.916667	1.79818	up	4.40991e+06	1.80646e+07	3.61294e+07	4.3538e+07	7.83437e+06	2.83122e+07	3.57084e+06	3.33072e+06	1.69719e+06	6.71324e+06	1.56495e+06	1.06914e+07
Com_20995_neg	PC 16:0_16:1	--	C40 H78 N O8 P	777.548	11.067	776.541	--	--	--	LMGP01011479	--	--	--	Glycerophospholipids [GP]	Glycerophosphocholines [GP01]	Diacylglycerophosphocholines [GP0101]	No results	Invalid mass	No results					0.361895	-1.46636	0.00918239	1	2.10504	down	3.61482e+06	2.8098e+06	3.10032e+06	654713	4.58453e+06	1.43315e+06	9.14331e+06	6.46085e+06	9.37801e+06	5.24927e+06	6.30389e+06	8.22165e+06
Com_24542_neg	PG O-17:0_22:6	--	C45 H79 O9 P	794.561	7.56	793.554	--	--	--	--	--	--	--	--	--	--	No results	Invalid mass	No results					1.838	0.878135	0.00919164	0.916667	1.62784	up	329570	516650	433079	660928	848799	712394	255268	303449	344281	319830	336968	345223
Com_504_neg	Glycoursodeoxycholic acid	--	C26 H43 N O5	449.315	7.413	448.308	--	--	HMDB0000708	LMST05030016	Lipids and lipid-like molecules	Steroids and steroid derivatives	Bile acids, alcohols and derivatives	Sterol Lipids [ST]	Steroid conjugates [ST05]	Glycine conjugates [ST0503]	Full match	Full match	Full match	Lipids and lipid-like molecules	Steroids and steroid derivatives	Bile acids, alcohols and derivatives	Glycinated bile acids and derivatives	12.2988	3.62045	0.00942477	1	1.46708	up	6.26852e+06	7.75701e+06	701846	7.73122e+06	6.68153e+06	561294	346133	468741	344494	535263	350537	369808
Com_34171_neg	PE 16:0_22:6;O	--	C43 H74 N O9 P	779.514	11.5	778.507	--	--	--	--	--	--	--	--	--	--	No results	Invalid mass	No results					0.640635	-0.642426	0.00963711	0.944444	1.23899	down	168536	143891	205846	182959	177513	225755	326991	401017	314366	234164	189737	257796
Com_16985_pos	Sodium Dehydrocholate	--	C24 H33 Na O5	424.222	6.867	425.229	--	--	--	--	--	--	--	--	--	--	No results	No results	Full match	Lipids and lipid-like molecules	Steroids and steroid derivatives	Bile acids, alcohols and derivatives	Bile acids, alcohols and derivatives	3.50679	1.81015	0.00987569	0.944444	2.51635	up	2.40813e+07	7.07331e+06	1.54402e+07	8.74926e+06	1.07888e+07	1.91746e+07	1.96626e+06	1.22614e+06	4.8058e+06	7.7967e+06	7.65574e+06	875768
Com_26333_pos	D-Threose	D-Threose; D-threo-Tetrose	C4 H8 O4	120.043	5.899	103.039	cpd:C06463	--	HMDB0250746	--	Organic oxygen compounds	Organooxygen compounds	Carbohydrates and carbohydrate conjugates	--	--	--	No results	No results	Full match	Organic oxygen compounds	Organooxygen compounds	Carbohydrates and carbohydrate conjugates	Monosaccharides	0.764305	-0.38778	0.00987906	0.861111	1.27372	down	1.52838e+06	1.7853e+06	1.58743e+06	2.21266e+06	2.10055e+06	2.01217e+06	2.7538e+06	2.00407e+06	2.61047e+06	2.64654e+06	2.62487e+06	2.04874e+06
Com_21936_pos	α-Lapachone	--	C15 H14 O3	264.078	1.786	265.085	--	--	--	--	--	--	--	--	--	--	Invalid mass	No results	No results	Organoheterocyclic compounds	Naphthopyrans	Naphthopyranones	Naphthopyranones	0.320865	-1.63996	0.00998746	0.888889	1.28485	down	477153	602029	500349	931005	1.05648e+06	846521	3.13508e+06	1.45852e+06	2.59894e+06	589404	2.72347e+06	3.24974e+06
Com_865_pos	2,3-dihydroxypropyl 12-methyltridecanoate	--	C17 H34 O4	284.235	8.872	285.242	--	--	--	--	--	--	--	--	--	--	Invalid mass	No results	No results					2.80244	1.48669	0.0101907	0.916667	1.19264	up	1.90111e+08	4.58223e+08	1.36932e+08	3.80625e+08	4.46204e+08	2.93695e+08	7.74732e+07	2.8392e+08	6.45359e+07	1.53013e+08	6.56555e+07	3.54486e+07
Com_43938_pos	2-[(butylamino)(imino)methyl]-1-oxohydrazinium-1-olate	--	C5 H12 N4 O2	182.073	7.219	183.08	--	--	--	--	--	--	--	--	--	--	Invalid mass	No results	No results					1.29847	0.376812	0.0103137	0.916667	1.68472	up	1.05968e+06	735998	835275	885467	716834	761966	528363	712741	588885	779541	633366	604115
Com_1446_pos	PE 18:2_20:5	--	C43 H72 N O8 P	761.499	9.861	762.506	--	--	--	LMGP02010974	--	--	--	Glycerophospholipids [GP]	Glycerophosphoethanolamines [GP02]	Diacylglycerophosphoethanolamines [GP0201]	No results	Full match	No results					3.25425	1.70232	0.010544	0.916667	1.95156	up	1.1317e+08	3.06994e+08	4.55541e+08	8.58022e+08	3.04093e+08	5.22582e+08	1.00773e+08	9.17796e+07	5.82794e+07	1.95842e+08	1.41152e+08	1.98962e+08
Com_5245_pos	PC 18:1_18:2	--	C44 H82 N O8 P	783.568	8.662	784.575	--	--	--	LMGP01012168	--	--	--	Glycerophospholipids [GP]	Glycerophosphocholines [GP01]	Diacylglycerophosphocholines [GP0101]	No results	Invalid mass	No results					3.04339	1.60568	0.0108153	0.916667	1.80262	up	6.86598e+07	1.20446e+08	1.43294e+08	1.28905e+08	1.06718e+08	4.60863e+07	5.98271e+07	1.1487e+07	1.45069e+07	1.13801e+07	9.14143e+07	1.31693e+07
Com_2206_neg	Asp-Phe methyl ester	--	C14 H18 N2 O5	294.122	5.384	293.115	--	--	--	--	--	--	--	--	--	--	No results	No results	Full match					0.529277	-0.917906	0.0108342	0.888889	1.78966	down	1.00816e+07	3.01714e+07	1.07158e+07	9.38239e+06	1.49601e+07	1.42466e+07	2.39193e+07	2.47954e+07	3.83245e+07	3.86198e+07	1.78572e+07	2.56918e+07
Com_20368_pos	PC 42:11	Phosphatidylcholine; Lecithin; Phosphatidyl-N-trimethylethanolamine; 1,2-Diacyl-sn-glycero-3-phosphocholine; Choline phosphatide; 3-sn-Phosphatidylcholine	C50 H78 N O8 P	873.529	7.348	874.536	cpd:C00157	map00564 Glycerophospholipid metabolism;map00590 Arachidonic acid metabolism;map00591 Linoleic acid metabolism;map00592 alpha-Linolenic acid metabolism;map01100 Metabolic pathways	--	LMGP01012120	--	--	--	Glycerophospholipids [GP]	Glycerophosphocholines [GP01]	Diacylglycerophosphocholines [GP0101]	No results	Invalid mass	No results	Lipids and lipid-like molecules	Glycerophospholipids	Glycerophosphocholines	Phosphocholines	3.18429	1.67097	0.0108477	0.972222	1.52119	up	686394	3.01031e+06	1.09468e+06	1.00227e+06	1.21432e+06	443827	347962	427104	354009	285958	551708	373439
Com_3528_neg	THC	Dronabinol; Delta9-Tetrahydrocannabinol; Tetrahydrocannabinol; THC	C21 H30 O2	314.225	9.447	313.218	cpd:C06972	--	HMDB0014613	LMPK13120004	Organoheterocyclic compounds	Benzopyrans	1-benzopyrans	Polyketides [PK]	Aromatic polyketides [PK13]	Other aromatic polyketides [PK1312]	Full match	No results	Full match	Organoheterocyclic compounds	Benzopyrans	1-benzopyrans	2,2-dimethyl-1-benzopyrans	2.6436	1.4025	0.0110343	0.861111	1.75343	up	6.00862e+06	8.25586e+06	3.70811e+06	6.33154e+06	1.42816e+07	6.37163e+06	1.9086e+06	4.6061e+06	1.42153e+06	6.5414e+06	1.3021e+06	1.22641e+06
Com_6592_pos	PC 33:0	Phosphatidylcholine; Lecithin; Phosphatidyl-N-trimethylethanolamine; 1,2-Diacyl-sn-glycero-3-phosphocholine; Choline phosphatide; 3-sn-Phosphatidylcholine	C41 H82 N O8 P	769.56	10.207	770.568	cpd:C00157	map00564 Glycerophospholipid metabolism;map00590 Arachidonic acid metabolism;map00591 Linoleic acid metabolism;map00592 alpha-Linolenic acid metabolism;map01100 Metabolic pathways	--	LMGP01011583	--	--	--	Glycerophospholipids [GP]	Glycerophosphocholines [GP01]	Diacylglycerophosphocholines [GP0101]	No results	Invalid mass	No results	Lipids and lipid-like molecules	Glycerophospholipids	Glycerophosphocholines	Phosphocholines	2.22743	1.15538	0.0110779	0.888889	1.55268	up	1.975e+07	4.24177e+07	5.76104e+07	5.78598e+07	2.08966e+07	3.32875e+07	1.30711e+07	1.35605e+07	1.6093e+07	2.1925e+07	1.78444e+07	2.15823e+07
Com_41566_pos	N-{4-[(nitromethyl)sulfonyl]phenyl}acetamide	--	C9 H10 N2 O5 S	280.01	2.259	281.017	--	--	--	--	--	--	--	--	--	--	Invalid mass	No results	No results					0.639781	-0.64435	0.0110811	1	1.48065	down	537690	497897	644674	449934	479856	580035	740596	748125	727641	735599	1.3849e+06	649351
Com_15037_pos	PC 45:10	--	C53 H86 N O8 P	917.588	9.806	918.595	--	--	--	--	--	--	--	--	--	--	No results	Invalid mass	No results					0.393771	-1.34457	0.0110841	1	1.65777	down	3.52018e+06	2.95341e+06	2.47465e+06	2.37071e+06	3.05712e+06	3.48271e+06	7.93208e+06	1.32972e+07	4.63459e+06	1.13589e+07	3.98841e+06	4.14204e+06
Com_2602_neg	2-deoxyglucose-6-phosphate	--	C6 H13 O8 P	244.035	1.45	243.027	--	--	--	--	--	--	--	--	--	--	No results	No results	Full match	Organic acids and derivatives	Organic phosphoric acids and derivatives	Phosphate esters	Monoalkyl phosphates	0.36251	-1.46391	0.0122531	0.916667	1.88487	down	8.29044e+06	6.52337e+06	1.35222e+06	3.89384e+06	2.5094e+06	1.00982e+07	7.5469e+06	9.26638e+06	1.60811e+07	1.82825e+07	2.03156e+07	1.86222e+07
Com_24213_pos	SM 37:3;2O	--	C42 H81 N2 O6 P	762.559	11.279	763.566	--	--	--	--	--	--	--	--	--	--	No results	Invalid mass	No results					0.304185	-1.71698	0.0123787	0.861111	2.51367	down	2.88239e+06	219482	234687	205251	196584	1.23053e+06	2.62214e+06	1.13046e+06	2.46573e+06	3.93137e+06	2.15401e+06	4.03149e+06
Com_10531_pos	AL 8810 Methyl ester	--	C25 H33 F O4	438.215	9.082	439.222	--	--	--	--	--	--	--	--	--	--	Invalid mass	No results	No results	Benzenoids	Indanes	Not available	Indanes	0.63533	-0.654422	0.0126626	0.944444	1.47133	down	1.64002e+07	9.70425e+06	1.54441e+07	9.42712e+06	9.3269e+06	1.91208e+07	2.38544e+07	1.708e+07	2.4289e+07	1.69478e+07	2.32947e+07	1.95453e+07
Com_17102_pos	Heroin-d3	--	C21 H20 [2]H3 N O5	372.176	5.555	373.184	--	--	--	--	--	--	--	--	--	--	Full match	No results	No results					3.6381	1.86318	0.0127791	0.916667	1.9105	up	8.68168e+06	3.73004e+06	4.13995e+06	1.00653e+07	3.41673e+06	1.67357e+07	2.40211e+06	467286	1.52363e+06	4.74294e+06	3.09582e+06	623637
Com_1734_neg	2'-Deoxycytidine	Deoxycytidine; 2'-Deoxycytidine	C9 H13 N3 O4	227.09	1.448	226.083	cpd:C00881	map00240 Pyrimidine metabolism	HMDB0000014	--	Nucleosides, nucleotides, and analogues	Pyrimidine nucleosides	Pyrimidine 2'-deoxyribonucleosides	--	--	--	Full match	No results	Full match	Nucleosides, nucleotides, and analogues	Pyrimidine nucleosides	Pyrimidine 2'-deoxyribonucleosides	Pyrimidine 2'-deoxyribonucleosides	0.493673	-1.01837	0.0130213	1	1.2376	down	3.58242e+07	2.93154e+07	3.06834e+07	8.50721e+06	1.97462e+07	2.66586e+07	4.81479e+07	5.05923e+07	4.71552e+07	7.48211e+07	3.98441e+07	4.47728e+07
Com_3306_neg	Nonadecanoic acid	Nonadecanoic acid; Nonadecylic acid	C19 H38 O2	298.288	11.265	297.28	cpd:C16535	--	HMDB0000772	LMFA01010019	Lipids and lipid-like molecules	Fatty Acyls	Fatty acids and conjugates	Fatty Acyls [FA]	Fatty Acids and Conjugates [FA01]	Straight chain fatty acids [FA0101]	No results	No results	Full match	Lipids and lipid-like molecules	Fatty Acyls	Fatty acids and conjugates	Long-chain fatty acids	2.10434	1.07337	0.0131204	0.916667	1.59128	up	2.50405e+07	1.53998e+07	1.71099e+07	1.78375e+07	9.0597e+06	3.51265e+07	1.6245e+07	7.02584e+06	8.64017e+06	9.479e+06	6.54823e+06	8.88439e+06
Com_4479_pos	PC 13:1_32:9	--	C53 H86 N O8 P	895.607	9.843	896.615	--	--	--	--	--	--	--	--	--	--	No results	Full match	No results					0.378137	-1.40302	0.0132002	0.972222	1.91921	down	3.22806e+07	7.40301e+06	5.63877e+06	1.40351e+07	2.07197e+07	4.10092e+07	4.4429e+07	5.81033e+07	8.13188e+07	5.73604e+07	4.2829e+07	3.61776e+07
Com_781_pos	LSD-d3	--	C20 H22 [2]H3 N3 O	326.222	10.045	327.229	--	--	--	--	--	--	--	--	--	--	Invalid mass	No results	No results					0.519515	-0.944762	0.0139758	0.888889	2.57466	down	1.04729e+08	1.63983e+08	3.38879e+08	1.69823e+08	8.86735e+07	2.03539e+08	3.6304e+08	3.21194e+08	4.4483e+08	3.34146e+08	4.09445e+08	1.86239e+08
Com_61_pos	1-Palmitoylglycerol	--	C19 H38 O4	330.277	9.804	353.266	--	--	HMDB0245964	--	Lipids and lipid-like molecules	Glycerolipids	Monoradylglycerols	--	--	--	Full match	No results	Full match	Lipids and lipid-like molecules	Glycerolipids	Monoradylglycerols	1-monoacylglycerols	2.04383	1.03128	0.0140102	0.888889	1.67875	up	2.97641e+09	3.63966e+09	2.22457e+09	4.32671e+09	5.57671e+09	4.71047e+09	2.38615e+09	3.06123e+09	1.40687e+09	2.69197e+09	9.15937e+08	1.01361e+09
Com_12596_pos	PC 17:2_26:7	--	C51 H84 N O8 P	869.59	10.789	870.597	--	--	--	--	--	--	--	--	--	--	No results	Full match	No results					3.77459	1.91632	0.0146454	1	3.48641	up	6.41894e+06	1.76267e+07	2.60212e+07	4.60444e+07	1.2897e+07	7.65147e+06	4.30358e+06	4.89463e+06	5.225e+06	6.22615e+06	5.34605e+06	4.91117e+06
Com_13972_pos	2-Phenylpropionic acid	--	C9 H10 O2	150.068	6.989	151.075	--	--	HMDB0011743	--	Phenylpropanoids and polyketides	Phenylpropanoic acids	-	--	--	--	No results	No results	Full match	Phenylpropanoids and polyketides	Phenylpropanoic acids	Not available	Phenylpropanoic acids	0.729692	-0.454641	0.0146998	0.916667	1.3369	down	8.80112e+06	1.02202e+07	1.30218e+07	1.27274e+07	9.18208e+06	1.27651e+07	1.75681e+07	1.47738e+07	1.77714e+07	1.06732e+07	1.41999e+07	1.64464e+07
Com_23891_neg	PG 20:3_22:6	--	C48 H77 O10 P	844.528	9.626	843.521	--	--	--	LMGP04010838	--	--	--	Glycerophospholipids [GP]	Glycerophosphoglycerols [GP04]	Diacylglycerophosphoglycerols [GP0401]	No results	Full match	No results					1.5143	0.598648	0.0147729	0.861111	1.13701	up	1.6011e+06	1.89728e+06	1.62091e+06	1.36782e+06	1.64227e+06	1.27465e+06	712027	999958	952466	1.791e+06	861862	892852
Com_962_pos	PC 15:0_15:0	--	C38 H76 N O8 P	705.53	9.864	706.537	--	--	--	LMGP01010530	--	--	--	Glycerophospholipids [GP]	Glycerophosphocholines [GP01]	Diacylglycerophosphocholines [GP0101]	No results	Full match	No results					0.35516	-1.49346	0.0147933	0.833333	2.12219	down	1.54631e+08	1.41336e+08	6.10762e+07	1.43315e+08	1.52769e+08	2.97834e+08	2.54015e+08	6.0213e+08	3.94757e+08	6.74441e+08	1.31935e+08	6.2028e+08
Com_3006_pos	Hydroquinone	Hydroquinone; p-Benzenediol; 1,4-Benzenediol; 1,4-Dihydroxybenzene; Benzene-1,4-diol; Quinol; 4-Hydroxyphenol	C6 H6 O2	110.037	6.752	111.044	cpd:C00530	map00350 Tyrosine metabolism;map01100 Metabolic pathways	HMDB0002434	--	Benzenoids	Phenols	Benzenediols	--	--	--	No results	No results	Full match	Benzenoids	Phenols	Benzenediols	Hydroquinones	0.601659	-0.732982	0.0148587	0.861111	2.03114	down	3.42464e+07	2.76387e+07	4.7982e+07	3.14437e+07	1.94617e+07	3.39161e+07	7.06512e+07	4.98105e+07	6.20164e+07	3.1118e+07	4.51298e+07	6.48605e+07
Com_36848_pos	Riboflavin-5-phosphate	FMN; Riboflavin-5-phosphate; Flavin mononucleotide	C17 H21 N4 O9 P	456.106	5.333	457.114	cpd:C00061	map00190 Oxidative phosphorylation;map00740 Riboflavin metabolism;map01100 Metabolic pathways	HMDB0001520	--	Nucleosides, nucleotides, and analogues	Flavin nucleotides	-	--	--	--	No results	No results	Full match	Nucleosides, nucleotides, and analogues	Flavin nucleotides	Not available	Flavin nucleotides	0.489575	-1.0304	0.0150477	0.861111	1.8926	down	465002	531793	568659	492168	531225	886828	986393	1.25759e+06	481058	1.58661e+06	1.73272e+06	1.05499e+06
Com_4330_pos	1-[4-(1-adamantyl)phenoxy]-3-piperidinopropan-2-ol hydrochloride	--	C24 H35 N O2	369.264	9.265	370.271	--	--	--	--	--	--	--	--	--	--	Invalid mass	No results	No results					0.250714	-1.99588	0.0150933	0.972222	2.57566	down	1.25979e+06	2.23597e+07	3.40572e+07	8.88887e+06	1.0057e+07	2.56977e+07	3.12088e+07	6.84094e+07	7.52681e+07	6.92908e+07	8.91102e+07	7.48282e+07
Com_896_neg	Dulcitol	Galactitol; Dulcitol; Dulcose	C6 H14 O6	182.078	1.342	217.048	cpd:C01697	map00052 Galactose metabolism;map01100 Metabolic pathways	HMDB0011632	--	Organic oxygen compounds	Organooxygen compounds	Carbohydrates and carbohydrate conjugates	--	--	--	No results	No results	Full match	Organic oxygen compounds	Organooxygen compounds	Carbohydrates and carbohydrate conjugates	Sugar alcohols	0.648228	-0.625426	0.0151189	0.888889	1.23828	down	7.09389e+07	4.87876e+07	7.69953e+07	5.0908e+07	5.16899e+07	5.21403e+07	6.25521e+07	7.67223e+07	1.07611e+08	8.77053e+07	7.32108e+07	1.34385e+08
Com_3900_pos	PC 39:7	Phosphatidylcholine; Lecithin; Phosphatidyl-N-trimethylethanolamine; 1,2-Diacyl-sn-glycero-3-phosphocholine; Choline phosphatide; 3-sn-Phosphatidylcholine	C47 H80 N O8 P	839.544	8.673	840.551	cpd:C00157	map00564 Glycerophospholipid metabolism;map00590 Arachidonic acid metabolism;map00591 Linoleic acid metabolism;map00592 alpha-Linolenic acid metabolism;map01100 Metabolic pathways	--	LMGP01012105	--	--	--	Glycerophospholipids [GP]	Glycerophosphocholines [GP01]	Diacylglycerophosphocholines [GP0101]	No results	Invalid mass	No results	Lipids and lipid-like molecules	Glycerophospholipids	Glycerophosphocholines	Phosphocholines	3.36152	1.74911	0.0152138	0.861111	1.62227	up	3.14482e+07	4.62204e+07	3.81324e+07	1.56666e+08	4.48877e+07	9.74983e+07	1.99513e+07	1.16129e+07	3.94366e+06	4.67623e+07	3.19155e+07	9.22652e+06
Com_2484_pos	PC 39:5	Phosphatidylcholine; Lecithin; Phosphatidyl-N-trimethylethanolamine; 1,2-Diacyl-sn-glycero-3-phosphocholine; Choline phosphatide; 3-sn-Phosphatidylcholine	C47 H84 N O8 P	843.573	10.184	844.581	cpd:C00157	map00564 Glycerophospholipid metabolism;map00590 Arachidonic acid metabolism;map00591 Linoleic acid metabolism;map00592 alpha-Linolenic acid metabolism;map01100 Metabolic pathways	--	LMGP01012075	--	--	--	Glycerophospholipids [GP]	Glycerophosphocholines [GP01]	Diacylglycerophosphocholines [GP0101]	No results	Invalid mass	No results	Lipids and lipid-like molecules	Glycerophospholipids	Glycerophosphocholines	Phosphocholines	7.14774	2.83749	0.0153933	0.944444	2.24569	up	1.1108e+07	2.92327e+07	1.27409e+08	1.29375e+08	2.36253e+07	1.48217e+08	7.64058e+06	8.08009e+06	9.74812e+06	1.18851e+07	1.72642e+07	1.09925e+07
Com_26674_pos	NKK	--	C16 H32 N6 O5	388.243	5.043	389.25	--	--	--	--	--	--	--	--	--	--	Full match	No results	No results					1.7624	0.817537	0.0154863	0.916667	2.15259	up	1.73512e+06	4.2536e+06	3.60515e+06	2.29659e+06	1.91862e+06	3.04083e+06	1.20159e+06	2.57298e+06	1.59205e+06	1.55349e+06	1.16114e+06	1.47955e+06
Com_32477_pos	Asp-glu	--	C9 H14 N2 O7	262.08	1.447	263.087	--	--	HMDB0028752	--	Organic acids and derivatives	Carboxylic acids and derivatives	Amino acids, peptides, and analogues	--	--	--	No results	No results	Full match	Organic acids and derivatives	Carboxylic acids and derivatives	Amino acids, peptides, and analogues	Dipeptides	0.320272	-1.64263	0.0154941	0.888889	1.34256	down	801843	752845	730264	874331	1.67483e+06	1.47344e+06	2.30932e+06	2.28899e+06	4.525e+06	781042	4.6278e+06	5.16219e+06
Com_5571_neg	PG 18:1_22:6	--	C46 H77 O10 P	820.52	11.618	819.513	--	--	--	LMGP04010828	--	--	--	Glycerophospholipids [GP]	Glycerophosphoglycerols [GP04]	Diacylglycerophosphoglycerols [GP0401]	No results	Invalid mass	No results					0.49587	-1.01197	0.0157165	0.972222	1.48372	down	1.45153e+06	1.01752e+06	1.53559e+06	1.29967e+06	1.31522e+06	1.57707e+06	2.19838e+06	3.05097e+06	2.39114e+06	5.42202e+06	1.53989e+06	1.9273e+06
Com_2755_pos	Palmitoleic Acid	(9Z)-Hexadecenoic acid; Palmitoleic acid; cis-9-Hexadecenoic acid; (9Z)-Hexadec-9-enoate	C16 H30 O2	276.209	7.331	277.216	cpd:C08362	map00061 Fatty acid biosynthesis	HMDB0003229	LMFA01030056	Lipids and lipid-like molecules	Fatty Acyls	Fatty acids and conjugates	Fatty Acyls [FA]	Fatty Acids and Conjugates [FA01]	Unsaturated fatty acids [FA0103]	Invalid mass	No results	No results	Lipids and lipid-like molecules	Fatty Acyls	Fatty acids and conjugates	Long-chain fatty acids	3.9307	1.97479	0.0158653	1	1.13827	up	1.71576e+08	2.19069e+07	2.74257e+07	2.88515e+07	2.84353e+07	3.39965e+07	8.08487e+06	1.26501e+07	1.1698e+07	1.71934e+07	1.50566e+07	1.47408e+07
Com_37528_pos	2-Hydroxy-2-methylbutanedioic acid	Citramalate; Citramalic acid; alpha-Hydroxypyrotartaric acid; 2-Methylmalic acid	C5 H8 O5	148.037	11.894	149.045	cpd:C00815	--	HMDB0000426	--	Lipids and lipid-like molecules	Fatty Acyls	Fatty acids and conjugates	--	--	--	No results	No results	Full match	Lipids and lipid-like molecules	Fatty Acyls	Fatty acids and conjugates	Methyl-branched fatty acids	0.464987	-1.10474	0.0161166	0.861111	1.72277	down	351082	351800	256838	151444	275869	143906	606078	275903	646182	639957	848763	275548
Com_2474_neg	LPE 16:2	--	C21 H40 N O7 P	449.255	8.226	448.248	--	--	--	--	--	--	--	--	--	--	No results	Full match	No results	Lipids and lipid-like molecules	Glycerophospholipids	Glycerophosphoethanolamines	1-acyl-sn-glycero-3-phosphoethanolamines	0.539037	-0.891543	0.0161535	0.861111	1.58001	down	2.52223e+07	2.28869e+07	2.78096e+07	1.06726e+07	1.34256e+07	2.66648e+07	4.08932e+07	2.3253e+07	5.2432e+07	2.63038e+07	3.842e+07	5.37129e+07
Com_1205_pos	Spinosyn A	Spinosyn A; Spinosad factor A	C41 H65 N O10	731.47	10.736	732.477	cpd:C11054	--	--	--	--	--	--	--	--	--	Invalid mass	No results	No results	Organic oxygen compounds	Organooxygen compounds	Carbohydrates and carbohydrate conjugates	Aminoglycosides	4.57825	2.19479	0.0161901	0.833333	1.83093	up	3.7535e+07	8.23804e+06	4.86319e+07	4.76527e+07	8.34166e+06	7.19664e+07	3.67559e+06	3.14165e+06	1.08551e+07	1.51089e+07	3.596e+06	1.21929e+07
Com_4765_pos	(5-L-Glutamyl)-L-Amino Acid	(5-L-Glutamyl)-L-amino acid; L-gamma-Glutamyl-L-amino acid; alpha-(gamma-L-Glutamyl)-L-amino acid	C8 H14 N2 O5	218.09	1.502	219.097	cpd:C03740	map00480 Glutathione metabolism	--	--	--	--	--	--	--	--	No results	No results	Full match	Organic acids and derivatives	Carboxylic acids and derivatives	Amino acids, peptides, and analogues	N-acyl-alpha amino acids	0.69662	-0.521557	0.0162224	0.888889	1.88903	down	4.48398e+07	7.87183e+07	4.11871e+07	4.66797e+07	5.49951e+07	5.61141e+07	7.32995e+07	6.46821e+07	7.35152e+07	1.09524e+08	6.11625e+07	8.08156e+07
Com_2323_pos	(+/-)5(6)-EET Ethanolamide	--	C22 H37 N O3	345.267	5.742	346.274	--	--	--	--	--	--	--	--	--	--	Invalid mass	No results	No results	Organic nitrogen compounds	Organonitrogen compounds	Amines	N-acylethanolamines	2.28457	1.19193	0.0162867	0.888889	1.20548	up	4.05551e+06	7.38161e+06	7.558e+06	7.88508e+06	4.17481e+06	6.09402e+06	1.87821e+06	2.58983e+06	4.7259e+06	4.48909e+06	752086	1.82569e+06
Com_19_neg	LPE 22:6	--	C27 H44 N O7 P	525.286	8.782	524.278	--	--	--	LMGP02050060	--	--	--	Glycerophospholipids [GP]	Glycerophosphoethanolamines [GP02]	Monoacylglycerophosphoethanolamines [GP0205]	No results	Full match	No results	Lipids and lipid-like molecules	Glycerophospholipids	Glycerophosphoethanolamines	1-acyl-sn-glycero-3-phosphoethanolamines	0.620692	-0.688051	0.0163296	0.916667	2.78283	down	5.1396e+09	4.56683e+09	7.85108e+09	3.05398e+09	3.43655e+09	6.28973e+09	9.15078e+09	5.87975e+09	9.58824e+09	6.53996e+09	7.97764e+09	9.741e+09
Com_1200_pos	Lysops 22:6	--	C28 H44 N O9 P	569.274	8.811	570.281	--	--	--	--	--	--	--	--	--	--	No results	No results	Full match	Lipids and lipid-like molecules	Glycerophospholipids	Glycerophosphoethanolamines	2-acyl-sn-glycero-3-phosphoethanolamines	0.722692	-0.468548	0.0163959	0.944444	1.01129	down	1.21901e+08	1.11258e+08	1.16814e+08	1.14773e+08	1.32399e+08	1.36732e+08	1.67914e+08	1.3912e+08	2.39094e+08	1.28159e+08	1.78926e+08	1.62263e+08
Com_3428_neg	Glu-Gln	--	C10 H17 N3 O6	275.112	1.431	274.105	--	--	HMDB0028817	--	Organic acids and derivatives	Carboxylic acids and derivatives	Amino acids, peptides, and analogues	--	--	--	No results	Full match	No results	Organic acids and derivatives	Carboxylic acids and derivatives	Amino acids, peptides, and analogues	Dipeptides	0.577751	-0.79148	0.0165323	0.861111	2.24133	down	2.16444e+07	3.81157e+07	1.43856e+07	1.4949e+07	1.82806e+07	2.67677e+07	2.48599e+07	3.03033e+07	3.50688e+07	5.66958e+07	3.57632e+07	4.94903e+07
Com_19603_pos	4,4'-dimethoxy[1,1'-biphenyl]-2-carbonitrile	--	C15 H13 N O2	257.103	8.335	240.099	--	--	--	--	--	--	--	--	--	--	Invalid mass	No results	No match					0.732708	-0.448689	0.0169389	0.888889	1.24305	down	6.9024e+06	6.66885e+06	1.1031e+07	7.09561e+06	5.58518e+06	7.55956e+06	1.23418e+07	8.32185e+06	1.05655e+07	1.12456e+07	9.75171e+06	8.97467e+06
Com_3271_pos	PC 21:2_20:4	--	C49 H86 N O8 P	847.608	9.869	848.615	--	--	--	--	--	--	--	--	--	--	No results	Full match	No results					0.519622	-0.944465	0.0169566	0.861111	1.47255	down	5.44395e+07	4.8003e+07	2.29595e+07	2.41933e+07	2.49674e+07	1.71156e+07	3.49543e+07	4.7279e+07	1.00019e+08	7.20825e+07	6.37094e+07	5.08361e+07
Com_7171_pos	Punicic Acid	Punicic acid; cis-9,trans-11,cis-13-Octadecatrienoic acid; Trichosanic acid	C18 H30 O2	278.224	7.123	279.232	cpd:C08364	--	HMDB0030963	LMFA01030146	Lipids and lipid-like molecules	Fatty Acyls	Lineolic acids and derivatives	Fatty Acyls [FA]	Fatty Acids and Conjugates [FA01]	Unsaturated fatty acids [FA0103]	No results	No results	Full match	Lipids and lipid-like molecules	Fatty Acyls	Lineolic acids and derivatives	Lineolic acids and derivatives	1.64316	0.716477	0.0169631	0.888889	1.00972	up	1.56983e+07	1.28676e+07	1.39975e+07	1.59213e+07	1.23185e+07	2.4876e+07	6.84933e+06	5.43812e+06	9.78433e+06	1.295e+07	1.3052e+07	1.01549e+07
Com_20599_pos	Histamine	Histamine; 1H-Imidazole-4-ethanamine; 2-(4-Imidazolyl)ethylamine	C5 H9 N3	111.08	5.468	112.087	cpd:C00388	map00340 Histidine metabolism;map01100 Metabolic pathways;map04080 Neuroactive ligand-receptor interaction	HMDB0000870	--	Organic nitrogen compounds	Organonitrogen compounds	Amines	--	--	--	No results	No results	Full match	Organic nitrogen compounds	Organonitrogen compounds	Amines	2-arylethylamines	6.23869	2.64124	0.0170918	0.861111	2.5428	up	2.47026e+06	2.26836e+06	4.18348e+06	371131	1.82774e+06	9.68764e+06	537749	389831	681644	612684	868172	245336
Com_16_pos	Hexadecanamide	--	C16 H33 N O	255.256	9.744	256.263	--	--	HMDB0012273	LMFA08010009	Lipids and lipid-like molecules	Fatty Acyls	Fatty amides	Fatty Acyls [FA]	Fatty amides [FA08]	Primary amides [FA0801]	Full match	No results	No results	Lipids and lipid-like molecules	Fatty Acyls	Fatty amides	Fatty amides	0.585727	-0.7717	0.0172845	0.888889	1.63101	down	1.45309e+09	3.05245e+09	3.59316e+09	1.99991e+09	3.77759e+09	3.23601e+09	5.06527e+09	5.65919e+09	4.85148e+09	2.86011e+09	4.29788e+09	6.48141e+09
Com_17135_neg	LPS 20:3	--	C26 H46 N O9 P	547.29	11.96	546.283	--	--	--	LMGP03050022	--	--	--	Glycerophospholipids [GP]	Glycerophosphoserines [GP03]	Monoacylglycerophosphoserines [GP0305]	No results	Full match	No results	Lipids and lipid-like molecules	Glycerophospholipids	Glycerophosphoserines	Phosphatidylserines	0.623912	-0.680586	0.0179209	0.916667	1.35293	down	7.34636e+06	3.50352e+06	5.39318e+06	3.67837e+06	4.42075e+06	3.22323e+06	8.96977e+06	4.42869e+06	8.94132e+06	8.00792e+06	5.89712e+06	7.93676e+06
Com_3086_pos	Narasin	--	C43 H72 O11	786.499	10.176	787.507	--	--	HMDB0030448	--	Lipids and lipid-like molecules	Prenol lipids	Terpene glycosides	--	--	--	Invalid mass	No results	No results	Lipids and lipid-like molecules	Prenol lipids	Terpene glycosides	Diterpene glycosides	0.263979	-1.92151	0.0186412	0.833333	1.93621	down	4.88698e+07	1.87846e+07	1.02824e+07	6.11201e+06	3.35358e+06	5.8562e+07	5.78318e+07	4.96238e+07	3.92164e+07	1.28867e+08	4.7472e+07	2.29929e+08
Com_13920_pos	PE 18:0_20:5	--	C43 H76 N O8 P	765.528	8.312	766.535	--	--	--	LMGP02011201	--	--	--	Glycerophospholipids [GP]	Glycerophosphoethanolamines [GP02]	Diacylglycerophosphoethanolamines [GP0201]	No results	Full match	No results					2.30627	1.20556	0.0186977	0.861111	1.46492	up	2.9753e+07	4.95209e+07	7.32953e+07	8.96214e+07	1.11787e+08	3.92352e+07	6.06755e+07	1.66132e+07	2.11164e+07	1.33637e+07	3.93208e+07	1.94079e+07
Com_15018_pos	PC O-42:11	--	C50 H80 N O7 P	837.582	11.509	838.589	--	--	--	--	--	--	--	--	--	--	No results	Invalid mass	No results					0.669346	-0.579176	0.0191695	0.972222	1.33604	down	383138	302134	354464	355236	361726	418316	478661	389240	653840	807703	492914	427103
Com_22683_neg	4-oxo-4,5,6,7-tetrahydrobenzo[b]furan-3-carboxylic acid	--	C9 H8 O4	198.05	5.387	179.032	--	--	--	--	--	--	--	--	--	--	Invalid mass	No results	No results					0.534494	-0.903755	0.0192667	0.861111	1.94978	down	1.52845e+06	1.20672e+06	2.30907e+06	1.15236e+06	1.76226e+06	2.45927e+06	1.75109e+06	4.49053e+06	3.47199e+06	2.19658e+06	4.98392e+06	2.59747e+06
Com_32554_neg	Glycerol 1-hexadecanoate	--	C19 H38 O4	330.277	11.61	329.27	--	--	HMDB0011564	--	Lipids and lipid-like molecules	Glycerolipids	Monoradylglycerols	--	--	--	No results	No results	Full match	Lipids and lipid-like molecules	Glycerolipids	Monoradylglycerols	1-monoacylglycerols	0.470094	-1.08898	0.0193682	0.888889	2.90039	down	182060	372644	715491	143226	262575	366435	694645	1.17791e+06	932706	398134	437895	703434
Com_6813_pos	PC 14:0_15:0	--	C37 H74 N O8 P	691.508	10.988	692.515	--	--	--	LMGP01011410	--	--	--	Glycerophospholipids [GP]	Glycerophosphocholines [GP01]	Diacylglycerophosphocholines [GP0101]	No results	Invalid mass	No results					4.97083	2.31349	0.0194454	0.833333	1.89374	up	4.74701e+07	3.8326e+06	1.35757e+07	2.5781e+07	5.2139e+07	3.80631e+07	6.05803e+06	4.25682e+06	4.09523e+06	6.27341e+06	9.66882e+06	6.03222e+06
Com_699_pos	13-HPODE	(9Z,11E)-(13S)-13-Hydroperoxyoctadeca-9,11-dienoic acid; (9Z,11E)-(13S)-13-Hydroperoxyoctadeca-9,11-dienoate; 13(S)-HPODE; 13S-Hydroperoxy-9Z,11E-octadecadienoic acid	C18 H32 O4	312.23	6.886	313.237	cpd:C04717	map00591 Linoleic acid metabolism;map01100 Metabolic pathways	HMDB0003871	LMFA02000034	Lipids and lipid-like molecules	Fatty Acyls	Lineolic acids and derivatives	Fatty Acyls [FA]	Octadecanoids [FA02]	Other Octadecanoids [FA0200]	No results	No results	Full match	Lipids and lipid-like molecules	Fatty Acyls	Lineolic acids and derivatives	Lineolic acids and derivatives	1.82321	0.866482	0.0194886	0.888889	1.404	up	5.93977e+06	2.79747e+06	5.15959e+06	4.62908e+06	8.31588e+06	6.73443e+06	1.91886e+06	2.31552e+06	3.79633e+06	5.03974e+06	3.3159e+06	2.02963e+06
Com_2982_neg	Taurolithocholic acid	Taurolithocholate; Taurolithocholic acid	C26 H45 N O5 S	483.303	7.852	482.296	cpd:C02592	--	HMDB0000722	LMST05040003	Lipids and lipid-like molecules	Steroids and steroid derivatives	Bile acids, alcohols and derivatives	Sterol Lipids [ST]	Steroid conjugates [ST05]	Taurine conjugates [ST0504]	No results	No results	Full match					2.87878	1.52546	0.0197272	0.833333	2.23771	up	1.43318e+07	2.55201e+07	7.79686e+06	2.91518e+07	1.7618e+07	6.99249e+06	7.9617e+06	1.15783e+07	7.93067e+06	3.31828e+06	3.13076e+06	1.30742e+06
Com_3785_pos	p-Mentha-1,3,8-triene	--	C10 H14	134.11	9.98	135.117	--	--	HMDB0037013	--	Lipids and lipid-like molecules	Prenol lipids	Monoterpenoids	--	--	--	No results	No results	Full match	Lipids and lipid-like molecules	Prenol lipids	Monoterpenoids	Aromatic monoterpenoids	0.808267	-0.307097	0.0198141	0.916667	1.15628	down	7.14704e+07	8.11524e+07	9.96827e+07	1.12967e+08	1.00524e+08	8.95293e+07	1.12375e+08	1.20271e+08	1.11351e+08	1.15994e+08	1.0507e+08	1.21996e+08
Com_73_neg	LPC 18:0	1-Acyl-sn-glycero-3-phosphocholine; 1-Acyl-sn-glycerol-3-phosphocholine; alpha-Acylglycerophosphocholine; 2-Lysolecithin; 2-Lysophosphatidylcholine; 1-Acylglycerophosphocholine	C26 H54 N O7 P	569.37	10.383	568.363	cpd:C04230	map00564 Glycerophospholipid metabolism	--	LMGP01050076	--	--	--	Glycerophospholipids [GP]	Glycerophosphocholines [GP01]	Monoacylglycerophosphocholines [GP0105]	No results	Invalid mass	No results	Lipids and lipid-like molecules	Glycerophospholipids	Glycerophosphocholines	Phosphocholines	0.599511	-0.738143	0.0205946	0.861111	1.75224	down	1.23696e+09	6.05164e+08	1.34157e+09	7.952e+08	5.83476e+08	1.03293e+09	1.70361e+09	9.31316e+08	1.99388e+09	1.74438e+09	1.1396e+09	1.82034e+09
Com_8033_pos	PC 19:1_19:2	--	C46 H86 N O8 P	811.606	9.885	812.613	--	--	--	--	--	--	--	--	--	--	No results	Full match	No results					3.04612	1.60697	0.0205956	1	2.58805	up	1.7102e+08	1.90928e+08	1.58173e+08	2.29061e+08	2.33269e+08	2.60856e+08	9.05499e+07	7.20633e+06	9.81028e+07	5.01716e+07	1.24849e+08	3.7281e+07
Com_27912_pos	5-Hydroxylysine	L-Hydroxylysine; 5-Hydroxy-L-lysine; L-erythro-5-Hydroxylysine; (5R)-5-Hydroxy-L-lysine	C6 H14 N2 O3	162.1	1.19	163.108	cpd:C16741	map00310 Lysine degradation;map01100 Metabolic pathways	HMDB0000450	--	Organic acids and derivatives	Carboxylic acids and derivatives	Amino acids, peptides, and analogues	--	--	--	No results	No results	Full match	Organic acids and derivatives	Carboxylic acids and derivatives	Amino acids, peptides, and analogues	L-alpha-amino acids	0.753751	-0.40784	0.0205978	0.861111	1.03116	down	880444	1.08441e+06	795354	1.35991e+06	988061	1.2467e+06	1.21099e+06	1.372e+06	1.28036e+06	1.71983e+06	1.63489e+06	1.21293e+06
Com_465_neg	Dehydroepiandrosterone	Dehydroepiandrosterone; 3beta-Hydroxyandrost-5-en-17-one; Dehydroisoandrosterone; DHA; DHEA	C19 H28 O2	288.209	9.198	287.202	cpd:C01227	map00140 Steroid hormone biosynthesis;map01100 Metabolic pathways	HMDB0000077	LMST02020021	Lipids and lipid-like molecules	Steroids and steroid derivatives	Androstane steroids	Sterol Lipids [ST]	Steroids [ST02]	C19 steroids (androgens) and derivatives [ST0202]	No results	No results	Full match	Lipids and lipid-like molecules	Steroids and steroid derivatives	Androstane steroids	Androgens and derivatives	1.96455	0.974198	0.0206474	0.861111	1.00237	up	1.15235e+08	2.37218e+08	8.60847e+07	8.04887e+07	1.25025e+08	1.2951e+08	3.26123e+07	1.43131e+08	5.07074e+07	7.40954e+07	4.43023e+07	4.89118e+07
Com_14727_pos	7-Ketolithocholic acid	--	C24 H38 O4	390.275	8.374	413.265	--	--	HMDB0000467	--	Lipids and lipid-like molecules	Steroids and steroid derivatives	Bile acids, alcohols and derivatives	--	--	--	No results	No results	Full match	Lipids and lipid-like molecules	Steroids and steroid derivatives	Bile acids, alcohols and derivatives	Bile acids, alcohols and derivatives	3.68254	1.8807	0.0211539	0.888889	1.97937	up	1.02609e+07	6.27871e+06	1.74399e+06	1.54749e+07	8.82135e+06	3.05775e+06	2.72822e+06	2.01224e+06	2.23811e+06	1.50759e+06	1.71736e+06	2.18945e+06
Com_19311_pos	SPB 18:1;2O	--	C18 H37 N O2	299.282	7.5	300.29	--	--	--	--	--	--	--	--	--	--	No results	Full match	Full match					0.639546	-0.64488	0.0212572	0.888889	1.32022	down	3.99328e+06	3.24211e+06	3.96191e+06	3.06754e+06	4.79193e+06	4.95941e+06	6.81706e+06	7.62848e+06	5.58827e+06	3.36317e+06	6.25935e+06	7.89558e+06
Com_10628_neg	PE 18:0_18:2	--	C41 H78 N O8 P	705.592	10.561	704.586	--	--	--	LMGP02011193	--	--	--	Glycerophospholipids [GP]	Glycerophosphoethanolamines [GP02]	Diacylglycerophosphoethanolamines [GP0201]	No results	Invalid mass	No results					0.538291	-0.893542	0.021354	0.888889	2.32951	down	290169	302738	396072	284639	489119	456336	531340	949682	552111	453402	1.20383e+06	432078
Com_23328_pos	PC 20:0_22:5	--	C50 H90 N O8 P	863.635	11.704	864.642	--	--	--	LMGP01011027	--	--	--	Glycerophospholipids [GP]	Glycerophosphocholines [GP01]	Diacylglycerophosphocholines [GP0101]	No results	Invalid mass	No results					1.57276	0.653303	0.0213837	0.916667	1.01633	up	3.4929e+06	2.03253e+06	1.66319e+06	1.39531e+06	2.40199e+06	2.06924e+06	1.54684e+06	1.25117e+06	1.29456e+06	1.74809e+06	1.10851e+06	1.3516e+06
Com_1293_neg	PEtOH 16:0_22:6	--	C43 H73 O8 P	748.505	10.541	747.498	--	--	--	--	--	--	--	--	--	--	No results	Full match	No results					0.227058	-2.13887	0.0216537	0.944444	1.78842	down	554654	488046	619489	402793	870212	712853	6.10411e+06	5.20857e+06	1.31868e+06	817580	1.82518e+06	792468
Com_21111_pos	N-(9-oxodecyl)acetamide	--	C12 H23 N O2	109.064	6.005	236.162	--	--	--	--	--	--	--	--	--	--	Invalid mass	No results	No results					0.650693	-0.619951	0.0218676	0.916667	1.35642	down	1.58369e+06	1.8674e+06	2.3537e+06	2.51915e+06	3.9481e+06	2.35998e+06	4.49407e+06	4.5794e+06	2.9188e+06	2.55864e+06	3.44133e+06	4.49459e+06
Com_11629_neg	2'-Deoxyuridine	Deoxyuridine; 2-Deoxyuridine; 2'-Deoxyuridine	C9 H12 N2 O5	228.076	5.073	227.069	cpd:C00526	map00240 Pyrimidine metabolism	HMDB0000012	--	Nucleosides, nucleotides, and analogues	Pyrimidine nucleosides	Pyrimidine 2'-deoxyribonucleosides	--	--	--	Invalid mass	No results	No results	Nucleosides, nucleotides, and analogues	Pyrimidine nucleosides	Pyrimidine 2'-deoxyribonucleosides	Pyrimidine 2'-deoxyribonucleosides	0.277653	-1.84865	0.0220688	0.916667	2.52627	down	130639	161451	2.98251e+06	293183	1.29416e+06	1.93768e+06	3.04988e+06	1.49952e+06	2.53439e+06	3.35052e+06	6.74593e+06	7.30948e+06
Com_2249_neg	PMeOH 22:6_22:6	--	C48 H71 O8 P	806.49	10.137	805.482	--	--	--	--	--	--	--	--	--	--	No results	Full match	No results					1.66949	0.739406	0.0220774	0.861111	1.0048	up	3.75222e+06	3.2412e+06	2.97744e+06	3.19092e+06	3.7946e+06	7.30448e+06	2.11141e+06	2.26054e+06	2.28082e+06	4.29664e+06	1.82628e+06	1.75622e+06
Com_741_neg	LPI 20:3	--	C29 H51 O12 P	622.313	9.856	621.306	--	--	--	LMGP06050021	--	--	--	Glycerophospholipids [GP]	Glycerophosphoinositols [GP06]	Monoacylglycerophosphoinositols [GP0605]	No results	Full match	No results	Lipids and lipid-like molecules	Glycerophospholipids	Glycerophosphoinositols	Phosphatidylinositols	0.455661	-1.13397	0.0221813	0.861111	1.33571	down	6.04022e+07	1.91103e+07	2.97933e+07	2.00784e+07	5.34869e+07	4.61787e+07	1.07339e+08	3.32467e+07	9.45433e+07	1.04466e+08	4.87921e+07	1.14289e+08
Com_18054_neg	PAF C-16	--	C26 H54 N O7 P	523.365	10.843	522.357	--	--	--	--	--	--	--	--	--	--	No results	No results	Full match					0.455995	-1.13291	0.0223804	0.888889	1.99438	down	1.44081e+06	469411	1.31983e+06	1.22316e+06	770964	1.29217e+06	4.30751e+06	1.56574e+06	3.51033e+06	1.12643e+06	1.67952e+06	2.10087e+06
Com_15088_pos	WKK	--	C23 H36 N6 O4	460.28	7.509	461.288	--	--	--	--	--	--	--	--	--	--	Full match	No results	No results					1.68497	0.752726	0.0224746	0.944444	1.14202	up	1.07354e+07	9.86194e+06	8.34387e+06	7.08095e+06	1.32373e+07	1.00973e+07	2.52295e+06	6.87669e+06	4.69588e+06	9.10952e+06	5.82386e+06	6.1982e+06
Com_29208_neg	LNAPE 22:6/N-22:3	--	C49 H80 N O8 P	803.605	10.149	802.598	--	--	--	--	--	--	--	--	--	--	No results	Invalid mass	No results					1.44701	0.533075	0.0226747	0.833333	1.45253	up	2.56347e+06	2.21435e+06	2.03415e+06	2.18e+06	2.59243e+06	2.91453e+06	1.45181e+06	1.54438e+06	1.55823e+06	2.93541e+06	1.2477e+06	1.2824e+06
Com_28875_neg	PE 17:1_18:2	--	C40 H74 N O8 P	727.523	10.159	726.515	--	--	--	LMGP02010661	--	--	--	Glycerophospholipids [GP]	Glycerophosphoethanolamines [GP02]	Diacylglycerophosphoethanolamines [GP0201]	No results	Invalid mass	No results					1.4604	0.546366	0.0229876	0.833333	1.00649	up	2.88665e+06	2.49352e+06	2.2906e+06	2.45483e+06	2.91926e+06	3.28197e+06	1.62435e+06	1.73908e+06	1.75468e+06	3.30548e+06	1.40499e+06	1.35109e+06
Com_615_neg	LPE 16:1	--	C21 H42 N O7 P	469.281	8.744	450.263	--	--	--	LMGP02050037	--	--	--	Glycerophospholipids [GP]	Glycerophosphoethanolamines [GP02]	Monoacylglycerophosphoethanolamines [GP0205]	No results	Invalid mass	No results	Lipids and lipid-like molecules	Glycerophospholipids	Glycerophosphoethanolamines	1-acyl-sn-glycero-3-phosphoethanolamines	0.576112	-0.79558	0.0235015	0.833333	1.49803	down	1.52776e+08	1.50449e+08	1.72267e+08	6.71185e+07	1.15707e+08	1.39201e+08	2.00987e+08	1.45729e+08	2.9501e+08	1.47092e+08	2.48386e+08	3.47108e+08
Com_340_pos	(2R)-2-[(2R,5S)-5-[(2S)-2-hydroxybutyl]oxolan-2-yl]propanoic acid	--	C11 H20 O4	198.125	6.32	221.115	--	--	--	--	--	--	--	--	--	--	Invalid mass	No results	No results					0.652422	-0.616122	0.0236321	0.888889	1.66435	down	4.38286e+08	5.18637e+08	5.47844e+08	3.96217e+08	3.33696e+08	5.81219e+08	8.60837e+08	5.9859e+08	8.79747e+08	4.02181e+08	7.50309e+08	8.24405e+08
Com_140_neg	Lysopc 17:0	--	C25 H52 N O7 P	509.349	10.383	508.341	--	--	--	--	--	--	--	--	--	--	No results	No results	Full match	Lipids and lipid-like molecules	Glycerophospholipids	Glycerophosphocholines	1-acyl-sn-glycero-3-phosphocholines	0.614103	-0.703448	0.0243335	0.861111	1.58317	down	5.66477e+08	2.85483e+08	6.33461e+08	3.73248e+08	2.71509e+08	4.94908e+08	7.78122e+08	4.40037e+08	9.23683e+08	7.88163e+08	5.14377e+08	8.30284e+08
Com_7209_neg	10-Hydroxydecanoic acid	10-Hydroxydecanoic acid; 10-Hydroxydecanoate	C10 H20 O3	188.141	9.817	375.276	cpd:C02774	--	HMDB0244272	--	Organic acids and derivatives	Hydroxy acids and derivatives	Medium-chain hydroxy acids and derivatives	--	--	--	No results	No results	Full match	Organic acids and derivatives	Hydroxy acids and derivatives	Medium-chain hydroxy acids and derivatives	Medium-chain hydroxy acids and derivatives	1.86879	0.902101	0.0243611	0.888889	1.63753	up	4.56764e+07	4.71225e+07	3.20782e+07	4.2159e+07	6.64458e+07	6.47143e+07	2.59338e+07	4.41891e+07	1.92372e+07	4.3395e+07	1.09119e+07	1.58999e+07
Com_17082_pos	N1-[1-(2,4-dimethylphenyl)ethyl]-2,2-dimethylpropanamide	--	C15 H23 N O	211.194	7.722	212.201	--	--	--	--	--	--	--	--	--	--	Invalid mass	No results	No results					0.719163	-0.475608	0.0246289	0.833333	1.28049	down	2.30261e+06	2.1931e+06	3.15234e+06	2.7901e+06	3.97342e+06	2.50178e+06	3.83242e+06	4.18847e+06	3.76393e+06	2.6811e+06	3.85381e+06	5.19838e+06
Com_11862_pos	6-cyclohex-3-enyl-5-nitropiperidin-2-one	--	C11 H16 N2 O3	224.116	5.067	225.123	--	--	--	--	--	--	--	--	--	--	Full match	No results	No results					0.247258	-2.01591	0.0247442	0.916667	2.47782	down	797517	593990	3.8097e+06	903805	633124	1.11576e+06	4.28836e+06	1.07887e+06	9.02829e+06	6.68888e+06	1.19345e+06	9.48619e+06
Com_21_pos	MAG (18:3)	--	C21 H36 O4	352.261	8.912	353.268	--	--	--	--	--	--	--	--	--	--	No results	No results	Full match	Lipids and lipid-like molecules	Glycerolipids	Monoradylglycerols	Monoacylglycerols	3.01422	1.59179	0.0249197	0.888889	1.39669	up	6.24367e+08	9.12801e+08	1.78295e+08	7.68664e+08	1.72662e+09	5.98319e+08	1.37333e+08	6.65233e+08	9.6924e+07	4.93362e+08	1.21415e+08	8.11903e+07
Com_41277_pos	PC 19:2_18:4	--	C45 H78 N O8 P	791.542	7.925	792.549	--	--	--	--	--	--	--	--	--	--	No results	Invalid mass	No results					0.68223	-0.55167	0.0257359	0.833333	1.47164	down	792564	423569	483098	657702	421484	751663	650941	695442	836343	780186	1.07789e+06	1.13352e+06
Com_143_neg	13-Hpotre(R)	--	C18 H30 O4	310.215	7.16	309.207	--	--	--	--	--	--	--	--	--	--	No results	No results	Full match					2.72758	1.44762	0.0257515	0.861111	1.00944	up	5.02093e+08	1.00378e+08	4.41332e+08	4.78402e+08	4.31226e+08	5.52823e+08	1.38798e+08	3.0056e+07	1.35991e+08	3.36785e+08	1.17584e+08	1.59641e+08
Com_14266_neg	DGGA 20:3_20:3	--	C49 H80 O11	844.576	9.852	881.525	--	--	--	--	--	--	--	--	--	--	No results	Invalid mass	No results					2.44216	1.28816	0.0264831	0.944444	1.36581	up	6.05753e+06	2.14596e+07	6.22827e+06	8.70598e+06	6.87028e+06	2.13935e+07	3.9889e+06	5.96371e+06	1.95416e+06	6.24104e+06	5.35032e+06	5.45784e+06
Com_890_neg	LPE 14:0	--	C19 H40 N O7 P	425.255	8.512	424.247	--	--	--	LMGP02050033	--	--	--	Glycerophospholipids [GP]	Glycerophosphoethanolamines [GP02]	Monoacylglycerophosphoethanolamines [GP0205]	No results	Full match	Full match	Lipids and lipid-like molecules	Glycerophospholipids	Glycerophosphoethanolamines	1-acyl-sn-glycero-3-phosphoethanolamines	0.51468	-0.958253	0.0265492	0.861111	1.80025	down	8.60298e+07	5.3177e+07	7.74058e+07	2.68641e+07	5.41827e+07	6.85124e+07	1.17831e+08	7.62705e+07	1.79726e+08	6.57078e+07	8.61781e+07	1.85742e+08
Com_13397_neg	LPE O-18:1	--	C23 H48 N O6 P	465.322	10.398	464.315	--	--	--	--	--	--	--	--	--	--	No results	Full match	No results					0.415093	-1.2685	0.0267525	0.833333	1.78986	down	2.52418e+06	680499	2.02183e+06	893320	1.96157e+06	1.17428e+06	3.50806e+06	1.87447e+06	4.45951e+06	1.28836e+06	5.64913e+06	5.51834e+06
Com_2152_pos	2-{2-[4-(tert-butyl)phenyl]-4-hydroxy-1,3-thiazol-5-yl}acetic acid	--	C15 H17 N O3 S	291.095	1.405	292.102	--	--	--	--	--	--	--	--	--	--	Invalid mass	No results	No results					0.713021	-0.487983	0.0270052	0.833333	1.31143	down	5.24436e+07	4.94547e+07	8.09555e+07	5.48369e+07	6.37012e+07	1.06449e+08	1.02457e+08	7.51214e+07	9.92117e+07	9.52755e+07	9.21802e+07	1.07745e+08
Com_3564_neg	11(E)-Eicosenoic Acid	--	C20 H38 O2	310.287	10.532	309.28	--	--	--	--	--	--	--	--	--	--	Full match	No results	Full match	Lipids and lipid-like molecules	Fatty Acyls	Fatty acids and conjugates	Long-chain fatty acids	0.422959	-1.24141	0.027971	0.888889	2.38622	down	8.75782e+06	4.32571e+06	1.37035e+07	4.30368e+06	1.41418e+07	7.11086e+06	3.49841e+07	8.96046e+06	2.4431e+07	1.4355e+07	9.73871e+06	3.1286e+07
Com_4_neg	Elaidic acid	(9E)-Octadecenoic acid; 9-Octadecenoic acid, (E)-; (E)-Oleic acid; D9-trans-Octadecenoic acid; 9-trans-Octadecenoic acid; trans-D9-Octadecenoic acid; trans-9-Octadecenoic acid; trans-Elaidic acid; trans-Oleic acid; Elaidic acid; Acide elaidique; Elaidinsaure	C18 H34 O2	282.256	10.767	281.249	cpd:C01712	--	HMDB0000573	--	Lipids and lipid-like molecules	Fatty Acyls	Fatty acids and conjugates	--	--	--	Full match	No results	No results	Lipids and lipid-like molecules	Fatty Acyls	Fatty acids and conjugates	Long-chain fatty acids	1.65504	0.726867	0.0282215	0.833333	1.21788	up	1.80834e+10	1.53275e+10	1.66922e+10	1.87574e+10	3.33076e+10	2.55604e+10	1.32305e+10	1.99606e+10	1.04882e+10	1.71269e+10	6.59846e+09	9.77092e+09
Com_13403_neg	Aflatoxin G2	Aflatoxin G2	C17 H14 O7	330.078	5.639	329.071	cpd:C16754	--	HMDB0030475	--	Phenylpropanoids and polyketides	Coumarins and derivatives	Furanocoumarins	--	--	--	Invalid mass	No results	No results	Phenylpropanoids and polyketides	Coumarins and derivatives	Furanocoumarins	Difurocoumarolactones	3.96828	1.98852	0.0283596	0.916667	1.69004	up	3.05765e+06	2.49701e+06	318435	1.4234e+06	1.58456e+06	383960	217956	891564	291649	285298	337519	310777
Com_21435_pos	XLR11 N-(4-hydroxypentyl) metabolite-d5	--	C21 H23 [2]H5 F N O2	350.233	7.799	351.241	--	--	--	--	--	--	--	--	--	--	Invalid mass	No results	No results					3.39899	1.76511	0.0285042	0.833333	1.76644	up	7.55363e+06	1.98977e+06	6.66832e+06	3.11408e+06	1.266e+06	6.99395e+06	209381	236248	681236	3.12787e+06	2.2811e+06	1.58003e+06
Com_3231_neg	LPG 20:2	--	C26 H49 O9 P	490.307	10.925	489.3	--	--	--	LMGP04050024	--	--	--	Glycerophospholipids [GP]	Glycerophosphoglycerols [GP04]	Monoacylglycerophosphoglycerols [GP0405]	No results	Invalid mass	No results	Lipids and lipid-like molecules	Glycerophospholipids	Glycerophosphoglycerols	Phosphatidylglycerols	0.417308	-1.26081	0.0285895	0.888889	2.68376	down	284567	234525	902210	312792	553277	1.11134e+06	1.19129e+06	1.05425e+06	434770	1.98259e+06	2.36919e+06	1.11226e+06
Com_25422_pos	PC O-31:1	--	C39 H78 N O7 P	703.552	10.999	704.56	--	--	--	LMGP01020181	--	--	--	Glycerophospholipids [GP]	Glycerophosphocholines [GP01]	1-alkyl,2-acylglycerophosphocholines [GP0102]	No results	Full match	No results					0.474227	-1.07635	0.0290704	0.861111	2.00499	down	1.79529e+06	1.57517e+06	1.90425e+06	3.41268e+06	2.04023e+06	2.83159e+06	6.18515e+06	3.59594e+06	1.68311e+06	7.37685e+06	3.65692e+06	6.09428e+06
Com_9526_neg	LNAPE 18:2/N-17:2	--	C40 H72 N O8 P	725.51	9.849	724.502	--	--	--	--	--	--	--	--	--	--	No results	Invalid mass	No results					0.439384	-1.18645	0.0292221	0.916667	2.30921	down	2.58019e+06	2.92542e+06	3.36808e+06	1.80581e+06	2.16805e+06	3.42228e+06	2.95509e+06	1.29925e+07	8.52763e+06	4.00921e+06	3.41841e+06	5.12592e+06
Com_18780_pos	SM 8:1;2O/36:3	--	C49 H93 N2 O6 P	836.667	10.903	837.674	--	--	--	--	--	--	--	--	--	--	No results	Invalid mass	No results					0.450564	-1.15019	0.0292815	0.888889	1.78426	down	1.08103e+06	977837	929098	1.45669e+06	1.47921e+06	2.17704e+06	2.59846e+06	3.39095e+06	2.62338e+06	2.28953e+06	6.03823e+06	1.03892e+06
Com_11974_neg	3-Oxo-7alpha,12alpha-hydroxy-5beta-cholanoic acid	--	C24 H38 O5	406.272	7.138	405.264	--	--	--	--	--	--	--	--	--	--	No results	No results	Full match	Lipids and lipid-like molecules	Steroids and steroid derivatives	Bile acids, alcohols and derivatives	Dihydroxy bile acids, alcohols and derivatives	1.46348	0.549403	0.029606	0.861111	1.2001	up	1.39163e+07	1.17455e+07	1.36027e+07	1.42635e+07	1.31697e+07	1.9901e+07	9.02539e+06	1.59233e+07	1.06269e+07	5.64304e+06	9.32845e+06	8.62601e+06
Com_31114_pos	Emetine	Emetine	C29 H40 N2 O4	498.316	7.768	481.313	cpd:C09421	--	HMDB0251773	--	Alkaloids and derivatives	Emetine alkaloids	-	--	--	--	Invalid mass	No results	No results	Alkaloids and derivatives	Emetine alkaloids	Not available	Emetine alkaloids	4.95971	2.31026	0.0297855	0.916667	2.24428	up	1.93807e+07	4.16245e+06	3.27101e+06	845578	4.35859e+06	1.29152e+07	601076	496781	738478	3.13336e+06	2.98916e+06	1.10087e+06
Com_5119_pos	D-Glucosamine	D-Glucosamine; Chitosamine; 2-Amino-2-deoxy-D-glucose	C6 H13 N O5	179.079	1.277	180.087	cpd:C00329	map00520 Amino sugar and nucleotide sugar metabolism;map01100 Metabolic pathways	HMDB0030091	--	Organic oxygen compounds	Organooxygen compounds	Carbohydrates and carbohydrate conjugates	--	--	--	No results	No results	Full match	Organic oxygen compounds	Organooxygen compounds	Carbohydrates and carbohydrate conjugates	Hexoses	0.807275	-0.308868	0.0300187	0.833333	1.10526	down	1.79552e+07	1.89584e+07	1.80375e+07	2.12212e+07	1.86845e+07	1.66725e+07	2.29542e+07	1.70876e+07	2.08102e+07	2.56321e+07	2.44323e+07	2.72389e+07
Com_22185_neg	Linoleic Acid	Linoleate; Linoleic acid; (9Z,12Z)-Octadecadienoic acid; 9-cis,12-cis-Octadecadienoate; 9-cis,12-cis-Octadecadienoic acid	C18 H32 O2	280.24	6.99	279.233	cpd:C01595	map00591 Linoleic acid metabolism;map01040 Biosynthesis of unsaturated fatty acids;map01100 Metabolic pathways	HMDB0000673	LMFA01030120	Lipids and lipid-like molecules	Fatty Acyls	Lineolic acids and derivatives	Fatty Acyls [FA]	Fatty Acids and Conjugates [FA01]	Unsaturated fatty acids [FA0103]	Full match	No results	Full match	Lipids and lipid-like molecules	Fatty Acyls	Lineolic acids and derivatives	Lineolic acids and derivatives	2.17598	1.12166	0.0302406	0.888889	2.06382	up	2.126e+06	2.31179e+06	903311	2.58089e+06	2.41612e+06	877146	924374	2.10836e+06	622074	290734	783097	425488
Com_26456_pos	PC 42:6	Phosphatidylcholine; Lecithin; Phosphatidyl-N-trimethylethanolamine; 1,2-Diacyl-sn-glycero-3-phosphocholine; Choline phosphatide; 3-sn-Phosphatidylcholine	C50 H88 N O8 P	883.608	11.648	884.615	cpd:C00157	map00564 Glycerophospholipid metabolism;map00590 Arachidonic acid metabolism;map00591 Linoleic acid metabolism;map00592 alpha-Linolenic acid metabolism;map01100 Metabolic pathways	--	LMGP01012115	--	--	--	Glycerophospholipids [GP]	Glycerophosphocholines [GP01]	Diacylglycerophosphocholines [GP0101]	No results	Invalid mass	No results	Lipids and lipid-like molecules	Glycerophospholipids	Glycerophosphocholines	Phosphocholines	2.69865	1.43224	0.0302457	0.916667	1.32299	up	1.64563e+06	955631	680666	286015	684556	306399	300725	251780	278000	341456	250137	267226
Com_5403_pos	PC 17:0_18:1	--	C43 H84 N O8 P	773.591	8.847	774.598	--	--	--	LMGP01011600	--	--	--	Glycerophospholipids [GP]	Glycerophosphocholines [GP01]	Diacylglycerophosphocholines [GP0101]	No results	Full match	No results					1.91549	0.937711	0.0303812	0.833333	1.76635	up	2.37669e+07	3.71758e+07	4.64278e+07	6.99887e+07	5.00254e+07	4.35847e+07	5.7279e+07	1.48685e+07	1.91744e+07	1.01928e+07	2.81523e+07	1.17954e+07
Com_7976_neg	L-Ascorbate	Ascorbate; Ascorbic acid; L-Ascorbate; L-Ascorbic acid; Vitamin C	C6 H8 O6	176.031	5.805	175.024	cpd:C00072	map00053 Ascorbate and aldarate metabolism;map00480 Glutathione metabolism;map01100 Metabolic pathways	HMDB0000044	--	Organoheterocyclic compounds	Dihydrofurans	Furanones	--	--	--	No results	No results	Full match	Organoheterocyclic compounds	Dihydrofurans	Furanones	Butenolides	0.509951	-0.97157	0.030476	0.888889	1.09986	down	4.93005e+06	1.50624e+06	6.21653e+06	3.99137e+06	3.69067e+06	9.41315e+06	1.11452e+07	8.15558e+06	8.69029e+06	1.04276e+07	1.48147e+07	5.10162e+06
Com_13616_neg	LPC 15:1	1-Acyl-sn-glycero-3-phosphocholine; 1-Acyl-sn-glycerol-3-phosphocholine; alpha-Acylglycerophosphocholine; 2-Lysolecithin; 2-Lysophosphatidylcholine; 1-Acylglycerophosphocholine	C23 H46 N O7 P	525.308	8.216	524.3	cpd:C04230	map00564 Glycerophospholipid metabolism	--	LMGP01050125	--	--	--	Glycerophospholipids [GP]	Glycerophosphocholines [GP01]	Monoacylglycerophosphocholines [GP0105]	No results	Invalid mass	No results	Lipids and lipid-like molecules	Glycerophospholipids	Glycerophosphocholines	Phosphocholines	0.695004	-0.524907	0.0306915	0.861111	1.59064	down	9.93183e+06	7.6048e+06	1.46429e+07	7.96609e+06	6.91003e+06	1.21383e+07	1.53236e+07	9.15019e+06	1.51141e+07	1.41019e+07	1.39807e+07	1.75e+07
Com_1853_neg	LPI 18:3	--	C27 H47 O12 P	594.281	8.698	593.274	--	--	--	LMGP06050028	--	--	--	Glycerophospholipids [GP]	Glycerophosphoinositols [GP06]	Monoacylglycerophosphoinositols [GP0605]	No results	Full match	No results	Lipids and lipid-like molecules	Glycerophospholipids	Glycerophosphoinositols	Phosphatidylinositols	1.56527	0.646409	0.0307094	0.861111	1.33328	up	2.61914e+07	5.00197e+07	3.74439e+07	2.9687e+07	3.39412e+07	5.32174e+07	2.67506e+07	1.8472e+07	2.1057e+07	4.20288e+07	2.40772e+07	1.48739e+07
Com_9658_pos	12,13-EODE	--	C18 H32 O3	296.235	6.97	279.232	--	--	--	--	--	--	--	--	--	--	No results	No results	Full match					2.33978	1.22637	0.0309666	1	1.8201	up	2.72888e+07	1.97204e+07	2.2403e+07	1.93743e+07	2.0801e+07	3.35652e+07	9.88766e+06	1.10439e+07	1.352e+07	1.50658e+07	1.50974e+06	1.01549e+07
Com_3315_pos	PC 17:2_17:2	--	C42 H76 N O8 P	731.547	9.861	732.552	--	--	--	--	--	--	--	--	--	--	No results	Invalid mass	No results					1.50954	0.594109	0.031413	0.861111	1.55332	up	2.06121e+06	4.89851e+06	3.4825e+06	4.82496e+06	3.29672e+06	3.42283e+06	2.27179e+06	2.63179e+06	2.79492e+06	1.93807e+06	2.41853e+06	2.51009e+06
Com_8470_neg	PMeOH 18:1_18:2	--	C40 H73 O8 P	666.508	11.033	711.506	--	--	--	--	--	--	--	--	--	--	No results	Invalid mass	No results					5.74174	2.52149	0.0316001	0.888889	1.70005	up	1.3591e+07	823083	2.75402e+06	7.95736e+06	2.23253e+06	1.52535e+07	2.00642e+06	771232	1.41144e+06	1.68166e+06	950262	600342
Com_17599_neg	Serotonin	Serotonin; 3-(2-Aminoethyl)-1H-indol-5-ol; 5-Hydroxytryptamine; Enteramine	C10 H12 N2 O	176.094	4.45	157.076	cpd:C00780	map00380 Tryptophan metabolism;map01100 Metabolic pathways;map04080 Neuroactive ligand-receptor interaction;map04540 Gap junction	HMDB0000259	--	Organoheterocyclic compounds	Indoles and derivatives	Tryptamines and derivatives	--	--	--	No results	No results	Full match	Organoheterocyclic compounds	Indoles and derivatives	Tryptamines and derivatives	Serotonins	0.448308	-1.15744	0.0317912	0.833333	1.65002	down	4.62373e+06	1.01834e+07	6.53202e+06	4.32619e+06	6.2707e+06	7.08972e+06	1.02939e+07	4.29144e+06	1.42857e+07	2.19841e+07	1.78498e+07	1.83461e+07
Com_18302_neg	PG 18:0_22:6;4O	--	C46 H79 O14 P	886.503	9.297	885.496	--	--	--	--	--	--	--	--	--	--	No results	Invalid mass	No results					0.583491	-0.777217	0.0318084	0.861111	1.87129	down	1.39727e+06	1.25231e+06	1.77853e+06	1.10058e+06	1.24483e+06	2.13982e+06	1.63929e+06	4.73171e+06	1.74565e+06	2.35377e+06	2.89099e+06	1.91448e+06
Com_9013_neg	Cystine	Cystine; Dicysteine; alpha-Diamino-beta-dithiolactic acid	C6 H12 N2 O4 S2	240.024	1.305	239.017	cpd:C01420	--	HMDB0250712	--	Organic acids and derivatives	Carboxylic acids and derivatives	Amino acids, peptides, and analogues	--	--	--	No results	No results	Full match	Organic acids and derivatives	Carboxylic acids and derivatives	Amino acids, peptides, and analogues	L-cysteine-S-conjugates	0.460198	-1.11967	0.0319341	0.833333	1.38721	down	3.39224e+06	1.86371e+06	2.58919e+06	1.00579e+06	5.41119e+06	5.67935e+06	4.90485e+06	5.24205e+06	7.75986e+06	1.47793e+07	3.9076e+06	6.73871e+06
Com_3366_pos	YNH	--	C19 H24 N6 O6	432.175	6.796	433.183	--	--	--	--	--	--	--	--	--	--	Full match	No results	No results					3.69799	1.88674	0.0320892	0.805556	1.36905	up	3.07772e+06	3.28363e+06	781978	1.83083e+06	4.21155e+06	457357	755245	789918	584396	561375	524214	474175
Com_1168_pos	LPC 19:1-SN1	--	C27 H54 N O7 P	535.363	10.12	536.37	--	--	--	--	--	--	--	--	--	--	No results	Full match	No results					0.467747	-1.0962	0.0323801	0.861111	1.99123	down	1.19173e+08	7.03162e+07	1.62063e+08	5.48906e+07	7.64461e+07	1.04968e+08	2.93318e+08	8.01268e+07	2.89781e+08	1.44516e+08	1.3363e+08	3.15415e+08
Com_28752_pos	SM 8:1;2O/38:9	--	C51 H85 N2 O6 P	852.605	9.602	853.612	--	--	--	--	--	--	--	--	--	--	No results	Invalid mass	No results					0.484517	-1.04538	0.0324928	0.777778	1.30289	down	3.79783e+06	4.15669e+06	6.83728e+06	1.34104e+07	5.92396e+06	1.81753e+07	1.1891e+07	1.25827e+07	1.26629e+07	1.58735e+07	1.58481e+07	3.90875e+07
Com_1931_neg	3-Hydroxy-3-methylglutaric acid	--	C6 H10 O5	162.052	1.439	161.045	--	--	HMDB0000355	--	Lipids and lipid-like molecules	Fatty Acyls	Fatty acids and conjugates	--	--	--	Full match	No results	No results	Lipids and lipid-like molecules	Fatty Acyls	Fatty acids and conjugates	Hydroxy fatty acids	0.612456	-0.707321	0.0326248	0.805556	1.68738	down	3.58347e+08	2.82481e+08	3.06209e+08	2.81415e+08	2.71953e+08	3.32522e+08	3.45143e+08	2.70346e+08	6.5804e+08	5.14647e+08	7.06937e+08	4.97634e+08
Com_2102_neg	Levulinic acid	--	C5 H8 O3	116.047	1.421	161.045	--	--	HMDB0000720	LMFA01060006	Organic acids and derivatives	Keto acids and derivatives	Gamma-keto acids and derivatives	Fatty Acyls [FA]	Fatty Acids and Conjugates [FA01]	Oxo fatty acids [FA0106]	No results	Invalid mass	No results	Organic acids and derivatives	Keto acids and derivatives	Gamma-keto acids and derivatives	Gamma-keto acids and derivatives	0.612456	-0.707321	0.0326248	0.805556	1.66928	down	3.58347e+08	2.82481e+08	3.06209e+08	2.81415e+08	2.71953e+08	3.32522e+08	3.45143e+08	2.70346e+08	6.5804e+08	5.14647e+08	7.06937e+08	4.97634e+08
Com_7150_neg	2-[2-(4-benzhydrylpiperazino)-2-oxoethoxy]acetic acid	--	C21 H24 N2 O4	368.169	5.379	367.162	--	--	--	--	--	--	--	--	--	--	Invalid mass	No results	No results					0.335336	-1.57632	0.0333614	0.888889	1.03243	down	204649	490576	249923	877275	263290	267802	2.84662e+06	1.51973e+06	734921	271346	738773	906986
Com_43388_neg	LNAPE 22:6/N-17:2	--	C44 H72 N O8 P	773.486	10.569	772.479	--	--	--	--	--	--	--	--	--	--	No results	Invalid mass	No results					0.665609	-0.587253	0.0336324	0.916667	1.08339	down	645167	552369	720583	468524	785290	732656	925677	1.67896e+06	908438	827779	670777	854560
Com_4903_neg	PC O-18:5_3:0	--	C29 H50 N O7 P	601.339	8.9	600.331	--	--	--	--	--	--	--	--	--	--	No results	Invalid mass	No results					0.694737	-0.525461	0.0337024	0.861111	1.57101	down	9.1656e+06	1.17258e+07	1.41806e+07	8.75343e+06	7.97537e+06	1.3139e+07	1.42473e+07	1.07857e+07	2.26245e+07	1.58057e+07	1.22502e+07	1.77606e+07
Com_5127_pos	SM 34:1;2O	--	C39 H79 N2 O6 P	724.549	9.378	725.556	--	--	--	--	--	--	--	--	--	--	No results	Invalid mass	No results					2.99269	1.58144	0.033797	0.861111	1.49778	up	2.2389e+07	5.01044e+07	6.99216e+07	2.33848e+08	7.4717e+07	7.75045e+07	4.64326e+07	3.09437e+07	9.86288e+06	3.6328e+07	2.68309e+07	2.61935e+07
Com_467_pos	U-44069	--	C21 H34 O4	372.228	8.464	373.235	--	--	--	--	--	--	--	--	--	--	Invalid mass	No results	No results	Lipids and lipid-like molecules	Fatty Acyls	Eicosanoids	Prostaglandins and related compounds	2.52437	1.33592	0.0347872	0.861111	1.23923	up	1.17466e+09	1.95759e+09	3.66422e+08	1.1204e+09	2.39351e+09	7.76275e+08	3.63636e+08	1.50145e+09	2.13881e+08	5.7744e+08	2.93474e+08	1.35588e+08
Com_49036_pos	Indole-3-acetic acid	Indole-3-acetate; Indole-3-acetic acid; (Indol-3-yl)acetate; Indoleacetate; Indoleacetic acid; IAA	C10 H9 N O2	175.063	5.269	176.07	cpd:C00954	map00380 Tryptophan metabolism;map01100 Metabolic pathways	HMDB0302181	--	Organoheterocyclic compounds	Indoles and derivatives	Indolyl carboxylic acids and derivatives	--	--	--	Full match	No results	Full match	Organoheterocyclic compounds	Indoles and derivatives	Indolyl carboxylic acids and derivatives	Indole-3-acetic acid derivatives	0.361247	-1.46894	0.0354117	0.833333	1.3676	down	1.22463e+06	1.63465e+06	309149	590939	1.70276e+06	1.0235e+06	3.98255e+06	4.44082e+06	1.29778e+06	4.87422e+06	809688	2.54838e+06
Com_8169_pos	PC O-37:6	--	C45 H80 N O7 P	777.567	10.447	778.574	--	--	--	--	--	--	--	--	--	--	No results	Full match	No results					0.426729	-1.22861	0.0354234	0.805556	1.56407	down	4.91122e+06	2.51738e+06	2.48348e+06	2.32984e+06	3.01063e+06	2.95741e+06	7.75307e+06	9.0615e+06	1.92464e+06	9.51958e+06	4.46775e+06	9.94678e+06
Com_4049_neg	PE O-20:5_20:5	--	C45 H72 N O7 P	769.499	8.335	768.492	--	--	--	--	--	--	--	--	--	--	No results	Invalid mass	No results					0.175975	-2.50656	0.0356656	0.972222	1.23833	down	4.44978e+06	3.08396e+06	5.77803e+06	2.66641e+06	2.84286e+06	5.48729e+06	6.29127e+06	1.52048e+07	7.27856e+06	5.56258e+06	1.26244e+07	9.11737e+07
Com_1527_neg	(±)13-HODE	--	C18 H32 O3	296.235	9.149	295.228	--	--	--	--	--	--	--	--	--	--	Full match	No results	Full match					2.73287	1.45041	0.0358182	0.944444	1.56184	up	3.12842e+07	1.77624e+07	2.47165e+07	1.99697e+07	1.16982e+08	2.86442e+07	1.09862e+07	1.16553e+07	1.40252e+07	2.26603e+07	1.45696e+07	1.36888e+07
Com_7354_neg	Phenylglyoxylic acid	alpha-Oxo-benzeneacetic acid; Benzoylformate; Benzoylformic acid; Phenylglyoxylic acid; Phenylglyoxylate; 2-Oxo-2-phenylacetate	C8 H6 O3	150.035	5.277	149.027	cpd:C02137	map00360 Phenylalanine metabolism	HMDB0001587	--	Benzenoids	Benzene and substituted derivatives	Benzoyl derivatives	--	--	--	Invalid mass	No results	No results	Benzenoids	Benzene and substituted derivatives	Benzoyl derivatives	Benzoyl derivatives	0.325141	-1.62086	0.0358442	0.861111	2.34169	down	439418	591599	577709	1.34777e+06	1.78966e+06	2.76665e+06	1.07979e+07	2.8386e+06	4.20983e+06	1.06157e+06	2.15223e+06	2.0462e+06
Com_13240_pos	1H-indol-3-yl(pyridin-2-yl)methanol	--	C14 H12 N2 O	246.078	5.714	247.086	--	--	--	--	--	--	--	--	--	--	Invalid mass	No results	No results					0.43554	-1.19912	0.0364039	0.861111	1.2367	down	2.26219e+06	4.11506e+06	3.65984e+06	3.17102e+06	1.23159e+06	3.01232e+06	1.17486e+07	7.16598e+06	6.20167e+06	6.73221e+06	1.78125e+06	6.44014e+06
Com_11937_neg	Gamma-Glu-Leu	--	C11 H20 N2 O5	260.138	5.001	259.13	--	--	HMDB0011171	--	Organic acids and derivatives	Carboxylic acids and derivatives	Amino acids, peptides, and analogues	--	--	--	No results	No results	Full match	Organic acids and derivatives	Carboxylic acids and derivatives	Amino acids, peptides, and analogues	Dipeptides	0.691692	-0.531798	0.0365975	0.833333	1.07152	down	1.85951e+06	4.19938e+06	2.35972e+06	2.92958e+06	2.84961e+06	2.54863e+06	5.27808e+06	2.8696e+06	3.9683e+06	4.83653e+06	2.84168e+06	4.41663e+06
Com_34862_pos	TMK	--	C15 H30 N4 O5 S	360.187	4.984	361.195	--	--	--	--	--	--	--	--	--	--	Invalid mass	No results	No results					2.44576	1.29028	0.0366035	0.861111	2.17152	up	706066	3.29905e+06	706015	600466	850833	1.22437e+06	299306	477774	673878	944505	262049	362739
Com_235_pos	LPE 18:0	--	C23 H48 N O7 P	481.316	10.308	482.324	--	--	--	LMGP02050038	--	--	--	Glycerophospholipids [GP]	Glycerophosphoethanolamines [GP02]	Monoacylglycerophosphoethanolamines [GP0205]	No results	Full match	Full match	Lipids and lipid-like molecules	Glycerophospholipids	Glycerophosphoethanolamines	1-acyl-sn-glycero-3-phosphoethanolamines	0.589861	-0.761553	0.0366537	0.861111	1.33973	down	1.34675e+09	4.77851e+08	5.51923e+08	3.23041e+08	6.45581e+08	5.54719e+08	1.55624e+09	8.05447e+08	1.478e+09	9.96285e+08	6.42595e+08	1.13293e+09
Com_9385_neg	Cer 14:0;2O/17:0;O(FA 18:0)	--	C49 H97 N O5	779.739	11.429	778.732	--	--	--	--	--	--	--	--	--	--	No results	Full match	No results					0.194272	-2.36385	0.0371968	0.833333	2.87306	down	230007	363397	278181	763436	460073	372099	2.12136e+06	5.63092e+06	2.81573e+06	1.04721e+06	222314	862147
Com_820_pos	LPC 18:0-SN1	--	C26 H54 N O7 P	523.363	10.152	524.371	--	--	--	--	--	--	--	--	--	--	No results	Full match	Full match					0.65811	-0.603598	0.038023	0.777778	1.5915	down	3.09425e+08	2.32768e+08	2.74974e+08	1.87421e+08	2.0804e+08	3.07544e+08	5.00636e+08	2.66385e+08	4.96131e+08	2.78646e+08	2.72642e+08	4.95465e+08
Com_10520_pos	Monolaurin	--	C15 H30 O4	256.203	7.948	257.211	--	--	HMDB0245396	--	Lipids and lipid-like molecules	Glycerolipids	Monoradylglycerols	--	--	--	Invalid mass	No results	No results					2.63292	1.39666	0.0380237	0.888889	1.45827	up	2.87017e+06	1.28143e+07	3.1961e+06	7.35159e+06	1.84519e+07	5.57372e+06	2.57015e+06	9.89901e+06	1.15913e+06	2.53547e+06	1.73534e+06	1.18911e+06
Com_20095_pos	NSI-189	--	C22 H30 N4 O	366.24	8.561	389.23	--	--	--	--	--	--	--	--	--	--	No results	No results	Full match	Organoheterocyclic compounds	Pyridines and derivatives	Pyridinecarboxylic acids and derivatives	Pyridinecarboxylic acids and derivatives	2.58155	1.36824	0.03856	0.833333	1.61507	up	6.26841e+06	1.0483e+07	1.32153e+06	3.51598e+06	7.58944e+06	6.20798e+06	1.92043e+06	4.7156e+06	1.58102e+06	2.74414e+06	1.19361e+06	1.55262e+06
Com_16227_neg	5-heptyl-4-hydroxy-6H-pyrido[3,2,1-jk]carbazol-6-one	--	C22 H23 N O2	333.173	5.353	332.166	--	--	--	--	--	--	--	--	--	--	Full match	No results	No results					1.728	0.789107	0.0393136	0.833333	1.47804	up	1.59464e+06	2.8314e+06	2.16769e+06	2.2922e+06	2.10373e+06	1.85294e+06	737747	1.34562e+06	958778	3.23286e+06	539885	617145
Com_9_neg	Palmitic acid	Hexadecanoic acid; Hexadecanoate; Hexadecylic acid; Palmitic acid; Palmitate; Cetylic acid	C16 H32 O2	256.24	10.544	255.233	cpd:C00249	map00061 Fatty acid biosynthesis;map00062 Fatty acid elongation;map00071 Fatty acid degradation;map01040 Biosynthesis of unsaturated fatty acids;map01100 Metabolic pathways;map01212 Fatty acid metabolism	HMDB0000220	LMFA01010001	Lipids and lipid-like molecules	Fatty Acyls	Fatty acids and conjugates	Fatty Acyls [FA]	Fatty Acids and Conjugates [FA01]	Straight chain fatty acids [FA0101]	Full match	No results	No results	Lipids and lipid-like molecules	Fatty Acyls	Fatty acids and conjugates	Long-chain fatty acids	0.418409	-1.25701	0.0393315	0.944444	2.02622	down	1.50857e+09	2.0617e+09	1.93121e+09	1.34773e+09	2.19301e+09	2.40554e+09	3.62069e+09	1.22513e+10	3.34954e+09	2.08041e+09	2.57975e+09	3.47852e+09
Com_17101_pos	Levalbuterol	R-Salbutamol; (-)-Salbutamol; Levalbuterol	C13 H21 N O3	221.139	5.817	222.147	cpd:C11770	--	HMDB0001937	--	Benzenoids	Benzene and substituted derivatives	Benzyl alcohols	--	--	--	Invalid mass	No results	No results					0.610975	-0.710815	0.0396407	0.888889	1.3315	down	1.02764e+06	1.33564e+06	581413	1.47376e+06	2.42415e+06	874720	2.37969e+06	2.85766e+06	1.48974e+06	1.96724e+06	1.49342e+06	2.44341e+06
Com_5229_neg	Inosine-5'-monophosphate (IMP)	IMP; Inosinic acid; Inosine monophosphate; Inosine 5'-monophosphate; Inosine 5'-phosphate; 5'-Inosinate; 5'-Inosinic acid; 5'-Inosine monophosphate; 5'-IMP	C10 H13 N4 O8 P	348.047	1.907	347.04	cpd:C00130	map00230 Purine metabolism;map01100 Metabolic pathways	--	--	--	--	--	--	--	--	Full match	Full match	Full match	Nucleosides, nucleotides, and analogues	Purine nucleotides	Purine ribonucleotides	Purine ribonucleoside monophosphates	1.69492	0.76122	0.0397491	0.861111	1.22129	up	1.22576e+07	2.13619e+07	1.48301e+07	2.28194e+07	1.00274e+07	3.01029e+07	1.14181e+07	8.2645e+06	1.41222e+07	1.10745e+07	1.13343e+07	9.51167e+06
Com_10352_pos	3-(3-morpholinopropyl)-2-(2-pyridinyl)-2,3-dihydro-4(1H)-quinazolinone	--	C20 H24 N4 O2	352.192	7.335	353.199	--	--	--	--	--	--	--	--	--	--	Full match	No results	No results					2.45755	1.29722	0.0400632	0.916667	2.04538	up	5.71576e+06	7.54702e+06	6.87129e+06	6.37156e+06	1.01996e+07	7.79551e+06	2.71379e+06	3.52755e+06	274804	7.24354e+06	3.09474e+06	1.25339e+06
Com_988_pos	2-(tert-butyl)-1,3-thiazolane-4-carboxylic acid	--	C8 H15 N O2 S	189.083	5.594	190.09	--	--	--	--	--	--	--	--	--	--	Full match	No results	No results					0.349867	-1.51512	0.040633	0.777778	1.01381	down	3.17722e+07	6.35907e+07	2.81585e+07	2.2017e+07	5.54597e+07	5.79986e+07	1.81749e+08	2.17103e+08	5.47753e+07	1.45891e+08	2.70584e+07	1.13694e+08
Com_14289_pos	7-Aminoflunitrazepam-d7	--	C16 H7 [2]H7 F N3 O	290.155	9.248	291.163	--	--	--	--	--	--	--	--	--	--	Full match	No results	No results					1.69427	0.760666	0.0407259	0.833333	1.58648	up	4.78297e+06	7.83031e+06	3.05904e+06	7.054e+06	4.88361e+06	4.79603e+06	2.1673e+06	6.25966e+06	3.13071e+06	3.91327e+06	1.5537e+06	2.10212e+06
Com_917_pos	PC 38:4	Phosphatidylcholine; Lecithin; Phosphatidyl-N-trimethylethanolamine; 1,2-Diacyl-sn-glycero-3-phosphocholine; Choline phosphatide; 3-sn-Phosphatidylcholine	C46 H84 N O8 P	831.574	10.772	832.581	cpd:C00157	map00564 Glycerophospholipid metabolism;map00590 Arachidonic acid metabolism;map00591 Linoleic acid metabolism;map00592 alpha-Linolenic acid metabolism;map01100 Metabolic pathways	--	LMGP01012206	--	--	--	Glycerophospholipids [GP]	Glycerophosphocholines [GP01]	Diacylglycerophosphocholines [GP0101]	No results	Invalid mass	No results	Lipids and lipid-like molecules	Glycerophospholipids	Glycerophosphocholines	Phosphocholines	1.6913	0.758136	0.0412671	0.833333	2.01991	up	9.16813e+08	1.04935e+09	1.35229e+09	1.52939e+09	5.88726e+08	6.52397e+08	4.01725e+08	5.99782e+08	3.84948e+08	9.77392e+08	3.94058e+08	8.42258e+08
Com_3872_pos	6-Keto-prostaglandin f1alpha	6-Keto-prostaglandin F1alpha; 6-Keto-prostaglandin F1a; 6-Keto-PGF1alpha; 6-Keto-PGF1a	C20 H34 O6	370.235	6.108	371.241	cpd:C05961	map00590 Arachidonic acid metabolism;map01100 Metabolic pathways	HMDB0002886	LMFA03010001	Lipids and lipid-like molecules	Fatty Acyls	Eicosanoids	Fatty Acyls [FA]	Eicosanoids [FA03]	Prostaglandins [FA0301]	No results	No results	Full match	Lipids and lipid-like molecules	Fatty Acyls	Eicosanoids	Prostaglandins and related compounds	1.59776	0.676052	0.0415214	0.833333	1.20051	up	3.18248e+06	2.19623e+06	3.24879e+06	3.49384e+06	1.78124e+06	4.93861e+06	1.4144e+06	1.30737e+06	1.88494e+06	3.21043e+06	2.02027e+06	1.95481e+06
Com_2969_neg	LPS 20:5	--	C26 H42 N O9 P	543.26	8.318	542.253	--	--	--	LMGP03050027	--	--	--	Glycerophospholipids [GP]	Glycerophosphoserines [GP03]	Monoacylglycerophosphoserines [GP0305]	No results	Full match	No results	Lipids and lipid-like molecules	Glycerophospholipids	Glycerophosphoserines	Phosphatidylserines	0.617609	-0.695235	0.0417833	0.861111	1.89628	down	3.12444e+07	2.53414e+07	2.59647e+07	1.37015e+07	1.65122e+07	2.16577e+07	3.13272e+07	2.0879e+07	5.41766e+07	2.77512e+07	3.14879e+07	5.20271e+07
Com_4546_pos	gamma-Nonanolactone	--	C9 H16 O2	156.115	6.363	157.122	--	--	--	--	--	--	--	--	--	--	No results	No results	Full match	Organoheterocyclic compounds	Lactones	Gamma butyrolactones	Gamma butyrolactones	2.48776	1.31484	0.0418927	0.861111	1.23853	up	4.74647e+07	2.19148e+07	2.88607e+07	3.11594e+07	8.47475e+06	4.3156e+07	8.77821e+06	2.20105e+06	1.51005e+07	1.34064e+07	2.0213e+07	1.30694e+07
Com_31288_pos	6,8-dihydroxy-3-(10-hydroxyundecyl)-3,4-dihydro-1H-2-benzopyran-1-one	--	C20 H30 O5	367.241	7.385	368.248	--	--	--	--	--	--	--	--	--	--	Invalid mass	No results	No results					1.54624	0.628763	0.0419018	0.833333	1.01524	up	1.82435e+06	1.64563e+06	1.81282e+06	1.66152e+06	2.51678e+06	2.88543e+06	1.27479e+06	645248	1.04479e+06	2.18439e+06	1.75961e+06	1.07605e+06
Com_2089_neg	PEtOH 16:0_20:4	--	C41 H73 O8 P	724.505	9.929	723.497	--	--	--	--	--	--	--	--	--	--	No results	Full match	No results					0.252963	-1.983	0.0424281	0.861111	2.08273	down	8.76308e+06	7.67978e+06	1.02195e+07	5.55784e+06	4.12897e+06	1.16826e+07	9.80546e+06	4.0231e+07	9.35095e+07	1.07718e+07	9.08208e+06	2.64768e+07
Com_973_pos	PC 20:3_20:3	--	C48 H84 N O8 P	833.591	10.238	834.598	--	--	--	--	--	--	--	--	--	--	No results	Full match	No results					1.56213	0.643516	0.0426772	0.972222	1.70476	up	6.69672e+08	8.72749e+08	6.1928e+08	6.28619e+08	5.72316e+08	5.69745e+08	5.70642e+08	2.39423e+08	4.33105e+08	1.92219e+08	5.45778e+08	5.3615e+08
Com_3220_pos	PC 38:5	Phosphatidylcholine; Lecithin; Phosphatidyl-N-trimethylethanolamine; 1,2-Diacyl-sn-glycero-3-phosphocholine; Choline phosphatide; 3-sn-Phosphatidylcholine	C46 H82 N O8 P	829.558	7.065	830.566	cpd:C00157	map00564 Glycerophospholipid metabolism;map00590 Arachidonic acid metabolism;map00591 Linoleic acid metabolism;map00592 alpha-Linolenic acid metabolism;map01100 Metabolic pathways	--	LMGP01012211	--	--	--	Glycerophospholipids [GP]	Glycerophosphocholines [GP01]	Diacylglycerophosphocholines [GP0101]	No results	Invalid mass	No results	Lipids and lipid-like molecules	Glycerophospholipids	Glycerophosphocholines	Phosphocholines	0.587794	-0.766619	0.0429406	0.833333	1.20835	down	9.96908e+07	7.03058e+07	7.37751e+07	3.78417e+07	2.15657e+07	4.75165e+07	1.14747e+08	6.21985e+07	8.9042e+07	9.39497e+07	1.42057e+08	9.46369e+07
Com_11869_pos	(3beta,9xi)-3-(beta-D-Glucopyranosyloxy)-14-hydroxycard-20(22)-enolide	--	C29 H44 O9	536.295	8.439	537.302	--	--	--	--	--	--	--	--	--	--	Invalid mass	No results	No results					2.5082	1.32666	0.042992	0.805556	1.54127	up	5.73839e+06	1.37841e+07	2.48999e+06	1.10694e+07	1.27108e+07	5.9112e+06	2.51411e+06	8.33974e+06	1.44201e+06	6.81847e+06	767684	731900
Com_16496_pos	KMH	--	C17 H30 N6 O4 S	396.191	7.084	397.198	--	--	--	--	--	--	--	--	--	--	Invalid mass	No results	No results					1.90033	0.926249	0.043523	0.916667	1.26737	up	1.40973e+07	9.29243e+06	1.42392e+07	1.52574e+07	1.55038e+07	1.28812e+07	7.01716e+06	3.04958e+06	1.10923e+07	1.79956e+06	9.53273e+06	1.02757e+07
Com_52236_pos	Estazolam	Estazolam	C16 H11 Cl N4	312.082	5.145	295.079	cpd:C06981	--	HMDB0015346	--	Organoheterocyclic compounds	Benzodiazepines	1,4-benzodiazepines	--	--	--	Invalid mass	No results	No results	Organoheterocyclic compounds	Benzodiazepines	1,4-benzodiazepines	1,2,4-triazolo[4,3-a][1,4]benzodiazepines	1.72858	0.789588	0.0435824	0.861111	2.00223	up	1.40785e+06	1.95426e+06	1.60418e+06	1.63201e+06	772739	874588	660529	1.83734e+06	647315	344899	667335	612761
Com_10512_pos	PC 17:1_18:5	--	C43 H74 N O8 P	763.513	6.415	764.52	--	--	--	--	--	--	--	--	--	--	No results	Full match	No results					1.82606	0.868733	0.0440777	0.861111	1.06975	up	4.69798e+06	5.39233e+06	7.87863e+06	3.50825e+06	2.0324e+06	3.47485e+06	1.92013e+06	1.91913e+06	1.21719e+06	2.94238e+06	2.57203e+06	4.20656e+06
Com_17_neg	LPE 18:2	--	C23 H44 N O7 P	477.286	9.088	476.278	--	--	--	LMGP02050041	--	--	--	Glycerophospholipids [GP]	Glycerophosphoethanolamines [GP02]	Monoacylglycerophosphoethanolamines [GP0205]	No results	Full match	Full match	Lipids and lipid-like molecules	Glycerophospholipids	Glycerophosphoethanolamines	1-acyl-sn-glycero-3-phosphoethanolamines	0.676762	-0.56328	0.0444354	0.916667	1.03226	down	6.36418e+09	3.96672e+09	6.48405e+09	3.33558e+09	3.96877e+09	6.88556e+09	9.34958e+09	4.28395e+09	9.29788e+09	7.94645e+09	7.43458e+09	7.50111e+09
Com_298_neg	N-Acetylneuraminic acid	N-Acetylneuraminate; N-Acetylneuraminic acid; 5-Acetamido-3,5-dideoxy-D-glycero-D-galacto-2-nonulosonic acid; Neu5Ac	C11 H19 N O9	309.106	1.392	308.099	cpd:C00270	map00520 Amino sugar and nucleotide sugar metabolism;map01100 Metabolic pathways	HMDB0000230	--	Organic oxygen compounds	Organooxygen compounds	Carbohydrates and carbohydrate conjugates	--	--	--	Full match	Full match	Full match	Organic oxygen compounds	Organooxygen compounds	Carbohydrates and carbohydrate conjugates	N-acylneuraminic acids	0.64658	-0.6291	0.0446951	0.861111	2.33366	down	2.94056e+08	2.15357e+08	3.81769e+08	1.49062e+08	2.39317e+08	5.24979e+08	3.85278e+08	3.08838e+08	5.1575e+08	5.34338e+08	4.44974e+08	6.01723e+08
Com_1945_pos	2'-Deoxyadenosine	Deoxyadenosine; 2'-Deoxyadenosine	C10 H13 N5 O3	273.084	1.403	274.092	cpd:C00559	map00230 Purine metabolism;map01100 Metabolic pathways	HMDB0000101	--	Nucleosides, nucleotides, and analogues	Purine nucleosides	Purine 2'-deoxyribonucleosides	--	--	--	Invalid mass	No results	No results	Nucleosides, nucleotides, and analogues	Purine nucleosides	Purine 2'-deoxyribonucleosides	Purine 2'-deoxyribonucleosides	0.722112	-0.469705	0.0449762	0.805556	1.28098	down	8.72951e+07	8.02156e+07	1.45769e+08	9.10525e+07	1.0745e+08	1.9377e+08	1.78398e+08	1.31688e+08	1.67871e+08	1.5789e+08	1.55405e+08	1.85815e+08
Com_107_pos	L-Glutamic acid	L-Glutamate; L-Glutamic acid; L-Glutaminic acid; Glutamate	C5 H9 N O4	147.053	1.363	148.06	cpd:C00025	map00220 Arginine biosynthesis;map00250 Alanine, aspartate and glutamate metabolism;map00330 Arginine and proline metabolism;map00340 Histidine metabolism;map00430 Taurine and hypotaurine metabolism;map00480 Glutathione metabolism;map00524 Neomycin, kanamycin and gentamicin biosynthesis;map00630 Glyoxylate and dicarboxylate metabolism;map00650 Butanoate metabolism;map00860 Porphyrin and chlorophy…	HMDB0000148	--	Organic acids and derivatives	Carboxylic acids and derivatives	Amino acids, peptides, and analogues	--	--	--	Full match	Full match	Full match	Organic acids and derivatives	Carboxylic acids and derivatives	Amino acids, peptides, and analogues	Glutamic acid and derivatives	0.789651	-0.340713	0.0451017	0.861111	1.23969	down	2.23258e+09	3.57335e+09	2.51229e+09	2.71826e+09	2.66936e+09	3.40366e+09	2.98293e+09	3.45702e+09	3.79389e+09	4.49749e+09	4.07841e+09	2.85744e+09
Com_19534_neg	20-Hydroxy prostaglandin F2α	--	C20 H34 O6	406.207	4.935	405.2	--	--	--	--	--	--	--	--	--	--	Invalid mass	No results	No results	Lipids and lipid-like molecules	Fatty Acyls	Eicosanoids	Prostaglandins and related compounds	1.95008	0.963533	0.0452139	0.805556	1.43624	up	879041	2.53057e+06	3.45652e+06	2.74958e+06	1.15515e+06	2.10343e+06	967982	895096	1.33043e+06	1.10086e+06	871814	1.43575e+06
Com_16704_pos	(5-methyl-3-isoxazolyl)[4-(5-propyl-2-pyrimidinyl)piperazino]methanone	--	C16 H21 N5 O2	315.168	5.232	316.175	--	--	--	--	--	--	--	--	--	--	Full match	No results	No results					1.95846	0.96972	0.0453427	0.861111	1.17633	up	5.55879e+06	8.22654e+06	4.39812e+06	3.69332e+06	1.679e+06	3.48494e+06	1.66906e+06	2.6003e+06	2.64751e+06	2.42936e+06	2.13402e+06	2.32686e+06
Com_1222_pos	Valerophenone	--	C11 H14 O	162.104	6.752	163.112	--	--	--	--	--	--	--	--	--	--	Full match	No results	No results	Organic oxygen compounds	Organooxygen compounds	Carbonyl compounds	Alkyl-phenylketones	0.619778	-0.690176	0.04543	0.861111	1.63147	down	1.18928e+08	8.5167e+07	1.38187e+08	1.025e+08	6.09311e+07	1.14094e+08	2.12904e+08	1.58054e+08	2.02044e+08	7.5896e+07	1.48425e+08	2.02724e+08
Com_32868_neg	Adenylyl Sulfate	Adenylyl sulfate; Adenosine 5'-phosphosulfate; APS; 5'-Adenylyl sulfate	C10 H14 N5 O10 P S	427.02	1.218	463.968	cpd:C00224	map00230 Purine metabolism;map00920 Sulfur metabolism;map01100 Metabolic pathways	HMDB0001003	--	Nucleosides, nucleotides, and analogues	Purine nucleotides	Purine ribonucleotides	--	--	--	No results	No results	Full match					0.72768	-0.458625	0.0454539	0.833333	1.03237	down	362101	695434	434566	277964	333776	398572	690548	494158	670216	491896	460287	631790
Com_3644_neg	2-Furoic acid	2-Furoate; 2-Furoic acid; 2-Furancarboxylic acid; Pyromucic acid	C5 H4 O3	112.015	5.133	111.008	cpd:C01546	--	HMDB0000617	--	Organoheterocyclic compounds	Furans	Furoic acid and derivatives	--	--	--	Invalid mass	Invalid mass	No results	Organoheterocyclic compounds	Furans	Furoic acid and derivatives	Furoic acids	0.563102	-0.828532	0.0456404	0.805556	1.48138	down	5.16863e+06	4.11273e+06	2.45685e+06	7.47537e+06	7.89805e+06	1.0637e+07	1.25481e+07	7.57996e+06	9.49045e+06	7.43706e+06	2.04475e+07	9.53387e+06
Com_12127_neg	PA 4:0_18:3	--	C25 H43 O8 P	502.279	8.516	501.272	--	--	--	--	--	--	--	--	--	--	No results	Invalid mass	No results					0.625059	-0.677935	0.0464024	0.833333	1.82259	down	8.78477e+06	6.78153e+06	9.58592e+06	3.41334e+06	3.68993e+06	8.20366e+06	1.09918e+07	7.02399e+06	1.43152e+07	8.33115e+06	9.48905e+06	1.45774e+07
Com_4782_neg	Prostaglandin H2	Prostaglandin H2; (5Z,13E)-(15S)-9alpha,11alpha-Epidioxy-15-hydroxyprosta-5,13-dienoate; (5Z,13E,15S)-9alpha,11alpha-Epidioxy-15-hydroxyprosta-5,13-dienoate; PGH2; (5Z,9alpha,11alpha,13E,15S)-9,11-Epidioxy-15-hydroxy-prosta-5,13-dienoate	C20 H32 O5	334.212	8.179	333.205	cpd:C00427	map00590 Arachidonic acid metabolism;map01100 Metabolic pathways	HMDB0001381	LMFA03010010	Lipids and lipid-like molecules	Fatty Acyls	Eicosanoids	Fatty Acyls [FA]	Eicosanoids [FA03]	Prostaglandins [FA0301]	Invalid mass	No results	No results	Lipids and lipid-like molecules	Fatty Acyls	Eicosanoids	Prostaglandins and related compounds	1.80158	0.849261	0.0465643	0.833333	1.16923	up	1.26553e+07	1.23015e+07	1.74689e+07	6.36999e+06	8.08942e+06	2.23221e+07	6.89189e+06	5.68909e+06	8.44344e+06	1.11173e+07	3.8311e+06	7.99267e+06
Com_2287_pos	gamma-Glutamylglutamine	(5-L-Glutamyl)-L-glutamine	C10 H17 N3 O6	275.111	1.429	276.118	cpd:C05283	--	HMDB0029147	--	Organic acids and derivatives	Carboxylic acids and derivatives	Amino acids, peptides, and analogues	--	--	--	No results	Full match	No results	Organic acids and derivatives	Carboxylic acids and derivatives	Amino acids, peptides, and analogues	Dipeptides	0.67827	-0.560069	0.0473647	0.861111	1.21198	down	4.61824e+07	1.05827e+08	3.06343e+07	5.37946e+07	5.23024e+07	5.6181e+07	6.95874e+07	8.31849e+07	6.73683e+07	1.21394e+08	7.61388e+07	9.08585e+07
Com_2856_pos	5-Methyluridine	--	C10 H14 N2 O6	258.085	1.432	276.118	--	--	HMDB0000884	--	Nucleosides, nucleotides, and analogues	Pyrimidine nucleosides	-	--	--	--	No results	No results	Full match	Nucleosides, nucleotides, and analogues	Pyrimidine nucleosides	Not available	Pyrimidine nucleosides	0.67827	-0.560069	0.0473647	0.861111	1.21183	down	4.61824e+07	1.05827e+08	3.06343e+07	5.37946e+07	5.23024e+07	5.6181e+07	6.95874e+07	8.31849e+07	6.73683e+07	1.21394e+08	7.61388e+07	9.08585e+07
Com_20512_pos	N-Acetyl-Asp-Glu	N-Acetylaspartylglutamate; NAAG; Isospaglumic acid; N-Acetyl-L-aspartyl-L-glutamate	C11 H16 N2 O8	304.092	6.189	305.099	cpd:C12270	map00250 Alanine, aspartate and glutamate metabolism;map01100 Metabolic pathways;map04080 Neuroactive ligand-receptor interaction	--	--	--	--	--	--	--	--	No results	No results	Full match	Organic acids and derivatives	Carboxylic acids and derivatives	Amino acids, peptides, and analogues	Dipeptides	0.533221	-0.907193	0.0475601	0.861111	1.39691	down	7.56609e+06	1.42561e+07	4.84721e+06	3.23638e+06	4.90125e+06	1.75068e+06	5.92769e+06	1.30761e+07	1.56707e+07	9.3303e+06	8.86133e+06	1.5694e+07
Com_20588_pos	Vitamin A	Retinol; all-trans-Retinol; Vitamin A; Vitamin A1	C20 H30 O	286.229	8.828	269.226	cpd:C00473	map00830 Retinol metabolism;map01100 Metabolic pathways	HMDB0000305	LMPR01090001	Lipids and lipid-like molecules	Prenol lipids	Retinoids	Prenol Lipids [PR]	Isoprenoids [PR01]	Retinoids [PR0109]	No results	No results	Full match	Lipids and lipid-like molecules	Prenol lipids	Retinoids	Retinoids	0.573103	-0.803133	0.0481604	0.861111	1.58512	down	1.19102e+06	1.05022e+06	1.4988e+06	1.02539e+06	2.42023e+06	1.60506e+06	1.63394e+06	1.25882e+06	2.40433e+06	3.08577e+06	4.51294e+06	2.44303e+06
Com_5873_neg	FAHFA 20:4/16:2	--	C36 H58 O4	554.432	9.801	553.425	--	--	--	--	--	--	--	--	--	--	No results	Full match	No results					2.04556	1.0325	0.0485194	0.805556	1.27277	up	5.14355e+06	6.56514e+06	2.96081e+06	3.39634e+06	9.19091e+06	5.98754e+06	1.55849e+06	4.67377e+06	1.23845e+06	6.76708e+06	539810	1.47432e+06
Com_26594_neg	PE 18:3_22:6	--	C45 H72 N O8 P	785.501	8.932	784.494	--	--	--	LMGP02011146	--	--	--	Glycerophospholipids [GP]	Glycerophosphoethanolamines [GP02]	Diacylglycerophosphoethanolamines [GP0201]	No results	Full match	No results					0.730794	-0.452463	0.0489855	0.888889	1.37958	down	1.43779e+06	1.05688e+06	1.70745e+06	982221	1.09611e+06	1.7799e+06	1.71821e+06	1.13838e+06	2.08743e+06	2.00882e+06	2.11416e+06	1.96257e+06
Com_4966_neg	LNAPE 20:4/N-24:7	--	C49 H76 N O8 P	837.516	10.092	836.509	--	--	--	--	--	--	--	--	--	--	No results	Invalid mass	No results					0.362942	-1.46219	0.0490139	0.777778	1.26547	down	3.05064e+06	1.2262e+06	3.74506e+06	2.38022e+06	1.47758e+06	2.78515e+06	8.49041e+06	2.64946e+06	1.17841e+07	2.10822e+06	3.37596e+06	1.19973e+07
Com_2386_neg	alpha-Ketoglutaric acid	2-Oxoglutarate; Oxoglutaric acid; 2-Ketoglutaric acid; alpha-Ketoglutaric acid	C5 H6 O5	146.021	1.907	145.013	cpd:C00026	map00020 Citrate cycle (TCA cycle);map00040 Pentose and glucuronate interconversions;map00053 Ascorbate and aldarate metabolism;map00220 Arginine biosynthesis;map00250 Alanine, aspartate and glutamate metabolism;map00340 Histidine metabolism;map00430 Taurine and hypotaurine metabolism;map00630 Glyoxylate and dicarboxylate metabolism;map00650 Butanoate metabolism	HMDB0000208	--	Organic acids and derivatives	Keto acids and derivatives	Gamma-keto acids and derivatives	--	--	--	No results	No results	Full match	Organic acids and derivatives	Keto acids and derivatives	Gamma-keto acids and derivatives	Gamma-keto acids and derivatives	0.542895	-0.881255	0.0492662	0.805556	2.54924	down	3.07328e+07	1.65576e+07	3.02776e+07	1.98943e+07	1.24781e+07	3.73266e+07	2.46211e+07	2.30914e+07	5.56105e+07	5.52532e+07	7.60992e+07	3.6587e+07
