# Supplementary material for: Transcriptome-and Metabolome-Based Mechanisms of High-Temperature Adaptation in Triploid Rainbow Trout (Oncorhynchus mykiss)
Source: Biology (Basel). 2026 Jul 20;15(14):1194. doi: 10.3390/biology15141194 (PMC13405881; doi:10.3390/biology15141194)
Supplement: Supplementary file 1 [file biology-15-01194-s001.zip › Table S9 The detailed lists of KEGG enrichment of differentially accumulated metabolites (DAMs).xlsx]

## Sheet: MLA vs. LLA
MapID	MapTitle	Pvalue	x	y	n	N	EnrichDirect	MetaIDs	kegg_cpd_id
map00561	Glycerolipid metabolism	0.00106157	5	8	59	474	Over	LPA 22:6; LPA 16:0; LPA 18:2; LPA 14:0; LPA 20:5	cpd:C00681,cpd:C00681,cpd:C00681,cpd:C00681,cpd:C00681
map04540	Gap junction	0.00390825	5	10	59	474	Over	LPA 22:6; LPA 16:0; LPA 18:2; LPA 14:0; LPA 20:5	cpd:C00681,cpd:C00681,cpd:C00681,cpd:C00681,cpd:C00681
map04217	Necroptosis	0.015263	2	2	59	474	Over	D-Sphingosine; Arachidonic acid	cpd:C00319,cpd:C00219
map01040	Biosynthesis of unsaturated fatty acids	0.0372604	5	16	59	474	Over	8Z,11Z,14Z-Eicosatrienoic acid; Adrenic acid; 11(Z)-Eicosenoic acid; 11(Z),14(Z),17(Z)-Eicosatrienoic acid; Arachidonic acid	cpd:C03242,cpd:C16527,cpd:C16526,cpd:C16522,cpd:C00219
map04150	mTOR signaling pathway	0.124473	1	1	59	474	Over	Adenosine 5'-monophosphate	cpd:C00020
map04210	Apoptosis	0.124473	1	1	59	474	Over	D-Sphingosine	cpd:C00319
map04912	GnRH signaling pathway	0.124473	1	1	59	474	Over	Arachidonic acid	cpd:C00219
map05132	Salmonella infection	0.124473	1	1	59	474	Over	L-arginine	cpd:C00062
map04270	Vascular smooth muscle contraction	0.164478	2	6	59	474	Over	20-Hydroxy-(5Z,8Z,11Z,14Z)-eicosatetraenoic acid; Arachidonic acid	cpd:C14748,cpd:C00219
map00061	Fatty acid biosynthesis	0.212457	2	7	59	474	Over	Capric acid; Lauric acid	cpd:C01571,cpd:C02679
map00730	Thiamine metabolism	0.212457	2	7	59	474	Over	Pyridoxal 5'-phosphate; Pyridoxal-5'-phosphate	cpd:C00018,cpd:C00018
map04744	Phototransduction	0.233682	1	2	59	474	Over	Guanosine monophosphate (GMP)	cpd:C00144
map00230	Purine metabolism	0.245694	6	30	59	474	Over	Adenosine 5'-monophosphate; Deoxyinosine; Adenine; Inosine-5'-monophosphate (IMP); Guanosine monophosphate (GMP); 2'-Deoxyinosine	cpd:C00020,cpd:C05512,cpd:C00147,cpd:C00130,cpd:C00144,cpd:C05512
map00750	Vitamin B6 metabolism	0.2616	2	8	59	474	Over	Pyridoxal 5'-phosphate; Pyridoxal-5'-phosphate	cpd:C00018,cpd:C00018
map00564	Glycerophospholipid metabolism	0.297852	16	100	59	474	Over	LPC 12:0; LPC 16:2; LPC 16:3; LPC 15:1; LPA 22:6; LPA 16:0; LPC 14:0; LPA 18:2; LPA 14:0; PE 36:4; LPC 22:1; PC 38:7; LPC 20:5; LPC 15:0; LPC 18:4; LPA 20:5	cpd:C04230,cpd:C04230,cpd:C04230,cpd:C04230,cpd:C00681,cpd:C00681,cpd:C04230,cpd:C00681,cpd:C00681,cpd:C00350,cpd:C04230,cpd:C00157,cpd:C04230,cpd:C04230,cpd:C04230,cpd:C00681
map00100	Steroid biosynthesis	0.329472	1	3	59	474	Over	Calcitriol	cpd:C01673
map04068	FoxO signaling pathway	0.329472	1	3	59	474	Over	Adenosine 5'-monophosphate	cpd:C00020
map00980	Metabolism of xenobiotics by cytochrome P450	0.413466	1	4	59	474	Over	Aflatoxin M1	cpd:C16756
map00600	Sphingolipid metabolism	0.487095	1	5	59	474	Over	D-Sphingosine	cpd:C00319
map00330	Arginine and proline metabolism	0.511547	4	23	59	474	Over	Octopine; L-Hydroxyproline; L-arginine; Creatine	cpd:C04137,cpd:C01157,cpd:C00062,cpd:C00300
map00130	Ubiquinone and other terpenoid-quinone biosynthesis	0.551618	1	6	59	474	Over	Coenzyme Q2	cpd:C00399
map00563	Glycosylphosphatidylinositol (GPI)-anchor biosynthesis	0.551618	1	6	59	474	Over	PE 36:4	cpd:C00350
map04136	Autophagy - other	0.551618	1	6	59	474	Over	PE 36:4	cpd:C00350
map04140	Autophagy - animal	0.551618	1	6	59	474	Over	PE 36:4	cpd:C00350
map04216	Ferroptosis	0.634845	2	11	59	474	Over	Adrenic acid; Arachidonic acid	cpd:C16527,cpd:C00219
map00360	Phenylalanine metabolism	0.689236	2	14	59	474	Over	Phenylacetylglycine; Phenylglyoxylic acid	cpd:C05598,cpd:C02137
map00140	Steroid hormone biosynthesis	0.76191	4	27	59	474	Over	Pregnenolone; 16α-Hydroxydehydroepiandrosterone; 7α-Hydroxytestosterone; Androsterone glucuronide	cpd:C01953,cpd:C05139,cpd:C05291,cpd:C11135
map00053	Ascorbate and aldarate metabolism	1	1	8	59	474	Over	L-Ascorbate	cpd:C00072

## Sheet: SLA vs. LLA
MapID	MapTitle	Pvalue	x	y	n	N	EnrichDirect	MetaIDs	kegg_cpd_id
map04217	Necroptosis	0.0118286	2	2	52	474	Over	D-Sphingosine; Arachidonic acid	cpd:C00319,cpd:C00219
map00730	Thiamine metabolism	0.0317546	3	7	52	474	Over	Pyridoxal 5'-phosphate; Pyridoxal-5'-phosphate; Thiamine	cpd:C00018,cpd:C00018,cpd:C00378
map00230	Purine metabolism	0.0350707	7	30	52	474	Over	Deoxyinosine; Adenylyl Sulfate; cAMP; Inosine-5'-monophosphate (IMP); D-ribose 5-phosphate; Guanosine monophosphate (GMP); 2'-Deoxyinosine	cpd:C05512,cpd:C00224,cpd:C00575,cpd:C00130,cpd:C00117,cpd:C00144,cpd:C05512
map00750	Vitamin B6 metabolism	0.0469097	3	8	52	474	Over	Pyridoxal 5'-phosphate; Pyridoxal-5'-phosphate; 4-Pyridoxic acid	cpd:C00018,cpd:C00018,cpd:C00847
map04216	Ferroptosis	0.109043	3	11	52	474	Over	Adrenic acid; L-Cystine; Arachidonic acid	cpd:C16527,cpd:C00491,cpd:C00219
map04010	MAPK signaling pathway	0.109705	1	1	52	474	Over	cAMP	cpd:C00575
map04210	Apoptosis	0.109705	1	1	52	474	Over	D-Sphingosine	cpd:C00319
map04340	Hedgehog signaling pathway	0.109705	1	1	52	474	Over	cAMP	cpd:C00575
map04810	Regulation of actin cytoskeleton	0.109705	1	1	52	474	Over	Acetylcholine	cpd:C01996
map04912	GnRH signaling pathway	0.109705	1	1	52	474	Over	Arachidonic acid	cpd:C00219
map05132	Salmonella infection	0.109705	1	1	52	474	Over	L-arginine	cpd:C00062
map04270	Vascular smooth muscle contraction	0.132861	2	6	52	474	Over	cAMP; Arachidonic acid	cpd:C00575,cpd:C00219
map00440	Phosphonate and phosphinate metabolism	0.207581	1	2	52	474	Over	D-ribose 5-phosphate	cpd:C00117
map00982	Drug metabolism - cytochrome P450	0.207581	1	2	52	474	Over	Valproic acid	cpd:C07185
map04114	Oocyte meiosis	0.207581	1	2	52	474	Over	cAMP	cpd:C00575
map04744	Phototransduction	0.207581	1	2	52	474	Over	Guanosine monophosphate (GMP)	cpd:C00144
map00561	Glycerolipid metabolism	0.215435	2	8	52	474	Over	LPA 18:2; LPA 18:3	cpd:C00681,cpd:C00681
map00310	Lysine degradation	0.258419	2	9	52	474	Over	5-Hydroxylysine; L-Saccharopine	cpd:C16741,cpd:C00449
map00100	Steroid biosynthesis	0.294881	1	3	52	474	Over	Calcitriol	cpd:C01673
map04540	Gap junction	0.301576	2	10	52	474	Over	LPA 18:2; LPA 18:3	cpd:C00681,cpd:C00681
map04122	Sulfur relay system	0.372729	1	4	52	474	Over	Thiamine	cpd:C00378
map04261	Adrenergic signaling in cardiomyocytes	0.372729	1	4	52	474	Over	cAMP	cpd:C00575
map01040	Biosynthesis of unsaturated fatty acids	0.402351	3	16	52	474	Over	8Z,11Z,14Z-Eicosatrienoic acid; Adrenic acid; Arachidonic acid	cpd:C03242,cpd:C16527,cpd:C00219
map00120	Primary bile acid biosynthesis	0.442129	1	5	52	474	Over	Taurochenodeoxycholic acid	cpd:C05465
map00600	Sphingolipid metabolism	0.442129	1	5	52	474	Over	D-Sphingosine	cpd:C00319
map00920	Sulfur metabolism	0.442129	1	5	52	474	Over	Adenylyl Sulfate	cpd:C00224
map04020	Calcium signaling pathway	0.442129	1	5	52	474	Over	cAMP	cpd:C00575
map00591	Linoleic acid metabolism	0.501033	8	55	52	474	Over	8Z,11Z,14Z-Eicosatrienoic acid; PC 44:11; PC 39:5; PC 33:1; PC 38:5; PC 39:7; PC 44:10; Arachidonic acid	cpd:C03242,cpd:C00157,cpd:C00157,cpd:C00157,cpd:C00157,cpd:C00157,cpd:C00157,cpd:C00219
map00052	Galactose metabolism	0.559095	1	7	52	474	Over	UDP-galactose	cpd:C00052
map00232	Caffeine metabolism	0.559095	1	7	52	474	Over	1-Methylxanthine	cpd:C16358
map00564	Glycerophospholipid metabolism	0.581649	13	100	52	474	Over	LPC 20:4; LPA 18:2; PC 44:11; LPA 18:3; PC 39:5; LPC 22:1; PC 33:1; PC 38:5; LPC 18:1; PC 39:7; PC 44:10; Acetylcholine; LPC 18:4	cpd:C04230,cpd:C00681,cpd:C00157,cpd:C00681,cpd:C00157,cpd:C04230,cpd:C00157,cpd:C00157,cpd:C04230,cpd:C00157,cpd:C00157,cpd:C01996,cpd:C04230
map00340	Histidine metabolism	0.674667	2	15	52	474	Over	Histamine; L-Anserine	cpd:C00388,cpd:C01262
map00350	Tyrosine metabolism	0.691536	2	16	52	474	Over	Levodopa; 5,6-Dihydroxyindole-2-Carboxylic Acid	cpd:C00355,cpd:C04185
map01100	Metabolic pathways	0.729425	38	332	52	474	Over	Levodopa; 8Z,11Z,14Z-Eicosatrienoic acid; LPA 18:2; PC 44:11; Histamine; D-Sphingosine; LPA 18:3; Pyridoxal 5'-phosphate; PC 39:5; Pyridoxal-5'-phosphate; Corticosterone; 5-Hydroxylysine; Deoxyinosine; Bilirubin; L-Saccharopine; PC 33:1; UDP-galactose; PC 38:5; Adenylyl Sulfate; Thiamine; 4-Pyridoxic acid; PC 39:7; D-Fructose 1,6-bisphosphate; L-arginine; 16-Hydroxyhexadecanoic acid; CDP; Prostag…	cpd:C00355,cpd:C03242,cpd:C00681,cpd:C00157,cpd:C00388,cpd:C00319,cpd:C00681,cpd:C00018,cpd:C00157,cpd:C00018,cpd:C02140,cpd:C16741,cpd:C05512,cpd:C00486,cpd:C00449,cpd:C00157,cpd:C00052,cpd:C00157,cpd:C00224,cpd:C00378,cpd:C00847,cpd:C00157,cpd:C00354,cpd:C00062,cpd:C18218,cpd:C00112,cpd:C00427,cpd:C00157,cpd:C04185,cpd:C00130,cpd:C01262,cpd:C00300,cpd:C00117,cpd:C00219,cpd:C16358,cpd:C00144,cpd…
map00330	Arginine and proline metabolism	0.730094	3	23	52	474	Over	cis-4-Hydroxy-D-proline; L-arginine; Creatine	cpd:C03440,cpd:C00062,cpd:C00300
map00590	Arachidonic acid metabolism	0.733879	9	70	52	474	Over	PC 44:11; 16(R)-HETE; PC 39:5; PC 33:1; PC 38:5; PC 39:7; Prostaglandin H2; PC 44:10; Arachidonic acid	cpd:C00157,cpd:C14778,cpd:C00157,cpd:C00157,cpd:C00157,cpd:C00157,cpd:C00427,cpd:C00157,cpd:C00219
map02010	ABC transporters	0.747053	3	25	52	474	Over	Thiamine; L-arginine; L-Cystine	cpd:C00378,cpd:C00062,cpd:C00491
map00592	alpha-Linolenic acid metabolism	1	6	51	52	474	Over	PC 44:11; PC 39:5; PC 33:1; PC 38:5; PC 39:7; PC 44:10	cpd:C00157,cpd:C00157,cpd:C00157,cpd:C00157,cpd:C00157,cpd:C00157
map00400	Phenylalanine, tyrosine and tryptophan biosynthesis	1	1	9	52	474	Over	D-Fructose 1,6-bisphosphate	cpd:C00354
map00860	Porphyrin and chlorophyll metabolism	1	1	9	52	474	Over	Bilirubin	cpd:C00486
map04080	Neuroactive ligand-receptor interaction	1	3	27	52	474	Over	Histamine; N-Oleoyl dopamine; Acetylcholine	cpd:C00388,cpd:C12272,cpd:C01996

## Sheet: SLA vs. MLA
MapID	MapTitle	Pvalue	x	y	n	N	EnrichDirect	MetaIDs	kegg_cpd_id
map00591	Linoleic acid metabolism	0.00300348	13	55	52	474	Over	9-Oxo-ODE; PC 42:11; Linoleic Acid; PC 39:5; PC 42:6; PC 33:1; PC 38:5; PC 36:5; PC 39:6; PC 39:7; PC 33:0; 13-HPODE; PC 38:4	cpd:C14766,cpd:C00157,cpd:C01595,cpd:C00157,cpd:C00157,cpd:C00157,cpd:C00157,cpd:C00157,cpd:C00157,cpd:C00157,cpd:C00157,cpd:C04717,cpd:C00157
map00053	Ascorbate and aldarate metabolism	0.0469097	3	8	52	474	Over	Inositol; alpha-Ketoglutaric acid; L-Ascorbate	cpd:C00137,cpd:C00026,cpd:C00072
map00592	alpha-Linolenic acid metabolism	0.0640005	10	51	52	474	Over	PC 42:11; PC 39:5; PC 42:6; PC 33:1; PC 38:5; PC 36:5; PC 39:6; PC 39:7; PC 33:0; PC 38:4	cpd:C00157,cpd:C00157,cpd:C00157,cpd:C00157,cpd:C00157,cpd:C00157,cpd:C00157,cpd:C00157,cpd:C00157,cpd:C00157
map00140	Steroid hormone biosynthesis	0.102145	6	27	52	474	Over	Estriol; Pregnenolone; 16α-Hydroxydehydroepiandrosterone; 17α-Hydroxypregnenolone; Dehydroepiandrosterone; 7α-Hydroxytestosterone	cpd:C05141,cpd:C01953,cpd:C05139,cpd:C05138,cpd:C01227,cpd:C05291
map00062	Fatty acid elongation	0.109705	1	1	52	474	Over	Palmitic acid	cpd:C00249
map00071	Fatty acid degradation	0.109705	1	1	52	474	Over	Palmitic acid	cpd:C00249
map01212	Fatty acid metabolism	0.109705	1	1	52	474	Over	Palmitic acid	cpd:C00249
map04810	Regulation of actin cytoskeleton	0.109705	1	1	52	474	Over	Acetylcholine	cpd:C01996
map00590	Arachidonic acid metabolism	0.11348	12	70	52	474	Over	PC 42:11; PC 39:5; PC 42:6; PC 33:1; PC 38:5; PC 36:5; PC 39:6; 6-Keto-prostaglandin f1alpha; PC 39:7; Prostaglandin H2; PC 33:0; PC 38:4	cpd:C00157,cpd:C00157,cpd:C00157,cpd:C00157,cpd:C00157,cpd:C00157,cpd:C00157,cpd:C05961,cpd:C00157,cpd:C00427,cpd:C00157,cpd:C00157
map00052	Galactose metabolism	0.173304	2	7	52	474	Over	Inositol; Dulcitol	cpd:C00137,cpd:C01697
map00061	Fatty acid biosynthesis	0.173304	2	7	52	474	Over	Palmitoleic Acid; Palmitic acid	cpd:C08362,cpd:C00249
map00250	Alanine, aspartate and glutamate metabolism	0.190509	3	14	52	474	Over	L-Glutamic acid; N-Acetyl-Asp-Glu; alpha-Ketoglutaric acid	cpd:C00025,cpd:C12270,cpd:C00026
map00340	Histidine metabolism	0.220522	3	15	52	474	Over	L-Glutamic acid; Histamine; alpha-Ketoglutaric acid	cpd:C00025,cpd:C00388,cpd:C00026
map00430	Taurine and hypotaurine metabolism	0.258419	2	9	52	474	Over	L-Glutamic acid; alpha-Ketoglutaric acid	cpd:C00025,cpd:C00026
map00630	Glyoxylate and dicarboxylate metabolism	0.258419	2	9	52	474	Over	L-Glutamic acid; alpha-Ketoglutaric acid	cpd:C00025,cpd:C00026
map00650	Butanoate metabolism	0.258419	2	9	52	474	Over	L-Glutamic acid; alpha-Ketoglutaric acid	cpd:C00025,cpd:C00026
map00562	Inositol phosphate metabolism	0.294881	1	3	52	474	Over	Inositol	cpd:C00137
map00910	Nitrogen metabolism	0.294881	1	3	52	474	Over	L-Glutamic acid	cpd:C00025
map04070	Phosphatidylinositol signaling system	0.294881	1	3	52	474	Over	Inositol	cpd:C00137
map00520	Amino sugar and nucleotide sugar metabolism	0.344362	2	11	52	474	Over	N-Acetylneuraminic acid; D-Glucosamine	cpd:C00270,cpd:C00329
map00564	Glycerophospholipid metabolism	0.362189	14	100	52	474	Over	LPC 15:1; PC 42:11; PC 39:5; PC 42:6; PC 33:1; PC 38:5; PC 36:5; LPC 18:1; PC 39:6; PC 39:7; Acetylcholine; PC 33:0; LPC 18:0; PC 38:4	cpd:C04230,cpd:C00157,cpd:C00157,cpd:C00157,cpd:C00157,cpd:C00157,cpd:C00157,cpd:C04230,cpd:C00157,cpd:C00157,cpd:C01996,cpd:C00157,cpd:C04230,cpd:C00157
map00524	Neomycin, kanamycin and gentamicin biosynthesis	0.372729	1	4	52	474	Over	L-Glutamic acid	cpd:C00025
map00830	Retinol metabolism	0.372729	1	4	52	474	Over	Vitamin A	cpd:C00473
map00040	Pentose and glucuronate interconversions	0.442129	1	5	52	474	Over	alpha-Ketoglutaric acid	cpd:C00026
map00120	Primary bile acid biosynthesis	0.442129	1	5	52	474	Over	Glycocholic acid	cpd:C01921
map00740	Riboflavin metabolism	0.442129	1	5	52	474	Over	Riboflavin-5-phosphate	cpd:C00061
map00920	Sulfur metabolism	0.442129	1	5	52	474	Over	Adenylyl Sulfate	cpd:C00224
map00480	Glutathione metabolism	0.493105	3	21	52	474	Over	L-Glutamic acid; (5-L-Glutamyl)-L-Amino Acid; L-Ascorbate	cpd:C00025,cpd:C03740,cpd:C00072
map00020	Citrate cycle (TCA cycle)	0.503982	1	6	52	474	Over	alpha-Ketoglutaric acid	cpd:C00026
map01100	Metabolic pathways	0.50494	39	332	52	474	Over	L-Glutamic acid; Glycocholic acid; Estriol; Pregnenolone; Inositol; Serotonin; 2'-Deoxyadenosine; PC 42:11; N-Acetyl-Asp-Glu; Vitamin A; Histamine; Linoleic Acid; PC 39:5; PC 42:6; 5-Hydroxylysine; N-Acetylneuraminic acid; Hydroquinone; PC 33:1; PC 38:5; PC 36:5; Adenylyl Sulfate; Thymidine; O-Phosphoserine; Riboflavin-5-phosphate; PC 39:6; 6-Keto-prostaglandin f1alpha; PC 39:7; 17α-Hydroxypregne…	cpd:C00025,cpd:C01921,cpd:C05141,cpd:C01953,cpd:C00137,cpd:C00780,cpd:C00559,cpd:C00157,cpd:C12270,cpd:C00473,cpd:C00388,cpd:C01595,cpd:C00157,cpd:C00157,cpd:C16741,cpd:C00270,cpd:C00530,cpd:C00157,cpd:C00157,cpd:C00157,cpd:C00224,cpd:C00214,cpd:C01005,cpd:C00061,cpd:C00157,cpd:C05961,cpd:C00157,cpd:C05138,cpd:C01227,cpd:C00427,cpd:C00954,cpd:C00329,cpd:C00130,cpd:C00157,cpd:C04717,cpd:C00072,cpd…
map04080	Neuroactive ligand-receptor interaction	0.521763	4	27	52	474	Over	Serotonin; N-Acetyl-Asp-Glu; Histamine; Acetylcholine	cpd:C00780,cpd:C12270,cpd:C00388,cpd:C01996
map00220	Arginine biosynthesis	0.630027	2	12	52	474	Over	L-Glutamic acid; alpha-Ketoglutaric acid	cpd:C00025,cpd:C00026
map00380	Tryptophan metabolism	0.658493	2	14	52	474	Over	Serotonin; Indole-3-acetic acid	cpd:C00780,cpd:C00954
map01040	Biosynthesis of unsaturated fatty acids	0.691536	2	16	52	474	Over	Linoleic Acid; Palmitic acid	cpd:C01595,cpd:C00249
map00190	Oxidative phosphorylation	1	1	9	52	474	Over	Riboflavin-5-phosphate	cpd:C00061
map00310	Lysine degradation	1	1	9	52	474	Over	5-Hydroxylysine	cpd:C16741
map00860	Porphyrin and chlorophyll metabolism	1	1	9	52	474	Over	L-Glutamic acid	cpd:C00025
map00240	Pyrimidine metabolism	1	3	26	52	474	Over	2'-Deoxyuridine; 2'-Deoxycytidine; Thymidine	cpd:C00526,cpd:C00881,cpd:C00214
